# Supplementary material for: Photoactivated organic phosphorescence by stereo-hindrance engineering for mimicking synaptic plasticity
Source: Light Sci Appl. 2023 Apr 10;12:90. doi: 10.1038/s41377-023-01132-3 (PMC10086021; doi:10.1038/s41377-023-01132-3)
Supplement: Supplementary file 4 — oBDO-a.cif [file 41377_2023_1132_MOESM4_ESM.cif]

data_12192bdohou_0m
_audit_creation_date               2021-01-20
_audit_creation_method
;
Olex2 1.2
(compiled 2018.05.29 svn.r3508 for OlexSys, GUI svn.r5506)
;
_shelx_SHELXL_version_number       '2014/7'
_audit_contact_author_address      ?
_audit_contact_author_email        ?
_audit_contact_author_name         ''
_audit_contact_author_phone        ?
_publ_contact_author_id_orcid      ?
_publ_section_references
;
Dolomanov, O.V., Bourhis, L.J., Gildea, R.J, Howard, J.A.K. & Puschmann, H.
 (2009), J. Appl. Cryst. 42, 339-341.

Sheldrick, G.M. (2015). Acta Cryst. A71, 3-8.

Sheldrick, G.M. (2015). Acta Cryst. C71, 3-8.
;
_chemical_name_common              ?
_chemical_name_systematic          ?
_chemical_formula_moiety           'C19 H12 Br N O3 S'
_chemical_formula_sum              'C19 H12 Br N O3 S'
_chemical_formula_weight           414.27
_chemical_melting_point            ?
loop_
  _atom_type_symbol
  _atom_type_description
  _atom_type_scat_dispersion_real
  _atom_type_scat_dispersion_imag
  _atom_type_scat_source
 'C' 'C' 0.0033 0.0016 'International Tables Vol C Tables 4.2.6.8 and 6.1.1.4'
 'H' 'H' 0.0000 0.0000 'International Tables Vol C Tables 4.2.6.8 and 6.1.1.4'
 'Br' 'Br' -0.2901 2.4595
 'International Tables Vol C Tables 4.2.6.8 and 6.1.1.4'
 'N' 'N' 0.0061 0.0033 'International Tables Vol C Tables 4.2.6.8 and 6.1.1.4'
 'O' 'O' 0.0106 0.0060 'International Tables Vol C Tables 4.2.6.8 and 6.1.1.4'
 'S' 'S' 0.1246 0.1234 'International Tables Vol C Tables 4.2.6.8 and 6.1.1.4'

_shelx_space_group_comment
;
The symmetry employed for this shelxl refinement is uniquely defined
by the following loop, which should always be used as a source of
symmetry information in preference to the above space-group names.
They are only intended as comments.
;
_space_group_crystal_system        'monoclinic'
_space_group_IT_number             14
_space_group_name_H-M_alt          'P 1 21/c 1'
_space_group_name_Hall             '-P 2ybc'
loop_
  _space_group_symop_operation_xyz
 'x, y, z'
 '-x, y+1/2, -z+1/2'
 '-x, -y, -z'
 'x, -y-1/2, z-1/2'

_cell_length_a                     16.0628(7)
_cell_length_b                     7.7269(4)
_cell_length_c                     14.6455(7)
_cell_angle_alpha                  90
_cell_angle_beta                   105.9700(10)
_cell_angle_gamma                  90
_cell_volume                       1747.58(15)
_cell_formula_units_Z              4
_cell_measurement_reflns_used      3356
_cell_measurement_temperature      246
_cell_measurement_theta_max        23.681
_cell_measurement_theta_min        2.948
_shelx_estimated_absorpt_T_max     0.789
_shelx_estimated_absorpt_T_min     0.789
_exptl_absorpt_coefficient_mu      2.489
_exptl_absorpt_correction_T_max    0.7454
_exptl_absorpt_correction_T_min    0.6058
_exptl_absorpt_correction_type     multi-scan
_exptl_absorpt_process_details
;
SADABS-2016/2 (Bruker,2016/2) was used for absorption correction.
wR2(int) was 0.0930 before and 0.0678 after correction.
The Ratio of minimum to maximum transmission is 0.8127.
The \l/2 correction factor is Not present.
;
_exptl_absorpt_special_details     ?
_exptl_crystal_colour              'clear light colourless'
_exptl_crystal_colour_lustre       clear
_exptl_crystal_colour_modifier     light
_exptl_crystal_colour_primary      colourless
_exptl_crystal_density_diffrn      1.575
_exptl_crystal_density_meas        ?
_exptl_crystal_density_method      ?
_exptl_crystal_description         block
_exptl_crystal_F_000               832
_exptl_crystal_size_max            0.1
_exptl_crystal_size_mid            0.1
_exptl_crystal_size_min            0.1
_exptl_transmission_factor_max     ?
_exptl_transmission_factor_min     ?
_diffrn_reflns_av_R_equivalents    0.0681
_diffrn_reflns_av_unetI/netI       0.0658
_diffrn_reflns_Laue_measured_fraction_full  0.988
_diffrn_reflns_Laue_measured_fraction_max  0.982
_diffrn_reflns_limit_h_max         20
_diffrn_reflns_limit_h_min         -19
_diffrn_reflns_limit_k_max         8
_diffrn_reflns_limit_k_min         -9
_diffrn_reflns_limit_l_max         18
_diffrn_reflns_limit_l_min         -18
_diffrn_reflns_number              12985
_diffrn_reflns_point_group_measured_fraction_full  0.988
_diffrn_reflns_point_group_measured_fraction_max  0.982
_diffrn_reflns_theta_full          25.242
_diffrn_reflns_theta_max           26.416
_diffrn_reflns_theta_min           2.638
_diffrn_ambient_temperature        246.0
_diffrn_detector_area_resol_mean   ?
_diffrn_measured_fraction_theta_full  0.988
_diffrn_measured_fraction_theta_max  0.982
_diffrn_measurement_device_type    'Bruker APEX-II CCD'
_diffrn_measurement_method         ?
_diffrn_radiation_type             MoK\a
_diffrn_radiation_wavelength       0.71073
_diffrn_source                     ?
_reflns_Friedel_coverage           0.000
_reflns_Friedel_fraction_full      .
_reflns_Friedel_fraction_max       .
_reflns_number_gt                  2273
_reflns_number_total               3536
_reflns_special_details
;
 Reflections were merged by SHELXL according to the crystal
 class for the calculation of statistics and refinement.
 
 _reflns_Friedel_fraction is defined as the number of unique
 Friedel pairs measured divided by the number that would be
 possible theoretically, ignoring centric projections and
 systematic absences.
;
_reflns_threshold_expression       'I > 2\s(I)'
_computing_cell_refinement         'SAINT V8.40A (?, 2016)'
_computing_data_collection         ?
_computing_data_reduction          'SAINT V8.40A (?, 2016)'
_computing_molecular_graphics      'Olex2 (Dolomanov et al., 2009)'
_computing_publication_material    'Olex2 (Dolomanov et al., 2009)'
_computing_structure_refinement    'ShelXL (Sheldrick, 2015)'
_computing_structure_solution      'ShelXT (Sheldrick, 2015)'
_refine_diff_density_max           0.596
_refine_diff_density_min           -0.791
_refine_diff_density_rms           0.075
_refine_ls_extinction_coef         .
_refine_ls_extinction_method       none
_refine_ls_goodness_of_fit_ref     1.064
_refine_ls_hydrogen_treatment      constr
_refine_ls_matrix_type             full
_refine_ls_number_parameters       226
_refine_ls_number_reflns           3536
_refine_ls_number_restraints       0
_refine_ls_R_factor_all            0.0928
_refine_ls_R_factor_gt             0.0489
_refine_ls_restrained_S_all        1.064
_refine_ls_shift/su_max            0.000
_refine_ls_shift/su_mean           0.000
_refine_ls_structure_factor_coef   Fsqd
_refine_ls_weighting_details      
 'w=1/[\s^2^(Fo^2^)+(0.0381P)^2^+2.0815P] where P=(Fo^2^+2Fc^2^)/3'
_refine_ls_weighting_scheme        calc
_refine_ls_wR_factor_gt            0.1028
_refine_ls_wR_factor_ref           0.1307
_refine_special_details            ?
_olex2_refinement_description
;
1. Fixed Uiso
 At 1.2 times of:
  All C(H) groups
2.a Aromatic/amide H refined with riding coordinates:
 C00C(H00C), C00D(H00D), C00G(H00G), C00H(H00H), C00I(H00I), C00J(H00J),
 C00K(H00K), C00L(H00L), C00M(H00M), C00N(H00N), C00O(H00O), C00P(H00P)
;
_atom_sites_solution_hydrogens     geom
_atom_sites_solution_primary       dual
_atom_sites_solution_secondary     ?
loop_
  _atom_site_label
  _atom_site_type_symbol
  _atom_site_fract_x
  _atom_site_fract_y
  _atom_site_fract_z
  _atom_site_U_iso_or_equiv
  _atom_site_adp_type
  _atom_site_occupancy
  _atom_site_site_symmetry_order
  _atom_site_calc_flag
  _atom_site_refinement_flags_posn
  _atom_site_refinement_flags_adp
  _atom_site_refinement_flags_occupancy
  _atom_site_disorder_assembly
  _atom_site_disorder_group
 Br01 Br 0.40797(4) 0.86646(6) 0.54245(4) 0.0692(2) Uani 1 1 d . . . . .
 S002 S 0.15409(9) 0.17495(15) 0.58292(8) 0.0550(3) Uani 1 1 d . . . . .
 N003 N 0.2281(2) 0.4930(4) 0.5350(2) 0.0394(8) Uani 1 1 d . . . . .
 O004 O 0.2875(2) 0.5437(5) 0.4143(2) 0.0633(9) Uani 1 1 d . . . . .
 O005 O 0.2211(3) 0.0813(4) 0.5563(2) 0.0705(10) Uani 1 1 d . . . . .
 O006 O 0.0918(2) 0.0799(5) 0.6166(2) 0.0774(11) Uani 1 1 d . . . . .
 C007 C 0.2362(3) 0.4779(5) 0.6341(3) 0.0380(9) Uani 1 1 d . . . . .
 C008 C 0.2024(3) 0.3323(5) 0.6671(3) 0.0438(10) Uani 1 1 d . . . . .
 C009 C 0.2973(3) 0.5216(6) 0.4987(3) 0.0434(10) Uani 1 1 d . . . . .
 C00A C 0.1439(3) 0.4565(6) 0.4713(3) 0.0433(10) Uani 1 1 d . . . . .
 C00B C 0.3867(3) 0.5056(6) 0.5668(3) 0.0433(10) Uani 1 1 d . . . . .
 C00C C 0.4149(3) 0.3329(7) 0.6033(3) 0.0570(13) Uani 1 1 d . . . . .
 H00C H 0.3778 0.2364 0.5904 0.068 Uiso 1 1 calc R . . . .
 C00D C 0.2721(3) 0.6080(6) 0.6971(3) 0.0475(11) Uani 1 1 d . . . . .
 H00D H 0.2937 0.7085 0.6756 0.057 Uiso 1 1 calc R . . . .
 C00E C 0.1011(3) 0.3095(6) 0.4886(3) 0.0479(11) Uani 1 1 d . . . . .
 C00F C 0.4443(3) 0.6422(5) 0.5859(3) 0.0433(10) Uani 1 1 d . . . . .
 C00G C 0.2051(3) 0.3139(7) 0.7619(3) 0.0569(12) Uani 1 1 d . . . . .
 H00G H 0.1818 0.2153 0.7832 0.068 Uiso 1 1 calc R . . . .
 C00H C 0.1053(3) 0.5620(7) 0.3953(3) 0.0532(11) Uani 1 1 d . . . . .
 H00H H 0.1340 0.6616 0.3830 0.064 Uiso 1 1 calc R . . . .
 C00I C 0.5288(3) 0.6188(7) 0.6403(3) 0.0564(12) Uani 1 1 d . . . . .
 H00I H 0.5675 0.7128 0.6527 0.068 Uiso 1 1 calc R . . . .
 C00J C 0.2759(3) 0.5896(7) 0.7919(3) 0.0604(13) Uani 1 1 d . . . . .
 H00J H 0.3012 0.6776 0.8349 0.073 Uiso 1 1 calc R . . . .
 C00K C 0.2431(3) 0.4441(8) 0.8246(3) 0.0656(14) Uani 1 1 d . . . . .
 H00K H 0.2466 0.4334 0.8895 0.079 Uiso 1 1 calc R . . . .
 C00L C 0.0181(3) 0.2711(7) 0.4310(4) 0.0624(14) Uani 1 1 d . . . . .
 H00L H -0.0124 0.1744 0.4438 0.075 Uiso 1 1 calc R . . . .
 C00M C 0.4987(4) 0.3214(7) 0.6574(4) 0.0691(15) Uani 1 1 d . . . . .
 H00M H 0.5186 0.2131 0.6838 0.083 Uiso 1 1 calc R . . . .
 C00N C -0.0179(3) 0.3774(8) 0.3555(4) 0.0694(15) Uani 1 1 d . . . . .
 H00N H -0.0728 0.3508 0.3152 0.083 Uiso 1 1 calc R . . . .
 C00O C 0.0246(3) 0.5208(8) 0.3379(3) 0.0662(14) Uani 1 1 d . . . . .
 H00O H -0.0015 0.5922 0.2860 0.079 Uiso 1 1 calc R . . . .
 C00P C 0.5560(3) 0.4578(8) 0.6761(3) 0.0673(15) Uani 1 1 d . . . . .
 H00P H 0.6134 0.4409 0.7130 0.081 Uiso 1 1 calc R . . . .

loop_
  _atom_site_aniso_label
  _atom_site_aniso_U_11
  _atom_site_aniso_U_22
  _atom_site_aniso_U_33
  _atom_site_aniso_U_23
  _atom_site_aniso_U_13
  _atom_site_aniso_U_12
 Br01 0.0807(4) 0.0434(3) 0.0764(4) 0.0087(2) 0.0100(3) -0.0015(2)
 S002 0.0705(8) 0.0442(7) 0.0507(6) -0.0078(5) 0.0172(6) -0.0192(6)
 N003 0.0435(19) 0.043(2) 0.0326(16) -0.0038(14) 0.0125(15) -0.0111(15)
 O004 0.053(2) 0.102(3) 0.0380(17) 0.0086(17) 0.0174(15) -0.0094(18)
 O005 0.094(3) 0.054(2) 0.066(2) -0.0104(17) 0.027(2) 0.0050(19)
 O006 0.092(3) 0.071(2) 0.073(2) -0.0037(18) 0.028(2) -0.046(2)
 C007 0.040(2) 0.043(2) 0.033(2) -0.0020(17) 0.0117(17) -0.0069(18)
 C008 0.049(3) 0.046(3) 0.036(2) -0.0041(17) 0.0110(19) -0.0089(19)
 C009 0.047(2) 0.045(3) 0.042(2) -0.0026(18) 0.019(2) -0.0050(19)
 C00A 0.044(2) 0.053(3) 0.034(2) -0.0125(19) 0.0118(19) -0.005(2)
 C00B 0.048(3) 0.046(3) 0.036(2) 0.0004(18) 0.0126(19) 0.002(2)
 C00C 0.054(3) 0.076(4) 0.043(2) 0.018(2) 0.016(2) 0.009(2)
 C00D 0.049(3) 0.047(3) 0.047(2) -0.0110(19) 0.012(2) -0.017(2)
 C00E 0.052(3) 0.048(3) 0.044(2) -0.0140(19) 0.014(2) -0.014(2)
 C00F 0.048(2) 0.044(3) 0.040(2) 0.0023(18) 0.016(2) 0.001(2)
 C00G 0.065(3) 0.064(3) 0.041(2) 0.006(2) 0.015(2) -0.017(2)
 C00H 0.044(3) 0.070(3) 0.049(3) 0.002(2) 0.018(2) -0.001(2)
 C00I 0.040(3) 0.075(3) 0.052(3) 0.001(2) 0.010(2) -0.001(2)
 C00J 0.064(3) 0.075(4) 0.042(2) -0.020(2) 0.015(2) -0.021(3)
 C00K 0.067(3) 0.096(4) 0.032(2) -0.006(2) 0.011(2) -0.018(3)
 C00L 0.058(3) 0.071(3) 0.059(3) -0.020(3) 0.017(3) -0.025(3)
 C00M 0.082(4) 0.067(4) 0.069(3) 0.026(3) 0.039(3) 0.028(3)
 C00N 0.046(3) 0.104(5) 0.053(3) -0.020(3) 0.004(2) -0.008(3)
 C00O 0.051(3) 0.092(4) 0.051(3) 0.003(3) 0.007(2) 0.007(3)
 C00P 0.051(3) 0.093(4) 0.059(3) 0.017(3) 0.018(2) 0.020(3)

_geom_special_details
;
 All esds (except the esd in the dihedral angle between two l.s. planes)
 are estimated using the full covariance matrix.  The cell esds are taken
 into account individually in the estimation of esds in distances, angles
 and torsion angles; correlations between esds in cell parameters are only
 used when they are defined by crystal symmetry.  An approximate (isotropic)
 treatment of cell esds is used for estimating esds involving l.s. planes.
;
loop_
  _geom_bond_atom_site_label_1
  _geom_bond_atom_site_label_2
  _geom_bond_distance
  _geom_bond_site_symmetry_2
  _geom_bond_publ_flag
 Br01 C00F 1.882(4) . ?
 S002 O005 1.437(4) . ?
 S002 O006 1.434(3) . ?
 S002 C008 1.753(4) . ?
 S002 C00E 1.751(5) . ?
 N003 C007 1.426(5) . ?
 N003 C009 1.376(5) . ?
 N003 C00A 1.443(5) . ?
 O004 C009 1.214(5) . ?
 C007 C008 1.392(6) . ?
 C007 C00D 1.379(5) . ?
 C008 C00G 1.384(6) . ?
 C009 C00B 1.511(6) . ?
 C00A C00E 1.388(6) . ?
 C00A C00H 1.381(6) . ?
 C00B C00C 1.463(6) . ?
 C00B C00F 1.380(6) . ?
 C00C H00C 0.9400 . ?
 C00C C00M 1.364(7) . ?
 C00D H00D 0.9400 . ?
 C00D C00J 1.380(6) . ?
 C00E C00L 1.399(6) . ?
 C00F C00I 1.384(6) . ?
 C00G H00G 0.9400 . ?
 C00G C00K 1.386(7) . ?
 C00H H00H 0.9400 . ?
 C00H C00O 1.374(7) . ?
 C00I H00I 0.9400 . ?
 C00I C00P 1.374(7) . ?
 C00J H00J 0.9400 . ?
 C00J C00K 1.383(7) . ?
 C00K H00K 0.9400 . ?
 C00L H00L 0.9400 . ?
 C00L C00N 1.371(7) . ?
 C00M H00M 0.9400 . ?
 C00M C00P 1.377(8) . ?
 C00N H00N 0.9400 . ?
 C00N C00O 1.363(8) . ?
 C00O H00O 0.9400 . ?
 C00P H00P 0.9400 . ?

loop_
  _geom_angle_atom_site_label_1
  _geom_angle_atom_site_label_2
  _geom_angle_atom_site_label_3
  _geom_angle
  _geom_angle_site_symmetry_1
  _geom_angle_site_symmetry_3
  _geom_angle_publ_flag
 O005 S002 C008 108.7(2) . . ?
 O005 S002 C00E 108.8(2) . . ?
 O006 S002 O005 118.8(2) . . ?
 O006 S002 C008 109.2(2) . . ?
 O006 S002 C00E 109.9(2) . . ?
 C00E S002 C008 99.7(2) . . ?
 C007 N003 C00A 116.7(3) . . ?
 C009 N003 C007 123.3(3) . . ?
 C009 N003 C00A 119.6(3) . . ?
 C008 C007 N003 119.0(3) . . ?
 C00D C007 N003 121.7(4) . . ?
 C00D C007 C008 119.2(4) . . ?
 C007 C008 S002 117.1(3) . . ?
 C00G C008 S002 121.3(3) . . ?
 C00G C008 C007 121.5(4) . . ?
 N003 C009 C00B 117.0(3) . . ?
 O004 C009 N003 121.5(4) . . ?
 O004 C009 C00B 121.1(4) . . ?
 C00E C00A N003 117.7(4) . . ?
 C00H C00A N003 122.6(4) . . ?
 C00H C00A C00E 119.6(4) . . ?
 C00C C00B C009 117.3(4) . . ?
 C00F C00B C009 122.2(4) . . ?
 C00F C00B C00C 120.1(4) . . ?
 C00B C00C H00C 122.3 . . ?
 C00M C00C C00B 115.4(5) . . ?
 C00M C00C H00C 122.3 . . ?
 C007 C00D H00D 120.2 . . ?
 C007 C00D C00J 119.5(4) . . ?
 C00J C00D H00D 120.2 . . ?
 C00A C00E S002 118.2(3) . . ?
 C00A C00E C00L 120.1(4) . . ?
 C00L C00E S002 121.7(4) . . ?
 C00B C00F Br01 120.5(3) . . ?
 C00B C00F C00I 120.9(4) . . ?
 C00I C00F Br01 118.6(3) . . ?
 C008 C00G H00G 120.7 . . ?
 C008 C00G C00K 118.5(4) . . ?
 C00K C00G H00G 120.7 . . ?
 C00A C00H H00H 120.1 . . ?
 C00O C00H C00A 119.7(5) . . ?
 C00O C00H H00H 120.1 . . ?
 C00F C00I H00I 120.1 . . ?
 C00P C00I C00F 119.8(5) . . ?
 C00P C00I H00I 120.1 . . ?
 C00D C00J H00J 119.4 . . ?
 C00D C00J C00K 121.1(4) . . ?
 C00K C00J H00J 119.4 . . ?
 C00G C00K H00K 120.0 . . ?
 C00J C00K C00G 120.0(4) . . ?
 C00J C00K H00K 120.0 . . ?
 C00E C00L H00L 120.7 . . ?
 C00N C00L C00E 118.6(5) . . ?
 C00N C00L H00L 120.7 . . ?
 C00C C00M H00M 117.8 . . ?
 C00C C00M C00P 124.4(5) . . ?
 C00P C00M H00M 117.8 . . ?
 C00L C00N H00N 119.4 . . ?
 C00O C00N C00L 121.2(5) . . ?
 C00O C00N H00N 119.4 . . ?
 C00H C00O H00O 119.7 . . ?
 C00N C00O C00H 120.6(5) . . ?
 C00N C00O H00O 119.7 . . ?
 C00I C00P C00M 119.5(5) . . ?
 C00I C00P H00P 120.3 . . ?
 C00M C00P H00P 120.3 . . ?

_shelx_res_file
;
    12192bdohou_0m.res created by SHELXL-2014/7

TITL 12192bdohou_0m_a.res in P2(1)/c
REM Old TITL 12192bdohou_0m_a.res in P2(1)/c
REM SHELXT solution in P2(1)/c
REM R1 0.194, Rweak 0.024, Alpha 0.046, Orientation as input
REM Formula found by SHELXT: C19 Br N O3 S
CELL 0.71073 16.0628 7.7269 14.6455 90 105.97 90
ZERR 4 0.0007 0.0004 0.0007 0 0.001 0
LATT 1
SYMM -X,0.5+Y,0.5-Z
SFAC C H Br N O S
UNIT 76 48 4 4 12 4

L.S. 4 0 0
PLAN  20
SIZE 0.1 0.1 0.1
TEMP -27.15
BOND $H
list 4
fmap 2 53
ACTA
REM <olex2.extras>
REM <HklSrc "%.\\12192bdohou_0m.hkl">
REM </olex2.extras>

WGHT    0.038100    2.081500
FVAR       0.62704
BR01  3    0.407967    0.866461    0.542451    11.00000    0.08066    0.04343 =
         0.07645    0.00865    0.00997   -0.00148
S002  6    0.154092    0.174950    0.582921    11.00000    0.07050    0.04419 =
         0.05066   -0.00778    0.01722   -0.01919
N003  4    0.228070    0.493043    0.534999    11.00000    0.04354    0.04316 =
         0.03257   -0.00379    0.01252   -0.01113
O004  5    0.287479    0.543737    0.414334    11.00000    0.05328    0.10167 =
         0.03796    0.00862    0.01743   -0.00935
O005  5    0.221058    0.081299    0.556254    11.00000    0.09390    0.05447 =
         0.06598   -0.01044    0.02660    0.00502
O006  5    0.091783    0.079942    0.616605    11.00000    0.09169    0.07081 =
         0.07278   -0.00373    0.02789   -0.04641
C007  1    0.236227    0.477880    0.634116    11.00000    0.03976    0.04268 =
         0.03265   -0.00197    0.01173   -0.00691
C008  1    0.202407    0.332297    0.667081    11.00000    0.04868    0.04569 =
         0.03646   -0.00406    0.01098   -0.00885
C009  1    0.297335    0.521624    0.498739    11.00000    0.04690    0.04549 =
         0.04178   -0.00264    0.01888   -0.00501
C00A  1    0.143925    0.456536    0.471282    11.00000    0.04362    0.05299 =
         0.03384   -0.01248    0.01184   -0.00534
C00B  1    0.386698    0.505596    0.566778    11.00000    0.04815    0.04645 =
         0.03580    0.00038    0.01259    0.00218
C00C  1    0.414896    0.332885    0.603315    11.00000    0.05390    0.07584 =
         0.04279    0.01819    0.01573    0.00862
AFIX  43
H00C  2    0.377835    0.236437    0.590393    11.00000   -1.20000
AFIX   0
C00D  1    0.272056    0.608018    0.697096    11.00000    0.04868    0.04659 =
         0.04673   -0.01102    0.01232   -0.01652
AFIX  43
H00D  2    0.293716    0.708545    0.675617    11.00000   -1.20000
AFIX   0
C00E  1    0.101051    0.309470    0.488590    11.00000    0.05190    0.04810 =
         0.04448   -0.01399    0.01440   -0.01423
C00F  1    0.444278    0.642199    0.585882    11.00000    0.04834    0.04442 =
         0.03975    0.00234    0.01627    0.00142
C00G  1    0.205142    0.313886    0.761880    11.00000    0.06537    0.06433 =
         0.04094    0.00568    0.01473   -0.01666
AFIX  43
H00G  2    0.181768    0.215276    0.783205    11.00000   -1.20000
AFIX   0
C00H  1    0.105266    0.562028    0.395344    11.00000    0.04370    0.06985 =
         0.04925    0.00233    0.01799   -0.00122
AFIX  43
H00H  2    0.134003    0.661598    0.383000    11.00000   -1.20000
AFIX   0
C00I  1    0.528816    0.618793    0.640292    11.00000    0.03996    0.07510 =
         0.05239    0.00067    0.00984   -0.00092
AFIX  43
H00I  2    0.567472    0.712754    0.652702    11.00000   -1.20000
AFIX   0
C00J  1    0.275889    0.589630    0.791884    11.00000    0.06436    0.07496 =
         0.04240   -0.01994    0.01543   -0.02090
AFIX  43
H00J  2    0.301223    0.677577    0.834926    11.00000   -1.20000
AFIX   0
C00K  1    0.243105    0.444059    0.824632    11.00000    0.06723    0.09591 =
         0.03182   -0.00603    0.01060   -0.01822
AFIX  43
H00K  2    0.246572    0.433392    0.889510    11.00000   -1.20000
AFIX   0
C00L  1    0.018083    0.271071    0.431000    11.00000    0.05803    0.07056 =
         0.05906   -0.02045    0.01704   -0.02458
AFIX  43
H00L  2   -0.012384    0.174360    0.443805    11.00000   -1.20000
AFIX   0
C00M  1    0.498679    0.321431    0.657432    11.00000    0.08179    0.06688 =
         0.06931    0.02633    0.03895    0.02810
AFIX  43
H00M  2    0.518598    0.213119    0.683762    11.00000   -1.20000
AFIX   0
C00N  1   -0.017873    0.377351    0.355523    11.00000    0.04583    0.10394 =
         0.05277   -0.01969    0.00406   -0.00837
AFIX  43
H00N  2   -0.072835    0.350833    0.315165    11.00000   -1.20000
AFIX   0
C00O  1    0.024629    0.520811    0.337923    11.00000    0.05141    0.09198 =
         0.05127    0.00259    0.00736    0.00655
AFIX  43
H00O  2   -0.001498    0.592233    0.285987    11.00000   -1.20000
AFIX   0
C00P  1    0.556045    0.457778    0.676101    11.00000    0.05125    0.09322 =
         0.05908    0.01653    0.01790    0.02032
AFIX  43
H00P  2    0.613373    0.440865    0.713042    11.00000   -1.20000
AFIX   0
HKLF 4

REM  12192bdohou_0m_a.res in P2(1)/c
REM R1 =  0.0489 for    2273 Fo > 4sig(Fo)  and  0.0928 for all    3536 data
REM    226 parameters refined using      0 restraints

END

WGHT      0.0384      2.0606

REM Highest difference peak  0.596,  deepest hole -0.791,  1-sigma level  0.075
Q1    1   0.3986  0.2365  0.5926  11.00000  0.05    0.60
Q2    1   0.3893  0.3671  0.5903  11.00000  0.05    0.43
Q3    1   0.4314  0.3581  0.6242  11.00000  0.05    0.38
Q4    1   0.4773  0.8293  0.6216  11.00000  0.05    0.36
Q5    1   0.1976  0.2644  0.6447  11.00000  0.05    0.29
Q6    1   0.2330  0.3830  0.6662  11.00000  0.05    0.28
Q7    1   0.4611  1.0066  0.5776  11.00000  0.05    0.26
Q8    1   0.1579  0.3837  0.4400  11.00000  0.05    0.25
Q9    1   0.3771  0.6007  0.5907  11.00000  0.05    0.25
Q10   1   0.4761  0.6442  0.5669  11.00000  0.05    0.24
Q11   1   0.1892  0.5081  0.4955  11.00000  0.05    0.23
Q12   1   0.2007  0.3396  0.7074  11.00000  0.05    0.23
Q13   1   0.1806  0.3590  0.6740  11.00000  0.05    0.23
Q14   1   0.1666  0.3953  0.7432  11.00000  0.05    0.22
Q15   1   0.0173  0.2000  0.4637  11.00000  0.05    0.22
Q16   1   0.1039  0.3474  0.5203  11.00000  0.05    0.22
Q17   1   0.1697  0.3866  0.6551  11.00000  0.05    0.22
Q18   1   0.4382  0.1403  0.5595  11.00000  0.05    0.22
Q19   1   0.1188  0.3287  0.5384  11.00000  0.05    0.22
Q20   1   0.1202  0.2226  0.5439  11.00000  0.05    0.21
;
_shelx_res_checksum                73080
_shelx_hkl_file
;
   0   0   3    1.19    1.67
   0   0   3    3.37    2.50
   0   0  -3    3.52    2.45
   0   0   4 1289.44   73.54
   0   0   4 1238.88   71.22
   0   0  -4 1296.89   73.78
   0   0   5    5.93    4.21
   0   0   5    3.77    2.77
   0   0  -5    6.68    4.13
   0   0   6  151.54   12.42
   0   0  -6  151.66   15.72
   0   0   6  186.13   16.24
   0   0  -7   22.04    8.19
   0   0   7   12.20    4.47
   0   0   7   10.14    6.15
   0   0   8 1362.09   84.86
   0   0  -8 1446.19   85.43
   0   0   8 1342.53   79.24
   0   0   9    6.50    4.58
   0   0   9    5.97    8.18
   0   0  -9    8.78    8.11
   0   0  10  272.64   26.27
   0   0  10  245.97   20.68
   0   0 -10  295.11   27.67
   0   0  11   10.08    8.95
   0   0  11    6.80    5.92
   0   0 -11    5.00    8.28
   0   0  12   13.44    6.57
   0   0  12    9.05   10.72
   0   0 -13    0.27   11.37
   0   0  13  -14.05    5.12
   0   0  13   12.09   11.00
   0   0  14   25.33    8.64
   0   0  14   25.34   13.68
   0   0  15   -7.71   11.35
   0   0  15  -12.53    6.38
   0   0  16   36.70    9.89
   0   0  16   68.20   19.30
   0   0  17   -2.71   13.60
   0   0  17    1.36    7.23
   0   1   0    1.43    1.55
   0  -1   0    4.81    1.84
   0  -1   0    2.55    1.41
   0   1   1 1387.34   83.83
   0   1   1 1390.61   83.76
   0   1  -1 1591.88   83.62
   0  -1   1 1617.39   83.64
   0  -1  -1 1450.19   83.83
   0  -1  -1 1607.78   84.13
   0   1   2  182.93   12.76
   0   1   2  176.39   13.16
   0   1  -2  202.76   12.46
   0  -1   2  188.78   12.28
   0  -1  -2  162.47   12.91
   0  -1  -2  168.90   12.76
   0   1   3 2369.08  116.23
   0   1   3 2062.53  116.85
   0   1  -3 1920.22  116.36
   0  -1   3 1916.52  114.78
   0  -1  -3 2185.60  117.15
   0  -1  -3 2190.25  116.46
   0  -1   3 1962.00  116.48
   0   1   4  536.90   35.29
   0   1  -4  554.47   35.26
   0   1   4  531.64   33.68
   0  -1   4  577.50   35.46
   0  -1  -4  540.48   34.15
   0  -1  -4  581.73   35.84
   0   1   5   14.63    5.93
   0   1   5   15.27    4.71
   0   1  -5   22.28    6.19
   0  -1  -5    3.35    4.19
   0  -1   5   14.38    5.59
   0  -1  -5   14.42    5.27
   0   1  -6 2558.40  144.23
   0   1   6 2584.94  140.93
   0   1   6 2376.49  143.13
   0  -1  -6 2696.56  145.07
   0  -1   6 2484.55  143.16
   0  -1  -6 2433.85  141.64
   0   1   7 1206.64   66.60
   0   1  -7  986.81   73.14
   0   1   7 1109.37   69.41
   0  -1  -7 1120.24   67.55
   0  -1   7 1149.93   69.60
   0  -1  -7 1148.17   70.78
   0   1   8 1515.99   88.86
   0   1   8 1412.36   84.34
   0   1  -8 1504.22   89.68
   0  -1  -8 1368.96   89.23
   0  -1  -8 1437.16   86.09
   0  -1   8 1487.26   83.56
   0   1   9  163.14   15.10
   0   1   9  177.36   19.72
   0   1  -9  136.63   18.57
   0  -1  -9  170.25   19.43
   0  -1  -9  159.62   16.88
   0  -1   9  132.31   13.61
   0  -1   9  162.80   19.21
   0   1 -10  565.26   42.38
   0   1  10  490.83   40.06
   0  -1  10  525.48   34.34
   0  -1  10  545.00   40.92
   0  -1 -10  490.46   41.29
   0   1  11  232.43   26.57
   0   1  11  254.59   21.52
   0   1 -11  276.99   27.85
   0  -1  11  239.76   20.06
   0  -1  11  278.03   27.37
   0  -1 -11  235.81   26.22
   0   1 -12    2.92    9.83
   0   1  12   13.09    7.91
   0   1  12   25.58   13.21
   0  -1  12    3.66    9.84
   0  -1 -12   12.39   12.78
   0  -1  12   15.15    6.15
   0   1  13  121.10   15.84
   0   1 -13  117.35   23.36
   0   1  13  133.04   22.71
   0  -1  13  126.53   14.44
   0  -1 -13  122.88   22.38
   0  -1  13  131.38   22.20
   0   1  14   66.06   18.73
   0   1  14   75.72   13.43
   0  -1  14   63.12   17.16
   0  -1  14   57.65   12.03
   0   1  15    6.90   11.36
   0   1  15   15.06    8.25
   0  -1  15    4.32    6.49
   0  -1  15    2.71   11.63
   0   1  16  -13.82   11.45
   0   1  16   12.17    8.54
   0  -1  16   10.79    7.95
   0  -1  16    6.44   13.21
   0   1  17    4.40    8.43
   0   1  17    8.82   14.94
   0  -1  17   -1.95   10.08
   0  -1  17   13.38    7.80
   0  -1  17   23.26   16.71
   0   2   0 2236.75  117.33
   0  -2   0 2046.42  116.90
   0  -2   0 1972.88  116.77
   0   2   1   19.11    4.72
   0   2  -1    1.41    3.09
   0   2   1   26.39    5.25
   0  -2  -1    8.83    3.65
   0  -2  -1    9.40    3.59
   0  -2   1    2.65    3.22
   0   2   2  172.33   13.86
   0   2  -2  133.04   11.92
   0   2   2  160.51   13.18
   0  -2   2  118.28   11.57
   0  -2  -2  157.95   13.43
   0  -2  -2  133.35   12.33
   0   2   3  130.14   12.27
   0   2   3  132.78   11.29
   0   2  -3  103.91   10.08
   0  -2  -3   86.20   10.38
   0  -2   3   89.93    9.95
   0  -2  -3   88.77   10.93
   0   2   4   32.37    7.15
   0   2   4   32.35    7.54
   0  -2   4   52.73    9.36
   0  -2  -4   55.87    9.23
   0  -2   4   49.56    7.30
   0  -2  -4   36.98    8.13
   0   2   5  705.05   46.77
   0   2   5  688.91   48.25
   0  -2   5  795.28   46.02
   0  -2   5  855.20   49.34
   0  -2  -5  710.08   48.00
   0  -2  -5  781.57   52.78
   0   2   6  365.34   28.72
   0   2   6  379.66   25.83
   0  -2  -6  358.18   26.80
   0  -2  -6  340.65   27.41
   0  -2   6  330.55   27.09
   0  -2   6  319.19   23.96
   0   2   7 1385.22   84.51
   0  -2   7 1441.14   84.48
   0  -2   7 1449.28   80.24
   0  -2  -7 1274.79   82.57
   0  -2  -7 1306.63   84.83
   0   2   8    5.54    8.00
   0   2   8   -0.52    4.76
   0  -2   8    2.95    6.68
   0  -2  -8   -2.79    5.30
   0  -2   8    1.60    4.48
   0  -2  -8    5.01    6.38
   0   2   9  764.99   51.72
   0   2  -9  726.95   50.93
   0   2   9  668.46   46.34
   0  -2   9  742.83   50.46
   0  -2   9  693.28   45.17
   0  -2  -9  712.70   52.45
   0   2  10   -3.21    8.71
   0   2 -10   12.00    8.95
   0   2  10    0.36    6.40
   0  -2 -10    7.10   10.68
   0  -2 -10   10.45    9.29
   0  -2  10   16.12    9.49
   0  -2  10    1.10    5.97
   0   2 -11   -1.91    8.56
   0   2  11   25.15   12.35
   0   2  11    6.59    7.19
   0  -2  11    6.49    9.49
   0  -2  11   -0.46    5.85
   0  -2  11    2.76    5.52
   0  -2 -11   -7.89    7.55
   0  -2 -11   16.43   12.39
   0   2  12   61.36   12.09
   0   2  12  104.08   19.86
   0  -2  12   46.83   15.03
   0  -2  12   47.08    9.62
   0  -2  12   45.14   10.23
   0  -2 -12   67.11   15.74
   0  -2 -12   60.04   16.59
   0   2  13   23.54    9.50
   0   2  13    1.47   11.40
   0   2 -13   -4.64   10.15
   0  -2  13    8.70    7.07
   0  -2  13   10.45    7.81
   0  -2  13   -0.21   11.56
   0   2  14   10.78    9.05
   0   2  14    1.25   12.53
   0  -2  14    7.03    6.71
   0  -2  14   -1.92   14.18
   0  -2  14   17.18    7.96
   0   2  15  164.29   21.58
   0   2  15  145.47   26.94
   0  -2  15  212.43   18.13
   0  -2  15  206.22   18.73
   0  -2  15  204.10   30.72
   0   2  16   12.29   16.14
   0   2  16   -4.38    9.08
   0  -2  16  -20.79   12.10
   0  -2  16    7.91    6.42
   0  -2  16   -5.40    5.95
   0   2  17  127.25   27.20
   0   2  17  145.82   23.81
   0  -2  17   95.54   11.14
   0  -2  17  129.00   26.01
   0  -2  17   85.83   11.93
   0   3   0    2.22    4.49
   0  -3   0    3.98    5.05
   0  -3   0    8.04    5.10
   0   3   1 5443.23  306.72
   0   3  -1 5579.29  306.51
   0  -3   1 5391.65  305.96
   0  -3  -1 5514.89  306.65
   0  -3  -1 5858.61  306.82
   0   3  -2   10.52    4.74
   0   3   2   20.68    6.73
   0   3   2   16.76    6.66
   0  -3  -2   19.08    7.03
   0  -3   2   15.63    6.08
   0  -3  -2   12.74    5.36
   0   3   3 3740.31  195.06
   0   3   3 3322.71  191.11
   0   3  -3 3054.93  188.75
   0  -3  -3 3235.67  190.58
   0  -3   3 3404.27  189.00
   0  -3  -3 3579.94  191.60
   0   3   4   75.06   12.49
   0   3  -4  105.52   11.92
   0   3   4   81.02   13.61
   0  -3  -4   99.63   14.74
   0  -3   4   94.82   11.54
   0  -3  -4   78.83   13.44
   0   3  -5    9.28    5.53
   0   3   5    9.56    6.63
   0   3   5   10.37    7.74
   0  -3  -5    3.59    5.76
   0  -3  -5    4.69    6.42
   0  -3   5    2.11    4.71
   0  -3   5   -1.06    5.82
   0   3   6  493.17   37.48
   0   3   6  485.34   36.50
   0  -3   6  542.59   35.37
   0  -3  -6  493.10   38.00
   0  -3   6  503.56   38.08
   0  -3  -6  545.72   39.02
   0   3   7  652.56   46.80
   0   3   7  728.45   50.07
   0  -3  -7  776.92   49.83
   0  -3   7  643.10   48.48
   0  -3  -7  756.65   51.08
   0  -3   7  649.07   44.77
   0   3   8  595.12   42.87
   0   3   8  647.27   41.17
   0  -3   8  491.99   36.99
   0  -3   8  528.49   41.90
   0  -3  -8  544.65   41.81
   0  -3  -8  525.99   43.09
   0   3   9  224.87   25.16
   0   3   9  213.94   20.51
   0  -3   9  161.01   21.88
   0  -3  -9  152.20   21.31
   0  -3  -9  204.44   24.39
   0  -3   9  160.42   17.09
   0   3  10    0.38   10.68
   0   3  10    6.44    7.55
   0  -3  10    2.37    6.28
   0  -3 -10    6.08    9.82
   0  -3  10   -1.89    8.61
   0  -3 -10   -7.72    6.77
   0   3  11  198.50   27.88
   0   3  11  173.59   20.67
   0  -3  11  193.84   18.72
   0  -3  11  186.24   23.88
   0  -3 -11  173.54   27.05
   0  -3 -11  183.30   24.30
   0   3  12    8.00   14.78
   0   3  12  -13.65    7.77
   0  -3 -12   -3.55   11.16
   0  -3  12   -6.67   10.37
   0   3  13    6.43   13.96
   0   3  13   21.66    9.50
   0  -3 -13   33.72   15.11
   0  -3  13   40.67   14.62
   0  -3  13   16.02    8.30
   0   3  14  -22.51    8.27
   0   3  14  -17.38   13.52
   0  -3  14    2.72   13.83
   0  -3 -14  -15.89   12.33
   0  -3  14   -5.75    7.52
   0   3  15   19.53   16.55
   0   3  15   16.85   12.00
   0  -3  15   32.85    9.24
   0  -3  15   43.90   17.61
   0   3  16   16.78   17.04
   0   3  16  -15.09   11.04
   0  -3  16    2.00    6.71
   0  -3  16  -17.74   14.61
   0  -3  16   -0.90    6.41
   0   4   0 2485.00  140.55
   0  -4   0 2430.82  139.57
   0  -4   0 2316.79  140.05
   0   4  -1    4.92    6.49
   0   4   1   10.50    7.36
   0  -4   1    1.42    7.01
   0  -4  -1    8.14    6.12
   0  -4  -1    3.68    5.04
   0  -4   1    6.93    6.59
   0   4   2  362.30   31.86
   0   4  -2  432.05   31.73
   0   4   2  363.07   31.00
   0  -4  -2  424.20   31.70
   0  -4  -2  409.94   31.99
   0   4  -3  274.29   23.76
   0   4   3  272.57   25.55
   0   4   3  271.15   24.56
   0  -4   3  237.00   23.33
   0  -4  -3  309.13   25.50
   0  -4  -3  236.43   24.74
   0   4   4    4.49    7.74
   0   4  -4   26.86    9.04
   0   4   4   18.38   10.15
   0  -4  -4   10.96    8.69
   0  -4  -4   25.89   10.31
   0  -4   4   32.60    9.63
   0   4   5   27.24    9.52
   0   4  -5   55.34   11.21
   0   4   5   14.72    8.45
   0  -4  -5   45.47   12.24
   0  -4   5   30.26    9.49
   0  -4  -5   27.59    9.10
   0   4   6   77.47   15.83
   0   4   6   75.40   13.95
   0   4  -6   60.55   11.86
   0  -4   6   52.41   13.72
   0  -4  -6   68.16   15.44
   0  -4   6   62.57   12.72
   0  -4  -6   92.50   15.77
   0   4   7  169.51   21.28
   0   4   7  151.66   19.35
   0  -4   7  208.49   22.59
   0  -4  -7  208.73   24.12
   0  -4   7  197.71   23.15
   0  -4  -7  165.06   22.52
   0   4   8  169.69   20.66
   0   4   8  236.54   25.92
   0  -4  -8  229.24   25.66
   0  -4  -8  161.76   22.05
   0  -4   8  214.12   23.96
   0   4   9  447.31   40.25
   0   4   9  510.91   38.17
   0  -4  -9  443.95   39.63
   0  -4   9  435.54   39.23
   0  -4  -9  456.17   40.01
   0   4  10  139.80   18.74
   0   4  10  134.01   23.42
   0  -4  10  144.00   23.51
   0  -4  10  128.53   21.62
   0  -4 -10  129.49   22.50
   0  -4 -10  154.59   29.47
   0   4  11   66.64   14.93
   0   4  11   76.40   19.88
   0  -4  11   62.02   17.44
   0  -4 -11   85.87   19.00
   0  -4  11   72.47   13.78
   0   4  12  203.39   22.60
   0   4  12  160.59   27.00
   0  -4  12  155.94   19.74
   0  -4 -12  206.15   29.21
   0  -4  12  107.79   23.23
   0   4  13   26.98   14.02
   0   4  13   40.48   13.62
   0  -4  13   29.47   14.91
   0  -4  13   29.74   12.87
   0  -4 -13   61.14   19.45
   0   4  14   52.86   17.68
   0  -4 -14   27.22   18.96
   0  -4  14   50.13   17.87
   0   4  15   49.08   19.30
   0  -4 -15   10.53   19.33
   0  -4  15   26.79   11.43
   0  -4  15   22.11   15.36
   0  -4  15   44.29   15.36
   0  -4  16   48.18   21.31
   0   5   0    0.25    5.72
   0  -5   0    5.30    6.71
   0  -5   0   11.33    8.11
   0   5  -1 1441.76   89.13
   0   5   1 1423.12   88.44
   0  -5  -1 1366.20   88.36
   0  -5   1 1344.95   87.03
   0  -5  -1 1491.23   88.12
   0  -5   1 1306.78   87.54
   0   5  -2  400.18   34.30
   0   5   2  455.17   35.95
   0  -5  -2  399.11   33.99
   0  -5  -2  523.44   37.57
   0  -5   2  373.32   34.09
   0  -5   2  400.17   33.88
   0   5  -3  318.07   29.18
   0   5   3  338.72   29.02
   0  -5   3  347.74   29.73
   0  -5  -3  325.44   29.84
   0  -5  -3  273.01   27.54
   0   5   4  535.46   42.89
   0   5  -4  487.93   39.79
   0   5   4  596.79   42.57
   0  -5  -4  491.04   41.87
   0  -5   4  487.84   38.87
   0  -5  -4  497.25   40.18
   0   5  -5  111.01   18.67
   0   5   5  113.73   20.17
   0   5   5  107.51   18.98
   0  -5  -5  126.85   20.64
   0  -5   5  101.50   17.71
   0  -5  -5  106.54   18.75
   0   5   6  436.82   38.77
   0   5  -6  396.22   34.69
   0   5   6  497.90   38.82
   0  -5   6  411.28   34.28
   0  -5  -6  397.48   35.82
   0  -5  -6  421.44   36.52
   0   5   7   30.93   11.65
   0   5   7   16.36   13.18
   0  -5   7    2.69    9.55
   0  -5   7    9.61    8.87
   0  -5  -7   20.40   13.63
   0  -5  -7    7.91   11.75
   0   5   8  287.01   32.12
   0   5   8  216.19   26.51
   0  -5   8  301.02   31.32
   0  -5  -8  278.80   30.10
   0  -5  -8  266.55   31.54
   0  -5   8  269.88   27.07
   0   5   9   87.31   18.07
   0  -5  -9   77.73   20.17
   0  -5   9  114.03   17.83
   0  -5   9  106.99   21.67
   0   5  10  170.09   27.96
   0   5  10  118.56   21.57
   0  -5 -10  145.85   26.44
   0  -5  10  177.99   22.13
   0  -5  10  205.81   29.45
   0   5  11   89.74   21.97
   0  -5  11   75.63   15.27
   0  -5 -11   83.27   22.53
   0  -5  11   83.34   21.39
   0   5  12   15.27   15.98
   0  -5  12    5.23    9.62
   0   5  13   43.12   19.99
   0  -5  13   30.73   11.62
   0  -5 -13   45.42   19.07
   0  -5  13   28.58   16.32
   0   5  14   65.69   19.96
   0  -5 -14   55.55   21.69
   0  -5  14   40.16   18.38
   0  -5  14   61.13   13.87
   0   5  15   -0.19   11.67
   0  -5  15   -6.56    8.59
   0  -5 -15    9.45   17.12
   0  -5  15    7.15   14.37
   0   6   0  767.97   58.02
   0  -6   0  798.55   58.23
   0  -6   0  756.51   56.16
   0   6   1   19.37   10.84
   0  -6  -1   15.36   10.20
   0  -6   1    8.75   11.78
   0  -6  -1   31.29   14.73
   0  -6   1   15.38    9.83
   0   6   2  321.09   31.18
   0   6  -2  341.00   32.90
   0  -6  -2  285.89   32.42
   0  -6   2  329.05   31.21
   0  -6  -2  295.56   29.26
   0  -6   2  327.73   32.44
   0   6  -3  453.41   40.06
   0   6   3  475.58   40.13
   0  -6   3  513.96   42.30
   0  -6  -3  488.51   42.60
   0  -6   3  521.36   40.77
   0  -6  -3  434.57   40.25
   0   6  -4    1.26    9.13
   0   6   4    1.35    9.80
   0  -6   4    3.88   11.14
   0  -6  -4    0.65    9.20
   0  -6  -4   11.14   12.03
   0   6   5 1131.00   78.35
   0   6   5 1171.03   75.91
   0   6  -5  987.47   73.47
   0  -6   5 1096.36   73.71
   0  -6  -5 1012.80   75.32
   0  -6  -5 1160.43   77.83
   0   6  -6    3.65    9.67
   0   6   6   -2.95    8.96
   0  -6   6    3.13   11.30
   0  -6  -6   -0.70   11.40
   0   6   7  388.19   39.48
   0   6  -7  350.05   35.12
   0  -6   7  360.76   34.17
   0  -6  -7  415.73   40.40
   0   6   8   -2.86   12.83
   0  -6   8   15.96   14.37
   0  -6   8    2.10   11.43
   0  -6  -8    6.84   12.39
   0   6   9   53.33   17.12
   0  -6   9   73.26   16.73
   0  -6  -9   80.42   21.96
   0  -6   9   38.17   17.66
   0   6  10   -8.85   13.15
   0  -6  10   19.50   12.24
   0  -6 -10    7.99   15.43
   0   6  11    9.63   16.68
   0  -6  11  -28.51   10.59
   0  -6 -11   24.30   16.48
   0  -6  11    0.69   10.58
   0   6  12   32.14   20.74
   0  -6  12   42.37   21.01
   0  -6  12   18.48   12.22
   0  -6 -12   50.58   20.87
   0   6  13   16.28   16.58
   0  -6 -13   20.09   19.50
   0  -6  13    0.40   11.68
   0  -6  13   12.91   17.44
   0  -7   0    8.26   12.36
   0  -7   1  156.29   26.42
   0  -7  -2  437.22   43.96
   0  -7   2  437.97   45.67
   0  -7   2  472.51   43.01
   0  -7   3  308.69   34.41
   0  -7  -3  289.09   32.89
   0   7  -4   81.45   24.36
   0  -7  -4   70.57   21.68
   0  -7   4   98.58   21.44
   0   7  -5   34.31   19.80
   0  -7  -5   28.24   16.01
   0  -7   5   31.29   15.69
   0   7  -6   14.68   12.30
   0  -7  -6   -8.30   13.62
   0  -7   6   13.83   14.37
   0   7   7    7.00   11.72
   0   7  -7    4.67   13.16
   0  -7  -7   12.03   12.08
   0  -7   7    4.98   12.69
   0   7   8   -8.42   12.64
   0  -7   8  -18.82   12.94
   0  -7   8   18.22   15.21
   0  -7  -8   26.94   18.53
   0   7   9   50.39   21.06
   0  -7  -9   25.01   18.06
   0  -7   9   23.10   15.82
   0  -7   9   29.62   16.68
   0   7  10   68.39   25.07
   0  -7 -10   77.60   23.12
   0  -7  10   61.47   21.33
   0  -7  10   51.20   19.05
   0   7  11   43.67   18.99
   0  -7  11   22.89   13.92
   0  -7  11   26.50   20.25
   0  -7 -11   24.19   20.83
   0   7  12   13.65   18.97
   0  -7  12   11.30   13.33
   0  -7  12    5.99   17.90
   0  -7 -12   35.94   24.37
   0  -8   0  140.26   28.72
   0  -8  -1   59.29   19.41
   0  -8   1   37.24   16.64
   0  -8  -2  171.79   30.33
   0  -8   2  144.76   27.82
   0  -8  -3    4.25   12.19
   0  -8   3   30.86   16.65
   0  -8   4   40.62   18.16
   0  -8  -4   35.89   17.23
   0  -8   5    1.57   14.60
   0  -8  -5    0.17   15.36
   0  -8   6    3.32   16.95
   0  -8  -6   20.49   17.30
   0  -8  -7   76.05   22.11
   0  -8   7   61.35   21.02
   0  -8   8   19.45   18.87
   0  -8  -8   68.00   25.70
   0  -8   8   22.72   16.33
   0  -8   9   33.35   22.08
   0  -8   9   42.07   18.35
   0  -8  -9   11.37   17.57
   0  -9   0    7.34   18.22
   0  -9   1   16.09   18.31
   0  -9  -1   12.98   18.38
   0  -9  -2   75.92   27.49
   0  -9   2  155.62   30.86
   0  -9   3   12.24   18.65
   0  -9  -3  -10.16   18.60
   0  -9   4  216.36   35.80
   0  -9  -4  145.99   35.84
   0  -9  -5   16.91   15.77
   0  -9   5  -14.44   17.82
   0  -9   6  119.68   28.84
   0  -9  -6  163.60   31.58
  -1   0  17   -9.86   12.11
  -1   0  17   -7.86    8.15
  -1   0  16    0.16    8.00
  -1   0  16    5.30   14.12
  -1   0  15  -21.85    8.62
  -1   0  15    0.29    7.52
   1   0 -14   14.44   12.28
  -1   0  14   11.77   11.31
  -1   0  14   -9.38    6.87
  -1   0  13    3.49    6.99
   1   0 -13   -4.23   10.90
  -1   0  13   -4.66    8.44
  -1   0  12   84.20   16.52
  -1   0  12   85.06   13.12
   1   0 -12   59.38   15.76
   1   0 -11    7.43    7.44
  -1   0  11   15.21    9.03
  -1   0  11    2.09    5.66
  -1   0  10  249.28   21.06
   1   0 -10  276.19   26.15
  -1   0  10  241.87   23.80
  -1   0   9    7.28    5.10
  -1   0   9    2.24    6.19
   1   0  -9    6.28    7.36
  -1   0   8 1966.89  118.80
   1   0  -8 2081.52  120.23
  -1   0   8 2084.36  116.41
  -1   0   7   -0.07    4.72
   1   0  -7    4.97    5.51
  -1   0   7    4.74    4.34
  -1   0   6  410.86   26.62
  -1   0   6  381.76   24.73
   1   0  -6  303.74   25.25
  -1   0   5   -0.01    3.21
   1   0  -5    2.44    3.05
  -1   0   5    3.07    3.36
  -1   0   4 3042.04  166.35
   1   0  -4 3009.66  166.81
  -1   0   4 3014.74  166.57
  -1   0   3    1.35    1.71
   1   0  -3   -0.09    1.67
  -1   0   3    1.59    2.00
  -1   0   2 1578.71   88.26
   1   0  -2 1647.00   88.47
   1   0   1   -0.65    0.79
  -1   0  -1    0.24    1.27
   1   0   3    4.68    2.68
  -1   0  -3    0.81    2.02
   1   0   3    1.87    1.29
  -1   0  -3    4.89    1.61
   1   0   5    1.46    4.34
   1   0   5    1.44    2.30
  -1   0  -5    2.20    4.33
   1   0   6  763.42   47.16
   1   0   6  685.49   41.44
  -1   0  -6  701.28   47.56
  -1   0  -7   10.25    7.00
   1   0   7   10.72    3.86
   1   0   7    5.78    6.93
  -1   0  -8   -0.63    7.21
   1   0   8   13.09    4.32
   1   0   8   13.59    8.28
  -1   0  -9    9.82    8.17
   1   0   9   -4.14    6.32
   1   0   9    0.79    3.90
   1   0  10  377.34   26.04
   1   0  10  401.28   34.17
  -1   0 -10  401.64   35.33
   1   0  11   24.36   11.53
   1   0  11   -0.87    4.64
  -1   0 -11   -9.89    8.61
   1   0  12  382.98   34.84
   1   0  12  386.60   27.52
  -1   0 -12  427.30   38.65
   1   0  13   -4.16    5.13
   1   0  13  -15.30    9.33
   1   0  14  156.21   27.18
   1   0  14  210.47   17.27
   1   0  15   32.16   15.39
   1   0  16   -7.81   12.20
   1   0  16    9.38    6.66
   1   0  17    1.29    5.57
   1   0  17    8.98   15.95
  -1   1  17  -10.65    9.48
  -1   1  17    2.06   15.62
  -1  -1  17   -2.48   12.79
  -1  -1  17    0.87    8.70
  -1  -1  17   -0.70    7.85
  -1   1  16   11.26   10.16
  -1   1  16  -11.86   12.89
  -1  -1  16   -0.35   13.30
  -1  -1  16   21.38    9.02
  -1   1  15   73.33   19.21
  -1   1  15   59.65   13.73
  -1  -1  15   91.47   13.44
  -1  -1  15   52.24   19.32
  -1   1  14   49.89   11.98
  -1   1  14   11.11   11.94
   1   1 -14   46.35   17.67
  -1  -1  14   19.36    8.87
  -1  -1  14   15.57   12.41
  -1   1  13  178.45   19.67
   1   1 -13  206.43   29.29
  -1   1  13  208.29   25.36
  -1  -1  13  231.01   25.88
  -1  -1  13  195.85   19.08
   1  -1 -13  168.29   27.26
  -1   1  12  301.40   24.99
   1   1 -12  275.59   29.79
  -1   1  12  331.48   30.34
  -1  -1  12  280.20   29.61
   1  -1 -12  261.05   34.71
  -1  -1  12  294.04   24.38
  -1   1  11  269.37   21.98
   1   1 -11  254.65   27.13
  -1   1  11  265.74   26.54
  -1  -1  11  225.42   24.80
  -1  -1  11  272.53   22.16
   1  -1 -11  251.73   27.04
   1   1 -10   -1.34    6.83
  -1   1  10    5.89    7.91
  -1   1  10    2.42    5.48
  -1  -1  10    3.05    7.04
   1  -1 -10   10.25    8.25
  -1  -1  10   -5.54    4.76
  -1   1   9  192.28   19.74
   1   1  -9  133.86   17.80
   1  -1  -9  158.37   19.30
  -1  -1   9  176.43   18.53
  -1  -1   9  149.08   14.87
   1   1  -8    1.41    5.68
  -1   1   8   20.90    6.94
  -1   1   8   15.73    9.33
   1  -1  -8    6.80    6.13
  -1  -1   8    6.47    6.51
   1  -1  -8   11.75    7.47
  -1   1   7  157.01   15.15
   1   1  -7  189.29   17.13
  -1   1   7  132.17   15.98
   1  -1  -7  189.53   17.84
  -1  -1   7  176.66   16.47
   1  -1  -7  162.62   15.81
  -1   1   6 1224.83   72.37
  -1   1   6 1167.56   73.19
   1   1  -6 1348.35   74.31
   1  -1  -6 1210.28   74.03
  -1  -1   6 1284.79   73.34
   1  -1  -6 1180.33   73.02
  -1   1   5   71.75    8.85
  -1   1   5   82.31    9.97
   1   1  -5   91.19    9.70
   1  -1  -5   78.46   10.00
  -1  -1   5   82.42    9.36
   1  -1  -5   79.87    9.64
  -1   1   4 3832.53  225.13
  -1   1   4 3859.62  224.55
   1   1  -4 4315.77  225.09
  -1  -1   4 4297.81  224.86
   1  -1  -4 4190.77  225.63
   1  -1  -4 4063.55  225.30
  -1   1   3  699.15   46.19
  -1   1   3  813.87   46.38
   1  -1  -3  758.34   46.45
  -1  -1   3  860.45   45.85
   1  -1  -3  787.80   46.54
  -1   1   2 1049.90   59.17
  -1   1   2 1037.41   59.02
  -1  -1   2 1001.42   58.87
   1  -1  -2 1031.19   59.19
   1  -1  -2 1046.12   59.03
  -1   1   1 1122.00   56.30
   1   1  -1  880.52   55.92
  -1   1   1  928.52   55.97
  -1  -1   1  946.64   56.00
   1  -1  -1 1061.59   56.29
   1  -1  -1  980.14   55.97
   1   1   0  652.56   39.27
   1   1   0  653.91   38.77
  -1   1   0  677.36   38.91
  -1  -1   0  741.35   39.02
   1  -1   0  640.23   38.86
  -1  -1   0  709.16   39.52
  -1  -1  -1   31.01    4.73
  -1  -1  -1   41.26    4.68
   1   1   2  464.72   27.25
  -1   1  -2  402.44   24.68
   1   1   2  484.09   26.47
  -1  -1  -2  455.15   26.24
  -1  -1  -2  422.97   27.11
   1  -1   2  379.36   27.14
   1  -1   2  387.27   24.62
   1   1   4  704.99   41.52
   1   1   4  703.13   39.30
  -1   1  -4  644.96   41.67
  -1  -1  -4  661.87   41.95
   1  -1   4  619.57   37.42
  -1  -1  -4  662.33   39.57
   1  -1   4  592.61   41.18
  -1   1  -5 4104.72  231.83
   1   1   5 4355.61  231.85
   1   1   5 4209.15  228.32
   1  -1   5 3900.44  226.51
  -1  -1  -5 4239.11  232.45
  -1  -1  -5 4127.75  228.76
   1  -1   5 4232.83  231.88
  -1   1  -6   44.14   11.71
   1   1   6   52.23    9.79
   1   1   6   44.33    6.92
  -1  -1  -6   53.34   10.84
  -1  -1  -6   40.37    7.58
   1  -1   6   48.53    9.76
  -1   1  -7    5.50    7.30
   1   1   7    6.77    4.51
   1   1   7    7.86    7.03
  -1  -1  -7    4.56    6.44
   1  -1   7   -0.40    3.05
   1  -1   7    1.75    6.26
  -1  -1  -7    7.42    5.10
   1   1   8  227.87   23.11
  -1   1  -8  251.47   23.63
   1   1   8  233.25   18.40
   1  -1   8  246.27   22.76
  -1  -1  -8  210.77   23.14
  -1  -1  -8  250.75   20.35
   1  -1   8  249.08   17.05
   1   1   9  229.87   17.50
   1   1   9  225.01   23.28
  -1   1  -9  186.92   22.89
  -1  -1  -9  206.50   19.12
   1  -1   9  190.09   15.36
   1  -1   9  204.19   22.63
  -1  -1  -9  208.51   23.37
   1   1  10   54.50   13.88
  -1   1 -10   56.92   14.17
   1   1  10   34.86    8.13
  -1  -1 -10   42.27   13.12
   1  -1  10   57.94    7.85
   1  -1  10   53.09   13.51
  -1   1 -11  306.50   31.95
   1   1  11  382.61   32.48
   1   1  11  236.51   25.42
  -1  -1 -11  321.41   37.25
   1  -1  11  310.74   21.89
   1  -1  11  355.77   30.86
  -1   1 -12  273.38   29.55
   1   1  12  269.56   22.22
   1   1  12  280.17   30.75
   1  -1  12  295.86   31.22
   1  -1  12  301.08   20.36
  -1  -1 -12  230.77   31.00
   1   1  13   52.31    9.85
  -1   1 -13   52.67   15.84
   1   1  13   26.70   14.88
   1  -1  13   42.22   15.44
   1  -1  13   33.78    7.81
   1  -1  13   37.22    7.24
   1   1  14   -0.86   11.95
   1   1  14   13.12    7.79
   1  -1  14    2.64    5.66
   1  -1  14    1.79    4.74
   1  -1  14   -1.44   11.70
   1   1  15   19.81    9.13
   1   1  15   34.96   15.50
   1  -1  15   29.28   13.99
   1  -1  15   23.02    5.98
   1  -1  15   11.79    6.55
   1   1  16   19.36    7.98
   1   1  16    7.76   14.22
   1  -1  16  -16.70   11.89
   1  -1  16   -7.21    4.13
   1  -1  16    4.60    4.24
   1   1  17    1.08    7.73
   1   1  17   29.48   16.94
   1  -1  17    8.47   17.38
  -1   2  17  -16.27   11.27
  -1   2  17   39.03   19.19
  -1  -2  17    2.98    8.06
  -1  -2  17    9.23   16.40
  -1   2  16   46.58   18.03
  -1   2  16   24.22   13.02
  -1  -2  16   43.82   11.10
  -1  -2  16   30.80   16.19
  -1   2  15   42.91   13.38
  -1   2  15   23.02   15.38
  -1  -2  15   30.82   10.14
   1   2 -14  243.60   31.31
  -1   2  14  283.90   26.63
  -1   2  14  251.49   31.77
  -1  -2  14  239.57   29.65
  -1  -2  14  284.19   24.16
  -1   2  13   68.27   16.25
  -1   2  13  140.99   23.20
   1   2 -13  122.47   21.27
  -1  -2  13  126.59   16.41
   1  -2 -13  111.23   32.78
  -1  -2  13  110.27   14.90
  -1  -2  13  115.72   20.24
   1   2 -12  314.65   31.32
  -1   2  12  315.81   28.08
  -1   2  12  346.67   33.12
   1  -2 -12  293.40   32.30
  -1  -2  12  294.22   26.28
  -1  -2  12  311.15   25.44
  -1  -2  12  337.41   31.56
  -1   2  11  292.60   29.43
   1   2 -11  278.00   28.26
  -1   2  11  298.64   25.06
   1  -2 -11  267.05   27.61
  -1  -2  11  242.83   23.04
   1  -2 -11  266.30   29.91
  -1  -2  11  309.12   28.00
  -1   2  10  145.33   21.08
  -1   2  10  142.08   16.23
   1   2 -10  130.31   19.26
   1  -2 -10  157.43   19.09
  -1  -2  10  128.25   15.68
   1  -2 -10  139.16   21.85
  -1  -2  10  117.89   18.38
  -1   2   9    8.24    8.40
  -1   2   9   24.16    7.97
  -1  -2   9   18.01    7.48
   1  -2  -9   19.60   10.85
  -1  -2   9    8.75    8.06
   1  -2  -9   28.67   10.07
  -1   2   8  535.01   37.97
  -1   2   8  579.24   40.90
  -1  -2   8  556.53   39.63
  -1  -2   8  583.51   37.80
   1  -2  -8  533.40   40.42
   1  -2  -8  535.82   41.06
  -1   2   7 2391.38  138.19
  -1   2   7 2297.44  140.06
  -1  -2   7 2498.35  137.58
   1  -2  -7 2464.65  141.15
  -1  -2   7 2496.62  139.64
   1  -2  -7 2379.27  139.97
  -1   2   6  267.56   23.31
  -1   2   6  250.04   20.88
  -1  -2   6  286.92   21.13
   1  -2  -6  251.65   22.25
  -1  -2   6  281.77   22.30
   1  -2  -6  243.84   22.13
  -1   2   5 5292.30  289.75
  -1   2   5 5289.80  291.16
  -1  -2   5 5611.61  289.55
  -1  -2   5 5243.13  289.89
   1  -2  -5 5354.82  290.97
   1  -2  -5 4757.13  290.47
  -1   2   4  152.08   14.94
  -1   2   4  179.12   14.86
  -1  -2   4  124.20   13.03
   1  -2  -4  170.71   15.56
   1  -2  -4  160.67   15.38
  -1   2   3 7027.66  403.68
   1   2  -3 8089.00  403.85
   1  -2  -3 7116.44  403.84
   1  -2  -3 7321.42  403.76
  -1   2   2  730.54   45.92
   1   2  -2  721.14   45.33
  -1   2   2  805.35   45.84
  -1  -2   2  624.96   44.46
   1  -2  -2  828.40   45.97
   1  -2  -2  754.33   45.83
   1   2  -1  746.72   45.61
  -1   2   1  792.17   45.69
   1  -2  -1  811.26   46.07
  -1  -2   1  738.35   44.69
  -1  -2   1  657.60   44.99
   1  -2  -1  766.22   45.91
   1   2   0    7.48    3.64
   1   2   0    6.56    3.54
  -1   2   0    6.88    3.74
  -1  -2   0    7.24    3.55
   1  -2   0   10.97    3.71
  -1  -2   0    3.54    2.82
  -1   2  -1  851.23   53.90
   1   2   1  966.82   55.31
   1   2   1  990.41   55.30
  -1  -2  -1  986.02   55.34
  -1  -2  -1  889.88   54.69
   1  -2   1  864.81   54.07
  -1   2  -2  102.98    9.86
   1   2   2  104.47   10.82
   1   2   2  110.92   10.75
  -1  -2  -2  115.26   11.06
   1  -2   2   99.52    9.69
  -1  -2  -2   98.25   10.98
   1   2   3  968.44   59.09
  -1   2  -3  948.99   57.37
   1   2   3 1068.30   60.86
  -1  -2  -3 1060.09   60.66
  -1  -2  -3  997.56   59.30
   1  -2   3  924.40   57.24
   1   2   4  371.77   24.84
  -1   2  -4  286.12   20.77
   1   2   4  363.32   23.30
   1  -2   4  269.16   20.46
  -1  -2  -4  291.96   23.01
   1  -2   4  300.16   24.36
  -1  -2  -4  325.52   24.48
   1   2   5  114.87   11.90
   1   2   5  117.41   13.19
   1  -2   5  101.37   10.06
   1  -2   5  110.83   14.09
  -1  -2  -5   84.17   13.39
  -1  -2  -5   96.63   12.53
   1   2   6   87.36   14.57
   1   2   6  100.91   12.37
   1  -2   6  131.53   11.22
  -1  -2  -6  107.07   13.48
   1  -2   6  148.35   15.52
  -1  -2  -6  120.92   15.74
   1   2   7  193.33   19.67
   1   2   7  147.93   15.87
  -1  -2  -7  147.12   17.67
  -1  -2  -7  151.64   17.02
   1  -2   7  168.61   13.54
   1  -2   7  153.85   18.70
   1   2   8    5.87    5.52
   1   2   8    0.59    7.29
  -1   2  -8    0.38    4.61
   1  -2   8    7.90    9.03
  -1  -2  -8   10.20    8.49
   1  -2   8    2.50    4.26
  -1  -2  -8    8.05    6.78
   1   2   9  589.08   44.25
   1   2   9  548.47   38.99
  -1   2  -9  573.75   44.45
  -1  -2  -9  613.04   45.97
  -1  -2  -9  562.99   41.36
   1  -2   9  590.44   44.12
   1  -2   9  585.02   36.63
   1   2  10  355.32   28.90
  -1   2 -10  388.85   34.97
   1   2  10  383.24   34.21
   1  -2  10  388.14   25.71
   1  -2  10  361.28   33.91
  -1  -2 -10  372.32   34.84
  -1  -2 -10  385.49   35.70
   1  -2  10  361.25   25.65
   1   2  11  541.82   38.06
   1   2  11  504.78   42.97
  -1   2 -11  529.02   44.94
  -1  -2 -11  509.03   39.98
   1  -2  11  525.86   34.05
   1  -2  11  510.87   33.52
  -1  -2 -11  529.59   44.57
   1  -2  11  539.40   44.14
   1   2  12   -0.92    7.74
   1   2  12    8.04   11.67
  -1   2 -12    4.51    9.73
   1  -2  12  -10.79    4.36
   1  -2  12   -1.10    9.96
   1  -2  12   -1.01    5.01
  -1  -2 -12   -7.53    8.89
   1   2  13  116.87   16.33
   1   2  13  107.15   21.10
   1  -2  13   97.15   10.79
   1  -2  13  117.45   11.99
   1  -2  13  104.36   21.46
   1   2  14    5.99    8.38
   1   2  14    5.48   13.78
   1  -2  14   -7.37    4.67
   1  -2  14   -8.53   11.27
   1  -2  14   -4.13    4.28
   1   2  15    2.00    9.28
   1   2  15   -6.98   11.59
   1  -2  15   -3.28   13.19
   1  -2  15    1.33    3.87
   1  -2  15   -0.07    4.10
   1   2  16   25.45   14.12
   1   2  16   12.63    9.83
   1  -2  16   21.41   15.22
  -1   3  16   12.12   14.97
  -1  -3  16   17.05    9.41
  -1  -3  16   24.39   15.42
  -1  -3  16   29.10   12.54
  -1   3  15   -5.35   10.26
  -1   3  15    7.09   14.49
  -1  -3  15    1.35    7.66
  -1  -3  15   -6.88    6.90
  -1  -3  15   -2.64   13.59
  -1   3  14    4.78   14.24
  -1   3  14  -13.03    9.42
  -1  -3  14   -0.15    7.65
  -1  -3  14    5.99    8.88
  -1  -3  14   -1.37   10.95
  -1   3  13   35.49   17.23
   1  -3 -13   19.74   13.44
  -1  -3  13   13.51   11.91
  -1  -3  13    7.79    9.00
  -1   3  12   38.76   12.77
  -1   3  12   13.87   12.91
  -1  -3  12   -2.31   11.13
   1  -3 -12   -6.63   10.15
  -1   3  11  254.88   29.57
  -1   3  11  261.24   26.30
  -1  -3  11  229.93   23.42
   1  -3 -11  261.66   28.75
   1  -3 -11  292.38   29.54
  -1  -3  11  296.39   28.32
  -1   3  10  136.68   20.46
  -1   3  10  135.99   17.00
  -1  -3  10  112.06   16.16
   1  -3 -10  108.18   19.76
  -1  -3  10  137.66   20.91
  -1   3   9  375.42   31.23
  -1   3   9  428.03   34.78
  -1  -3   9  379.02   30.25
   1  -3  -9  404.75   34.96
   1  -3  -9  436.95   35.82
  -1  -3   9  383.84   34.09
  -1   3   8   -5.11    8.17
  -1   3   8   -2.82    5.83
   1  -3  -8   15.61    8.84
  -1  -3   8    8.13    7.21
   1  -3  -8    7.99    9.28
  -1  -3   8   13.40    8.38
  -1   3   7  377.54   29.68
  -1   3   7  378.97   28.40
   1  -3  -7  358.84   30.32
  -1  -3   7  316.50   28.36
   1  -3  -7  343.45   29.86
  -1  -3   7  299.52   25.76
  -1   3   6   -0.27    7.05
  -1   3   6   17.60    7.44
  -1  -3   6    4.81    5.62
   1  -3  -6   25.03    9.65
   1  -3  -6    9.34    6.25
  -1  -3   6    3.50    7.09
  -1   3   5   17.96    7.37
  -1   3   5   -0.04    6.82
  -1  -3   5    6.00    5.37
   1  -3  -5    5.77    5.82
  -1   3   4 2279.28  136.39
   1   3  -4 2490.23  135.77
  -1   3   4 2363.62  135.40
   1  -3  -4 2375.91  136.56
   1  -3  -4 2373.09  136.57
  -1  -3   4 2271.21  134.59
  -1   3   3   18.34    6.72
  -1   3   3   26.61    7.33
   1   3  -3   20.86    7.07
   1  -3  -3   13.23    5.67
   1  -3  -3   25.39    7.87
  -1  -3   3   17.55    6.80
   1   3  -2 1540.53   87.40
  -1   3   2 1370.23   87.51
  -1   3   2 1648.65   87.91
  -1  -3   2 1468.72   86.84
   1  -3  -2 1397.46   87.22
   1  -3  -2 1414.06   86.79
   1   3  -1  609.96   40.07
  -1   3   1  622.23   39.85
  -1  -3   1  560.30   38.77
   1  -3  -1  628.97   40.34
  -1  -3   1  589.76   39.92
   1  -3  -1  616.08   40.35
  -1   3   0  791.12   50.11
   1   3   0  763.66   50.75
  -1  -3   0  807.57   50.79
  -1  -3   0  847.97   50.35
   1  -3   0  793.58   50.33
  -1   3  -1  453.21   32.34
   1   3   1  427.70   32.92
   1   3   1  515.22   33.74
   1  -3   1  466.05   32.58
  -1  -3  -1  509.95   33.31
  -1  -3  -1  506.38   33.53
  -1   3  -2 1119.56   67.22
   1   3   2 1067.71   68.47
   1   3   2 1128.21   68.85
  -1  -3  -2 1134.22   68.56
  -1  -3  -2 1088.25   68.83
   1  -3   2 1171.78   67.34
   1   3   3 5972.58  321.33
  -1   3  -3 5970.27  318.79
   1   3   3 5669.47  320.94
   1  -3   3 5778.79  318.51
  -1  -3  -3 5946.35  321.42
  -1  -3  -3 5451.10  320.11
   1   3   4  333.50   27.43
  -1   3  -4  412.37   26.91
   1   3   4  314.74   30.26
  -1  -3  -4  373.71   28.58
   1  -3   4  383.36   26.24
  -1  -3  -4  329.73   27.93
   1   3   5 2542.72  164.09
   1   3   5 2897.02  166.89
  -1   3  -5 3025.87  163.45
  -1  -3  -5 2793.48  165.75
   1  -3   5 3028.11  169.82
  -1  -3  -5 3056.56  168.15
   1  -3   5 2988.47  163.03
   1   3   6  376.01   31.49
   1   3   6  380.83   29.78
   1  -3   6  433.29   33.64
   1  -3   6  411.11   28.12
  -1  -3  -6  393.18   32.91
  -1  -3  -6  401.19   32.01
   1   3   7  206.46   22.83
   1   3   7  200.72   20.47
   1  -3   7  274.47   20.34
  -1  -3  -7  219.67   23.61
  -1  -3  -7  238.37   23.83
   1  -3   7  294.64   26.40
   1   3   8  165.83   18.06
   1   3   8  235.86   24.46
  -1  -3  -8  192.38   22.09
  -1  -3  -8  186.59   21.51
   1  -3   8  157.96   16.45
   1  -3   8  184.63   20.95
   1   3   9   35.83    9.59
   1   3   9   33.60   13.43
   1  -3   9   36.84   11.32
  -1  -3  -9   31.66   11.87
   1  -3   9   15.95    7.23
   1   3  10    0.37    7.83
   1   3  10    4.82    7.32
   1  -3  10   -3.97    5.24
  -1  -3 -10   13.10   10.13
  -1  -3 -10    3.54    7.81
   1  -3  10    7.37    9.84
   1   3  11  180.09   20.33
   1   3  11  159.26   24.60
   1  -3  11  136.60   23.24
   1  -3  11  158.03   16.13
  -1  -3 -11  167.28   22.54
   1   3  12    3.73    8.88
   1   3  12   -5.86    7.80
   1  -3  12    0.26    6.00
   1  -3  12  -12.26   10.14
   1  -3  12    1.29    6.29
  -1  -3 -12   29.67   12.89
   1   3  13  125.35   25.65
   1   3  13  153.05   20.46
  -1  -3 -13  162.83   25.90
   1  -3  13  188.75   15.68
   1  -3  13  162.74   15.51
   1  -3  13  149.48   30.48
   1   3  14   16.05   17.01
   1   3  14   28.76   11.96
  -1  -3 -14   33.50   15.98
   1  -3  14   43.01    7.44
   1  -3  14   15.77   16.06
   1  -3  14   55.29    8.53
   1   3  15   23.49   17.98
   1   3  15   13.74   11.01
   1  -3  15    5.84    4.49
   1  -3  15  -22.30   12.54
   1  -3  15    4.71    4.31
   1   3  16  -26.72    9.68
   1   3  16   -7.28   11.07
   1  -3  16   -0.74   15.28
  -1   4  16   -4.47   15.29
  -1  -4  16   19.47   11.04
  -1  -4  16  -24.58    8.21
  -1  -4  16  -20.50   14.59
  -1   4  15   28.43   16.49
  -1  -4  15  -13.94    8.15
  -1  -4  15   -3.72    9.04
   1  -4 -15   12.65   17.87
  -1  -4  15   17.91   15.16
  -1   4  14   33.50   18.27
   1  -4 -14   28.89   20.44
  -1  -4  14   50.87   12.80
  -1   4  13    5.50   13.28
  -1   4  13    5.84   13.88
  -1  -4  13   15.71   10.99
   1  -4 -13   -1.29   12.81
  -1  -4  13   30.07   14.71
  -1   4  12  221.59   26.72
  -1   4  12  271.95   31.88
  -1  -4  12  240.74   24.71
  -1  -4  12  216.38   29.64
   1  -4 -12  307.00   32.88
  -1   4  11   11.27   11.49
  -1   4  11   19.81   13.64
  -1  -4  11   20.46   12.65
  -1  -4  11   20.54   10.21
   1  -4 -11    4.09   12.08
  -1   4  10  152.35   24.47
  -1  -4  10  150.01   23.44
   1  -4 -10  153.55   24.68
   1  -4 -10  129.59   23.08
  -1  -4  10  148.82   19.13
  -1   4   9   50.57   13.45
  -1   4   9   33.30   13.53
  -1  -4   9   66.28   14.21
   1  -4  -9   45.00   15.67
   1  -4  -9   32.94   14.19
  -1  -4   9   41.39   11.14
  -1   4   8  317.84   30.80
  -1   4   8  303.83   28.57
  -1  -4   8  343.05   27.68
   1  -4  -8  262.43   30.02
  -1  -4   8  274.03   27.75
   1  -4  -8  280.86   30.16
  -1   4   7   64.55   14.76
  -1   4   7   76.11   14.93
  -1  -4   7  114.60   14.74
   1  -4  -7   79.32   16.83
  -1  -4   7  108.69   17.50
   1  -4  -7   58.29   15.19
  -1   4   6  365.25   30.55
  -1   4   6  343.08   32.16
   1  -4  -6  360.96   31.65
  -1  -4   6  365.81   29.81
   1  -4  -6  339.95   31.19
  -1   4   5  214.07   23.21
  -1   4   5  282.99   27.03
   1   4  -5  296.55   25.07
  -1  -4   5  283.82   24.74
   1  -4  -5  243.29   24.48
   1  -4  -5  234.57   25.37
  -1   4   4   18.34    8.81
   1   4  -4    8.68    7.89
  -1   4   4    8.42    8.76
   1  -4  -4   30.53   10.71
   1  -4  -4   27.31    9.78
  -1  -4   4    9.98    7.64
  -1   4   3  237.01   22.85
  -1   4   3  265.15   24.83
   1   4  -3  237.87   23.15
   1  -4  -3  253.23   23.56
   1  -4  -3  229.74   22.95
  -1  -4   3  264.28   22.60
   1   4  -2  160.01   18.02
  -1   4   2  135.23   17.18
   1  -4  -2  161.28   16.84
  -1  -4   2  153.85   16.81
   1  -4  -2  141.99   18.17
  -1  -4   2  179.52   17.46
   1   4  -1  466.58   37.52
  -1   4   1  624.05   39.66
   1  -4  -1  553.34   38.90
  -1  -4   1  491.45   37.75
   1  -4  -1  529.69   38.13
  -1  -4   1  501.48   36.84
   1   4   0 1780.46  106.89
  -1   4   0 1678.77  105.30
  -1  -4   0 1886.04  106.51
  -1  -4   0 1842.31  105.69
   1  -4   0 1757.04  105.87
   1  -4   0 1761.43  106.73
  -1   4  -1  100.91   14.17
   1   4   1   44.97   11.54
  -1  -4  -1   53.75   10.67
  -1  -4  -1   45.65   10.63
   1   4   2 2941.57  165.33
   1   4   2 2793.71  164.51
  -1   4  -2 2810.26  163.25
  -1  -4  -2 2974.76  164.67
  -1  -4  -2 2773.55  163.87
   1  -4   2 2836.06  163.55
   1   4   3  341.00   29.58
  -1   4  -3  287.02   25.95
   1   4   3  372.01   28.66
   1  -4   3  325.78   26.93
  -1  -4  -3  350.06   28.49
  -1  -4  -3  352.56   28.57
   1   4   4  963.10   68.15
  -1   4  -4 1138.59   67.68
   1   4   4 1172.14   71.18
  -1  -4  -4 1164.08   70.71
  -1  -4  -4  965.12   68.81
   1  -4   4 1060.96   66.72
  -1   4  -5   18.68    8.02
   1   4   5    0.87    5.55
   1   4   5   -1.20    6.01
  -1  -4  -5    2.38    8.39
   1  -4   5   10.26    6.67
  -1  -4  -5    8.19    8.47
  -1   4  -6  302.96   26.58
   1   4   6  358.44   29.37
   1   4   6  322.32   29.52
  -1  -4  -6  337.72   30.50
  -1  -4  -6  338.43   30.24
   1  -4   6  326.11   31.61
   1  -4   6  320.18   26.37
   1   4   7   64.75   15.22
   1   4   7   67.58   13.68
  -1  -4  -7   70.24   15.61
   1  -4   7   57.64   15.25
  -1  -4  -7   55.09   15.14
   1  -4   7   70.95   12.44
   1   4   8   59.41   14.64
   1   4   8   58.15   12.71
   1  -4   8   63.35   16.36
   1  -4   8   62.95   11.97
  -1  -4  -8   74.41   16.58
  -1  -4  -8   70.89   17.08
   1   4   9   11.73   11.63
   1   4   9    4.44    9.82
   1  -4   9   13.48    8.27
  -1  -4  -9   -3.68    9.15
  -1  -4  -9   -7.81   11.15
   1  -4   9    5.69    8.29
   1   4  10  386.51   35.10
   1   4  10  321.02   31.58
   1  -4  10  322.27   35.44
   1  -4  10  363.94   28.31
  -1  -4 -10  386.97   35.63
   1   4  11   13.74   14.03
   1   4  11   -0.19    9.59
  -1  -4 -11  -10.72    9.98
   1  -4  11    2.64    7.05
   1  -4  11    0.36   12.42
   1   4  12   54.38   14.23
   1   4  12   36.80   14.49
   1  -4  12   40.76    9.99
   1  -4  12   32.54   15.77
  -1  -4 -12   50.35   18.45
   1   4  13   27.21   14.06
   1   4  13   31.21   13.91
  -1  -4 -13   52.84   16.96
   1  -4  13   39.33    9.80
   1  -4  13   20.71   15.97
   1   4  14   38.68   16.75
   1   4  14   34.79   15.32
  -1  -4 -14   26.57   18.63
   1  -4  14   25.06    7.98
   1  -4  14   37.43   17.38
   1  -4  14   13.67    8.22
   1   4  15   36.75   20.23
   1  -4  15   31.73    7.67
  -1  -4 -15   82.03   24.19
   1  -4  15   25.46    6.90
   1  -4  15   15.52   15.44
  -1   5  15   10.67   13.93
   1  -5 -15   62.16   23.27
  -1  -5  15   57.42   13.41
  -1  -5  15   29.56   17.77
  -1   5  14   11.58   17.20
  -1  -5  14   -0.64   15.40
   1  -5 -14   32.96   19.03
  -1  -5  14   30.40   11.54
  -1   5  13   25.75   18.68
  -1  -5  13   -2.34   15.58
   1  -5 -13   26.75   20.99
  -1  -5  13   32.05   13.07
  -1   5  12  178.89   29.30
  -1  -5  12  205.58   25.27
  -1  -5  12  218.00   31.43
   1  -5 -12  225.06   33.40
  -1   5  11   -1.29   10.67
  -1  -5  11  -10.81   10.94
  -1  -5  11   20.18   11.97
   1  -5 -11   -1.61   15.70
  -1   5  10  167.04   27.56
  -1  -5  10  236.37   28.48
  -1  -5  10  158.34   23.21
   1  -5 -10  242.11   30.23
  -1   5   9  553.60   49.04
  -1   5   9  557.02   44.43
  -1  -5   9  623.69   48.18
   1  -5  -9  568.25   48.85
  -1  -5   9  518.87   42.74
  -1   5   8   33.74   12.76
  -1   5   8   43.88   15.86
  -1  -5   8   56.53   16.04
   1  -5  -8   28.62   13.29
  -1  -5   8   49.85   13.00
   1  -5  -8   22.40   14.94
  -1   5   7  434.89   37.20
  -1   5   7  379.72   39.21
   1  -5  -7  449.46   40.97
   1  -5  -7  449.73   38.63
  -1  -5   7  460.77   36.12
  -1   5   6 1127.08   82.05
   1   5  -6 1321.43   81.13
  -1   5   6 1181.57   85.48
   1  -5  -6 1308.25   83.58
   1  -5  -6 1172.50   81.14
  -1  -5   6 1260.78   79.36
   1   5  -5  189.17   21.44
  -1   5   5  183.15   22.01
  -1   5   5  124.20   22.06
   1  -5  -5  179.22   21.49
   1  -5  -5  144.08   22.12
  -1  -5   5  165.64   20.52
  -1   5   4 1614.04   99.78
  -1   5   4 1557.16   97.05
   1   5  -4 1545.56   97.49
  -1  -5   4 1466.38   95.86
   1  -5  -4 1645.91   98.14
   1  -5  -4 1505.63   97.73
  -1   5   3   20.54    9.06
   1   5  -3    2.12    8.42
  -1  -5   3   20.81    9.03
   1  -5  -3   13.15    8.84
   1  -5  -3    9.80    8.78
  -1  -5   3    2.44    6.80
   1   5  -2  952.35   67.23
  -1   5   2 1081.70   68.54
   1  -5  -2 1064.29   68.40
  -1  -5   2 1011.33   67.15
   1  -5  -2 1025.15   67.37
  -1  -5   2  966.28   65.91
  -1   5   1  133.00   17.23
   1   5  -1  173.09   20.51
  -1  -5   1  156.57   18.79
   1  -5  -1  108.08   19.12
  -1  -5   1  161.77   18.58
   1  -5  -1  143.70   18.06
  -1   5   0  152.03   18.53
   1   5   0  100.33   17.73
   1  -5   0  120.93   18.77
  -1  -5   0  100.70   18.12
  -1  -5   0  113.56   15.42
   1  -5   0  160.67   18.90
  -1   5  -1  343.18   31.58
   1   5   1  398.57   33.00
   1  -5   1  376.89   32.01
  -1  -5  -1  381.72   33.47
  -1  -5  -1  419.70   32.84
   1  -5   1  384.44   33.02
   1   5   2    0.27    7.86
  -1   5  -2   -1.11    7.56
   1  -5   2    2.41    8.22
  -1  -5  -2   11.34    9.47
  -1  -5  -2   11.91    8.62
   1   5   3  435.41   37.35
   1   5   3  467.73   38.49
  -1   5  -3  479.23   36.46
  -1  -5  -3  452.08   37.62
  -1  -5  -3  441.01   37.44
   1  -5   3  440.28   35.99
  -1   5  -4  266.35   26.06
   1   5   4  267.01   28.96
   1   5   4  309.94   28.58
  -1  -5  -4  297.22   29.31
   1  -5   4  256.89   27.25
  -1  -5  -4  259.86   26.56
   1   5   5   38.35   11.39
   1   5   5   48.92   15.13
  -1   5  -5   23.16    9.68
  -1  -5  -5   32.37   13.30
  -1  -5  -5   37.30   15.17
   1  -5   5   14.03    9.14
  -1   5  -6  327.79   29.83
   1   5   6  361.46   32.19
   1   5   6  326.28   33.70
  -1  -5  -6  323.03   31.61
  -1  -5  -6  338.87   32.79
   1  -5   6  323.69   28.64
  -1   5  -7   18.68    9.33
   1   5   7  -10.72    8.16
   1   5   7   14.46   12.36
  -1  -5  -7   15.22   12.84
   1  -5   7    8.82   12.74
   1  -5   7   22.95    9.97
  -1  -5  -7    8.70    9.19
   1   5   8  245.68   28.98
   1   5   8  164.63   24.54
   1  -5   8  176.97   28.16
  -1  -5  -8  188.50   28.16
   1  -5   8  199.79   22.33
   1   5   9   37.22   14.31
   1   5   9   23.32   12.63
   1  -5   9   31.30   11.73
  -1  -5  -9   19.05   12.66
   1  -5   9   13.31   13.63
   1   5  10  155.02   26.12
   1   5  10  193.71   24.59
   1  -5  10  177.60   21.56
   1  -5  10  139.94   25.95
  -1  -5 -10  158.63   25.92
   1   5  11   21.21   13.30
  -1  -5 -11   24.37   16.64
   1  -5  11   21.73   11.00
   1   5  12  168.02   29.54
  -1  -5 -12  153.41   28.97
   1  -5  12  148.98   19.18
   1  -5  12  182.24   30.51
   1   5  13    6.31   14.87
  -1  -5 -13   33.72   20.15
   1  -5  13    5.15    8.76
   1  -5  13   26.28   15.61
   1   5  14   10.89   15.31
   1  -5  14    6.20   13.43
  -1  -5 -14    7.65   17.01
  -1   6  14   42.48   21.34
  -1  -6  14   51.11   20.81
  -1  -6  14    1.71   12.99
   1  -6 -14   30.06   21.07
  -1   6  13   23.21   18.49
  -1  -6  13    6.52   11.68
  -1  -6  13    3.53   15.48
   1  -6 -13  -21.71   15.81
  -1   6  12   40.53   19.56
  -1  -6  12   36.58   14.26
  -1  -6  12   35.52   20.59
   1  -6 -12   29.25   21.50
  -1   6  11  -25.72   12.06
  -1  -6  11  -29.30   22.23
  -1  -6  11   -2.77   10.92
   1  -6 -11  -15.46   12.43
  -1   6  10   13.92   13.34
  -1  -6  10   18.66   11.92
   1  -6 -10    9.34   16.02
  -1  -6  10   -4.76   13.67
  -1   6   9   -7.08   12.69
  -1  -6   9   -5.18   11.56
  -1  -6   9   11.40   12.21
   1  -6  -9    6.22   16.02
  -1   6   8    7.55   13.61
   1  -6  -8   10.11   14.40
  -1  -6   8    8.02   12.77
  -1  -6   8    3.92   11.03
  -1   6   7   28.57   17.01
  -1  -6   7   39.89   14.18
   1  -6  -7   60.44   19.83
  -1   6   6    8.53    9.86
  -1  -6   6   -3.72    8.79
   1  -6  -6    0.79   12.40
   1   6  -5  211.65   33.07
  -1   6   5  197.06   26.20
   1  -6  -5  189.04   27.94
  -1  -6   5  210.58   24.87
   1  -6  -5  224.58   28.52
  -1   6   4   86.89   17.35
   1  -6  -4   57.84   15.38
  -1  -6   4   47.12   14.60
  -1  -6   4   69.31   15.32
   1  -6  -4  113.87   20.54
  -1   6   3  431.90   37.66
   1  -6  -3  414.06   38.92
  -1  -6   3  404.07   35.88
   1  -6  -3  424.95   37.09
  -1  -6   3  412.67   36.33
  -1   6   2   31.81   12.22
   1  -6  -2   60.50   13.67
  -1  -6   2   20.76   13.11
   1  -6  -2   61.66   15.27
  -1  -6   2   19.81   11.14
  -1   6   1  464.56   38.39
   1   6  -1  447.94   39.91
  -1  -6   1  440.30   37.46
   1  -6  -1  415.27   39.32
   1  -6  -1  448.05   38.82
  -1  -6   1  437.28   38.48
   1   6   0  140.35   22.87
   1  -6   0   66.93   19.18
  -1  -6   0   92.43   19.40
  -1  -6   0   91.27   17.20
   1  -6   0   74.67   18.37
   1   6   1  199.43   26.33
  -1   6  -1  197.10   25.70
   1  -6   1  186.11   25.05
  -1  -6  -1  251.60   28.26
  -1   6  -2  473.54   42.73
   1   6   2  535.65   44.37
  -1  -6  -2  510.04   44.20
   1  -6   2  603.31   45.24
  -1  -6  -2  540.13   42.82
  -1   6  -3   12.76   10.18
   1   6   3   -0.35   10.36
  -1  -6  -3    7.22    9.39
   1  -6   3   13.68   11.46
  -1  -6  -3    8.68    8.52
   1   6   4  101.58   20.99
  -1   6  -4  110.83   19.93
   1   6   4  107.33   20.15
  -1  -6  -4  131.26   21.53
  -1  -6  -4  125.31   21.96
   1  -6   4  135.51   21.76
   1   6   5  310.25   34.62
   1   6   5  337.65   33.38
  -1   6  -5  316.43   32.03
  -1  -6  -5  282.92   36.79
   1  -6   5  264.73   29.18
  -1  -6  -5  334.56   32.87
  -1   6  -6   25.56   13.15
   1   6   6   28.35   13.27
  -1  -6  -6    7.81   11.91
   1  -6   6    8.36   12.30
  -1   6  -7  386.94   35.95
   1   6   7  470.89   41.89
   1  -6   7  338.70   39.60
  -1  -6  -7  462.26   42.72
   1  -6   7  466.83   38.31
   1   6   8   -2.54    9.16
   1  -6   8    6.89   12.55
   1  -6   8    5.67   12.30
  -1  -6  -8    4.52   13.84
   1   6   9  221.34   33.31
   1  -6   9  187.81   26.06
  -1  -6  -9  288.19   33.20
   1   6  10   15.07   16.86
   1  -6  10   25.52   13.16
   1  -6  10   44.46   19.46
  -1  -6 -10   50.86   20.17
   1   6  11   36.51   18.53
   1  -6  11    1.56   14.25
  -1  -6 -11   34.41   18.66
   1  -6  11   22.91   12.30
   1   6  12    7.49   17.69
   1  -6  12  -11.40    8.92
  -1  -6 -12   -3.91   15.91
   1  -6  12   13.41   18.28
   1   6  13    4.39   14.41
   1  -6  13   57.99   21.34
   1  -6  13   12.58   11.67
  -1  -6 -13   12.60   17.15
  -1   7  12   30.11   20.79
   1  -7 -12   10.66   19.42
  -1  -7  12  -24.51   14.11
  -1  -7  12   -9.02   14.77
  -1   7  11  135.55   30.97
   1  -7 -11  171.68   33.35
  -1  -7  11   70.05   26.44
  -1   7  10    8.46   17.96
  -1  -7  10   14.33   15.33
   1  -7 -10   32.22   21.47
  -1  -7  10  -10.82   13.05
  -1   7   9  131.27   26.89
   1  -7  -9  110.92   27.34
  -1  -7   9   71.40   19.55
  -1  -7   9   86.59   22.49
  -1   7   8  -15.24   14.61
  -1  -7   8    5.89   17.70
   1  -7  -8    4.78   12.55
  -1  -7   8    8.64   13.42
   1  -7  -7   28.69   17.52
  -1  -7   7   21.40   15.31
   1  -7  -6    7.63   14.02
  -1  -7   5    2.02   11.12
  -1  -7   5  -12.41   10.48
   1  -7  -5    3.69   14.73
   1  -7  -4   25.16   12.84
  -1  -7   4  -10.70   11.00
  -1  -7   4   14.42   11.69
  -1  -7   3  107.22   19.72
   1  -7  -3   81.14   22.26
  -1  -7   3   96.90   22.09
   1  -7  -2   48.31   21.23
  -1  -7   2   28.22   13.78
  -1  -7   2   23.34   15.26
  -1  -7   1  179.29   28.47
   1  -7  -1  152.11   30.14
  -1  -7   1  191.17   26.82
  -1  -7   0  366.10   39.86
  -1  -7   0  391.95   45.51
   1  -7   0  341.96   35.90
   1  -7   1  187.05   29.37
  -1  -7  -1  186.41   34.17
  -1   7  -2   10.74   14.71
  -1  -7  -2   -9.76   10.56
   1  -7   2   19.97   14.10
  -1   7  -3   84.71   19.52
  -1  -7  -3   58.28   18.72
   1  -7   3  127.72   23.18
  -1   7  -4   -0.38   11.68
  -1  -7  -4   22.44   15.21
   1  -7   4   27.29   14.62
  -1   7  -5  133.38   25.10
   1  -7   5  213.44   27.27
  -1  -7  -5  168.57   28.12
   1   7   6   77.92   20.28
  -1   7  -6  110.16   24.06
   1  -7   6  107.41   22.98
  -1  -7  -6  109.77   22.73
   1   7   7   11.90   16.27
  -1   7  -7   37.48   15.29
  -1  -7  -7   10.05   16.26
   1  -7   7   54.14   17.22
   1   7   8  153.53   27.60
   1  -7   8  143.36   24.10
   1  -7   8  175.23   31.65
  -1  -7  -8  144.16   29.44
   1   7   9   13.66   17.29
   1  -7   9   21.91   17.27
   1  -7   9   30.13   14.65
  -1  -7  -9   34.61   19.39
   1   7  10   -2.87   12.85
   1  -7  10   37.15   16.08
   1  -7  10   31.34   20.86
  -1  -7 -10   31.43   19.16
   1   7  11   22.02   18.58
  -1  -7 -11   47.84   20.75
   1  -7  11   68.42   18.78
   1  -7  11   81.27   24.50
   1  -8 -10   89.23   28.08
  -1  -8  10  104.20   24.07
  -1  -8   9  -10.54   13.40
   1  -8  -9   -0.56   19.81
  -1  -8   9  -23.15   15.12
   1  -8  -8  179.98   33.80
  -1  -8   8  160.08   28.57
  -1  -8   7   45.13   20.85
   1  -8  -7   40.14   19.11
  -1  -8   6  160.96   29.59
   1  -8  -6  207.26   35.15
  -1  -8   5   84.42   21.88
   1  -8  -5   70.34   22.84
   1  -8  -4   14.91   16.15
  -1  -8   4  -13.65   12.34
   1  -8  -3   18.10   18.66
  -1  -8   3   23.73   18.80
  -1  -8   2  161.83   29.23
   1  -8  -2  136.72   28.89
  -1  -8   1   24.45   17.49
   1  -8  -1   32.00   16.10
  -1  -8   0  457.67   46.39
   1  -8   0  493.45   47.49
   1  -8   1   19.87   14.11
  -1  -8  -1   20.94   17.70
  -1  -8  -2  451.64   46.65
   1  -8   2  400.86   44.36
   1  -8   3    6.28   15.04
  -1  -8  -3   35.77   18.01
  -1  -8  -4   91.67   25.49
   1  -8   4   49.37   18.92
  -1  -8  -5    1.41   12.78
   1  -8   5   -8.11   12.24
  -1  -8  -6    5.38   17.40
   1  -8   6   -5.58   14.26
  -1  -8  -7   19.68   16.62
   1  -8   7  -28.25   11.08
  -1  -8  -8   22.57   20.27
   1  -8   8   19.52   18.49
   1  -8   8   28.85   14.75
   1   8   9   63.41   24.69
  -1  -8  -9   62.67   24.22
   1  -8   9   75.92   21.45
   1  -8   9   71.40   24.54
  -1  -9   6   53.25   20.70
   1  -9  -6   51.13   21.89
   1  -9  -5   -6.03   13.00
  -1  -9   5   -6.13   16.39
  -1  -9   4   84.29   24.63
   1  -9  -4  154.16   36.99
   1  -9  -3  -38.55   14.44
  -1  -9   3   32.35   19.34
   1  -9  -2  189.58   35.47
  -1  -9   2  146.85   30.96
   1  -9  -1   27.53   21.21
  -1  -9   1   54.44   22.24
  -1  -9   0   66.19   22.15
   1  -9   0   73.27   23.53
   1  -9   1   -9.24   17.04
  -1  -9  -1   -4.38   17.13
   1  -9   2   27.49   19.41
  -1  -9  -2    6.99   18.43
   1  -9   3    4.42   16.57
  -1  -9  -3   -4.90   13.66
   1  -9   4   16.76   18.23
  -1  -9  -5   32.55   17.10
   1  -9   5   53.39   21.86
  -1  -9  -6  123.07   29.06
   1  -9   6   94.36   26.51
  -2   0  18   13.23   11.67
  -2   0  18   36.81   18.08
  -2   0  17  -14.71    9.37
  -2   0  17    3.00   14.20
  -2   0  16   47.13   16.42
  -2   0  16   47.01   12.13
  -2   0  15   10.17    9.50
  -2   0  15    5.75   11.54
   2   0 -14   14.53   12.94
  -2   0  14   24.20   13.80
  -2   0  14   13.58    8.62
   2   0 -13   10.49   10.74
  -2   0  13   -6.44    5.53
  -2   0  13   -1.76    8.72
  -2   0  12  101.77   17.17
   2   0 -12   73.20   15.50
  -2   0  12  113.38   15.02
  -2   0  11   -3.21    6.63
  -2   0  11    7.60    6.71
   2   0 -11   14.55    9.41
  -2   0  10 1790.72  106.16
  -2   0  10 1765.48  104.10
   2   0 -10 1772.73  107.51
   2   0  -9    4.01    6.23
  -2   0   9   -2.48    5.55
  -2   0   9   -0.12    5.86
  -2   0   8  749.06   48.62
  -2   0   8  794.53   48.51
   2   0  -8  745.68   49.57
   2   0  -7    4.92    4.85
  -2   0   7    1.59    4.05
  -2   0   7    0.33    4.40
  -2   0   6 2073.77  120.25
   2   0  -6 2172.41  121.17
  -2   0   6 2170.17  121.09
   2   0  -5    1.94    3.48
  -2   0   5    7.59    4.23
  -2   0   5    7.63    3.43
  -2   0   3    3.31    1.72
   2   0  -3    1.36    1.64
   2   0  -2   37.56    3.20
  -2   0   2   39.78    3.25
   2   0   0   81.15    6.50
  -2   0   0   87.05    6.62
  -2   0  -1    5.25    2.62
   2   0   1   -3.00    1.49
  -2   0  -2  691.10   44.36
   2   0   2  757.35   44.31
  -2   0  -2  770.91   40.97
  -2   0  -3    9.38    1.72
  -2   0  -3    3.70    3.82
   2   0   3    8.80    3.55
   2   0   3    6.22    1.60
  -2   0  -4  580.37   32.04
   2   0   4  591.03   37.36
   2   0   4  513.42   31.81
  -2   0  -4  609.62   37.90
   2   0   5    3.06    2.11
   2   0   5    2.15    5.21
  -2   0  -5   -2.22    4.30
  -2   0  -6 3720.73  203.73
   2   0   6 3332.37  195.14
   2   0   6 3750.21  202.96
   2   0   7    2.75    2.84
   2   0   7    5.68    7.21
  -2   0  -7    3.58    4.92
   2   0   8 1240.08   77.34
  -2   0  -8 1223.96   78.01
   2   0   8 1177.39   68.28
   2   0   9   -1.95    3.13
  -2   0  -9    6.18    8.18
   2   0   9    1.92    8.43
   2   0  10   42.12   13.56
   2   0  10   28.21    5.70
  -2   0 -10   42.73   13.99
   2   0  11   -1.36    4.22
  -2   0 -11   -7.98    9.48
   2   0  11    8.95   11.31
  -2   0 -12   17.42   13.38
   2   0  12    9.76    5.23
   2   0  12   10.95   11.55
   2   0  13    0.89    4.59
   2   0  14   14.15   14.19
   2   0  15   19.24   15.26
   2   0  15    3.69    4.57
   2   0  16   57.80   20.45
   2   0  16   83.66    7.66
   2   0  17    8.53   17.88
  -2   1  17   12.65   16.88
  -2  -1  17   -0.15   10.87
  -2  -1  17   19.94   14.93
  -2   1  16   -0.42    9.13
  -2   1  16    1.10   13.30
  -2  -1  16  -16.25    7.72
  -2  -1  16  -10.13   10.45
  -2   1  15   65.73   14.18
   2   1 -15   21.82   15.18
  -2  -1  15   92.62   14.65
  -2  -1  15   57.45   16.98
  -2   1  14    7.44   12.02
  -2   1  14   -1.95    8.16
   2   1 -14   20.29   15.05
  -2  -1  14   15.79    8.28
   2  -1 -14   21.28   12.78
  -2  -1  14   19.94   12.60
  -2   1  13   19.51   12.20
  -2   1  13   17.94    8.90
   2   1 -13   44.70   14.45
  -2  -1  13   21.91   10.04
   2  -1 -13   13.77   12.18
  -2  -1  13   15.44    9.97
   2   1 -12   37.11   12.44
  -2   1  12   40.13   11.36
  -2   1  12   32.85   12.44
  -2  -1  12   50.89   12.94
   2  -1 -12   45.20   14.44
  -2  -1  12   39.00   10.27
   2   1 -11   34.45   11.34
  -2   1  11   17.66    9.71
  -2   1  11    4.59    7.32
   2  -1 -11    9.15    8.76
  -2  -1  11   22.48   10.22
  -2  -1  11   18.14    7.56
  -2   1  10  244.98   20.80
  -2   1  10  214.09   22.12
   2   1 -10  224.31   22.60
  -2  -1  10  213.35   21.13
   2  -1 -10  195.47   22.26
  -2  -1  10  220.07   20.29
  -2   1   9  125.41   14.09
  -2   1   9  163.20   17.31
   2   1  -9  109.16   14.74
  -2  -1   9  122.15   14.60
   2  -1  -9  137.23   17.28
  -2  -1   9  118.06   14.86
   2   1  -8  177.97   18.27
  -2   1   8  226.80   20.05
  -2  -1   8  207.38   18.52
   2  -1  -8  214.77   20.19
  -2   1   7 1056.04   65.23
  -2   1   7 1111.96   64.72
   2   1  -7 1012.96   64.50
   2  -1  -7 1049.31   65.98
   2  -1  -7 1165.29   66.30
  -2  -1   7 1013.44   63.91
  -2   1   6   14.97    5.71
  -2   1   6   25.15    6.83
   2   1  -6   37.51    7.22
   2  -1  -6   12.59    5.74
   2  -1  -6   21.74    6.57
  -2  -1   6   27.48    6.40
   2   1  -5  114.59   11.45
  -2   1   5  136.41   12.94
  -2   1   5  135.96   12.67
   2  -1  -5  167.79   14.36
   2  -1  -5  134.50   12.55
  -2  -1   5  150.18   11.81
  -2   1   4 6411.81  362.50
   2   1  -4 6834.68  361.11
  -2   1   4 6282.05  362.10
   2  -1  -4 6071.12  362.82
   2  -1  -4 7105.64  362.80
  -2  -1   4 7165.15  361.06
  -2   1   3 6743.83  367.25
  -2   1   1  611.26   32.04
   2   1  -1  512.42   30.14
  -2  -1   1  450.32   31.60
   2  -1  -1  562.85   32.00
  -2  -1   1  507.94   30.11
  -2   1  -1   15.53    2.77
   2   1   1    7.54    3.00
  -2  -1  -1   18.33    4.00
  -2  -1  -1   17.43    3.70
   2   1   2  406.35   28.57
  -2   1  -2  486.30   26.23
   2   1   2  391.33   27.58
  -2  -1  -2  471.43   27.87
  -2  -1  -2  437.48   29.21
   2  -1   2  500.35   26.18
   2  -1   2  472.20   30.12
   2   1   3 1314.51   73.26
   2   1   3 1297.74   71.16
  -2   1  -3 1204.64   68.58
  -2   1  -3 1224.57   74.11
   2  -1   3 1210.18   73.86
   2  -1   3 1217.11   68.50
  -2  -1  -3 1268.75   73.90
  -2  -1  -3 1286.88   71.03
   2   1   4  301.54   19.57
  -2   1  -4  279.93   22.38
   2   1   4  271.99   21.52
  -2  -1  -4  302.10   19.83
   2  -1   4  275.59   22.76
  -2  -1  -4  363.86   23.93
   2  -1   4  263.65   16.52
  -2   1  -5  179.55   17.91
   2   1   5  242.70   18.98
   2  -1   5  154.38   11.06
   2  -1   5  200.53   17.93
   2  -1   5  178.93   11.19
  -2  -1  -5  229.59   15.40
   2   1   6  748.34   41.36
  -2   1  -6  707.27   46.66
  -2  -1  -6  648.46   46.41
   2  -1   6  656.36   38.07
  -2  -1  -6  660.51   41.59
   2  -1   6  666.80   46.28
   2  -1   6  665.77   37.96
  -2   1  -7 1202.10   77.46
   2   1   7 1126.42   70.19
   2   1   7 1301.67   76.57
   2  -1   7 1178.14   67.64
  -2  -1  -7 1321.92   78.31
  -2  -1  -7 1216.42   71.47
   2  -1   7 1221.83   76.76
   2  -1   7 1232.21   67.35
   2   1   8  754.38   52.87
  -2   1  -8  662.45   53.41
   2   1   8  865.85   48.21
   2  -1   8  822.66   54.46
   2  -1   8  809.32   44.67
  -2  -1  -8  793.12   55.52
   2  -1   8  776.59   44.98
  -2  -1  -8  782.22   48.74
   2   1   9  625.53   38.27
  -2   1  -9  541.78   44.89
   2   1   9  612.04   44.39
   2  -1   9  645.99   35.57
  -2  -1  -9  593.19   39.52
   2  -1   9  637.14   46.18
  -2  -1  -9  568.22   45.24
   2  -1   9  561.27   34.56
  -2   1 -10   46.00   14.50
   2   1  10   49.38   12.57
   2   1  10   41.69    8.31
   2  -1  10   45.61    6.30
   2  -1  10   14.99   11.74
   2  -1  10   43.43    5.88
  -2  -1 -10   47.10   12.67
  -2   1 -11  115.29   20.34
   2   1  11   87.32   18.47
   2   1  11  101.57   12.37
   2  -1  11   75.52    7.87
  -2  -1 -11   78.54   19.31
   2  -1  11   82.18    8.61
   2  -1  11   95.35   18.18
   2   1  12   36.95    8.26
   2   1  12   36.06   14.62
  -2   1 -12   43.61   15.79
   2  -1  12   23.35    5.09
   2  -1  12    6.07   12.18
   2  -1  12   28.21    4.54
   2   1  13  142.97   21.83
   2   1  13  120.68   22.49
   2  -1  13  138.08    9.78
   2  -1  13  113.26   37.06
   2  -1  13  133.25   10.03
   2   1  14    3.36   14.84
   2  -1  14   -2.48   12.40
   2   1  15   11.86   14.36
   2  -1  15   12.45   15.37
   2   1  16   24.46   16.69
   2  -1  16   40.93   17.02
  -2   2  17   -4.51   12.96
  -2   2  17   49.18   20.96
  -2  -2  17   31.47   12.54
  -2  -2  17    9.29   11.77
  -2  -2  17   18.50   13.65
  -2   2  16    9.26   14.41
  -2   2  16    8.81   11.41
  -2  -2  16   10.97   11.16
  -2  -2  16   10.02   14.52
  -2  -2  16   10.81    9.71
  -2   2  15   78.14   20.48
  -2   2  15   81.77   17.15
  -2  -2  15   83.46   18.27
  -2  -2  15   91.56   15.22
  -2  -2  15   83.38   15.99
  -2   2  14   -4.13   11.17
   2   2 -14   -3.21   11.98
  -2   2  14   30.52   11.26
  -2  -2  14   12.85    9.41
  -2  -2  14   22.05   12.67
  -2  -2  14   25.82   10.17
  -2   2  13  200.04   28.45
   2   2 -13  213.85   26.41
  -2   2  13  251.21   24.07
  -2  -2  13  215.33   23.23
  -2  -2  13  199.08   22.13
   2  -2 -13  208.02   27.12
  -2  -2  13  228.66   25.94
  -2   2  12   76.18   14.61
  -2   2  12  116.22   20.24
   2   2 -12   94.38   16.95
  -2  -2  12   87.39   17.19
   2  -2 -12   60.74   17.84
  -2  -2  12  100.69   15.10
  -2  -2  12   84.80   15.44
  -2   2  11   91.87   18.10
   2   2 -11   87.73   16.00
  -2   2  11  110.76   16.45
  -2  -2  11   93.52   16.50
   2  -2 -11   44.88   15.04
   2  -2 -11   92.75   17.51
  -2   2  10   72.34   15.86
  -2   2  10   86.43   14.11
   2  -2 -10  100.82   17.52
  -2  -2  10  100.64   15.43
   2  -2 -10  104.01   18.67
  -2   2   9  287.51   26.31
  -2   2   9  275.71   23.50
  -2  -2   9  261.86   23.80
   2  -2  -9  258.78   25.13
   2  -2  -9  272.10   26.43
  -2   2   8   36.68    9.91
  -2   2   8   29.57    8.56
   2  -2  -8   48.11   11.79
  -2  -2   8   29.37    8.27
   2  -2  -8   53.84   12.16
  -2  -2   8   41.27    9.68
  -2   2   7   25.32    7.59
  -2   2   7   41.99   12.40
  -2  -2   7   25.08    7.74
  -2  -2   7   16.97    7.22
   2  -2  -7   26.34    9.28
   2  -2  -7   30.45    8.77
  -2   2   6    4.63    4.86
  -2   2   6    1.64    5.90
   2  -2  -6    2.39    5.66
  -2  -2   6    1.09    4.49
   2  -2  -6    2.08    5.35
  -2  -2   6    3.83    4.96
  -2   2   5  119.39   12.63
  -2   2   5  115.61   13.84
  -2  -2   5  153.36   13.26
   2  -2  -5  124.44   13.25
   2  -2  -5  123.86   13.76
  -2  -2   5  158.26   14.34
  -2   2   4  163.86   15.46
  -2   2   4  183.73   16.51
   2  -2  -4  195.90   16.60
  -2  -2   4  193.98   16.26
   2  -2  -4  164.56   16.41
  -2   2   3  686.69   41.09
  -2   2   3  576.38   40.71
   2  -2  -3  615.45   41.14
  -2  -2   3  692.16   41.36
   2  -2  -3  653.33   40.81
  -2   2   2 1988.96  116.89
   2   2  -2 2190.77  118.00
  -2  -2   2 2086.60  115.44
  -2  -2   2 2137.62  117.38
   2  -2  -2 1994.26  117.53
   2  -2  -2 2019.55  116.93
  -2   2   1 6826.08  365.57
  -2  -2   1 6564.77  365.78
  -2   2   0 2532.29  152.73
   2   2   0 2642.28  153.99
   2   2   0 2760.92  153.05
   2  -2   0 2808.02  153.29
  -2  -2   0 2826.32  153.00
  -2  -2   0 2965.44  154.28
  -2   2  -1 5404.36  306.52
   2   2   1 5448.31  307.42
   2   2   1 5982.66  308.71
   2  -2   1 5727.74  306.72
  -2  -2  -1 5461.36  307.70
  -2  -2  -1 5686.73  307.71
   2   2   2 1790.32  100.52
  -2   2  -2 1505.70   97.45
   2   2   2 2047.77  100.97
  -2  -2  -2 1837.26  100.92
  -2  -2  -2 1767.70   99.81
   2  -2   2 1570.37   97.51
   2   2   3   95.25   11.62
  -2   2  -3  165.24   11.52
   2   2   3  118.23   12.83
   2  -2   3  151.12   14.45
  -2  -2  -3  105.38   12.15
   2  -2   3  142.33   10.88
  -2  -2  -3  117.90   13.22
   2   2   4    5.66    5.71
   2   2   4   19.74    6.02
  -2   2  -4    7.11    3.42
   2  -2   4    1.33    3.99
  -2  -2  -4    8.67    5.12
   2  -2   4    3.56    3.15
  -2  -2  -4    8.34    6.15
   2   2   5 3500.18  191.96
   2   2   5 3085.69  197.86
  -2  -2  -5 3637.14  192.79
   2  -2   5 3344.98  188.55
  -2  -2  -5 3508.07  195.86
   2  -2   5 3566.54  195.91
   2   2   6    5.25    5.50
   2   2   6    3.91    5.66
   2  -2   6   -4.21    2.62
  -2  -2  -6    8.79    7.29
  -2  -2  -6    2.51    5.80
   2  -2   6    4.99    6.87
   2   2   7 1913.42  108.95
   2   2   7 1716.94  103.71
   2  -2   7 1814.88  100.16
   2  -2   7 1839.77  109.24
  -2  -2  -7 1762.67  109.94
  -2  -2  -7 1761.38  105.13
   2   2   8    0.02    6.05
  -2   2  -8    3.20    7.68
   2   2   8    5.36    6.26
   2  -2   8    7.20    3.90
   2  -2   8   14.72   10.11
  -2  -2  -8    4.85    7.51
  -2  -2  -8  -10.40    5.74
   2   2   9   50.08    9.94
  -2   2  -9   31.77   12.95
   2   2   9   33.64   11.19
  -2  -2  -9   55.89   12.10
   2  -2   9   30.11   12.46
   2  -2   9   49.49    6.57
  -2  -2  -9   59.37   13.98
   2  -2   9   49.43    6.71
  -2   2 -10  150.37   23.91
   2   2  10  117.11   21.03
   2   2  10   95.87   14.86
  -2  -2 -10  118.89   21.68
  -2  -2 -10  134.05   18.51
   2  -2  10  143.28   11.40
   2  -2  10  166.33   24.25
   2  -2  10  160.16   11.39
  -2   2 -11  477.32   42.88
   2   2  11  552.45   35.47
   2   2  11  497.37   42.40
   2  -2  11  458.26   28.66
   2  -2  11  480.09   28.62
  -2  -2 -11  481.71   37.79
  -2  -2 -11  464.42   43.24
   2  -2  11  445.97   41.67
   2   2  12    9.42    6.83
  -2   2 -12   16.95   12.53
   2  -2  12   16.71   13.67
   2  -2  12    2.82    2.70
  -2  -2 -12    1.94    8.72
   2  -2  12    3.83    2.87
   2   2  13   23.85    9.50
   2   2  13   39.53   16.28
   2  -2  13   30.12   16.01
   2   2  14   12.85    8.01
   2   2  14  -11.73   11.96
   2  -2  14   -0.49   11.56
   2   2  15   18.25    9.18
   2   2  15   -3.16   13.27
   2  -2  15   22.30   15.82
   2   2  16   21.81   16.19
   2   2  16   -2.05    8.81
   2  -2  16    3.91   15.15
  -2   3  17   94.68   22.36
  -2  -3  17   98.33   23.84
  -2  -3  17  132.79   18.23
  -2  -3  17   78.00   16.04
  -2   3  16  -11.65   13.42
  -2  -3  16   -1.18    9.09
  -2  -3  16  -25.61    9.25
  -2  -3  16  -12.67   12.73
  -2   3  15   62.89   20.03
  -2   3  15   55.95   17.12
  -2  -3  15   44.94   13.02
  -2  -3  15   37.49   16.01
  -2  -3  15   76.54   15.32
  -2   3  14   41.09   16.94
  -2   3  14   25.16   13.26
  -2  -3  14    7.21   12.69
  -2  -3  14   22.89   10.74
  -2  -3  14   26.69   11.05
  -2  -3  13    1.46   10.31
  -2  -3  13   29.73   10.98
   2  -3 -13   20.30   14.63
  -2   3  12  362.66   33.90
  -2   3  12  388.93   36.66
  -2  -3  12  346.87   33.11
   2  -3 -12  406.82   37.48
   2  -3 -12  341.13   35.11
  -2  -3  12  369.21   31.43
  -2   3  11   34.09   12.01
  -2   3  11    9.35   11.26
   2  -3 -11   21.02   12.49
  -2  -3  11   27.65   10.40
  -2  -3  11   16.72   10.53
   2  -3 -11    6.18   10.75
  -2   3  10   25.17   11.82
  -2   3  10    1.80    7.93
  -2  -3  10   11.61    8.54
  -2  -3  10    4.77    8.70
   2  -3 -10   24.62   11.78
   2  -3 -10   12.64    9.47
  -2   3   9 1977.30  131.40
  -2   3   9 2344.69  134.81
   2  -3  -9 2204.70  135.71
  -2  -3   9 2446.94  133.78
   2  -3  -9 2302.51  135.66
  -2   3   8   52.53   12.19
  -2   3   8   50.95   12.16
  -2  -3   8   79.54   12.99
   2  -3  -8   62.92   14.47
   2  -3  -8   60.01   13.92
  -2  -3   8   63.21   13.01
  -2   3   7 1739.30  102.69
  -2   3   7 1598.90  100.18
  -2  -3   7 1728.82  100.33
   2  -3  -7 1645.59  102.11
   2  -3  -7 1653.54  102.92
  -2  -3   7 1703.87  100.45
  -2   3   6   41.30   10.12
  -2   3   6   50.93   10.65
   2  -3  -6   45.19   11.46
   2  -3  -6   41.67   10.66
  -2  -3   6   27.48    8.44
  -2  -3   6   25.28    9.15
  -2   3   5   32.61    9.92
  -2   3   5   31.06    8.34
  -2  -3   5   11.15    6.81
   2  -3  -5   10.95    6.29
   2  -3  -5   21.99    9.31
  -2   3   4 1218.58   68.65
   2   3  -4 1100.49   68.91
  -2   3   4 1075.11   69.23
   2  -3  -4 1059.38   68.02
  -2  -3   4 1088.65   67.57
   2  -3  -4 1086.92   69.35
   2   3  -3    5.58    5.61
  -2   3   3   18.99    5.96
  -2   3   3   18.12    7.68
   2  -3  -3   19.99    6.68
   2  -3  -3   16.84    7.52
  -2  -3   3    3.52    4.86
  -2   3   2 1798.81  109.11
   2   3  -2 1874.35  106.94
   2  -3  -2 1832.87  106.47
   2  -3  -2 1758.06  109.21
  -2  -3   2 1845.33  106.03
  -2  -3   2 1789.41  104.04
  -2   3   1  595.04   41.24
   2   3  -1  666.70   42.40
   2  -3  -1  633.71   41.89
  -2  -3   1  609.85   40.11
   2  -3  -1  605.02   41.34
  -2  -3   1  672.58   42.31
   2   3   0 2371.76  136.02
   2   3   0 2381.57  135.03
  -2   3   0 2331.57  134.76
  -2  -3   0 2341.36  134.46
   2  -3   0 2406.92  135.17
  -2  -3   0 2407.43  135.84
   2   3   1  441.06   30.93
   2   3   1  422.12   31.89
  -2   3  -1  413.42   29.75
  -2  -3  -1  435.97   30.85
   2  -3   1  443.56   30.13
  -2  -3  -1  417.49   30.48
  -2   3  -2  229.89   18.44
   2   3   2  180.76   19.17
   2  -3   2  233.99   18.64
  -2  -3  -2  259.78   20.82
   2   3   3   28.88    8.84
  -2   3  -3    4.40    4.50
   2   3   3   25.90    8.25
  -2  -3  -3    9.35    6.56
   2  -3   3   17.62    5.80
  -2  -3  -3   17.54    7.36
   2   3   4  103.87   13.98
   2   3   4  110.31   16.22
   2  -3   4  154.34   13.44
  -2  -3  -4  133.76   15.28
  -2  -3  -4  111.55   14.78
  -2   3  -5 1785.69  103.20
   2   3   5 1856.95  108.48
   2   3   5 1845.37  106.14
   2  -3   5 1726.14  102.46
  -2  -3  -5 1863.02  106.71
   2  -3   5 1770.96  109.01
  -2  -3  -5 1745.58  108.50
   2   3   6   74.62   13.08
   2   3   6   73.45   14.97
   2  -3   6   87.97   15.48
  -2  -3  -6  100.96   16.63
  -2  -3  -6   79.91   16.31
   2  -3   6  108.92   11.19
   2   3   7  921.25   61.80
   2   3   7  900.47   58.07
   2  -3   7  911.89   62.74
  -2  -3  -7  867.18   59.20
   2  -3   7  931.62   54.29
  -2  -3  -7  864.14   61.96
   2   3   8  287.08   24.89
   2   3   8  292.28   28.81
  -2  -3  -8  286.51   26.08
  -2  -3  -8  218.43   26.88
   2  -3   8  249.95   27.84
   2  -3   8  280.68   20.60
   2   3   9   88.61   17.83
   2   3   9  118.23   16.88
  -2  -3  -9  108.94   20.29
  -2  -3  -9  134.23   19.70
   2  -3   9  151.79   13.30
   2  -3   9  158.90   23.83
   2   3  10  157.29   25.89
   2   3  10  220.10   22.15
   2  -3  10  192.87   27.82
  -2  -3 -10  223.23   27.00
   2  -3  10  201.18   16.38
  -2  -3 -10  231.57   24.85
   2   3  11    6.90    7.42
   2   3  11   19.65   16.01
   2  -3  11   12.31   12.85
  -2  -3 -11   -1.37    7.78
   2  -3  11   -2.52    4.64
   2  -3  11    3.62    4.60
   2   3  12    6.45   10.43
   2   3  12   11.76    8.96
   2  -3  12    3.93    4.32
  -2  -3 -12   -4.45   10.52
   2  -3  12   -6.63   11.69
   2  -3  12    3.24    4.28
   2   3  13  255.34   26.03
   2   3  13  255.83   33.94
   2  -3  13  289.87   34.25
   2  -3  13  262.53   16.52
   2  -3  13  272.09   16.51
  -2  -3 -13  285.14   31.05
   2   3  14   19.00   11.83
   2   3  14   -0.29   11.48
  -2  -3 -14   27.97   15.08
   2  -3  14   16.09   16.21
   2   3  15  193.24   22.56
   2   3  15  116.47   27.56
   2  -3  15  155.39   29.21
   2  -3  16   30.98   19.15
  -2   4  16   20.01   17.84
  -2  -4  16    5.26   12.19
  -2  -4  16   29.66   11.96
  -2  -4  16   10.14   16.00
  -2   4  15    3.21   14.32
  -2  -4  15   -3.16   10.61
  -2  -4  15   11.92   13.04
   2  -4 -15   -6.05   15.43
  -2   4  14   -1.68   13.31
  -2  -4  14   11.28   10.48
  -2  -4  14    4.91   12.07
   2  -4 -14   19.31   17.22
  -2   4  13   14.34   11.61
   2  -4 -13   10.86   17.15
  -2  -4  13   39.52   15.21
  -2  -4  13   28.80   11.92
  -2   4  12   79.65   17.29
  -2   4  12   93.77   22.17
   2  -4 -12   90.61   22.59
  -2  -4  12   77.23   15.66
  -2  -4  12   70.72   17.14
  -2   4  11    8.43   12.95
  -2   4  11    3.69   10.56
  -2  -4  11    3.41    9.14
   2  -4 -11    6.38   14.47
  -2  -4  11   13.25    9.84
  -2   4  10  358.63   32.31
  -2   4  10  382.64   36.33
  -2  -4  10  360.62   33.35
   2  -4 -10  374.91   34.65
  -2  -4  10  323.43   30.72
   2  -4 -10  371.90   37.01
  -2   4   9   13.10   12.60
  -2   4   9    4.95    7.73
   2  -4  -9    8.71   10.89
  -2  -4   9    1.79    7.96
   2  -4  -9   10.27   11.96
  -2  -4   9   12.96    9.70
  -2   4   8   82.87   18.07
  -2   4   8   73.76   14.85
   2  -4  -8   67.38   17.57
   2  -4  -8   64.91   14.87
  -2  -4   8   71.20   15.13
  -2   4   7  343.49   30.00
  -2   4   7  307.07   30.04
   2  -4  -7  335.28   30.00
   2  -4  -7  374.34   33.43
  -2  -4   7  354.62   30.60
  -2  -4   7  328.44   28.98
  -2   4   6  609.25   45.00
  -2   4   6  619.52   46.83
  -2  -4   6  658.52   45.33
   2  -4  -6  627.94   46.56
   2  -4  -6  642.38   47.10
   2   4  -5  124.21   16.69
  -2   4   5  153.00   18.25
  -2   4   5  156.81   18.62
   2  -4  -5  126.76   16.85
  -2  -4   5   87.86   15.50
   2  -4  -5  185.23   21.40
   2   4  -4  674.35   49.11
  -2   4   4  712.09   49.53
  -2   4   4  743.41   51.40
   2  -4  -4  706.53   50.56
   2  -4  -4  767.77   49.38
  -2  -4   4  663.27   48.19
   2   4  -3  807.21   54.09
  -2   4   3  749.90   52.49
  -2  -4   3  882.31   53.75
  -2  -4   3  821.35   51.68
   2  -4  -3  690.84   52.63
   2  -4  -3  810.22   53.40
  -2   4   2  291.97   25.53
   2   4  -2  290.06   26.35
  -2  -4   2  315.43   26.07
   2  -4  -2  260.84   24.05
  -2  -4   2  317.33   24.53
   2  -4  -2  269.02   24.97
   2   4  -1  264.68   23.93
  -2   4   1  237.58   22.49
   2  -4  -1  252.09   23.65
   2  -4  -1  240.28   22.71
  -2  -4   1  238.29   21.40
  -2  -4   1  242.90   23.35
   2   4   0  840.71   56.15
  -2   4   0  854.32   55.22
  -2  -4   0  819.55   53.99
  -2  -4   0  955.33   56.94
   2  -4   0  752.37   55.00
   2   4   1  326.31   29.46
   2   4   1  331.45   29.84
  -2   4  -1  467.65   30.68
  -2  -4  -1  343.83   29.17
  -2  -4  -1  357.29   30.11
   2  -4   1  451.92   31.48
   2   4   2 1461.87   86.92
  -2   4  -2 1401.32   85.15
   2   4   2 1384.75   86.74
  -2  -4  -2 1460.51   87.23
   2  -4   2 1305.19   84.47
  -2  -4  -2 1430.73   86.66
   2   4   3   37.38   10.90
   2   4   3   34.19   11.04
  -2  -4  -3   38.86   11.24
  -2  -4  -3   40.40   11.12
   2   4   4  729.02   49.49
   2   4   4  714.87   48.48
  -2   4  -4  642.45   44.85
  -2  -4  -4  650.27   47.69
   2  -4   4  640.63   44.93
  -2  -4  -4  709.97   49.17
   2   4   5   10.40    7.78
   2   4   5    3.91    6.45
  -2   4  -5   14.67    8.66
  -2  -4  -5    3.49    6.47
   2  -4   5   -2.66    5.30
  -2  -4  -5    9.21    8.85
   2   4   6  922.76   65.73
   2   4   6  992.01   64.59
  -2  -4  -6  996.82   67.39
   2  -4   6  969.97   61.38
  -2  -4  -6 1066.16   66.49
   2  -4   6  924.42   68.14
   2   4   7   57.40   15.36
   2   4   7   62.04   13.30
   2  -4   7   83.50   17.92
   2  -4   7   59.49   11.43
  -2  -4  -7   70.32   15.34
   2   4   8  707.04   48.45
   2   4   8  672.05   51.96
   2  -4   8  675.01   44.11
   2  -4   8  649.92   51.68
  -2  -4  -8  697.33   50.41
  -2  -4  -8  573.69   50.68
   2   4   9   11.19    9.76
   2   4   9   13.18   12.71
  -2  -4  -9   21.01   11.91
   2  -4   9   11.24   12.60
   2  -4   9   27.71    9.08
  -2  -4  -9   20.23   13.79
   2   4  10   13.32   15.73
   2   4  10   16.84   10.57
   2  -4  10   12.25    7.40
   2  -4  10   -0.49   12.50
  -2  -4 -10   10.73   13.66
   2   4  11   14.36   12.18
  -2  -4 -11   -0.38   11.44
   2  -4  11  -13.07   11.21
   2  -4  11    7.31    7.15
   2   4  12    9.13    9.69
   2   4  12   10.24   11.70
   2  -4  12   11.02    6.14
  -2  -4 -12   21.24   13.49
   2  -4  12   17.73   13.10
   2   4  13   -5.46   10.45
   2   4  13   -5.55   10.75
  -2  -4 -13   29.36   15.88
   2  -4  13   -7.74    4.81
   2  -4  13   10.50   13.81
   2  -4  13   -3.37    5.50
   2   4  14   52.89   20.82
   2   4  14   30.93   13.68
  -2  -4 -14   53.76   17.89
   2  -4  14   29.10   15.92
   2  -4  14   43.17    5.68
   2  -4  14   54.04    6.61
  -2  -4 -15    5.84   17.44
   2  -4  15    4.86   16.91
  -2   5  15   -2.88   16.76
  -2  -5  15   20.10   13.30
  -2  -5  15   -1.48   13.70
   2  -5 -15    2.31   19.25
  -2   5  14   11.29   18.16
  -2  -5  14   23.03   12.14
  -2  -5  14   11.79   16.32
   2  -5 -14   23.95   16.66
  -2   5  13   10.89   11.69
   2  -5 -13   -2.56   13.82
  -2  -5  13   25.26   12.39
  -2  -5  13   24.62   13.41
  -2   5  12   10.33   16.87
  -2  -5  12  -21.97    9.65
   2  -5 -12    9.77   15.01
  -2  -5  12   -2.69   10.65
  -2   5  11   72.39   21.74
  -2  -5  11  101.00   21.12
  -2  -5  11   98.72   19.02
   2  -5 -11   69.21   24.24
  -2   5  10   85.29   19.74
  -2  -5  10   39.59   16.41
   2  -5 -10   83.31   21.87
  -2  -5  10   67.75   16.67
  -2   5   9   -7.53   11.23
  -2   5   9  -15.83    8.78
   2  -5  -9   -9.46   10.15
  -2  -5   9    5.01   11.36
  -2  -5   9   19.27   10.77
  -2   5   8   40.06   15.92
  -2   5   8    0.11    9.45
  -2  -5   8    3.21   10.60
  -2  -5   8    2.09    9.65
   2  -5  -8    7.71   12.58
   2  -5  -8    8.25    9.46
  -2   5   7  327.53   31.53
  -2   5   7  343.79   33.33
   2  -5  -7  336.41   35.03
   2  -5  -7  328.81   32.85
  -2  -5   7  339.08   31.27
  -2   5   6   15.38    9.73
   2   5  -6    1.65    8.59
   2  -5  -6   36.36   14.67
   2  -5  -6    4.54   10.96
  -2  -5   6    1.83    8.84
  -2   5   5  557.51   44.17
   2   5  -5  604.45   45.86
   2  -5  -5  572.61   44.47
  -2  -5   5  581.80   44.26
   2  -5  -5  597.66   47.49
  -2   5   4  161.04   20.53
   2   5  -4  191.90   23.08
  -2  -5   4  190.09   19.73
   2  -5  -4  134.67   21.29
   2  -5  -4  130.21   21.85
  -2  -5   4  181.91   21.43
   2   5  -3  577.09   45.28
  -2   5   3  597.14   44.74
  -2  -5   3  624.01   43.65
   2  -5  -3  640.06   45.94
   2  -5  -3  529.73   44.74
  -2  -5   3  657.50   46.05
   2   5  -2 1376.09   86.01
  -2   5   2 1361.82   85.11
  -2  -5   2 1313.50   84.60
  -2  -5   2 1462.43   83.82
   2  -5  -2 1239.34   83.49
   2  -5  -2 1227.99   84.90
   2   5  -1   46.13   13.08
  -2   5   1   37.63   11.68
   2  -5  -1   44.79   11.48
   2  -5  -1   53.00   14.10
  -2  -5   1   54.28   11.78
  -2  -5   1   32.38   10.73
  -2   5   0  993.73   64.49
   2   5   0  935.77   65.36
   2  -5   0 1006.22   65.01
   2  -5   0 1029.06   65.63
  -2  -5   0  940.81   63.09
  -2  -5   0  897.54   63.69
   2   5   1   25.21   11.94
  -2   5  -1   27.29   10.09
  -2  -5  -1   25.40   10.27
   2  -5   1   29.28   11.00
  -2  -5  -1   17.17    9.27
  -2   5  -2  254.29   23.34
   2   5   2  170.45   20.87
   2   5   2  191.46   23.09
   2  -5   2  209.47   21.94
  -2  -5  -2  155.05   23.28
  -2  -5  -2  173.73   21.75
   2   5   3  529.23   41.41
   2   5   3  508.31   41.10
  -2   5  -3  552.53   40.21
  -2  -5  -3  434.14   38.94
  -2  -5  -3  519.55   41.74
   2  -5   3  530.99   39.43
   2   5   4  -12.56    8.62
   2   5   4    7.76   10.23
  -2   5  -4   20.79    9.13
   2  -5   4   25.60   10.76
  -2  -5  -4    3.09    9.81
  -2  -5  -4   10.91    9.01
  -2   5  -5  276.49   26.06
   2   5   5  290.20   28.93
   2   5   5  305.19   29.35
  -2  -5  -5  256.94   28.86
   2  -5   5  272.76   25.36
  -2  -5  -5  264.30   32.78
   2   5   6  226.93   27.24
   2   5   6  270.12   31.12
  -2   5  -6  195.13   23.09
  -2  -5  -6  223.48   27.51
  -2  -5  -6  251.25   26.12
   2  -5   6  211.10   22.85
  -2   5  -7    3.81    7.79
   2   5   7   -4.18   10.38
   2   5   7   11.82   10.79
  -2  -5  -7   27.21   12.51
   2  -5   7   -4.32    7.32
   2  -5   7   -1.30    8.03
  -2  -5  -7  -11.69    9.15
   2   5   8  357.47   36.18
   2   5   8  354.53   33.88
   2  -5   8  344.21   36.22
   2  -5   8  375.62   30.57
  -2  -5  -8  397.99   36.79
   2   5   9    3.43   10.76
   2   5   9   11.72   13.27
   2  -5   9  -19.52   10.99
  -2  -5  -9    6.16   14.08
   2  -5   9   30.89   10.23
   2   5  10   59.32   18.31
   2   5  10   50.78   15.51
  -2  -5 -10    5.63   16.02
   2  -5  10   49.82   12.16
   2  -5  10   71.35   35.36
   2   5  11   12.05   11.29
  -2  -5 -11    5.04   12.73
   2  -5  11   24.81   11.59
   2  -5  11  -19.01   13.16
   2   5  12    2.46   15.19
   2  -5  12    9.74   14.16
   2  -5  12   24.38   10.55
   2   5  13   17.91   17.59
   2  -5  13   19.33   17.02
  -2  -5 -13   24.55   18.23
   2   5  14   57.34   25.56
   2  -5  14   40.93    8.10
   2  -5  14   31.46    8.86
  -2  -5 -14   65.85   22.01
   2  -5  14   51.46   19.39
   2  -6 -14    6.16   19.16
  -2  -6  14   12.03   13.38
  -2   6  13   71.29   22.89
  -2  -6  13   72.11   18.81
   2  -6 -13  130.88   28.24
  -2  -6  13   74.53   20.66
  -2   6  12  -22.78   14.01
   2  -6 -12   17.33   17.63
  -2  -6  12   11.24   13.58
  -2   6  11   67.01   21.76
  -2  -6  11   18.05   14.34
  -2  -6  11   54.09   16.04
   2  -6 -11   63.71   22.12
  -2   6  10   85.14   23.87
   2  -6 -10   73.25   22.36
  -2  -6  10  126.24   23.14
  -2  -6  10   91.15   19.51
  -2   6   9   45.84   18.51
  -2  -6   9   38.45   15.49
  -2  -6   9   30.62   14.83
   2  -6  -9   77.42   21.88
  -2   6   8  282.45   33.70
  -2  -6   8  235.01   31.37
   2  -6  -8  228.21   29.73
  -2  -6   8  237.72   29.95
  -2   6   7   23.83   18.08
  -2  -6   7   63.71   16.62
   2  -6  -7   18.28   17.07
   2   6  -6   23.51   11.95
   2  -6  -6   19.08   14.48
  -2  -6   6   36.66   14.07
  -2   6   5  648.58   50.37
   2   6  -5  567.99   49.28
   2  -6  -5  636.32   49.56
  -2  -6   5  609.08   47.34
   2  -6  -5  708.53   52.81
  -2  -6   5  614.85   49.34
  -2   6   4   -8.61    9.58
   2   6  -4   -1.68   11.27
   2  -6  -4   17.90   12.79
   2  -6  -4   12.31   10.91
  -2  -6   4   -0.10    8.70
  -2  -6   4    0.72   10.02
  -2   6   3  710.46   54.10
   2   6  -3  693.05   54.79
   2  -6  -3  783.50   55.88
  -2  -6   3  694.71   53.53
   2  -6  -3  754.83   53.66
  -2  -6   3  636.75   50.29
  -2   6   2    8.39    9.81
   2   6  -2   22.76   10.90
  -2  -6   2   12.56   11.46
  -2  -6   2    5.29    8.31
   2  -6  -2    0.72   10.65
   2  -6  -2   11.89   12.29
  -2   6   1 1018.83   68.85
   2   6  -1 1022.49   70.45
  -2  -6   1  936.85   68.19
  -2  -6   1  941.42   66.20
   2  -6  -1  985.08   67.57
   2  -6  -1  997.73   69.94
   2   6   0   -0.42    9.88
   2  -6   0    4.86    9.76
  -2  -6   0    6.46    8.97
  -2  -6   0    7.60    9.44
   2  -6   0    9.33   11.51
   2   6   1  482.00   42.43
  -2   6  -1  517.53   41.97
   2  -6   1  508.91   42.46
   2  -6   1  433.97   40.28
  -2  -6  -1  601.54   47.69
  -2  -6  -1  462.75   41.64
   2   6   2    7.59    9.40
  -2   6  -2   16.78   10.65
  -2  -6  -2    9.10    8.55
   2  -6   2    2.41   10.84
  -2  -6  -2   14.26   12.75
  -2   6  -3  221.59   25.80
   2   6   3  295.70   30.31
   2   6   3  254.38   29.98
  -2  -6  -3  250.11   27.76
   2  -6   3  204.22   25.86
  -2  -6  -3  212.37   27.88
  -2   6  -4   51.06   13.08
   2   6   4   42.45   14.20
   2   6   4   34.08   14.36
  -2  -6  -4   46.66   15.26
  -2  -6  -4   43.40   13.11
   2  -6   4   22.24   11.55
   2   6   5   15.54   10.53
   2   6   5   -1.14    8.11
  -2   6  -5    2.58    8.49
  -2  -6  -5    5.88   11.86
   2  -6   5   15.85   10.68
  -2   6  -6   93.23   18.07
   2  -6   6   63.46   16.59
  -2  -6  -6   73.44   19.78
   2   6   7   63.20   19.71
  -2   6  -7   42.93   13.34
  -2  -6  -7   46.98   15.04
   2  -6   7   36.16   13.97
   2  -6   7   22.25   15.91
   2   6   8   15.73   15.70
   2  -6   8   27.18   18.55
  -2  -6  -8   15.46   14.30
   2  -6   8   59.10   15.06
   2   6   9   97.05   23.30
   2  -6   9   56.18   20.34
  -2  -6  -9  138.65   25.36
   2  -6   9   99.09   17.65
   2   6  10   82.80   22.69
  -2  -6 -10  110.58   24.62
   2  -6  10   65.95   21.57
   2  -6  10   55.35   14.91
   2   6  11  123.79   28.04
   2  -6  11  123.62   28.98
  -2  -6 -11  194.54   29.86
   2  -6  11  102.88   18.18
   2   6  12   11.55   17.80
  -2  -6 -12   28.21   18.79
   2  -6  12    1.69   10.39
   2  -6  12    2.36   17.71
   2   6  13   20.31   19.92
   2  -6  13    6.41    9.42
   2  -6  13   21.61   20.49
  -2  -6 -13   42.21   22.32
  -2   7  12  133.17   37.10
   2  -7 -12  137.41   31.89
  -2  -7  12   99.80   22.68
  -2  -7  12  127.97   26.20
  -2   7  11   90.63   25.27
   2  -7 -11  121.83   30.69
  -2  -7  11  118.70   27.23
  -2  -7  11   93.11   22.23
  -2   7  10    3.61   13.92
  -2  -7  10    6.85   12.34
  -2  -7  10   38.72   17.20
   2  -7 -10   30.21   21.46
   2  -7  -9  273.59   36.24
  -2  -7   9  284.55   32.23
   2  -7  -8   16.73   17.65
  -2  -7   8    9.11   15.09
  -2  -7   7  241.23   30.33
   2  -7  -7  260.20   34.40
  -2  -7   6    5.24   12.07
   2  -7  -6   50.60   20.04
   2  -7  -5    9.96   12.26
  -2  -7   5   37.60   15.01
  -2  -7   5   47.16   19.47
  -2  -7   4   12.44   12.19
   2  -7  -4   12.08   11.53
  -2  -7   4  -23.40    9.56
  -2  -7   3    6.41   14.57
  -2  -7   3   18.23   12.62
   2  -7  -3   -0.88   12.83
  -2  -7   2  -13.45    8.51
   2  -7  -2    5.79   12.41
  -2  -7   2   -7.14   14.14
  -2  -7   1   54.23   14.50
   2  -7  -1   19.62   13.50
  -2  -7   0   15.50   12.52
  -2  -7   0   21.03   18.89
   2  -7   0   28.80   16.49
  -2  -7  -1  353.23   37.31
   2  -7   1  290.86   33.96
  -2   7  -2  -20.08   11.10
  -2  -7  -2    4.72   11.81
   2  -7   2    0.17   11.86
  -2   7  -3  317.29   34.71
  -2  -7  -3  310.14   36.22
   2  -7   3  395.01   38.09
  -2   7  -4   15.27   11.32
   2  -7   4   19.16   14.50
  -2  -7  -4   -5.26   13.06
  -2   7  -5  355.07   37.06
   2   7   5  359.60   38.30
  -2  -7  -5  382.31   38.06
   2  -7   5  383.23   39.06
   2   7   6   -1.08   13.65
  -2   7  -6    4.65   13.40
  -2  -7  -6   20.60   16.55
   2  -7   6   -0.20   12.02
  -2   7  -7  204.66   29.09
   2   7   7  185.56   32.01
   2  -7   7  198.67   32.54
  -2  -7  -7  153.66   29.42
   2  -7   7  195.59   27.65
  -2   7  -8   63.59   17.04
   2   7   8    0.23   15.76
   2  -7   8   52.01   15.58
   2  -7   8    7.58   16.35
  -2  -7  -8   22.53   18.77
   2   7   9   32.43   19.09
   2  -7   9   67.32   18.49
   2  -7   9   29.61   18.82
  -2  -7  -9   17.82   16.33
   2   7  10   44.25   21.68
   2  -7  10   20.77   14.84
   2  -7  10   15.57   19.81
  -2  -7 -10   21.49   18.97
   2   7  11   13.72   20.34
   2  -7  11    4.51   16.76
   2  -7  11  -12.25   11.27
  -2  -7 -11   11.44   17.47
  -2  -8  10    1.37   14.72
  -2  -8  10   43.61   19.75
   2  -8 -10   44.44   24.68
  -2  -8   9   -8.80   16.96
   2  -8  -9    6.91   19.56
  -2  -8   9  -21.69   12.84
   2  -8  -8   56.10   24.02
  -2  -8   8   38.65   18.40
   2  -8  -7    6.64   17.27
  -2  -8   7   18.71   15.97
  -2  -8   6  286.64   36.98
   2  -8  -6  287.07   36.88
  -2  -8   5    4.55   15.41
   2  -8  -5   -1.00   12.54
  -2  -8   4  354.35   41.36
   2  -8  -4  310.70   38.64
  -2  -8   3   47.31   20.38
   2  -8  -3   29.96   18.25
  -2  -8   2  109.95   23.93
   2  -8  -2   58.83   22.09
  -2  -8   1   26.14   18.58
   2  -8  -1   14.05   15.04
   2  -8   0   63.71   22.45
  -2  -8   0   49.52   19.54
   2  -8   1   49.99   21.63
  -2  -8  -1   49.66   17.51
   2  -8   2  318.74   38.30
  -2  -8  -2  313.00   36.51
  -2  -8  -3   -2.33   14.11
   2  -8   3   29.77   17.00
  -2  -8  -4  302.49   38.18
   2  -8   4  256.54   34.44
   2  -8   5   14.83   16.70
  -2  -8  -5    4.07   15.15
  -2  -8  -6   20.87   17.86
   2  -8   6   49.42   18.74
   2   8   7    6.07   15.20
   2  -8   7  -26.87   12.06
  -2  -8  -7   -0.21   16.80
   2  -8   8    7.37   17.27
  -2  -8  -8  -10.33   17.86
   2  -8   8    4.31   15.53
   2   8   9   -7.25   12.41
   2  -8   9  -11.26   16.70
   2  -8   9    2.52   14.13
  -2  -8  -9   -2.04   17.98
   2  -9  -6   -4.59   19.65
  -2  -9   6   17.16   17.51
  -2  -9   5   18.00   18.72
   2  -9  -5   50.33   23.79
  -2  -9   4   87.83   24.58
   2  -9  -4   75.86   26.84
   2  -9  -3   50.65   22.12
  -2  -9   3    5.39   19.02
   2  -9  -2  145.00   32.29
  -2  -9   2  150.77   30.72
   2  -9  -1   -3.95   14.35
  -2  -9   1   -5.74   14.97
  -2  -9   0   53.28   23.39
   2  -9   0   48.74   24.39
  -2  -9  -1   39.11   21.86
   2  -9   1   84.74   24.93
   2  -9   2   38.32   21.23
  -2  -9  -2    9.07   15.31
  -2  -9  -3   60.87   23.12
   2  -9   3  111.18   27.45
   2  -9   4  -36.80   13.71
  -2  -9  -4   -7.57   13.87
  -2  -9  -5    6.72   17.82
   2  -9   5  -34.18   17.43
  -3   0  18   -5.82   11.07
  -3   0  17    0.69   12.91
  -3   0  17   -9.82   16.75
  -3   0  16    8.68   10.94
  -3   0  16   -1.26   15.67
  -3   0  15   -6.01    7.84
   3   0 -15   -5.17   13.55
  -3   0  15    4.42    9.81
  -3   0  14   13.65    9.44
  -3   0  14   45.47   13.91
   3   0 -14   -6.00   12.25
  -3   0  13    8.72    8.65
  -3   0  13   -0.32    8.57
   3   0 -13   -3.03    9.23
  -3   0  12  122.81   17.75
   3   0 -12  128.99   19.60
  -3   0  12   95.63   15.77
  -3   0  11   -2.39    6.77
   3   0 -11    5.10    8.15
  -3   0  11   15.59    8.36
   3   0 -10   -7.88    6.33
  -3   0  10   -5.08    8.01
  -3   0  10   -8.41    4.82
  -3   0   9    6.97    6.33
  -3   0   9   -0.24    5.30
   3   0  -9    9.45    8.13
   3   0  -8  468.65   32.05
  -3   0   8  450.66   31.12
  -3   0   8  410.09   35.26
  -3   0   7    0.37    4.16
   3   0  -7    4.14    4.02
  -3   0   7    4.39    4.34
   3   0  -6 1501.09   84.25
  -3   0   6 1490.57   86.32
  -3   0   6 1414.30   83.65
   3   0  -5   -0.97    2.56
  -3   0   5    3.28    3.00
   3   0  -3    2.09    1.51
  -3   0   3    6.78    1.94
   3   0  -1   -0.98    1.19
   3   0   0 1719.98  101.65
  -3   0   0 1945.56  102.00
  -3   0  -1   -1.68    2.08
   3   0   1   -1.81    2.32
  -3   0  -2 2250.93  113.19
  -3   0  -2 1892.20  108.34
   3   0   2 1824.42  111.67
  -3   0  -3    1.65    3.29
  -3   0  -3    4.20    1.66
   3   0   3   -3.77    3.19
  -3   0  -4 2217.51  125.63
  -3   0  -4 2385.68  133.08
   3   0   4 2354.28  132.50
   3   0   5    0.68    5.89
  -3   0  -5    9.80    6.26
   3   0   5    2.69    1.91
  -3   0  -5    2.43    1.83
  -3   0  -6  368.88   30.63
   3   0   6  395.65   22.42
   3   0   6  353.18   30.25
   3   0   7   -2.30    2.29
   3   0   7   -6.81    4.23
  -3   0  -7  -12.17    4.75
  -3   0  -8   23.01   10.63
   3   0   8   28.07   11.35
   3   0   8   22.30    4.20
   3   0   9    1.72    3.16
  -3   0  -9    1.00    8.86
   3   0   9   15.57   10.48
   3   0  10    2.63    9.61
   3   0  10    2.03    3.48
   3   0  11    6.53   11.32
   3   0  11   -0.58    3.46
  -3   0 -11    5.30    9.56
   3   0  12   29.34   15.79
   3   0  12   28.21    4.83
   3   0  13   -2.57   10.52
   3   0  13   -0.41    2.45
   3   0  14   24.02   16.73
   3   0  15  -25.59   12.65
   3   0  16   20.32   17.07
  -3   1  18  -17.88   11.58
  -3   1  18   25.47   16.13
  -3  -1  18    3.10   11.72
  -3   1  17   35.44   13.06
  -3   1  17   31.00   15.44
  -3  -1  17   17.95   14.98
  -3  -1  17   42.83   13.31
  -3   1  16   25.28   12.54
  -3   1  16   36.64   16.15
  -3  -1  16   14.56   13.72
  -3  -1  16   27.47   12.00
   3   1 -15  165.28   26.67
  -3   1  15  166.80   25.78
  -3   1  15  177.05   21.29
  -3  -1  15  153.90   23.91
  -3  -1  15  134.22   20.80
  -3   1  14  132.25   22.37
  -3   1  14  181.63   22.51
   3   1 -14  154.50   25.33
   3  -1 -14  156.05   27.00
  -3  -1  14  201.81   21.57
  -3  -1  14  188.48   24.78
  -3   1  13  139.39   20.05
   3   1 -13  136.59   21.70
  -3   1  13  130.57   21.46
  -3  -1  13  161.49   20.97
  -3  -1  13  152.32   18.82
   3  -1 -13  148.33   23.72
  -3   1  12   61.40   13.70
  -3   1  12   65.41   14.39
   3   1 -12   70.55   15.17
   3  -1 -12   66.35   15.25
  -3  -1  12   62.94   13.45
  -3  -1  12   41.70   11.26
  -3   1  11   38.07   11.47
  -3   1  11   33.48    9.55
   3   1 -11   31.60   10.55
  -3  -1  11   28.87    9.48
   3  -1 -11   22.90    9.71
  -3  -1  11   30.28    9.74
  -3   1  10  118.54   17.58
   3   1 -10  128.62   17.40
  -3   1  10  135.68   16.27
   3  -1 -10  184.67   19.22
  -3  -1  10  152.04   17.46
  -3  -1  10  143.52   16.27
   3   1  -9  669.93   45.32
  -3   1   9  675.18   45.44
   3  -1  -9  677.67   46.69
  -3  -1   9  677.94   44.30
  -3   1   8  494.28   34.46
  -3   1   8  516.97   34.64
   3   1  -8  452.30   33.14
   3  -1  -8  479.70   38.13
  -3  -1   8  470.11   32.76
   3   1  -7 3616.51  198.26
  -3   1   7 3631.10  199.52
   3  -1  -7 3456.15  199.46
  -3  -1   7 3549.62  197.39
  -3   1   6   26.92    7.00
   3   1  -6    8.89    4.26
  -3   1   6   13.52    5.49
   3  -1  -6   13.13    5.59
  -3  -1   6   11.59    4.24
   3  -1  -6   22.16    7.61
  -3   1   5  362.64   24.05
   3   1  -5  321.92   22.08
  -3   1   5  349.84   24.79
   3  -1  -5  403.17   26.82
   3  -1  -5  363.37   24.31
  -3  -1   5  311.66   21.68
  -3   1   4   11.55    4.97
  -3   1   4    3.71    3.49
  -3  -1   4   10.03    2.58
   3  -1  -4    7.08    3.77
   3  -1  -4   15.96    5.43
  -3   1   3  330.47   23.04
  -3   1   3  362.15   24.26
   3  -1  -3  329.33   24.49
   3  -1  -3  398.05   23.46
  -3  -1   3  366.14   20.63
  -3   1   2  542.10   32.37
  -3  -1   2  476.08   28.80
   3  -1  -2  540.83   32.76
  -3   1   1 3197.05  177.64
   3   1  -1 3132.76  175.81
  -3  -1   1 3077.04  178.26
  -3  -1   1 3477.28  176.00
   3  -1  -1 3261.15  177.92
  -3   1   0 1085.49   61.85
   3   1   0 1157.25   61.94
  -3  -1   0 1146.80   62.08
   3  -1   0 1014.15   61.80
  -3  -1   0 1042.45   62.81
   3   1   1 5198.43  292.23
   3   1   1 5118.34  291.94
  -3  -1  -1 5097.50  292.48
  -3  -1  -1 5033.75  291.66
   3  -1   1 5562.08  290.77
   3  -1   1 6138.14  294.73
  -3   1  -2 4414.98  252.40
   3   1   2 4926.37  255.16
   3   1   2 4492.68  255.91
  -3  -1  -2 4695.10  256.70
  -3  -1  -2 4159.96  253.94
   3  -1   2 4904.26  252.61
   3  -1   2 5038.85  257.73
   3   1   3  170.21   15.02
   3   1   3  158.95   13.06
  -3   1  -3  159.63   15.49
  -3   1  -3  156.35   10.16
   3  -1   3  197.86   16.97
  -3  -1  -3  195.14   13.32
  -3  -1  -3  168.40   15.81
   3   1   4 1609.28   96.09
   3   1   4 1696.73   99.90
  -3   1  -4 1852.18  101.61
  -3  -1  -4 1667.07   95.90
   3  -1   4 1750.36  100.84
  -3  -1  -4 1702.37  100.46
   3   1   5  111.58   10.82
  -3   1  -5  119.74   15.21
   3   1   5  109.47   14.53
  -3  -1  -5  112.35   14.69
  -3  -1  -5  130.17   11.36
   3  -1   5  156.77   15.72
   3   1   6   19.75    5.51
  -3   1  -6   31.15    8.27
   3   1   6   14.58    8.65
  -3  -1  -6   15.61    7.86
  -3  -1  -6   24.96    6.01
   3  -1   6   34.14   10.27
   3   1   7  553.98   41.47
  -3   1  -7  569.70   43.06
   3   1   7  576.50   35.82
  -3  -1  -7  577.66   36.39
   3  -1   7  587.52   42.38
  -3  -1  -7  567.53   42.80
   3   1   8  214.06   22.23
  -3   1  -8  223.95   23.02
   3   1   8  214.80   16.55
  -3  -1  -8  213.03   24.34
  -3  -1  -8  199.19   17.02
   3  -1   8  192.29   23.39
   3   1   9  641.74   37.09
  -3   1  -9  577.73   45.32
   3   1   9  537.87   43.85
   3  -1   9  565.20   45.60
  -3  -1  -9  560.23   37.50
  -3  -1  -9  555.71   46.68
   3   1  10 1408.92   79.89
   3   1  10 1375.89   89.16
   3  -1  10 1372.25   90.60
  -3  -1 -10 1328.70   91.75
   3   1  11  491.10   42.61
   3   1  11  496.83   32.03
  -3   1 -11  432.15   41.46
   3  -1  11  484.36   42.80
  -3  -1 -11  459.65   43.23
   3   1  12  136.21   13.85
   3  -1  12  100.51   21.94
   3   1  13  130.26   13.76
   3   1  13  132.94   24.17
   3  -1  13  107.22   23.05
   3   1  14   32.14   16.85
   3   1  14   61.22    9.57
   3  -1  14   45.85   18.32
   3   1  15    7.32    6.17
   3   1  15   -4.77   14.71
   3  -1  15  -11.55   13.32
   3   1  16    5.56    4.78
   3   1  16   40.58   17.96
   3  -1  16    0.53   15.12
  -3   2  17   -9.92   12.34
  -3  -2  17    1.23   11.34
  -3  -2  17  -13.09   10.65
  -3  -2  17   -3.24   14.15
  -3   2  16    8.09   13.37
  -3   2  16  -12.15    9.64
  -3  -2  16   -8.00    9.43
  -3  -2  16   -5.56    9.95
  -3  -2  16    8.90   10.31
  -3   2  15   68.21   19.60
  -3   2  15  104.96   19.02
  -3  -2  15   69.39   16.05
  -3  -2  15   82.91   15.68
  -3  -2  15  107.96   19.58
  -3   2  14   62.91   15.27
  -3   2  14   72.94   18.39
  -3  -2  14   45.65   12.73
  -3  -2  14   56.08   15.89
  -3   2  13  234.27   25.53
  -3   2  13  230.00   27.69
   3  -2 -13  220.27   26.76
  -3  -2  13  235.46   24.20
  -3  -2  13  244.81   26.00
  -3   2  12  223.24   26.59
  -3   2  12  216.60   23.92
   3  -2 -12  213.07   26.74
  -3  -2  12  274.29   25.12
  -3   2  11  397.37   33.53
  -3   2  11  345.67   30.10
   3  -2 -11  335.14   32.75
  -3  -2  11  391.29   31.34
  -3   2  10   26.28    9.77
  -3   2  10   36.14   11.57
  -3  -2  10   57.12   11.94
   3  -2 -10   42.99   11.60
   3  -2 -10   33.09   12.69
  -3   2   9  258.74   23.71
  -3   2   9  315.88   26.50
  -3  -2   9  295.93   23.43
   3  -2  -9  240.91   25.07
   3  -2  -9  229.90   26.17
  -3   2   8  137.11   16.52
  -3   2   8  108.36   14.87
  -3  -2   8  136.92   13.80
   3  -2  -8  122.75   17.33
   3  -2  -8  109.83   17.65
  -3   2   7   77.70   12.69
  -3   2   7   76.28   12.80
   3  -2  -7   73.16   15.91
   3  -2  -7   66.91   11.68
  -3  -2   7   86.15   10.82
  -3   2   6  114.55   13.46
  -3   2   6  132.18   15.00
  -3  -2   6  145.31   12.99
   3  -2  -6  137.93   16.20
   3  -2  -6  145.55   17.64
  -3   2   5   75.32   11.34
   3  -2  -5   73.16   12.32
  -3  -2   5   68.53   11.11
   3  -2  -5   70.41   10.81
  -3  -2   5   52.76    7.96
  -3   2   4  209.38   17.99
  -3   2   4  225.50   18.77
   3  -2  -4  219.08   19.07
  -3  -2   4  226.23   19.20
   3  -2  -4  223.42   17.72
  -3   2   3  199.13   17.51
   3  -2  -3  217.82   17.63
  -3  -2   3  259.23   19.42
   3  -2  -3  211.20   18.13
  -3   2   2  675.65   40.64
   3   2  -2  585.14   41.26
  -3  -2   2  625.32   38.31
  -3  -2   2  629.69   41.34
   3  -2  -2  693.14   41.11
   3  -2  -2  676.97   41.61
  -3   2   1 4464.44  256.19
   3   2  -1 4773.04  255.25
   3   2  -1 5294.28  258.89
  -3  -2   1 4445.94  255.02
  -3  -2   1 4547.82  257.12
   3  -2  -1 4483.23  256.58
   3   2   0  715.33   43.72
  -3   2   0  601.06   41.06
   3   2   0  722.48   41.68
  -3  -2   0  689.15   41.74
   3  -2   0  633.24   41.62
  -3  -2   0  735.86   43.03
   3   2   1 3489.36  182.11
   3   2   1 3468.84  181.26
  -3   2  -1 3084.31  179.38
   3  -2   1 3172.20  179.56
  -3  -2  -1 3008.93  180.59
  -3  -2  -1 3303.30  181.19
   3   2   2    8.59    4.47
   3   2   2   18.75    5.78
  -3   2  -2    5.06    3.32
   3  -2   2    7.25    3.64
  -3  -2  -2    8.18    4.81
  -3  -2  -2    6.83    4.61
  -3   2  -3 8006.15  479.19
   3   2   3 8832.54  483.76
   3   2   3 9003.01  483.07
   3  -2   3 9999.00  487.29
   3  -2   3 8768.10  479.40
  -3  -2  -3 9725.35  482.68
  -3  -2  -3 7664.32  483.51
   3   2   4   32.84    8.99
   3   2   4   30.66    7.16
  -3  -2  -4   26.51    8.87
   3  -2   4   18.68    8.31
   3  -2   4   14.52    3.96
  -3  -2  -4   31.85    7.55
   3   2   5 2831.53  149.87
   3   2   5 2546.91  152.00
  -3  -2  -5 2550.78  149.16
   3  -2   5 2757.49  154.56
   3  -2   5 2689.25  144.99
  -3  -2  -5 2486.57  153.13
   3   2   6    8.17    6.41
   3   2   6   16.62    5.86
   3  -2   6    3.60    2.67
  -3  -2  -6   18.54    9.04
  -3  -2  -6    7.09    6.35
   3  -2   6   -0.71    4.76
   3   2   7  181.91   16.77
   3   2   7  150.39   20.10
  -3  -2  -7  155.08   22.73
   3  -2   7  172.66   11.01
  -3  -2  -7  165.63   17.25
   3  -2   7  175.92   22.20
   3   2   8   44.20    9.43
   3   2   8   65.75   15.15
  -3   2  -8   46.66   12.97
   3  -2   8   71.43   16.06
  -3  -2  -8   22.64   12.55
  -3  -2  -8   50.30   11.17
   3  -2   8   59.25    4.07
  -3   2  -9  634.14   49.28
   3   2   9  608.23   47.72
  -3  -2  -9  679.81   44.22
   3  -2   9  612.61   49.09
  -3   2 -10  206.70   26.41
   3   2  10  193.52   26.14
   3   2  10  214.95   19.60
   3  -2  10  229.12   28.06
  -3  -2 -10  197.47   20.84
  -3  -2 -10  191.85   28.85
   3   2  11  304.38   23.95
  -3   2 -11  219.18   29.94
   3   2  11  275.11   29.66
  -3  -2 -11  268.52   25.52
   3  -2  11  263.74   31.81
   3   2  12  194.27   28.39
   3   2  12  157.85   17.94
   3  -2  12  171.23   32.42
   3   2  13   93.63   14.40
   3   2  13  106.12   22.72
   3  -2  13   82.10   21.83
   3   2  14   33.21   10.13
   3   2  14   30.66   17.18
   3  -2  14   47.60   17.15
   3   2  15   -0.82    9.94
   3   2  15   18.61    9.22
   3  -2  15  -27.29   12.38
   3   2  16   11.40    8.91
   3   2  16  -11.42   16.95
   3  -2  16   11.41   17.09
  -3   3  17    8.30   15.90
  -3  -3  17   11.23   15.22
  -3  -3  17   -0.78   10.97
  -3  -3  17    7.39   11.34
  -3   3  16   28.29   15.74
  -3  -3  16   36.62   15.46
  -3  -3  16    9.41   11.83
  -3  -3  16   39.01   13.85
  -3   3  15    9.96   13.09
  -3  -3  15   -4.37    9.62
  -3  -3  15    0.43    9.83
  -3  -3  15    2.59   10.85
  -3   3  14   11.44   12.19
  -3   3  14  -14.05    9.45
  -3  -3  14   -4.98   11.29
  -3  -3  14   13.59   11.34
  -3   3  13   12.94   11.24
  -3   3  13  -16.28   10.24
  -3  -3  13    2.23   10.15
   3  -3 -13   17.01   14.72
  -3  -3  13    7.10    9.96
  -3   3  12   -6.67    8.80
  -3   3  12    6.25   10.73
   3  -3 -12   19.63   11.74
  -3  -3  12    0.89   10.13
   3  -3 -12  -15.91    9.35
  -3  -3  12    4.03   10.27
  -3   3  11   30.14   13.09
  -3   3  11   38.80   12.45
   3  -3 -11   37.97   14.63
  -3  -3  11   15.52   10.56
   3  -3 -11   56.91   15.20
  -3  -3  11   22.97   10.20
  -3   3  10  518.81   40.78
  -3   3  10  536.52   42.93
   3  -3 -10  530.32   44.58
  -3  -3  10  546.50   41.32
  -3  -3  10  563.52   40.52
   3  -3 -10  512.61   41.82
  -3   3   9    6.24    9.51
  -3   3   9   16.50    9.91
   3  -3  -9    0.09    8.30
   3  -3  -9   15.62   11.14
  -3  -3   9    2.76    6.21
  -3  -3   9  -12.22    5.69
  -3   3   8  595.25   42.78
  -3   3   8  599.94   44.42
   3  -3  -8  547.89   44.74
  -3  -3   8  627.60   42.99
  -3  -3   8  590.97   41.00
   3  -3  -8  579.56   43.89
  -3   3   7 1661.86  107.72
  -3   3   7 1830.85  107.05
  -3  -3   7 1798.92  112.16
  -3  -3   7 1808.98  105.20
   3  -3  -7 1842.24  110.14
   3  -3  -7 1815.22  108.10
  -3   3   6   18.26    9.14
  -3   3   6    2.69    6.88
  -3  -3   6   -1.63    5.86
   3  -3  -6    6.48    6.44
  -3  -3   6   -3.43    5.50
   3  -3  -6    3.54    6.46
  -3   3   5 3383.04  201.07
  -3   3   5 3526.07  207.91
   3  -3  -5 3699.65  202.09
   3  -3  -5 3658.33  203.82
  -3  -3   5 3584.81  201.91
  -3   3   4   57.31   10.99
  -3   3   4   64.68   11.38
   3  -3  -4   65.42   10.83
  -3  -3   4   62.73   11.71
  -3   3   3  211.46   18.38
   3   3  -3  153.82   17.68
  -3  -3   3  158.99   17.40
  -3  -3   3  180.25   15.38
   3  -3  -3  202.61   17.49
   3  -3  -3  179.59   18.72
  -3   3   2 1978.18  116.30
   3   3  -2 1942.25  115.10
  -3  -3   2 1840.48  110.50
   3  -3  -2 2048.58  114.47
  -3  -3   2 2005.09  113.74
   3  -3  -2 1884.96  113.53
   3   3  -1  156.76   18.33
  -3   3   1  161.78   15.48
   3   3  -1  149.75   14.66
  -3  -3   1  140.60   13.49
   3  -3  -1  155.07   15.98
  -3  -3   1  147.39   15.74
   3   3   0 1734.65  100.65
   3   3   0 1502.88  105.20
  -3   3   0 1928.47  101.44
  -3  -3   0 1547.33  100.90
   3  -3   0 1886.41  101.52
  -3  -3   0 1779.45  100.75
   3   3   1   26.55    7.74
  -3   3  -1   30.24    7.12
   3   3   1   17.15    6.93
  -3  -3  -1   19.14    7.40
  -3  -3  -1   21.99    6.98
   3  -3   1   16.70    6.30
  -3   3  -2 1020.56   69.20
   3   3   2 1198.54   72.75
   3   3   2 1195.87   72.01
  -3  -3  -2 1298.74   72.67
  -3  -3  -2 1216.21   72.55
   3  -3   2 1164.89   69.93
   3   3   3  624.41   39.79
  -3   3  -3  537.08   35.80
  -3  -3  -3  542.65   38.19
  -3  -3  -3  527.51   39.25
   3  -3   3  536.54   35.70
  -3   3  -4    4.97    4.72
   3   3   4    9.49    6.95
   3   3   4   12.91    8.62
  -3  -3  -4    3.63    7.12
   3  -3   4   11.81    5.29
   3  -3   4   17.91    7.58
  -3  -3  -4   23.14    8.18
   3   3   5  692.51   44.59
   3   3   5  664.53   45.72
  -3   3  -5  600.71   39.97
  -3  -3  -5  661.85   44.77
   3  -3   5  621.08   47.20
  -3  -3  -5  672.01   47.45
   3  -3   5  611.15   39.69
  -3   3  -6   -2.76    4.10
   3   3   6  -12.11    6.04
   3   3   6   -3.28    5.55
   3  -3   6   -2.50    3.57
  -3  -3  -6   -1.25    8.34
   3  -3   6   11.61    9.38
  -3  -3  -6   -5.59    5.87
   3   3   7   64.60   12.16
   3   3   7   59.98   13.16
   3  -3   7   19.72   10.57
  -3  -3  -7   47.80   11.52
   3  -3   7   33.85    6.77
  -3  -3  -7   41.10   13.53
   3   3   8  146.27   18.20
   3   3   8  146.95   22.18
   3  -3   8  158.09   23.98
  -3  -3  -8  136.65   20.14
   3  -3   8  161.52   12.93
   3   3   9  127.43   18.50
   3   3   9  136.20   22.11
  -3  -3  -9  113.61   19.12
  -3  -3  -9  181.82   23.66
   3  -3   9  181.14   12.86
   3  -3   9  161.94   24.72
   3   3  10  205.88   21.55
   3   3  10  169.40   26.30
   3  -3  10  179.07   12.82
   3  -3  10  194.88   24.94
  -3  -3 -10  187.30   23.30
   3   3  11    4.19    9.72
   3   3  11    1.24    8.23
   3  -3  11   -3.42   10.51
  -3  -3 -11    8.62   11.27
   3   3  12    7.82    9.01
   3   3  12   -9.14   11.20
  -3  -3 -12   13.01   12.43
   3  -3  12  -15.38   11.63
   3   3  13   22.51   16.59
   3   3  13   14.43    9.71
   3  -3  13   12.15   14.07
  -3  -3 -13    0.55   11.45
   3   3  14   41.40   13.23
   3   3  14   76.64   21.84
   3  -3  14   42.85   19.48
  -3  -3 -14   35.95   13.76
   3   3  15  -11.79   15.75
   3   3  15  -10.60   10.56
   3  -3  15    1.19   15.39
  -3   4  16   19.00   17.10
  -3  -4  16   35.71   15.85
  -3  -4  16   -4.44   13.33
  -3  -4  16   29.38   13.48
  -3   4  15   41.56   18.61
  -3  -4  15   19.00   14.68
  -3  -4  15    9.16   11.18
   3  -4 -15   23.46   18.62
  -3   4  14   53.18   19.95
  -3  -4  14   46.84   16.59
   3  -4 -14   40.97   20.90
  -3  -4  14   47.94   14.63
  -3   4  13   34.32   14.20
   3  -4 -13    7.78   18.23
  -3  -4  13   37.90   13.90
  -3  -4  13   52.01   14.50
  -3   4  12   76.28   21.04
  -3  -4  12  143.12   21.22
  -3  -4  12  105.18   18.68
   3  -4 -12  109.88   25.21
  -3   4  11   98.19   21.27
  -3   4  11  111.99   18.18
   3  -4 -11   76.77   19.84
  -3  -4  11   89.65   18.13
   3  -4 -11  100.24   20.56
  -3  -4  11   72.89   15.65
  -3   4  10  119.84   19.36
  -3   4  10  128.74   23.49
   3  -4 -10  130.96   21.25
   3  -4 -10  109.46   23.56
  -3  -4  10  108.00   19.34
  -3  -4  10  113.43   18.29
  -3   4   9  620.65   48.14
  -3  -4   9  588.15   44.17
  -3  -4   9  560.11   43.06
   3  -4  -9  574.73   47.54
   3  -4  -9  539.88   51.21
  -3   4   8  586.63   47.27
  -3   4   8  655.56   45.35
  -3  -4   8  661.90   45.36
   3  -4  -8  603.79   49.09
  -3  -4   8  609.71   44.80
   3  -4  -8  546.29   46.10
  -3   4   7  324.46   31.11
  -3   4   7  331.22   28.41
   3  -4  -7  295.18   27.94
  -3  -4   7  296.60   27.32
  -3  -4   7  262.56   26.48
   3  -4  -7  339.97   32.04
  -3   4   6 1277.65   77.39
  -3   4   6 1316.28   80.41
  -3  -4   6 1103.10   76.02
   3  -4  -6 1171.45   77.86
   3  -4  -6 1224.59   79.95
  -3   4   5   22.15    8.46
  -3   4   5   23.08   10.01
   3  -4  -5   18.19   10.85
  -3  -4   5    9.30    8.33
   3  -4  -5   27.21   10.02
   3   4  -4 2187.33  131.04
  -3   4   4 2238.51  129.72
   3  -4  -4 2226.44  131.59
  -3  -4   4 2273.31  130.15
   3  -4  -4 2071.68  129.13
   3   4  -3   55.32   12.82
   3  -4  -3   96.75   14.70
  -3  -4   3   47.90   11.82
   3  -4  -3   72.34   13.80
   3   4  -2  747.23   53.09
  -3   4   2  844.13   52.52
   3  -4  -2  771.13   51.97
  -3  -4   2  685.30   49.22
   3  -4  -2  797.03   52.97
  -3  -4   2  771.79   51.81
  -3   4   1  141.07   17.62
   3   4  -1  209.22   20.53
   3  -4  -1  180.01   19.70
   3  -4  -1  145.50   17.33
  -3  -4   1  193.39   17.77
  -3  -4   1  214.53   20.72
   3   4   0   82.66   15.53
  -3   4   0  114.31   13.80
   3   4   0  133.94   15.44
  -3  -4   0   88.66   15.07
  -3  -4   0  127.58   14.89
   3   4   1   57.55   12.55
  -3   4  -1   58.53   11.53
   3   4   1   49.05   11.05
  -3  -4  -1   47.06   10.95
  -3  -4  -1   53.63   12.38
   3  -4   1   74.24   13.21
   3   4   2 1029.58   67.64
  -3   4  -2  916.82   63.99
   3   4   2 1062.61   67.15
  -3  -4  -2 1179.42   67.75
  -3  -4  -2  985.80   66.20
   3  -4   2 1062.85   65.17
   3   4   3   42.59   12.44
  -3   4  -3  101.89   13.86
   3   4   3   66.30   13.91
   3  -4   3  101.62   14.42
  -3  -4  -3   60.75   12.79
  -3  -4  -3   58.91   12.83
   3   4   4  486.77   37.80
   3   4   4  446.15   37.59
  -3  -4  -4  542.34   38.46
  -3  -4  -4  458.26   38.30
   3  -4   4  487.37   34.42
   3   4   5   67.81   14.05
  -3   4  -5  111.16   13.55
   3   4   5   67.11   14.16
   3  -4   5   84.78   17.81
   3  -4   5   84.01   12.44
  -3  -4  -5   82.78   16.64
  -3  -4  -5   62.46   13.98
   3   4   6  271.14   27.65
   3   4   6  336.01   31.43
  -3   4  -6  299.98   25.50
   3  -4   6  320.45   32.98
  -3  -4  -6  408.80   33.80
  -3  -4  -6  364.67   30.39
   3  -4   6  331.19   25.51
   3   4   7    3.48    8.00
   3   4   7   -1.62    8.04
   3  -4   7   17.98   11.54
   3  -4   7    7.63    6.45
  -3  -4  -7   -1.15    8.72
  -3  -4  -7   -5.29    7.12
   3   4   8  292.78   30.42
   3   4   8  321.76   29.82
   3  -4   8  280.60   23.30
  -3  -4  -8  386.84   35.78
  -3  -4  -8  311.00   31.00
   3  -4   8  294.94   33.25
   3   4   9   13.39   10.83
   3   4   9   11.47   10.93
   3  -4   9    5.74    6.37
   3  -4   9   11.96   13.16
  -3  -4  -9   34.11   14.12
   3   4  10  281.58   29.43
   3   4  10  307.18   34.88
   3  -4  10  266.46   34.23
  -3  -4 -10  291.30   31.67
   3  -4  10  302.24   22.15
   3   4  11   20.15   15.17
   3   4  11   23.84   13.12
   3  -4  11   23.84    6.25
   3  -4  11    6.08   15.40
  -3  -4 -11   25.72   14.85
   3   4  12   74.04   16.64
   3   4  12   83.57   23.10
   3  -4  12  104.03    8.70
   3  -4  12   82.51   19.86
  -3  -4 -12   98.14   21.83
   3  -4  12   80.47    8.91
   3   4  13    5.00   17.79
   3   4  13   25.28   12.02
   3  -4  13   18.43   16.36
  -3  -4 -13   36.60   16.97
   3   4  14   -3.41   17.41
   3   4  14  -14.82   10.98
   3  -4  14   11.90   17.48
  -3  -4 -14   -8.46   13.68
   3   4  15  -30.58   15.50
   3   4  15   16.51   15.03
   3  -4  15  -15.71   16.05
  -3  -4 -15   -5.74   17.69
  -3   5  15   16.98   19.01
  -3  -5  15   10.45   13.12
  -3  -5  15  -12.74   12.49
   3  -5 -15  -12.78   20.94
  -3   5  14   30.40   19.05
  -3  -5  14   57.74   17.11
  -3  -5  14   36.79   18.09
   3  -5 -14   49.24   22.48
  -3   5  13   -4.90   14.21
   3  -5 -13    7.41   16.34
  -3  -5  13   -1.44    9.46
  -3  -5  13   21.00   13.86
  -3   5  12  110.27   24.47
  -3  -5  12  139.64   22.09
   3  -5 -12  142.10   28.61
  -3  -5  12   96.92   21.67
  -3   5  11   52.04   19.16
  -3  -5  11   68.25   18.04
  -3  -5  11   80.79   17.80
   3  -5 -11   66.95   21.08
  -3  -5  10   27.56   13.37
   3  -5 -10   23.68   15.54
  -3  -5  10    6.46   10.70
  -3   5   9   -9.55    9.03
  -3   5   9   10.46   10.96
  -3  -5   9    6.63    9.30
   3  -5  -9  -15.34   11.10
  -3  -5   9    1.05    9.00
  -3   5   8  117.70   20.22
  -3   5   8  124.99   23.24
   3  -5  -8  112.80   19.94
   3  -5  -8  114.64   23.26
  -3  -5   8   89.20   18.84
  -3  -5   8  106.47   19.27
  -3   5   7   28.58   12.21
  -3   5   7   52.30   14.85
   3  -5  -7   44.31   12.63
  -3  -5   7   52.29   14.41
   3  -5  -7   54.97   16.99
  -3   5   6   78.10   15.91
   3  -5  -6   48.30   14.49
   3  -5  -6   62.03   17.99
  -3  -5   6   51.17   14.05
   3   5  -5   -0.68    8.45
  -3   5   5    7.82    7.42
   3  -5  -5   11.45    9.44
   3  -5  -5   -4.79    9.76
  -3  -5   5    3.08    7.36
  -3  -5   5    1.23    6.25
  -3   5   4  134.44   20.14
   3   5  -4  136.94   21.19
   3  -5  -4   87.77   19.60
  -3  -5   4  191.59   22.04
  -3  -5   4  156.47   18.62
   3  -5  -4  142.64   18.44
  -3   5   3  102.30   18.10
   3   5  -3  140.12   21.75
   3  -5  -3  123.18   18.88
  -3  -5   3  139.12   16.37
  -3  -5   3  133.50   20.09
   3  -5  -3  111.96   18.94
  -3   5   2  270.80   27.34
   3   5  -2  341.34   30.70
  -3  -5   2  325.02   26.83
   3  -5  -2  283.18   28.08
  -3  -5   2  292.46   29.01
   3  -5  -2  305.65   29.03
   3   5  -1  254.28   28.38
  -3   5   1  275.95   27.38
  -3  -5   1  313.40   28.94
  -3  -5   1  259.08   25.22
   3  -5  -1  339.62   28.13
   3  -5  -1  285.88   28.54
   3   5   0  825.54   55.65
  -3   5   0  805.73   53.45
   3  -5   0  736.48   53.22
   3  -5   0  756.56   53.13
  -3  -5   0  691.09   50.74
  -3  -5   0  693.87   52.95
  -3   5  -1   36.99   11.15
   3   5   1   18.35   11.06
   3   5   1   27.10   11.14
  -3  -5  -1   28.04   11.76
   3  -5   1   31.73   11.15
  -3  -5  -1   31.22   11.55
   3   5   2 1400.73   95.92
   3   5   2 1483.05   95.99
  -3   5  -2 1541.28   94.39
  -3  -5  -2 1618.11   96.43
  -3  -5  -2 1660.62   96.63
   3  -5   2 1452.88   93.70
   3   5   3   25.72   12.31
  -3   5  -3   32.66   11.07
   3   5   3   24.48   10.71
   3  -5   3   19.99    9.74
  -3  -5  -3   17.43   10.39
  -3  -5  -3   29.48   12.21
   3   5   4  478.54   40.63
   3   5   4  467.96   39.59
  -3   5  -4  498.95   37.21
  -3  -5  -4  480.40   40.55
  -3  -5  -4  481.15   39.70
   3  -5   4  517.00   38.09
   3   5   5  333.35   29.71
  -3   5  -5  273.17   25.11
   3   5   5  223.42   28.28
   3  -5   5  300.98   25.90
  -3  -5  -5  231.80   27.43
  -3  -5  -5  263.92   28.52
  -3   5  -6   19.25    8.11
   3   5   6    5.49    8.11
  -3  -5  -6   13.22   10.90
   3  -5   6   10.14   13.51
  -3  -5  -6   -2.96    9.35
   3  -5   6   15.08    9.53
   3   5   7  182.58   26.68
   3   5   7  214.08   24.05
  -3   5  -7  206.94   21.33
  -3  -5  -7  197.47   25.60
   3  -5   7  187.77   21.26
   3  -5   7  200.54   30.36
   3   5   8   28.13   14.72
   3   5   8   42.56   13.62
  -3  -5  -8   34.90   15.06
   3  -5   8    8.89   12.50
   3  -5   8   23.06   10.18
   3   5   9   11.38   13.64
   3   5   9   -0.30    9.31
  -3  -5  -9   26.53   15.06
   3  -5   9   30.44   17.09
   3   5  10  152.68   23.11
   3   5  10  145.20   25.64
  -3  -5 -10  132.38   23.84
   3  -5  10  150.25   29.07
   3  -5  10  133.12   16.56
   3   5  11   10.49   12.31
   3  -5  11   -4.69   13.83
  -3  -5 -11   -8.08   12.07
   3  -5  11    0.28    6.64
   3   5  12   10.53   16.00
   3  -5  12   13.70   18.14
   3  -5  12   14.28    6.97
   3   5  13   83.04   24.41
   3  -5  13   89.59   25.39
   3  -5  13   90.13   10.53
  -3  -5 -13   98.15   21.95
   3   5  14   -0.22   13.98
  -3  -5 -14   -9.39   17.60
   3  -5  14   -7.57   18.05
  -3  -6  14  -19.83   13.33
   3  -6 -14   20.29   18.93
  -3   6  13   82.42   22.82
  -3  -6  13   86.36   21.97
  -3  -6  13   55.51   17.88
   3  -6 -13   72.28   24.38
  -3   6  12   47.18   17.05
  -3  -6  12   14.28   15.08
  -3  -6  12   30.11   17.11
   3  -6 -12   27.95   21.14
  -3   6  11  130.08   26.34
  -3  -6  11  139.35   25.14
  -3  -6  11  143.69   24.61
   3  -6 -11  159.02   30.59
  -3   6  10   29.43   17.22
  -3  -6  10   17.18   14.56
  -3  -6  10   -7.17   10.44
   3  -6 -10   37.22   17.08
  -3   6   9  297.84   36.19
  -3  -6   9  248.13   30.16
  -3  -6   9  273.27   32.33
   3  -6  -9  238.69   35.71
  -3  -6   8   -2.50   10.95
   3  -6  -8    7.40   14.98
  -3  -6   7   37.48   14.70
   3   6  -6  271.75   30.34
  -3  -6   6  250.37   26.52
   3  -6  -6  248.13   31.86
  -3  -6   6  239.23   28.41
  -3   6   5   -1.88    6.80
   3   6  -5   17.15   12.70
   3  -6  -5   -4.25   10.47
  -3  -6   5    7.72    9.14
  -3  -6   5    0.61   11.57
   3  -6  -5    7.98    9.58
  -3   6   4  351.10   36.46
   3   6  -4  448.67   40.12
   3  -6  -4  411.22   40.65
   3  -6  -4  411.59   37.43
  -3  -6   4  444.51   38.93
  -3  -6   4  444.07   35.47
  -3   6   3   99.72   19.74
   3   6  -3   86.73   19.53
   3  -6  -3  108.95   21.41
  -3  -6   3  107.53   19.59
   3  -6  -3  127.15   20.46
  -3  -6   3  106.72   17.80
  -3   6   2   37.66   13.78
   3   6  -2    9.50   12.01
   3  -6  -2   26.92   13.64
  -3  -6   2   46.37   12.50
  -3  -6   2   53.49   15.55
   3  -6  -2   47.25   15.20
   3   6  -1  507.94   46.98
  -3   6   1  503.31   44.81
   3  -6  -1  680.65   49.35
  -3  -6   1  564.41   43.65
   3  -6  -1  558.51   45.93
  -3  -6   1  642.64   47.86
   3   6   0  218.32   25.11
  -3  -6   0  216.23   23.99
  -3  -6   0  204.36   23.49
   3  -6   0  119.26   21.64
   3  -6   0  152.11   24.12
  -3   6  -1  706.58   51.89
   3   6   1  656.97   53.47
   3  -6   1  654.46   51.75
  -3  -6  -1  663.98   52.51
   3  -6   1  684.40   52.23
  -3   6  -2    2.36    9.09
   3   6   2   12.50   11.93
   3   6   2    3.26    8.99
  -3  -6  -2   19.51   13.29
  -3  -6  -2   28.10   12.33
   3  -6   2   17.58   13.05
  -3   6  -3  115.83   19.86
   3   6   3  117.28   20.83
   3   6   3  125.23   22.55
  -3  -6  -3   99.30   21.44
   3  -6   3  106.24   19.19
  -3  -6  -3  103.48   20.02
  -3   6  -4   78.28   16.50
   3   6   4   57.35   17.34
   3   6   4   64.05   17.12
  -3  -6  -4   93.61   19.33
   3  -6   4   65.33   17.18
  -3  -6  -4   72.27   16.51
   3   6   5   26.08   14.58
  -3   6  -5    6.82    9.13
  -3  -6  -5    9.49   13.26
   3  -6   5    5.23    9.83
  -3   6  -6  -16.46    9.26
   3   6   6    6.69   10.06
  -3  -6  -6    2.71   12.00
   3  -6   6    3.43   11.42
  -3   6  -7   43.59   12.89
   3   6   7   35.39   14.49
   3  -6   7   23.15   17.06
   3  -6   7   25.75   13.38
   3   6   8   22.36   17.21
   3  -6   8   37.42   17.47
   3  -6   8   29.90   13.03
  -3  -6  -8   74.59   20.11
   3   6   9   89.38   23.27
   3  -6   9  102.76   23.95
   3  -6   9  114.35   18.02
  -3  -6  -9  125.58   25.58
   3   6  10    6.60   15.78
   3  -6  10  -14.26   12.83
  -3  -6 -10  -22.46   14.09
   3  -6  10   17.83   10.63
   3   6  11  137.55   28.55
   3  -6  11  146.61   18.58
  -3  -6 -11  144.15   28.25
   3  -6  11  110.85   26.82
  -3  -6 -12   -1.53   17.33
   3  -6  12    1.80    9.32
   3  -6  12   34.35   20.93
   3  -7 -12   -7.12   18.13
  -3  -7  12  -15.34   13.69
  -3  -7  12    8.24   12.65
  -3   7  11   -2.20   13.14
  -3  -7  11  -18.27   13.32
   3  -7 -11   26.64   19.89
  -3  -7  11   -0.78   17.28
  -3  -7  10   83.60   21.94
   3  -7 -10   88.43   24.03
  -3  -7  10   59.47   21.43
  -3  -7   9   64.42   19.61
   3  -7  -9  112.00   27.48
  -3  -7   9   87.27   21.68
   3  -7  -8   86.61   25.23
  -3  -7   8   84.51   19.13
  -3  -7   8  100.69   22.54
  -3  -7   7  287.75   33.22
   3  -7  -7  275.74   37.25
  -3  -7   7  276.91   30.32
   3  -7  -6  119.02   25.54
  -3  -7   6  100.74   22.13
  -3  -7   6  115.28   20.83
   3  -7  -5  267.37   32.78
  -3  -7   5  261.73   31.75
  -3  -7   5  248.70   28.72
   3  -7  -4   60.13   18.09
  -3  -7   4   58.25   16.77
  -3  -7   4   51.84   17.20
   3  -7  -3  134.03   25.12
  -3  -7   3  124.13   21.58
  -3  -7   3  140.07   25.32
  -3  -7   2  560.60   45.24
   3  -7  -2  567.43   50.81
  -3  -7   2  541.21   47.66
  -3  -7   1   20.74   11.14
   3  -7  -1   41.86   17.16
  -3  -7   1   16.57   11.52
   3  -7   0   25.91   15.47
  -3  -7   0   56.08   15.85
  -3  -7   0   33.87   15.22
  -3  -7  -1    0.49   12.29
   3  -7   1    0.10   13.28
  -3   7  -2   68.06   18.46
   3  -7   2   57.59   18.26
  -3  -7  -2  104.65   22.92
  -3   7  -3   71.37   17.88
  -3  -7  -3   78.84   19.92
   3  -7   3   69.81   18.56
  -3   7  -4    9.99   11.65
   3   7   4   11.81   14.76
   3  -7   4    4.01   13.96
  -3  -7  -4   -3.87    9.23
   3   7   5  213.04   32.99
  -3   7  -5  243.38   31.46
   3  -7   5  208.07   28.16
  -3  -7  -5  299.53   34.51
   3   7   6    1.43   14.82
  -3   7  -6    0.99   12.50
  -3  -7  -6   24.74   15.49
   3  -7   6   -5.39   10.04
  -3   7  -7  303.90   34.14
   3   7   7  371.24   41.89
  -3  -7  -7  322.76   39.47
   3  -7   7  369.49   43.81
   3  -7   7  368.60   34.64
   3   7   8   14.00   17.64
  -3   7  -8   16.55   12.79
   3  -7   8    8.77   12.15
  -3  -7  -8   -3.14   14.75
   3  -7   8    0.67   12.41
   3   7   9  162.22   33.09
   3  -7   9  203.75   26.91
   3  -7   9  213.12   35.35
  -3  -7  -9  228.96   35.24
   3  -7  10   38.51   13.36
  -3  -7 -10    6.74   17.30
   3  -7  10   13.22   22.27
   3  -7  11   46.92   20.29
  -3  -7 -11   65.43   22.85
   3  -8 -10  -14.70   17.03
  -3  -8  10  -10.32   17.64
  -3  -8  10   30.28   19.69
   3  -8  -9  -12.45   17.18
  -3  -8   9   26.57   19.57
  -3  -8   9   94.51   23.80
  -3  -8   8   47.49   18.06
   3  -8  -8   42.71   23.85
  -3  -8   7   19.57   16.40
   3  -8  -7   -1.33   18.22
  -3  -8   6   45.43   19.30
   3  -8  -6   32.29   21.54
   3  -8  -5    7.24   17.81
  -3  -8   5   -1.64   13.71
  -3  -8   4  146.85   28.42
   3  -8  -4  199.34   34.20
   3  -8  -3    4.10   11.34
  -3  -8   3    3.07   11.59
  -3  -8   2  152.81   29.55
   3  -8  -2  169.26   30.81
  -3  -8   1  -19.25    8.78
   3  -8  -1   14.54   12.24
  -3  -8   0  121.95   27.19
   3  -8   0  153.32   28.73
  -3  -8  -1   59.41   21.28
   3  -8   1   75.88   21.33
   3  -8   2  -12.53   12.52
  -3  -8  -2   -9.83    7.94
   3  -8   3  165.63   28.49
  -3  -8  -3  118.99   27.57
  -3  -8  -4  211.34   34.47
   3  -8   4  200.03   31.72
  -3  -8  -5   22.86   15.53
   3  -8   5   51.92   21.00
   3   8   6  157.60   30.28
  -3  -8  -6  168.94   31.26
   3  -8   6  175.54   30.35
   3   8   7   12.56   17.99
   3  -8   7    2.39   16.79
   3  -8   7  -14.28   14.23
  -3  -8  -7   20.52   19.35
   3   8   8   49.14   22.95
   3  -8   8   87.67   21.39
  -3  -8  -8   77.45   24.54
   3  -8   8   75.34   26.24
  -3  -9   6   32.15   20.31
   3  -9  -6    0.42   18.63
   3  -9  -5  -24.88   18.47
  -3  -9   5   -1.40   17.48
   3  -9  -4   27.80   22.05
  -3  -9   4   45.14   21.29
   3  -9  -3   16.92   20.67
  -3  -9   3   10.77   18.17
   3  -9  -2  165.72   32.98
  -3  -9   2  159.90   32.24
   3  -9  -1   20.73   18.03
  -3  -9   1   11.85   14.59
  -3  -9   0  208.24   35.49
   3  -9   0  186.40   33.32
   3  -9   1   -8.68   15.84
  -3  -9  -1   -3.97   17.56
   3  -9   2   33.77   21.32
  -3  -9  -2   38.62   18.93
   3  -9   3   18.40   17.34
  -3  -9  -4    5.76   16.62
   3  -9   4    3.23   16.44
   3  -9   5   79.96   21.61
  -3  -9  -5   36.20   21.90
  -4   0  18    9.60   14.70
  -4   0  18   16.08   17.05
  -4   0  17  -21.72   10.33
  -4   0  17   -2.82   13.65
  -4   0  16   17.56   11.08
  -4   0  16   -9.08   12.24
   4   0 -16   15.40   14.95
  -4   0  15   -7.21   11.29
   4   0 -15    2.25   12.34
  -4   0  15  -22.23    8.37
   4   0 -14   29.40   14.06
  -4   0  14   14.52   11.09
  -4   0  14   -1.12    9.27
  -4   0  13    9.65    8.18
   4   0 -13  -10.08    9.00
  -4   0  13    7.07    9.36
   4   0 -12   48.52   11.97
  -4   0  12   43.45   11.96
  -4   0  12   54.72   12.95
  -4   0  11    5.20    7.11
  -4   0  11    5.51    6.86
   4   0 -11   15.58    8.45
   4   0 -10   31.08   10.04
  -4   0  10   24.28    9.91
  -4   0  10   33.52    8.64
   4   0  -9    3.30    5.33
  -4   0   9    1.55    6.19
  -4   0   9    4.26    5.23
   4   0  -8   15.18    5.45
  -4   0   8   14.78    5.20
  -4   0   8   20.57    7.46
   4   0  -7    2.10    3.79
  -4   0   7   -4.78    3.38
   4   0  -6   22.24    5.25
  -4   0   6   27.13    5.24
  -4   0   6   13.72    6.66
   4   0  -5    1.20    2.53
  -4   0   5    6.28    2.95
   4   0  -3    7.81    2.15
   4   0  -1    1.49    2.28
  -4   0   0  161.71   12.77
   4   0   0  164.78   12.81
   4   0   1   -1.88    2.78
  -4   0  -1    1.41    3.20
  -4   0  -2  215.22   13.70
   4   0   2  188.55   16.40
  -4   0  -2  187.82   16.58
  -4   0  -3    1.13    1.88
  -4   0  -3    3.04    3.90
   4   0   3    3.99    5.12
  -4   0  -4 3572.75  208.94
  -4   0  -4 3660.22  200.19
   4   0   4 3844.74  207.98
  -4   0  -5    1.49    4.41
  -4   0  -5    5.30    1.90
   4   0   5    4.05    7.97
   4   0   6 4674.63  259.18
  -4   0  -6 4513.40  259.70
   4   0   7    2.21    6.51
  -4   0  -7   -8.06    6.68
  -4   0  -8   39.87   12.87
   4   0   8   50.97   14.22
   4   0   9    0.61    9.86
  -4   0  -9   -1.60    9.11
   4   0  10   92.65   19.08
  -4   0 -10   93.13   20.98
   4   0  11    5.39   12.71
   4   0  12   16.24   15.14
   4   0  13   -4.34   12.26
   4   0  14   95.91   22.83
   4   0  15  -13.65   11.83
   4   0  16   -3.14   15.40
  -4   1  18  -18.42   12.65
  -4  -1  18    9.43   13.68
  -4  -1  18   32.80   16.86
  -4   1  17   47.61   17.37
  -4   1  17   16.07   14.03
  -4  -1  17   87.04   22.22
  -4  -1  17   52.34   14.64
  -4   1  16   57.58   15.13
  -4   1  16   33.69   17.27
   4   1 -16    9.16   15.34
  -4  -1  16   27.59   14.19
  -4   1  15   39.43   12.48
  -4   1  15   38.94   16.34
   4  -1 -15    0.28   11.95
  -4  -1  15    4.58   10.50
  -4  -1  15   15.93   12.76
  -4   1  14   18.84   12.07
  -4   1  14   -9.95    8.56
   4   1 -14  -16.41   10.29
   4  -1 -14  -18.89    9.57
  -4  -1  14   11.53    9.69
  -4  -1  14  -18.46    6.86
   4   1 -13   51.69   15.25
  -4   1  13   72.57   15.40
  -4  -1  13   97.01   15.67
   4  -1 -13   51.04   15.13
  -4  -1  13   74.11   14.18
   4   1 -12  279.44   26.38
  -4   1  12  237.27   23.14
  -4   1  12  229.76   24.40
  -4  -1  12  215.48   23.20
  -4  -1  12  239.60   23.56
   4  -1 -12  217.95   25.21
  -4   1  11   80.30   15.07
  -4   1  11   93.61   15.45
   4   1 -11  109.72   16.58
  -4  -1  11   81.99   14.92
  -4  -1  11   70.74   14.77
   4  -1 -11   64.13   14.32
  -4   1  10  729.14   45.35
   4   1 -10  596.35   46.56
  -4   1  10  617.38   44.31
  -4  -1  10  640.06   44.68
  -4  -1  10  629.82   41.86
   4  -1 -10  567.60   43.85
  -4   1   9    1.58    6.23
   4   1  -9    1.97    5.19
  -4   1   9    5.79    6.81
  -4  -1   9   11.11    5.67
   4  -1  -9   12.55    6.66
  -4   1   8 1722.49  107.64
   4   1  -8 1916.65  105.59
  -4   1   8 1799.98  106.55
   4  -1  -8 1839.01  107.02
  -4  -1   8 1881.92  104.68
  -4   1   7 2504.06  144.56
  -4   1   7 2513.47  146.49
   4   1  -7 2465.95  142.64
   4  -1  -7 2699.78  145.20
  -4  -1   7 2620.55  142.40
   4   1  -6  840.30   49.19
  -4   1   6  821.70   51.33
  -4  -1   6  854.11   48.81
   4  -1  -6  860.62   51.63
  -4   1   5  370.95   24.76
  -4   1   5  395.76   27.16
  -4  -1   5  318.61   21.40
   4  -1  -5  397.40   24.86
  -4   1   4  555.84   37.74
  -4   1   4  567.64   36.07
  -4  -1   4  629.74   32.22
   4  -1  -4  569.32   38.80
   4  -1  -4  567.41   35.63
  -4   1   3  229.40   18.24
   4  -1  -3  259.48   17.19
   4  -1  -3  234.39   19.32
  -4   1   2 4054.73  222.15
   4   1  -2 3986.81  218.23
   4  -1  -2 3952.91  222.66
  -4  -1   2 4117.22  218.35
  -4   1   1 2305.44  123.12
   4   1  -1 2194.97  120.81
  -4  -1   1 2186.60  121.11
   4  -1  -1 2100.70  123.20
  -4   1   0  293.10   18.33
   4   1   0  278.49   18.13
   4  -1   0  280.05   18.77
  -4  -1   0  215.88   17.63
  -4  -1   0  247.47   18.82
  -4   1  -1 1417.76   88.25
   4   1   1 1610.20   90.54
   4  -1   1 1536.35   91.92
  -4  -1  -1 1680.39   91.11
  -4  -1  -1 1698.01   90.40
   4   1   2  683.11   40.75
  -4   1  -2  651.77   37.99
   4   1   2  647.82   41.51
  -4  -1  -2  703.71   40.11
   4  -1   2  576.56   42.36
  -4  -1  -2  683.87   42.42
  -4   1  -3   50.35   10.10
   4   1   3   27.01    5.73
   4   1   3   27.98    7.77
  -4  -1  -3   26.21    7.00
  -4  -1  -3   30.40    5.52
   4  -1   3   63.52   10.73
   4   1   4  705.00   46.83
  -4   1  -4  778.56   49.06
   4   1   4  734.30   43.57
  -4  -1  -4  649.95   47.26
  -4  -1  -4  735.97   42.80
   4  -1   4  685.07   47.54
   4   1   5  672.62   42.55
   4   1   5  517.43   36.17
  -4   1  -5  564.22   42.33
  -4  -1  -5  609.48   42.70
  -4  -1  -5  621.73   36.37
   4  -1   5  580.27   42.45
   4   1   6 1098.70   74.76
  -4   1  -6 1143.88   76.23
   4   1   6 1228.61   69.30
   4  -1   6 1185.52   76.40
  -4  -1  -6 1329.51   77.43
  -4  -1  -6 1179.74   68.85
   4   1   7  440.90   25.92
   4   1   7  388.88   32.91
  -4   1  -7  333.33   32.17
   4  -1   7  320.90   30.61
  -4  -1  -7  369.97   25.29
  -4  -1  -7  354.43   32.71
   4   1   8  491.46   31.96
  -4   1  -8  521.92   41.01
   4   1   8  510.38   40.88
  -4  -1  -8  442.46   40.57
  -4  -1  -8  489.22   32.29
   4  -1   8  546.15   41.74
   4   1   9  162.43   21.30
  -4   1  -9  209.97   25.54
   4   1   9  187.22   15.16
  -4  -1  -9  160.00   15.50
  -4  -1  -9  186.18   30.66
   4  -1   9  208.97   25.87
  -4   1 -10    7.48   12.90
   4   1  10   -3.90    9.33
   4   1  10    9.23    5.35
  -4  -1 -10    4.92   11.00
   4  -1  10    5.65   10.34
   4   1  11  116.77   11.38
   4   1  11   76.11   18.53
   4  -1  11   85.26   20.77
   4   1  12   98.18   20.68
   4   1  12  101.15   11.22
   4  -1  12   79.35   21.13
   4   1  13   29.93    6.77
   4   1  13   30.00   16.40
   4  -1  13   40.22   15.17
   4   1  14   33.16    6.21
   4   1  14   18.85   16.50
   4  -1  14   56.00   20.73
   4   1  15   31.09   18.61
   4  -1  15   -8.37   14.25
   4  -1  16   -3.26   16.09
  -4   2  17    3.28   11.40
  -4  -2  17   11.89   11.42
  -4  -2  17    7.57   11.90
  -4  -2  17   33.19   14.55
  -4   2  16    2.02   12.51
  -4  -2  16   18.82   13.18
  -4  -2  16    7.83   12.17
  -4   2  15   22.26   12.31
  -4   2  15   43.45   16.39
  -4  -2  15    9.29   10.16
  -4  -2  15   -5.02    8.62
  -4   2  14    0.01    9.95
  -4   2  14    6.25   11.54
   4  -2 -14   25.05   14.55
  -4  -2  14  -18.05    8.60
  -4  -2  14   -3.84   10.06
  -4   2  13    8.46   10.72
  -4  -2  13   -3.23    8.01
  -4  -2  13    8.71    9.49
   4  -2 -13    0.37    9.87
  -4   2  12   78.81   16.84
  -4   2  12   75.08   16.69
  -4  -2  12   89.43   15.32
   4  -2 -12   98.79   19.12
  -4   2  11  716.05   51.48
  -4   2  11  791.46   52.64
   4  -2 -11  705.98   52.74
  -4  -2  11  695.21   52.40
  -4   2  10   -2.32    6.13
  -4   2  10   -1.48    6.91
  -4  -2  10    3.99    6.26
   4  -2 -10   -0.91   10.04
   4  -2 -10  -12.82    5.78
  -4   2   9  624.84   44.29
  -4   2   9  619.31   44.32
   4  -2  -9  599.58   44.17
  -4  -2   9  611.14   40.84
   4  -2  -9  649.11   47.73
  -4   2   8    5.17    7.85
  -4   2   8   -6.59    6.20
  -4  -2   8    1.54    4.46
   4  -2  -8    2.70    8.45
   4  -2  -8    5.53    7.56
  -4   2   7   56.88   11.39
  -4   2   7   53.74   10.36
   4  -2  -7   53.18   10.75
  -4  -2   7   67.92    8.67
   4  -2  -7   46.32   12.07
  -4   2   6   56.35   10.93
  -4   2   6   63.03   11.47
  -4  -2   6   91.56    8.89
   4  -2  -6   56.72   10.46
  -4   2   5  418.96   30.70
  -4   2   5  420.85   31.02
  -4  -2   5  419.37   27.00
   4  -2  -5  433.83   32.69
   4  -2  -5  474.21   30.82
  -4   2   4    9.96    4.94
  -4  -2   4    5.56    4.50
  -4  -2   4    4.47    2.85
   4  -2  -4    2.21    3.63
   4  -2  -4    2.16    4.20
  -4   2   3  139.79   13.49
  -4  -2   3  111.11    9.47
   4  -2  -3  156.61   13.37
  -4  -2   3   99.60   13.27
  -4   2   2  331.77   23.79
   4   2  -2  300.10   20.70
  -4  -2   2  330.87   21.00
   4  -2  -2  332.28   24.37
  -4  -2   2  317.03   24.51
   4   2  -1 1132.73   64.81
   4   2  -1 1184.31   68.64
  -4   2   1 1034.61   65.81
  -4  -2   1 1241.27   65.21
   4  -2  -1 1049.91   66.35
  -4  -2   1 1083.95   67.41
  -4   2   0  967.34   55.68
   4   2   0  879.67   57.33
   4   2   0  851.65   55.06
  -4  -2   0  940.51   55.56
   4  -2   0  960.67   55.90
  -4  -2   0  991.82   57.25
   4   2   1 2553.84  145.39
   4   2   1 2731.75  147.27
  -4   2  -1 2589.26  144.12
  -4  -2  -1 2654.30  146.03
  -4  -2  -1 2473.57  145.77
   4  -2   1 2528.80  144.10
  -4   2  -2   36.14    6.08
   4   2   2   26.89    6.82
   4   2   2   12.90    5.86
   4  -2   2   42.08    6.58
  -4  -2  -2   11.49    5.45
  -4  -2  -2   27.65    7.08
   4   2   3  525.41   31.68
  -4   2  -3  438.28   27.16
   4   2   3  406.01   30.84
  -4  -2  -3  364.86   28.85
   4  -2   3  516.96   34.83
  -4  -2  -3  370.63   31.35
   4  -2   3  447.48   27.15
   4   2   4    7.13    7.98
  -4   2  -4   -0.65    2.53
   4   2   4    3.62    5.38
  -4  -2  -4    3.42    5.18
  -4  -2  -4    1.22    4.84
   4  -2   4   -0.67    2.68
   4  -2   4   10.36    7.49
   4   2   5  876.26   58.27
   4   2   5  968.61   61.82
  -4   2  -5  947.60   53.79
  -4  -2  -5  992.81   58.83
   4  -2   5  993.12   53.76
  -4  -2  -5  947.36   63.20
   4  -2   5  969.01   63.67
   4   2   6   40.43    8.97
   4   2   6   56.88   12.80
   4  -2   6   35.90   11.04
  -4  -2  -6   47.94    9.51
  -4  -2  -6   53.70   14.09
   4   2   7  941.27   61.62
   4   2   7  879.56   55.95
  -4  -2  -7  842.06   61.79
   4  -2   7  858.41   62.34
  -4  -2  -7  930.70   56.31
  -4   2  -8   29.05   10.50
   4   2   8   11.25   10.20
   4   2   8   16.11    7.04
  -4  -2  -8   26.31    9.30
   4  -2   8   27.71   12.79
  -4  -2  -8   12.77    9.95
  -4   2  -9  -16.79    7.86
   4   2   9   -1.84    7.21
   4   2   9   -6.09    6.03
  -4  -2  -9   -4.75   10.45
   4  -2   9   -0.19    7.13
  -4  -2  -9   14.19    8.33
   4   2  10   53.27   16.50
   4   2  10   34.47   11.29
  -4   2 -10   64.14   15.31
   4  -2  10   48.58   16.79
  -4  -2 -10   47.88   14.92
  -4  -2 -10   53.45   12.24
   4   2  11   56.37   18.21
   4   2  11   41.97   10.31
   4  -2  11   61.29   18.87
  -4  -2 -11   80.95   14.01
   4   2  12   -3.78    7.07
   4   2  12    3.29   12.98
   4  -2  12  -17.11   11.08
  -4  -2 -12    3.12    8.88
   4   2  13  449.20   33.60
   4   2  13  469.81   45.70
   4  -2  13  524.78   48.66
   4   2  14   18.62   16.03
   4   2  14   -0.86    6.61
   4  -2  14   20.30   14.14
   4   2  15   64.51   19.23
   4  -2  15   73.56   21.69
  -4   3  17   10.58   18.33
  -4  -3  17    6.30   13.03
  -4  -3  17   10.06   12.92
  -4  -3  17   16.73   13.04
  -4   3  16   -4.37   14.31
  -4  -3  16  -20.47   11.11
  -4  -3  16   -2.86   10.84
  -4  -3  16   -9.76   10.76
  -4   3  15   -4.31   12.23
  -4  -3  15    6.52   10.69
  -4  -3  15  -12.67   10.40
  -4  -3  14    6.81   10.92
  -4  -3  14   17.90   12.37
  -4   3  13   27.49   14.27
  -4   3  13   17.65   11.90
  -4  -3  13   33.50   13.66
   4  -3 -13   31.35   15.07
  -4  -3  13   17.94   10.50
  -4   3  12    4.75   11.18
  -4   3  12   -1.85    9.29
   4  -3 -12    5.86   13.05
   4  -3 -12  -21.07    8.92
  -4  -3  12   10.10   10.05
  -4  -3  12   19.95   10.01
  -4   3  11   -5.46    9.83
   4  -3 -11   -0.22   10.06
   4  -3 -11   11.03   12.40
  -4  -3  11   -7.01    7.05
  -4  -3  11   -5.52    8.86
  -4   3  10   54.53   12.37
  -4   3  10   52.09   13.46
  -4  -3  10   67.84   12.36
   4  -3 -10   49.69   14.08
   4  -3 -10   78.10   19.06
  -4  -3  10   72.64   15.22
  -4   3   9  254.57   25.93
  -4   3   9  309.37   28.69
   4  -3  -9  269.31   29.43
  -4  -3   9  283.18   26.48
  -4  -3   9  246.43   23.14
   4  -3  -9  311.13   27.84
  -4   3   8  103.65   16.21
  -4   3   8  106.44   16.85
  -4  -3   8  117.55   17.72
   4  -3  -8  121.10   15.67
  -4  -3   8  128.72   14.83
   4  -3  -8  102.79   18.96
  -4   3   7   30.46    9.93
  -4   3   7   20.81    9.82
  -4  -3   7   19.49    9.51
  -4  -3   7   14.84    6.48
   4  -3  -7   10.87    8.34
   4  -3  -7   17.73    9.13
  -4   3   6 1414.46   87.79
  -4   3   6 1452.93   86.95
   4  -3  -6 1376.73   89.21
  -4  -3   6 1477.49   88.04
   4  -3  -6 1388.65   86.78
  -4  -3   6 1433.13   83.79
  -4   3   5  354.71   28.80
   4  -3  -5  383.35   31.39
   4  -3  -5  377.32   28.98
  -4  -3   5  358.49   29.72
  -4   3   4 1405.52   85.61
  -4  -3   4 1411.85   82.12
   4  -3  -4 1455.14   87.94
   4  -3  -4 1431.72   85.74
  -4   3   3 2034.37  115.39
  -4  -3   3 2039.69  116.22
   4  -3  -3 1990.82  116.62
   4  -3  -3 1981.90  115.38
  -4  -3   3 1851.03  111.44
  -4   3   2   -1.08    3.91
   4   3  -2   -1.94    3.61
  -4  -3   2    1.29    4.98
   4  -3  -2    6.35    6.63
  -4  -3   2    2.57    3.76
   4   3  -1 2063.56  124.71
  -4   3   1 2154.13  126.62
   4   3  -1 2161.23  121.58
  -4  -3   1 2050.74  123.40
  -4  -3   1 2124.82  121.27
   4  -3  -1 2216.89  123.35
   4   3   0   16.97    7.54
   4   3   0   15.80    6.46
  -4   3   0    9.22    5.70
  -4  -3   0   22.10    6.74
  -4  -3   0   18.44    7.26
   4  -3   0   21.84    7.39
   4   3   1  726.58   47.40
  -4   3  -1  680.85   44.04
   4   3   1  699.19   44.87
  -4  -3  -1  674.45   45.82
  -4  -3  -1  627.95   44.96
   4  -3   1  706.17   44.42
   4   3   2  238.00   22.47
   4   3   2  258.78   22.72
  -4   3  -2  254.35   20.72
   4  -3   2  315.96   21.73
  -4  -3  -2  276.40   22.63
  -4  -3  -2  259.63   22.95
   4   3   3  909.24   55.38
   4   3   3  905.12   55.24
  -4   3  -3  743.95   50.43
   4  -3   3  774.15   50.54
  -4  -3  -3  792.55   53.43
  -4  -3  -3  921.79   56.02
   4   3   4 1435.14   83.58
  -4   3  -4 1330.23   78.85
   4   3   4 1372.51   83.83
   4  -3   4 1338.80   78.68
  -4  -3  -4 1377.44   83.43
  -4  -3  -4 1361.54   85.70
   4  -3   4 1315.29   86.64
   4   3   5  828.28   53.93
   4   3   5  896.53   53.14
  -4   3  -5  723.67   46.68
   4  -3   5  723.47   46.45
  -4  -3  -5  796.70   55.50
   4  -3   5  743.07   55.59
  -4   3  -6  518.96   36.61
   4   3   6  590.83   42.60
   4   3   6  640.36   45.68
   4  -3   6  618.56   47.52
  -4  -3  -6  708.31   48.79
   4  -3   6  581.57   36.60
  -4  -3  -6  631.11   42.61
   4   3   7 1033.13   67.48
   4   3   7 1002.49   63.62
   4  -3   7  926.60   56.30
   4  -3   7  967.74   69.22
  -4  -3  -7 1002.27   63.69
  -4  -3  -7  979.24   69.10
   4   3   8    4.26    8.00
   4   3   8    2.59    7.83
  -4  -3  -8   -5.60   10.17
  -4  -3  -8   -5.27    7.97
   4  -3   8    0.28    2.90
   4  -3   8   -0.63   10.44
   4   3   9  428.55   39.82
   4   3   9  521.61   37.46
   4  -3   9  535.14   45.65
  -4  -3  -9  452.71   37.01
  -4  -3  -9  486.92   44.12
   4   3  10   56.01   13.23
   4  -3  10   63.83   18.85
  -4  -3 -10   33.72   12.43
   4   3  11    4.23   13.02
   4   3  11    0.11    8.41
   4  -3  11   45.24   15.72
  -4  -3 -11   -9.44   10.07
   4   3  12   35.24   11.80
   4   3  12   60.50   19.23
  -4  -3 -12   46.08   14.91
   4  -3  12   58.63   20.62
   4   3  13   16.20   10.50
   4   3  13    6.03   14.64
  -4  -3 -13   23.85   12.90
   4  -3  13   11.00   12.02
   4   3  14   18.06   19.25
   4   3  14   25.91   11.62
  -4  -3 -14   46.94   15.18
   4  -3  14   24.22   18.70
   4   3  15    2.21   15.71
   4   3  15   -0.91   10.72
   4  -3  15  -14.59   17.47
  -4   4  16   15.17   17.70
  -4  -4  16   24.34   12.85
  -4  -4  16   51.26   16.34
  -4   4  15   14.00   15.40
  -4  -4  15   -6.11   11.55
  -4  -4  15   -8.67   11.56
  -4   4  14   40.12   19.09
  -4  -4  14   55.35   15.97
   4  -4 -14   38.60   20.59
  -4  -4  14   46.93   15.18
  -4   4  13  117.78   23.45
  -4  -4  13   51.93   15.30
  -4  -4  13   70.86   16.72
   4  -4 -13   19.58   18.02
  -4   4  12   31.59   15.89
  -4  -4  12    7.49   12.71
  -4  -4  12   22.86   11.05
   4  -4 -12   23.11   16.65
  -4   4  11  209.57   24.03
  -4   4  11  152.92   25.12
  -4  -4  11  180.47   21.74
   4  -4 -11  183.96   29.80
   4  -4 -11  154.07   25.30
  -4  -4  11  157.27   23.81
  -4   4  10   56.31   17.49
  -4   4  10   95.81   18.30
   4  -4 -10   70.43   15.85
  -4  -4  10   75.21   17.02
   4  -4 -10  114.54   22.26
  -4  -4  10   73.43   15.00
  -4   4   9  529.27   43.22
  -4   4   9  486.20   40.01
   4  -4  -9  463.17   43.26
  -4  -4   9  470.78   39.27
  -4   4   8   20.95   10.76
  -4   4   8   20.95   11.34
  -4  -4   8   21.78   10.83
  -4  -4   8   30.47    9.95
   4  -4  -8   30.69   10.61
   4  -4  -8   23.57   11.72
  -4   4   7   -0.06    6.61
  -4   4   7    0.95    8.42
   4  -4  -7    0.97    9.55
   4  -4  -7    7.35    8.61
  -4  -4   7    6.52    8.92
  -4  -4   7    5.26    7.52
  -4   4   6  520.88   40.05
   4  -4  -6  456.82   41.52
   4  -4  -6  517.20   39.63
  -4  -4   6  555.84   40.56
  -4   4   5  418.98   34.52
   4  -4  -5  502.65   36.32
  -4  -4   5  466.36   31.98
  -4  -4   5  429.12   35.15
   4  -4  -5  394.64   35.44
   4   4  -4 1307.19   81.86
  -4   4   4 1354.10   79.83
  -4  -4   4 1291.47   76.12
   4  -4  -4 1314.56   79.95
  -4  -4   4 1266.14   80.01
   4  -4  -4 1069.38   79.67
   4   4  -3    7.45    7.94
  -4   4   3   44.41   11.28
  -4  -4   3   26.44    7.54
   4  -4  -3   52.65   12.04
   4  -4  -3   49.20   11.28
  -4  -4   3   24.90   10.01
  -4   4   2 1974.65  114.84
   4   4  -2 1909.90  117.24
   4  -4  -2 1956.30  115.35
   4  -4  -2 1865.78  115.96
  -4  -4   2 1967.32  115.89
  -4   4   1   83.30   13.89
   4   4  -1   26.57   10.26
  -4  -4   1   39.83    9.63
  -4  -4   1   27.50   10.56
   4  -4  -1   70.75   13.46
   4   4   0  578.36   48.60
  -4   4   0  738.53   46.42
   4   4   0  627.34   47.92
  -4  -4   0  643.78   46.59
  -4  -4   0  686.91   45.32
   4  -4   0  704.71   46.68
  -4   4  -1  249.91   21.95
   4   4   1  235.35   22.75
   4   4   1  227.40   24.00
  -4  -4  -1  209.80   22.83
   4  -4   1  241.15   25.12
  -4  -4  -1  242.49   22.59
  -4   4  -2  287.20   23.16
   4   4   2  227.89   23.76
   4   4   2  302.82   26.67
  -4  -4  -2  250.27   23.57
  -4  -4  -2  224.44   22.87
   4  -4   2  251.90   22.61
   4   4   3    1.93    7.57
   4   4   3   20.75    9.81
  -4   4  -3    8.15    6.73
  -4  -4  -3    8.17    8.53
  -4  -4  -3    8.11    9.07
   4  -4   3    3.37    6.84
   4   4   4  260.76   25.68
   4   4   4  222.24   23.84
  -4   4  -4  255.07   24.57
  -4  -4  -4  215.47   23.97
  -4  -4  -4  287.76   27.10
   4  -4   4  225.38   20.82
   4   4   5   66.06   14.75
   4   4   5   72.79   14.90
  -4   4  -5  102.98   12.62
  -4  -4  -5   87.70   16.29
   4  -4   5  132.20   22.50
  -4  -4  -5   61.92   15.06
   4  -4   5  124.18   13.99
  -4   4  -6  612.42   40.49
   4   4   6  614.35   46.54
   4   4   6  581.76   44.84
   4  -4   6  633.34   50.36
   4  -4   6  572.19   39.55
  -4  -4  -6  631.96   45.40
   4   4   7  102.07   17.26
  -4   4  -7   77.76   11.97
   4   4   7   94.75   19.85
   4  -4   7  107.80   12.11
   4  -4   7  101.17   20.52
  -4  -4  -7   73.17   19.39
  -4  -4  -7   82.45   16.45
   4   4   8  113.89   21.64
   4   4   8  117.06   19.31
   4  -4   8  137.34   24.59
  -4  -4  -8  100.78   18.18
  -4  -4  -8  135.28   23.44
   4  -4   8   99.14   11.79
   4   4   9   -6.99    6.56
   4   4   9    2.66    8.36
   4  -4   9   13.02   11.15
   4  -4   9   -2.65    4.55
  -4  -4  -9   -4.91    9.21
   4   4  10  127.66   23.03
   4   4  10  106.62   18.61
   4  -4  10   85.78   20.35
  -4  -4 -10   59.25   16.70
   4  -4  10   65.86    8.31
   4   4  11   20.48   15.26
   4   4  11   -4.19   10.01
   4  -4  11   -7.62   12.27
  -4  -4 -11   -1.48   11.86
   4   4  12   72.19   21.66
   4   4  12   44.09   14.45
  -4  -4 -12   48.61   16.75
   4  -4  12   18.29   16.49
   4   4  13   29.50   15.75
   4   4  13   20.28   13.08
   4  -4  13   51.63   18.16
  -4  -4 -13   45.66   17.45
   4   4  14   58.95   15.69
   4  -4  14    7.69   19.25
  -4  -4 -14   50.81   18.22
  -4   5  15    7.92   16.52
  -4  -5  15   -1.80   13.01
   4  -5 -15   -7.34   16.77
  -4  -5  15  -18.12   11.62
  -4   5  14   15.62   15.37
  -4  -5  14  -22.01    8.92
  -4  -5  14   -4.22   11.46
   4  -5 -14    9.78   17.41
  -4   5  13   75.82   20.88
  -4  -5  13   69.07   17.74
   4  -5 -13   23.35   20.32
  -4  -5  13   44.97   15.58
  -4   5  12   89.16   22.61
  -4  -5  12   96.91   20.10
  -4  -5  12  118.70   20.61
   4  -5 -12   60.69   22.86
  -4   5  11   15.92   13.23
  -4  -5  11   44.36   15.52
   4  -5 -11   44.43   18.60
  -4  -5  11   20.70   13.27
  -4   5  10  118.33   28.73
  -4  -5  10  159.92   23.45
  -4  -5  10  124.24   20.88
  -4   5   9   65.19   19.06
  -4  -5   9   58.36   15.02
   4  -5  -9   74.01   18.21
  -4  -5   9   20.08   12.26
   4  -5  -9   63.78   17.88
  -4   5   8  339.92   34.00
  -4   5   8  281.20   31.03
  -4  -5   8  290.19   31.31
   4  -5  -8  313.67   32.63
   4  -5  -8  388.10   37.78
  -4  -5   8  346.55   31.82
  -4   5   7  270.03   26.85
  -4  -5   7  211.45   27.01
   4  -5  -7  245.58   30.85
   4  -5  -7  267.06   26.82
  -4   5   6  164.95   21.74
  -4  -5   6  149.90   19.52
  -4  -5   6  112.17   17.75
   4  -5  -6  119.31   22.28
   4  -5  -6  130.59   20.75
  -4   5   5  298.47   34.45
  -4  -5   5  349.79   32.19
   4  -5  -5  319.15   31.02
  -4  -5   5  380.66   28.80
   4  -5  -5  321.26   32.12
   4   5  -4  180.93   22.72
  -4   5   4  116.80   19.47
  -4  -5   4  105.16   18.94
  -4  -5   4  118.57   15.32
   4  -5  -4   94.95   20.18
   4  -5  -4  113.43   18.97
   4   5  -3  163.08   23.78
  -4   5   3  120.12   18.62
   4  -5  -3  126.70   19.41
   4  -5  -3  106.27   20.61
  -4  -5   3  169.81   19.82
  -4  -5   3  134.92   16.52
  -4   5   2  646.18   47.05
   4   5  -2  726.12   50.99
   4  -5  -2  552.80   47.18
  -4  -5   2  588.17   46.82
   4  -5  -2  586.48   45.82
  -4  -5   2  694.57   44.79
   4   5  -1  153.36   22.30
  -4   5   1  118.83   16.02
   4  -5  -1  111.02   18.50
  -4  -5   1  118.69   19.45
   4  -5  -1  124.56   19.88
  -4  -5   1  134.98   16.58
  -4   5   0  346.20   31.52
   4   5   0  420.23   35.88
  -4  -5   0  341.57   30.95
  -4  -5   0  424.74   34.34
   4  -5   0  326.31   31.39
   4   5   1  117.89   18.87
  -4   5  -1   94.88   16.32
   4   5   1  102.22   18.79
  -4  -5  -1  118.50   18.08
   4  -5   1   72.39   15.18
  -4  -5  -1  107.87   18.81
   4   5   2  699.42   52.35
   4   5   2  719.90   51.23
  -4   5  -2  622.21   47.71
  -4  -5  -2  742.08   50.57
  -4  -5  -2  656.72   49.69
   4  -5   2  688.98   48.89
  -4   5  -3   10.63    8.11
   4   5   3   10.44   10.49
   4   5   3   -5.89    9.21
  -4  -5  -3   17.09   11.35
   4  -5   3    0.66    7.24
  -4  -5  -3    4.57    9.73
  -4   5  -4  479.85   37.40
   4   5   4  560.31   42.46
   4   5   4  489.00   41.45
   4  -5   4  457.29   37.07
  -4  -5  -4  484.29   40.18
   4   5   5    3.82   11.76
   4   5   5    7.14   11.63
  -4   5  -5   15.80    8.82
  -4  -5  -5   16.83   12.23
   4  -5   5   23.93    9.41
  -4  -5  -5   11.65    9.95
   4   5   6  226.35   26.57
   4   5   6  240.19   28.20
  -4   5  -6  233.02   22.79
  -4  -5  -6  208.00   27.28
  -4  -5  -6  223.50   27.26
   4  -5   6  236.98   22.55
   4  -5   6  225.00   29.35
   4   5   7  125.70   21.87
   4   5   7  120.64   22.91
  -4   5  -7  130.68   18.30
   4  -5   7  175.48   20.87
  -4  -5  -7  154.11   23.79
   4  -5   7  175.00   28.91
   4   5   8   42.32   17.48
   4   5   8   51.57   14.81
   4  -5   8   84.05   13.20
   4  -5   8   33.97   17.30
  -4  -5  -8   51.06   15.99
   4   5   9   90.54   21.26
   4   5   9   72.97   18.04
   4  -5   9  108.65   25.34
  -4  -5  -9   91.29   20.84
   4  -5   9   77.53   12.56
   4   5  10    6.29    9.93
   4   5  10   24.23   12.06
   4  -5  10   20.39   17.07
  -4  -5 -10    8.12   12.00
   4  -5  10   -0.96    6.56
   4   5  11    3.61   15.30
  -4  -5 -11   36.82   17.34
   4  -5  11  -22.97   13.67
   4  -5  11   25.51    7.37
   4   5  12   24.81   18.57
   4  -5  12   37.80   21.04
   4  -5  12   39.14    5.96
   4   5  13   26.00   19.87
   4  -5  13    1.38   16.16
  -4  -5 -13  -10.57   11.89
  -4   6  14   36.19   20.07
  -4  -6  14   28.04   16.56
   4  -6 -14   89.36   28.93
  -4  -6  14   37.46   16.69
  -4   6  13   22.31   19.17
  -4  -6  13   36.52   15.56
  -4  -6  13   19.83   15.08
   4  -6 -13   14.40   18.90
  -4   6  12   29.98   17.97
  -4  -6  12   43.67   16.72
   4  -6 -12   39.99   21.56
  -4  -6  12   31.42   19.89
  -4   6  11   99.12   22.56
  -4  -6  11   74.34   23.64
  -4  -6  11   78.37   18.93
   4  -6 -11   89.21   25.02
  -4   6  10    0.42   14.18
   4  -6 -10   -2.52   15.10
  -4  -6  10   18.07   11.63
  -4  -6  10   15.38   13.50
  -4  -6   9  376.61   37.48
   4  -6  -9  399.90   43.40
  -4  -6   9  365.13   36.70
  -4  -6   8   72.64   18.47
  -4  -6   8   58.69   16.07
   4  -6  -8   55.05   20.10
   4  -6  -7  415.24   39.93
  -4  -6   7  379.20   36.83
  -4  -6   7  344.20   32.47
  -4  -6   6   57.71   13.34
   4  -6  -6   73.27   20.12
  -4  -6   6   53.63   16.60
   4   6  -5   69.04   17.65
  -4  -6   5   78.11   18.55
   4  -6  -5  102.26   19.43
   4  -6  -5   67.54   19.62
  -4  -6   5   66.03   14.47
   4   6  -4  206.26   26.67
  -4   6   4  178.56   23.61
  -4  -6   4  199.45   21.98
  -4  -6   4  239.91   27.10
   4  -6  -4  174.23   27.87
   4  -6  -4  124.73   22.55
  -4   6   3  123.27   21.08
   4   6  -3  118.65   23.02
  -4  -6   3  119.41   18.15
   4  -6  -3   75.93   18.10
  -4  -6   3   95.02   20.60
   4  -6  -3  110.56   22.51
   4   6  -2  676.32   55.92
  -4   6   2  708.77   54.12
   4  -6  -2  759.14   55.08
  -4  -6   2  740.20   55.46
   4  -6  -2  686.18   55.81
  -4  -6   2  725.42   51.56
   4   6  -1    4.63    8.50
  -4   6   1    9.66   10.83
   4  -6  -1    1.23   10.72
  -4  -6   1    6.37   11.16
  -4  -6   1   -2.24    8.63
   4  -6  -1    8.08    8.30
   4   6   0  131.84   24.33
  -4  -6   0  112.89   21.53
   4  -6   0  159.73   23.91
   4  -6   0  144.79   22.98
  -4  -6   0  143.49   21.26
   4   6   1  928.71   71.01
  -4   6  -1 1013.24   68.76
  -4  -6  -1 1012.05   69.40
   4  -6   1  989.93   68.70
   4   6   2   46.19   15.47
  -4   6  -2   10.33   10.81
   4   6   2   47.24   17.21
   4  -6   2   24.85   13.13
  -4  -6  -2   49.64   12.58
  -4  -6  -2   52.82   14.96
  -4   6  -3  576.44   48.84
   4   6   3  646.83   52.10
   4   6   3  660.91   52.92
   4  -6   3  667.38   49.85
  -4  -6  -3  655.91   50.43
  -4  -6  -3  649.54   50.83
   4   6   4   14.45   15.79
  -4   6  -4   -2.22   10.00
   4   6   4   34.55   14.90
  -4  -6  -4   18.70   11.58
   4  -6   4   26.14   12.58
  -4  -6  -4   32.64   15.84
  -4   6  -5  251.49   27.72
   4   6   5  323.33   37.35
  -4  -6  -5  238.88   29.73
   4  -6   5  267.83   28.09
  -4   6  -6   72.52   16.78
   4   6   6   92.94   21.06
   4  -6   6   73.35   16.20
  -4  -6  -6   71.11   19.67
   4  -6   6   98.93   22.12
  -4   6  -7   80.93   15.54
   4   6   7   72.62   18.18
  -4  -6  -7   77.69   22.39
   4  -6   7   94.03   16.82
   4  -6   7   79.90   22.98
   4   6   8  116.29   24.60
  -4   6  -8   96.84   17.97
  -4  -6  -8  114.53   23.41
   4  -6   8  106.58   25.65
   4  -6   8  115.06   18.32
   4   6   9   -2.65   13.61
  -4  -6  -9    4.12   12.82
   4  -6   9  -19.57    7.30
   4  -6   9    8.26   12.84
   4   6  10   -0.99   14.44
  -4  -6 -10   -3.68   13.47
   4  -6  10   -9.53    9.48
   4  -6  10   -0.76    8.80
   4   6  11   10.75   12.39
   4  -6  11   12.59   14.20
  -4  -6 -11   37.57   17.22
   4  -6  11   47.62   11.41
   4   6  12  -11.62   16.26
   4  -6  12    2.80    7.53
  -4  -6 -12    4.32   15.35
   4  -6  12   11.51   20.03
  -4  -7  12   16.66   17.18
   4  -7 -12   28.22   22.45
   4  -7 -11   -9.66   16.34
  -4  -7  11    7.31   15.41
  -4  -7  11   30.78   18.19
  -4  -7  10   15.71   17.04
  -4  -7  10    9.01   15.44
  -4  -7  10   29.78   15.68
   4  -7 -10   10.47   18.77
  -4  -7   9   13.27   14.46
   4  -7  -9   -4.72   16.61
  -4  -7   9    6.74   13.65
  -4  -7   9   -1.71   13.21
  -4  -7   8   -0.04   12.49
  -4  -7   8   -0.82   13.41
   4  -7  -8   15.77   18.39
   4  -7  -7   36.87   17.74
  -4  -7   7   57.39   19.40
  -4  -7   7   54.74   16.45
  -4  -7   6  145.51   22.58
  -4  -7   6  159.78   27.04
   4  -7  -6  129.01   26.85
  -4  -7   5  278.67   34.44
  -4  -7   5  315.00   31.57
   4  -7  -5  344.48   36.92
   4  -7  -4  173.35   28.63
  -4  -7   4  186.04   23.63
  -4  -7   4  145.18   24.96
   4  -7  -3  289.20   35.59
  -4  -7   3  247.23   32.08
  -4  -7   3  262.44   28.23
   4  -7  -2   27.66   17.16
  -4  -7   2   28.11   15.28
  -4  -7   2   18.96   12.27
  -4  -7   1  289.35   34.24
  -4  -7   1  348.17   32.94
  -4  -7   0  286.57   32.67
  -4  -7   0  190.13   28.90
   4  -7   0  245.27   28.95
   4  -7   1  165.58   26.66
  -4  -7  -1  207.75   27.20
  -4   7  -2  123.66   22.29
  -4  -7  -2   82.19   21.71
   4  -7   2  128.57   22.80
  -4   7  -3  -20.65   10.00
   4   7   3  -15.51   11.63
   4  -7   3    4.71   10.75
  -4  -7  -3   -5.71   12.93
   4   7   4   53.92   18.18
  -4   7  -4   86.83   19.21
  -4  -7  -4   75.04   18.82
   4  -7   4   85.59   19.03
   4   7   5    5.44   14.87
  -4   7  -5   35.13   14.96
   4  -7   5   10.67   12.25
  -4  -7  -5   30.37   16.93
  -4   7  -6    4.76   13.81
   4   7   6   13.00   15.69
   4  -7   6   22.22   11.68
  -4  -7  -6   10.91   15.27
  -4   7  -7   -8.88   11.09
   4   7   7   -1.66   15.99
  -4  -7  -7   11.99   13.98
   4  -7   7   21.16   13.12
   4  -7   7   -1.60   17.97
   4   7   8   70.93   21.26
  -4   7  -8   56.37   17.28
  -4  -7  -8   46.08   20.11
   4  -7   8   21.70   19.42
   4  -7   8   92.42   18.45
   4   7   9   66.41   23.72
  -4  -7  -9   52.10   20.61
   4  -7   9   59.22   15.19
   4  -7   9   32.43   20.36
   4   7  10   23.21   19.71
   4  -7  10   35.92   22.66
  -4  -7 -10   24.85   19.71
   4  -7  10    7.47   12.19
   4  -8 -10  -10.02   17.63
  -4  -8  10    2.96   15.44
  -4  -8  10   10.02   15.95
   4  -8  -9    4.84   16.37
  -4  -8   9   39.98   19.72
  -4  -8   9   23.39   17.39
   4  -8  -8   -7.81   13.46
   4  -8  -7   20.59   17.09
  -4  -8   7    4.95   14.63
  -4  -8   6  100.13   21.62
   4  -8  -6   75.41   22.42
  -4  -8   5   29.48   15.16
   4  -8  -5    8.47   20.74
  -4  -8   4  178.94   29.34
   4  -8  -4  153.25   31.85
   4  -8  -3   29.41   17.88
  -4  -8   3   42.50   19.12
  -4  -8   2   59.68   20.95
   4  -8  -2   75.24   23.80
   4  -8  -1   49.45   21.56
  -4  -8   1   46.27   20.26
   4  -8   0   25.97   16.30
  -4  -8   0   12.17   17.24
   4  -8   1   -0.15   12.62
  -4  -8  -1  -17.77   13.81
  -4  -8  -2    5.57   12.29
   4  -8   2   19.39   15.40
   4  -8   3   42.24   16.45
  -4  -8  -3   23.20   17.99
   4  -8   4    1.54   12.62
  -4  -8  -4   27.15   19.11
  -4  -8  -5   29.14   19.54
   4  -8   5   36.80   16.17
   4   8   6   54.90   21.40
   4  -8   6   21.26   14.39
  -4  -8  -6   19.64   15.28
   4   8   7   26.20   18.89
   4  -8   7   31.72   22.02
   4  -8   7   25.20   15.19
  -4  -8  -7   19.03   17.95
   4   8   8   88.33   23.99
   4  -8   8   79.07   27.10
  -4  -8  -8  102.48   25.92
   4  -8   8  115.28   21.85
  -4  -9   6   58.13   24.21
   4  -9  -6   98.16   29.81
   4  -9  -5   10.96   19.93
  -4  -9   5    0.22   16.89
  -4  -9   4    1.90   18.04
  -4  -9   3   12.06   18.61
   4  -9  -3    0.56   20.09
  -4  -9   2   -4.21   16.80
   4  -9  -2   -6.91   14.31
   4  -9  -1    3.75   16.62
  -4  -9   1   -7.77   13.28
   4  -9   0   59.14   23.01
  -4  -9   0   71.38   24.18
   4  -9   1   13.55   21.02
  -4  -9  -2   63.17   28.30
   4  -9   2  106.01   27.09
  -4  -9  -3   28.94   20.67
   4  -9   3  -20.71   14.17
  -4  -9  -4  150.02   31.75
   4  -9   4  183.27   30.97
  -5   0  18    4.47   13.87
  -5   0  17   16.58   13.93
   5   0 -16   48.14   15.52
  -5   0  16   18.15   13.95
  -5   0  16   38.97   14.81
   5   0 -15   -0.07   10.84
  -5   0  15   -5.97   10.36
  -5   0  15    4.95   10.99
  -5   0  14  448.90   39.31
  -5   0  14  490.98   39.64
   5   0 -14  480.05   41.36
  -5   0  13    7.91    9.25
   5   0 -13  -11.91    8.19
  -5   0  13   13.36    9.84
  -5   0  12  102.84   17.38
   5   0 -12  111.13   17.44
  -5   0  12  111.14   16.56
  -5   0  11   -2.04    7.01
   5   0 -11   -0.72    6.66
  -5   0  11   10.29    7.78
   5   0 -10  307.91   25.03
  -5   0  10  308.40   24.46
  -5   0  10  272.64   26.06
  -5   0   9    8.40    6.01
   5   0  -9   -2.17    4.89
  -5   0   9    0.72    5.58
  -5   0   8  250.68   19.25
  -5   0   8  236.48   22.80
   5   0  -8  255.09   19.46
  -5   0   7    6.62    4.02
   5   0  -7    7.29    4.31
  -5   0   7   10.58    6.76
  -5   0   6   54.99    6.64
   5   0  -6   58.05    6.84
   5   0  -5    2.81    2.37
   5   0  -4 2393.63  130.76
   5   0  -2 1406.59   78.95
   5   0  -1    2.79    3.02
   5   0   0 5134.24  265.37
  -5   0   0 4523.22  264.85
  -5   0  -1   -4.32    1.83
   5   0   1    2.36    4.11
   5   0   2 2431.08  130.91
  -5   0  -2 2130.08  130.27
   5   0   3    7.67    6.42
  -5   0  -3    1.16    2.67
  -5   0  -4   17.91    3.52
  -5   0  -4    9.68    6.17
   5   0   4    3.35    6.71
  -5   0  -5    2.88    7.30
  -5   0  -5    5.13    2.19
   5   0   5    2.39    5.83
  -5   0  -6  461.40   37.62
   5   0   6  466.35   37.37
  -5   0  -7   -3.86    7.23
   5   0   7   14.22   10.42
   5   0   8 1812.33  116.94
  -5   0  -8 1992.31  120.05
   5   0   9    6.79    8.79
  -5   0  -9    5.05    8.29
   5   0  10 2952.99  180.98
  -5   0 -10 3124.59  184.57
   5   0  11    2.04   10.79
   5   0  12  210.90   28.14
   5   0  13   10.48   12.04
   5   0  14   -1.46   11.31
   5   0  15   -0.81   14.89
  -5   1  18  -19.65   12.90
  -5  -1  18   -4.35   11.30
  -5   1  17   -7.85   12.56
   5   1 -17    5.96   14.47
  -5  -1  17   -6.35   12.96
  -5  -1  17   14.42   13.90
   5   1 -16   43.98   14.73
  -5   1  16    7.77   11.58
  -5  -1  16    7.31   12.05
   5  -1 -16    4.87   14.83
  -5  -1  16    8.09   12.27
  -5   1  15   57.29   16.33
   5   1 -15   59.06   16.99
  -5   1  15   56.65   15.64
  -5  -1  15   66.61   16.33
   5  -1 -15   55.42   16.23
  -5  -1  15   67.49   15.69
  -5   1  14   13.86   11.10
  -5   1  14   50.92   14.46
   5   1 -14   46.07   15.06
   5  -1 -14   33.49   14.95
  -5  -1  14   51.59   13.00
  -5  -1  14   37.88   12.45
   5   1 -13   47.53   12.84
  -5   1  13   58.08   13.82
  -5   1  13   76.30   16.26
   5  -1 -13   67.95   16.53
  -5  -1  13   36.92   12.44
  -5  -1  13   52.05   12.56
  -5   1  12  220.03   23.28
   5   1 -12  211.69   22.21
  -5   1  12  234.04   22.81
   5  -1 -12  189.06   21.39
  -5  -1  12  190.94   23.55
  -5  -1  12  177.35   23.16
  -5   1  11  172.81   19.57
   5   1 -11  159.38   22.04
  -5   1  11  144.92   17.74
  -5  -1  11  145.83   16.67
  -5  -1  11  146.97   19.27
   5  -1 -11  167.61   19.58
  -5   1  10  -10.27    6.01
  -5   1  10   10.10    9.13
   5   1 -10   18.47    7.96
   5  -1 -10    5.29    6.64
  -5  -1  10    7.21    6.08
  -5   1   9   16.93    8.39
  -5   1   9   15.62    7.55
   5   1  -9   15.99    6.42
  -5  -1   9   13.32    5.60
  -5   1   8  848.79   53.27
   5   1  -8  797.34   50.76
  -5   1   8  890.58   56.08
   5  -1  -8  864.05   53.40
  -5  -1   8  861.06   50.49
  -5   1   7   94.06   11.57
  -5   1   7  101.87   14.94
   5   1  -7   99.62    9.21
   5  -1  -7   80.93   10.17
  -5  -1   7   87.02    8.55
  -5   1   6 1828.02  104.80
  -5   1   6 1914.59  108.18
   5  -1  -6 1822.08  104.48
  -5  -1   6 1794.42  100.83
   5  -1  -5   57.40    8.18
  -5   1   4  914.45   55.87
   5  -1  -4  881.11   52.67
  -5   1   3 2279.74  118.17
   5   1  -3 1954.41  111.26
  -5  -1   3 1972.35  111.38
   5   1  -2  162.02   10.46
  -5  -1   2  135.01   10.42
   5   1  -1  772.70   45.71
  -5   1   1  814.45   47.72
  -5  -1   1  765.35   45.92
   5   1   0 1122.16   64.50
  -5   1   0 1010.53   64.11
  -5  -1   0 1138.79   65.88
  -5  -1   0 1174.90   64.99
   5   1   1 2981.46  166.27
  -5   1  -1 2917.41  164.26
  -5  -1  -1 3119.29  166.24
  -5  -1  -1 3066.19  166.76
   5  -1   1 2810.30  167.72
  -5   1  -2 1429.14   76.56
   5   1   2 1268.51   79.94
  -5  -1  -2 1464.46   81.10
  -5  -1  -2 1274.18   77.83
   5  -1   2 1356.27   82.03
  -5   1  -3 1898.39  118.47
  -5   1  -3 1929.71  110.99
   5   1   3 1943.15  116.88
   5  -1   3 2012.04  118.82
  -5  -1  -3 2110.92  113.69
  -5  -1  -3 2273.05  123.58
  -5   1  -4  918.14   62.35
   5   1   4  968.51   57.01
  -5   1  -4  960.47   52.34
  -5  -1  -4  954.56   55.94
  -5  -1  -4  980.36   62.32
   5  -1   4  936.98   62.13
   5   1   5   67.65    9.08
   5   1   5   78.46   13.12
  -5   1  -5   68.89   13.83
  -5  -1  -5   45.68   11.20
  -5  -1  -5   78.36    8.92
   5  -1   5   41.89   11.89
  -5   1  -6  146.55   18.94
   5   1   6  126.95   12.12
   5   1   6  115.42   17.51
  -5  -1  -6  132.96   12.14
  -5  -1  -6  142.45   17.91
   5  -1   6  123.14   18.82
   5   1   7  192.54   15.48
   5   1   7  184.29   22.48
  -5   1  -7  176.92   22.65
   5  -1   7  135.77   21.96
  -5  -1  -7  182.29   15.03
  -5  -1  -7  164.33   24.21
   5   1   8    1.88    4.66
  -5   1  -8    3.82    8.99
   5   1   8  -15.26    7.58
   5  -1   8    2.14   10.00
  -5  -1  -8    8.33    5.04
  -5  -1  -8   -0.31    6.79
   5   1   9   58.76   14.79
  -5   1  -9   41.03   13.58
   5   1   9   62.14    8.77
  -5  -1  -9   66.06   17.27
   5  -1   9   65.33   17.68
  -5  -1  -9   54.24    8.65
  -5   1 -10  137.17   24.77
   5   1  10  145.44   12.84
   5   1  10  107.92   21.57
  -5  -1 -10  140.54   29.53
   5  -1  10  129.14   22.91
   5   1  11   20.82    5.63
   5   1  11   22.49   13.36
   5  -1  11   24.65   15.61
   5   1  12   -5.89   11.15
   5  -1  12   -7.68   11.46
   5   1  13    4.47   15.13
   5  -1  13    2.99   14.05
   5   1  14   -7.24   13.74
   5  -1  14   -7.23   10.70
   5   1  15   21.42   14.63
   5  -1  15    8.81   17.67
  -5   2  17    6.35   11.80
  -5  -2  17    8.85   11.16
  -5  -2  17   12.71   12.51
  -5   2  16   30.03   15.21
  -5  -2  16   18.94   12.81
  -5  -2  16   39.34   14.42
  -5   2  15   88.80   19.06
  -5  -2  15   94.85   16.88
  -5  -2  15   67.72   16.75
   5  -2 -15   72.39   23.38
  -5   2  14   17.41   12.98
  -5   2  14   10.95   10.31
  -5  -2  14    2.90    9.26
   5  -2 -14  -14.80    9.26
  -5  -2  14   16.47   10.83
  -5   2  13   18.16   11.89
  -5   2  13    5.78   11.58
   5  -2 -13   12.61   11.43
  -5  -2  13   19.25    9.62
  -5   2  12   50.45   14.05
   5  -2 -12   42.07   12.74
  -5   2  11  299.53   28.22
  -5   2  11  281.74   27.69
  -5  -2  11  303.50   24.41
   5  -2 -11  275.38   27.49
  -5   2  10   39.28   11.19
  -5   2  10   18.31    9.94
   5  -2 -10   13.55    8.87
  -5  -2  10   42.41    8.96
  -5   2   9  411.36   33.60
  -5   2   9  397.68   33.19
   5  -2  -9  430.08   37.37
   5  -2  -9  412.36   32.43
  -5  -2   9  439.25   28.99
  -5   2   8   74.00   13.31
  -5   2   8   95.55   14.71
   5  -2  -8   65.46   15.40
   5  -2  -8   64.53   12.22
  -5  -2   8   96.13    9.92
  -5   2   7 1559.97   95.96
  -5   2   7 1636.33   97.14
  -5  -2   7 1667.14   91.09
   5  -2  -7 1619.81   99.41
   5  -2  -7 1585.49   95.59
  -5   2   6  690.86   43.36
  -5   2   6  632.89   43.67
  -5  -2   6  632.26   37.75
   5  -2  -6  624.02   42.30
   5  -2  -6  632.24   45.09
  -5   2   5 2040.46  123.85
   5  -2  -5 2212.11  122.94
  -5  -2   5 2176.40  118.13
  -5  -2   5 2298.63  117.95
   5  -2  -5 1937.32  129.58
  -5   2   4 1167.52   68.12
   5  -2  -4 1141.19   69.62
  -5  -2   4 1086.56   68.82
  -5  -2   4 1098.03   62.07
   5  -2  -4 1068.30   66.37
  -5   2   3   42.36    7.94
  -5  -2   3   13.03    3.31
  -5  -2   3    8.94    6.28
   5  -2  -3   12.78    6.63
   5   2  -2   11.15    3.82
  -5   2   2   27.16    6.98
  -5  -2   2    3.32    5.87
  -5  -2   2   16.79    4.14
   5  -2  -2   43.99    8.83
   5   2  -1  428.21   29.35
  -5   2   1  536.69   31.93
  -5  -2   1  440.01   29.38
  -5  -2   1  387.49   31.62
   5  -2  -1  523.37   32.40
  -5   2   0  276.18   21.50
   5   2   0  308.67   21.89
   5  -2   0  295.79   22.47
  -5  -2   0  298.16   22.25
  -5  -2   0  333.94   23.79
   5   2   1 1663.52   93.04
  -5   2  -1 1542.54   91.16
   5   2   1 1668.49   95.04
  -5  -2  -1 1651.27   93.27
   5  -2   1 1572.53   91.52
  -5  -2  -1 1501.77   93.14
   5   2   2   87.96   11.09
  -5   2  -2  101.50   10.06
   5   2   2   77.37   11.98
  -5  -2  -2   85.82   11.21
  -5  -2  -2   68.90   12.23
   5  -2   2  106.23   10.09
   5  -2   2  105.34   16.04
  -5   2  -3  582.09   35.28
   5   2   3  625.59   39.95
   5   2   3  574.93   39.73
  -5  -2  -3  568.21   37.93
   5  -2   3  583.82   35.44
   5  -2   3  541.44   41.88
  -5  -2  -3  587.38   41.44
   5   2   4  505.76   36.50
  -5   2  -4  593.79   31.98
   5   2   4  497.21   37.95
   5  -2   4  515.04   31.77
  -5  -2  -4  467.21   38.77
  -5  -2  -4  510.12   35.34
   5  -2   4  608.07   41.50
  -5   2  -5  300.48   17.39
   5   2   5  277.77   24.91
   5   2   5  271.41   23.03
   5  -2   5  303.72   27.48
  -5  -2  -5  264.39   25.93
  -5  -2  -5  265.40   22.33
   5   2   6  113.19   13.68
   5   2   6   97.52   16.74
   5  -2   6   87.77   17.29
  -5  -2  -6  111.45   13.66
  -5  -2  -6  114.42   19.26
   5   2   7  446.08   38.21
   5   2   7  570.26   36.11
  -5  -2  -7  504.51   42.10
  -5  -2  -7  492.75   34.72
   5  -2   7  452.80   41.41
   5   2   8   22.78   12.18
   5   2   8   20.75    7.83
  -5  -2  -8   21.78    8.44
   5  -2   8   17.26   10.47
  -5  -2  -8   12.45   10.58
   5   2   9  383.05   34.33
  -5   2  -9  349.57   34.63
   5   2   9  343.43   27.66
  -5  -2  -9  337.15   35.61
   5  -2   9  342.97   35.36
  -5  -2  -9  399.73   28.90
   5   2  10  157.38   26.16
   5   2  10  157.34   19.17
   5  -2  10  159.39   26.66
  -5  -2 -10  191.26   19.94
   5   2  11    6.08   13.36
   5  -2  11   25.50   15.71
  -5  -2 -11   22.72    9.59
   5   2  12   14.30   15.44
   5  -2  12   13.11   14.85
  -5  -2 -12    1.73    8.02
   5   2  13   16.86   17.26
   5   2  13    1.41    8.56
   5  -2  13    4.33   15.88
   5   2  14   11.44    7.46
   5   2  14  -12.91   13.69
   5  -2  14  -13.22   13.38
   5   2  15   34.51   21.20
   5   2  15   32.94    8.41
   5  -2  15   24.49   17.20
  -5   3  17   13.92   18.24
  -5  -3  17   32.19   15.60
  -5  -3  17   12.79   12.10
  -5   3  16    8.43   16.31
  -5  -3  16   -1.52   12.49
  -5  -3  16    8.84   11.51
  -5  -3  16   12.59   13.13
  -5   3  15  109.85   23.59
  -5  -3  15  118.23   21.08
  -5  -3  15  104.67   18.31
  -5  -3  15   79.51   18.97
  -5   3  14   -2.68   12.38
  -5  -3  14   17.17   12.49
  -5  -3  14   -5.80    8.69
  -5   3  13  183.58   28.42
  -5   3  13  206.74   33.31
  -5  -3  13  191.82   25.08
  -5  -3  13  254.50   24.01
   5  -3 -13  230.16   28.47
  -5   3  12   53.49   14.75
  -5   3  12   26.88   13.71
   5  -3 -12   42.10   17.35
  -5  -3  12   32.40   12.88
  -5  -3  12   22.34   10.01
   5  -3 -12   42.52   13.79
  -5   3  11   97.45   17.59
  -5   3  11  112.89   20.12
  -5  -3  11  116.48   19.90
   5  -3 -11  103.45   22.60
   5  -3 -11  118.03   19.74
  -5  -3  11  121.02   16.41
  -5   3  10   17.14   10.54
  -5   3  10   17.15   10.42
  -5  -3  10   12.41    9.67
  -5  -3  10   16.25    7.98
   5  -3 -10   11.53   10.79
   5  -3 -10   28.67   11.15
  -5   3   9  151.54   21.09
  -5   3   9  145.24   17.83
   5  -3  -9  114.00   21.47
   5  -3  -9  108.84   18.23
  -5  -3   9  123.44   19.84
  -5  -3   9  133.95   14.50
  -5   3   8  100.74   16.84
  -5   3   8   87.42   15.56
  -5  -3   8   79.37   15.88
   5  -3  -8  113.32   19.17
   5  -3  -8   69.03   14.26
  -5  -3   8   95.67   12.65
  -5   3   7  135.11   19.18
  -5   3   7  195.30   21.50
  -5  -3   7  220.21   17.07
   5  -3  -7  168.26   22.69
  -5  -3   7  210.47   21.21
   5  -3  -7  180.79   20.19
  -5   3   6   17.05    9.11
   5  -3  -6    9.61    7.18
  -5  -3   6   10.90    8.59
   5  -3  -6   22.89   10.54
  -5   3   5  319.31   27.74
   5  -3  -5  376.10   30.59
   5  -3  -5  366.76   28.35
  -5  -3   5  356.23   24.04
  -5  -3   5  389.26   30.83
  -5   3   4  125.78   14.69
  -5  -3   4  144.96   17.60
  -5  -3   4  146.56   12.50
   5  -3  -4  139.13   15.32
   5  -3  -4  167.13   17.90
  -5   3   3  299.36   24.52
   5  -3  -3  320.85   26.38
  -5  -3   3  296.12   25.97
   5  -3  -3  284.58   24.13
  -5  -3   3  278.15   20.86
  -5   3   2  417.60   32.67
   5   3  -2  460.73   31.28
  -5  -3   2  486.90   31.43
   5  -3  -2  470.34   34.70
  -5  -3   2  508.91   35.57
   5   3  -1  609.32   38.84
   5   3  -1  578.26   42.78
  -5   3   1  615.20   40.30
   5  -3  -1  581.93   40.63
  -5  -3   1  577.41   38.49
   5   3   0   95.84   12.22
   5   3   0  108.83   16.32
  -5   3   0  122.87   13.38
   5  -3   0  121.19   13.65
  -5  -3   0   80.60   13.01
  -5   3  -1 2428.16  142.58
   5   3   1 2544.27  143.86
   5   3   1 2665.58  147.30
  -5  -3  -1 2766.59  150.66
  -5  -3  -1 2262.71  143.75
   5  -3   1 2475.29  142.82
  -5   3  -2  367.81   26.02
   5   3   2  339.02   28.72
  -5  -3  -2  316.41   27.79
   5  -3   2  354.48   25.33
  -5   3  -3  925.04   61.19
   5   3   3 1039.68   65.89
   5   3   3 1028.12   66.44
  -5  -3  -3 1002.89   66.77
   5  -3   3 1192.31   70.55
   5  -3   3 1040.58   61.65
   5   3   4  747.15   52.48
  -5   3  -4  815.78   47.72
   5   3   4  629.18   50.76
   5  -3   4  781.51   47.43
   5  -3   4  824.30   57.07
  -5  -3  -4  765.08   54.60
  -5  -3  -4  908.81   56.04
  -5   3  -5  199.24   14.94
   5   3   5  153.46   20.36
   5   3   5  167.54   18.91
  -5  -3  -5  156.57   18.17
   5  -3   5  183.98   22.94
   5  -3   5  195.86   14.99
  -5  -3  -5  141.42   22.02
  -5   3  -6   93.29    9.67
   5   3   6   72.22   16.06
   5   3   6   87.06   15.22
   5  -3   6   90.71    9.45
  -5  -3  -6   95.91   15.62
   5  -3   6   92.54   19.52
  -5  -3  -6  115.24   19.86
   5   3   7  386.78   35.22
   5   3   7  412.12   31.83
  -5  -3  -7  366.90   30.65
   5  -3   7  371.27   23.07
   5  -3   7  348.06   36.54
  -5  -3  -7  364.84   35.14
   5   3   8    6.79    7.77
   5   3   8   10.20   11.59
  -5  -3  -8   21.90   13.42
   5  -3   8   13.41   12.49
  -5  -3  -8    8.79    9.00
   5   3   9 1238.73   85.30
   5   3   9 1275.54   79.20
   5  -3   9 1166.55   87.06
  -5  -3  -9 1335.82   80.63
   5   3  10   63.08   18.33
   5   3  10   20.47   10.48
   5  -3  10   17.47   14.42
  -5  -3 -10   26.14   11.33
   5   3  11  499.14   47.08
   5   3  11  519.83   41.23
   5  -3  11  612.15   51.55
  -5  -3 -11  608.23   44.08
   5   3  12   -7.85    9.02
   5   3  12   -7.45   14.09
  -5  -3 -12  -11.42    9.61
   5  -3  12   12.38   12.53
   5   3  13   20.78   17.21
   5   3  13   28.32   11.11
  -5  -3 -13   10.96   11.97
   5  -3  13   13.72   17.55
   5   3  14   20.68   17.94
   5  -3  14   34.51   19.59
  -5  -3 -14   -3.76    9.23
  -5   4  16   28.86   18.18
  -5  -4  16   34.16   14.54
  -5  -4  16   -1.07   10.78
  -5   4  15   15.65   16.08
  -5  -4  15    7.93   12.46
  -5  -4  15  -15.78    9.48
  -5   4  14   82.45   20.61
  -5  -4  14   45.95   14.89
   5  -4 -14   73.41   23.35
  -5  -4  14   80.36   20.46
  -5   4  13    8.74   13.50
  -5  -4  13   10.10    9.93
  -5  -4  13   20.77   13.56
   5  -4 -13   13.65   16.10
  -5   4  12   46.50   14.01
  -5  -4  12   34.71   15.38
  -5  -4  12   29.88   11.64
  -5   4  11   95.30   20.51
   5  -4 -11  106.83   24.11
  -5  -4  11  103.37   20.57
  -5  -4  11   72.12   14.55
   5  -4 -11   97.27   17.83
  -5   4  10  289.75   29.84
  -5   4  10  311.36   32.89
   5  -4 -10  282.67   30.05
   5  -4 -10  282.53   33.87
  -5  -4  10  272.07   25.73
  -5  -4  10  314.47   30.81
  -5   4   9  112.64   19.83
  -5   4   9  126.51   21.42
   5  -4  -9  105.10   18.10
   5  -4  -9  103.12   22.05
  -5  -4   9  124.82   20.79
  -5  -4   9  103.66   15.82
  -5   4   8   35.73   13.68
  -5  -4   8   44.18   10.60
  -5  -4   8   31.75   12.52
   5  -4  -8   48.31   15.99
   5  -4  -8   34.78   12.77
  -5   4   7  214.13   23.31
   5  -4  -7  192.42   25.54
  -5  -4   7  256.08   25.98
   5  -4  -7  196.22   22.28
  -5   4   6   52.65   12.47
   5  -4  -6   56.62   12.45
  -5  -4   6   67.26   10.74
   5  -4  -6   44.56   14.57
  -5  -4   6   64.87   15.14
  -5   4   5  636.92   45.80
  -5  -4   5  580.62   45.99
   5  -4  -5  647.17   45.78
   5  -4  -5  657.57   48.76
  -5  -4   5  644.00   41.29
  -5   4   4  560.21   40.92
   5  -4  -4  536.03   42.42
  -5  -4   4  598.43   37.40
   5  -4  -4  556.92   41.25
  -5  -4   4  512.91   41.17
  -5   4   3  125.51   15.32
   5   4  -3  102.80   17.72
   5  -4  -3  125.88   16.59
   5  -4  -3  136.24   15.80
  -5  -4   3  102.08   12.54
  -5  -4   3   87.54   16.48
   5   4  -2 2158.85  131.41
  -5   4   2 2086.35  127.44
  -5  -4   2 2149.69  129.55
   5  -4  -2 2322.03  129.98
   5   4  -1  632.96   45.00
   5   4  -1  648.36   41.45
  -5   4   1  494.53   40.49
  -5  -4   1  649.40   44.01
  -5  -4   1  607.45   40.96
   5  -4  -1  492.15   41.16
  -5   4   0 1029.30   64.00
   5   4   0 1022.26   68.43
   5   4   0 1020.96   67.15
   5  -4   0  961.92   63.86
  -5  -4   0 1071.90   64.30
  -5  -4   0  883.56   64.22
   5   4   1  744.85   54.82
   5   4   1  804.45   52.74
  -5   4  -1  708.22   50.72
  -5  -4  -1  825.00   53.66
  -5  -4  -1  849.26   53.60
   5  -4   1  734.66   55.89
  -5   4  -2  626.48   43.77
   5   4   2  593.51   47.36
   5   4   2  675.72   46.51
  -5  -4  -2  691.77   46.73
   5  -4   2  644.85   44.61
  -5  -4  -2  645.20   46.29
   5   4   3   70.75   14.84
   5   4   3   72.10   15.22
  -5   4  -3   81.46   13.33
   5  -4   3   96.59   13.91
  -5  -4  -3   62.26   14.16
  -5  -4  -3  102.64   16.84
   5   4   4  116.59   19.07
   5   4   4  157.65   20.24
  -5   4  -4  147.45   17.48
   5  -4   4  111.48   20.78
  -5  -4  -4  128.73   20.95
   5  -4   4  103.57   14.40
  -5  -4  -4  153.24   19.04
   5   4   5   68.15   15.73
  -5   4  -5   97.43   12.42
   5   4   5   80.73   15.55
   5  -4   5   75.40   18.59
  -5  -4  -5   40.53   14.00
   5  -4   5   71.09   11.73
  -5  -4  -5   71.69   14.53
   5   4   6   43.34   13.16
  -5   4  -6   70.75   10.92
   5   4   6   77.12   15.87
  -5  -4  -6   76.54   17.72
   5  -4   6   47.23   15.96
  -5  -4  -6   87.02   16.27
   5  -4   6   52.74   10.09
  -5   4  -7   18.34    6.47
   5   4   7   27.64   14.40
   5   4   7   12.20    9.54
  -5  -4  -7   18.30    9.90
  -5  -4  -7   25.98   13.52
   5  -4   7   20.59   13.70
   5  -4   7    6.64    5.97
   5   4   8   41.50   14.41
   5   4   8   25.27   12.40
   5  -4   8   19.93   12.44
   5  -4   8   32.07    6.96
  -5  -4  -8   40.84   13.60
   5   4   9    8.39    8.58
   5   4   9   -2.85   12.05
   5  -4   9    0.87    3.92
  -5  -4  -9    2.60    9.53
   5  -4   9   -3.13    8.75
   5   4  10  -18.09   10.49
   5   4  10   22.19   11.31
   5  -4  10   24.81   13.79
  -5  -4 -10    5.26   11.76
   5   4  11   52.68   20.07
   5   4  11   38.52   12.22
   5  -4  11   27.88   18.89
  -5  -4 -11   44.57   15.72
   5   4  12    5.10   17.18
  -5  -4 -12   10.55   14.40
   5  -4  12   18.64   13.87
   5   4  13   62.47   22.86
   5   4  13   30.01   14.17
   5  -4  13   45.62   19.82
  -5  -4 -13  102.44   20.16
   5   4  14    7.12   13.07
   5   4  14    6.79   17.03
  -5  -4 -14   -5.20   14.87
   5  -4  14   26.84   20.76
  -5   5  15  -27.93   14.49
   5  -5 -15   33.46   20.46
  -5  -5  15    2.68   12.35
  -5  -5  15   11.11   13.48
  -5   5  14   56.26   18.78
   5  -5 -14   34.44   21.19
  -5  -5  14   17.89   12.41
  -5   5  13   53.38   19.45
  -5  -5  13   68.18   16.14
   5  -5 -13   36.43   21.51
  -5  -5  13   12.86   13.24
  -5   5  12   68.49   20.95
   5  -5 -12   53.34   22.16
  -5  -5  12   47.87   16.43
  -5  -5  12   45.43   14.04
  -5   5  11   97.70   23.17
   5  -5 -11  101.69   25.70
  -5  -5  11  103.61   21.19
  -5  -5  11   91.77   17.35
  -5   5  10   69.27   20.72
   5  -5 -10  128.55   25.77
  -5  -5  10   96.76   19.18
  -5  -5  10  125.54   19.41
   5  -5  -9  142.75   24.28
  -5  -5   9  215.85   25.71
  -5  -5   9  210.21   23.66
   5  -5  -9  261.12   32.20
  -5   5   8  748.56   58.92
   5  -5  -8  790.00   59.41
  -5  -5   8  833.60   60.50
  -5  -5   8  950.48   59.21
   5  -5  -8  827.58   64.52
  -5   5   7  163.83   22.16
   5  -5  -7  199.17   24.15
  -5  -5   7  279.14   23.53
  -5  -5   7  248.45   27.63
   5  -5  -7  249.11   28.89
  -5   5   6 1316.39   88.20
   5  -5  -6 1468.06   92.98
  -5  -5   6 1356.48   89.37
  -5  -5   6 1434.43   84.35
   5  -5  -6 1313.94   88.11
  -5   5   5   44.63   13.30
  -5  -5   5   25.70   11.27
   5  -5  -5   48.43   15.90
  -5  -5   5   30.24    8.44
   5  -5  -5   65.73   16.98
   5   5  -4  327.71   34.47
  -5   5   4  419.64   34.70
   5  -5  -4  399.96   34.20
  -5  -5   4  370.56   29.53
   5  -5  -4  437.03   37.27
  -5  -5   4  342.45   32.65
  -5   5   3  748.87   51.60
   5   5  -3  729.36   54.57
  -5  -5   3  673.72   52.08
   5  -5  -3  640.56   52.84
  -5  -5   3  794.65   48.91
   5  -5  -3  693.57   51.28
  -5   5   2   54.04   14.03
   5   5  -2   55.93   13.94
  -5  -5   2   72.05   13.26
   5  -5  -2   58.51   14.42
   5  -5  -2   54.63   14.23
  -5  -5   2   75.40   16.05
   5   5  -1  566.22   46.68
  -5   5   1  604.83   44.25
  -5  -5   1  587.31   45.43
   5  -5  -1  576.55   45.58
  -5  -5   1  593.94   42.55
   5   5   0  282.34   30.70
   5   5   0  367.76   30.08
  -5   5   0  314.65   28.69
  -5  -5   0  312.74   27.91
  -5  -5   0  306.63   30.44
   5  -5   0  274.64   28.96
   5   5   1  206.21   23.66
  -5   5  -1  155.55   20.43
   5   5   1  183.20   22.94
  -5  -5  -1  172.16   20.97
   5  -5   1  197.95   23.62
  -5  -5  -1  174.76   21.11
   5   5   2  166.74   22.98
   5   5   2  147.87   23.94
  -5   5  -2  106.54   18.08
   5  -5   2  149.12   20.83
  -5  -5  -2  144.31   21.24
  -5  -5  -2  213.62   23.40
   5   5   3  132.35   21.02
  -5   5  -3   99.99   16.43
   5   5   3   85.54   18.54
  -5  -5  -3   92.59   18.41
  -5  -5  -3   91.02   18.06
   5  -5   3  110.61   17.28
  -5   5  -4  110.16   17.01
   5   5   4  127.35   21.60
  -5  -5  -4  104.89   19.76
   5  -5   4  121.54   17.71
  -5  -5  -4  117.88   20.93
   5   5   5  109.00   20.26
  -5   5  -5  108.74   16.23
   5   5   5  127.92   22.19
   5  -5   5  135.17   17.62
  -5  -5  -5  114.55   20.58
   5  -5   5  145.49   25.97
  -5  -5  -5  132.50   21.91
  -5   5  -6   98.83   16.06
   5   5   6   97.91   19.29
   5   5   6   88.12   19.81
   5  -5   6  108.59   16.06
   5  -5   6   85.28   20.81
  -5  -5  -6   91.46   18.55
   5   5   7   75.33   18.04
   5   5   7   86.59   18.10
  -5   5  -7  108.80   15.36
  -5  -5  -7  117.40   21.69
   5  -5   7   93.81   14.86
   5   5   8  103.90   22.33
   5   5   8  123.56   21.05
  -5  -5  -8  113.40   21.03
   5  -5   8  125.66   15.76
   5  -5   8  102.88   25.33
   5   5   9  209.61   28.76
   5   5   9  288.37   30.17
   5  -5   9  244.82   37.09
   5  -5   9  237.46   20.81
  -5  -5  -9  269.08   30.21
   5   5  10   15.89   16.91
   5   5  10   35.35   13.60
  -5  -5 -10   27.77   16.20
   5  -5  10   21.90   17.66
   5  -5  10   39.09    8.23
   5   5  11    3.91   12.06
   5  -5  11   13.25   17.93
  -5  -5 -11   32.87   15.04
   5  -5  11   15.99    4.18
   5   5  12   -5.44   11.05
   5  -5  12   17.28   15.00
   5   5  13   57.62   23.74
  -5  -5 -13   21.06   16.17
   5  -5  13   57.93   20.64
  -5   6  14  -12.17   16.27
  -5  -6  14   42.72   19.86
  -5  -6  14   45.80   16.89
   5  -6 -14   56.22   25.61
  -5   6  13  -21.31   15.83
  -5  -6  13   -9.04    9.63
   5  -6 -13  -22.48   15.92
  -5  -6  13   -7.71   12.65
  -5   6  12    8.80   18.75
  -5  -6  12    9.14   13.00
   5  -6 -12   14.14   18.75
  -5  -6  12    9.17   14.26
  -5  -6  11  -15.04   11.12
  -5  -6  11   17.33   15.10
   5  -6 -11   20.87   14.99
   5  -6 -10   94.91   24.86
  -5  -6  10   39.25   14.17
  -5  -6  10   52.96   20.32
  -5  -6   9   46.00   19.00
  -5  -6   9   65.11   14.79
  -5  -6   9   83.02   17.82
   5  -6  -9   54.50   20.98
   5  -6  -8   40.84   15.64
  -5  -6   8   23.32   14.18
  -5  -6   8   45.08   13.66
   5  -6  -7  130.50   25.53
  -5  -6   7  118.47   22.29
  -5  -6   7   89.71   16.53
  -5  -6   6   11.03   12.72
  -5  -6   6    4.53    8.28
   5  -6  -5  174.86   28.16
  -5  -6   5   98.49   17.33
  -5  -6   5  133.87   22.35
  -5   6   4   85.07   17.38
   5   6  -4   16.61   13.80
   5  -6  -4   84.67   19.48
  -5  -6   4   44.77   11.94
   5  -6  -4   52.01   15.88
  -5  -6   4   62.99   17.48
   5   6  -3  164.10   27.90
  -5   6   3  219.57   26.21
  -5  -6   3  187.57   21.93
  -5  -6   3  226.08   27.13
   5  -6  -3  225.64   29.02
   5  -6  -3  231.70   25.71
   5   6  -2   -9.39   10.43
  -5   6   2   -5.69    9.09
   5  -6  -2    9.53   12.91
   5  -6  -2   11.17   10.46
  -5  -6   2    7.73   11.37
  -5  -6   2    2.89    7.95
   5   6  -1   23.40   13.95
  -5   6   1   31.23   13.89
   5  -6  -1   19.58   13.94
  -5  -6   1   29.80   13.89
   5  -6  -1    6.90   10.63
  -5  -6   1   17.50   11.23
   5   6   0  361.50   35.61
  -5   6   0  349.92   38.02
  -5  -6   0  387.09   35.69
   5  -6   0  322.17   32.77
  -5  -6   0  325.12   31.58
   5   6   1   61.32   16.67
  -5   6  -1   75.88   16.15
   5   6   1   40.23   15.75
   5  -6   1   51.86   16.05
  -5  -6  -1   48.59   11.86
  -5  -6  -1   94.06   19.51
  -5   6  -2   32.16   12.61
   5   6   2   15.29   11.31
   5   6   2   22.99   14.04
  -5  -6  -2   20.03   13.43
   5  -6   2   40.59   13.63
  -5  -6  -2   11.40   10.37
  -5   6  -3  550.42   42.90
   5   6   3  542.18   46.93
  -5  -6  -3  559.83   46.44
  -5  -6  -3  571.20   47.41
   5  -6   3  489.21   42.55
   5   6   4    8.57   12.74
  -5   6  -4    9.43    9.83
  -5  -6  -4   13.35   13.09
   5  -6   4   15.41   11.32
   5   6   5  526.32   47.60
  -5   6  -5  495.40   41.80
  -5  -6  -5  577.37   48.15
   5  -6   5  539.62   42.65
   5   6   6   28.99   15.33
  -5   6  -6   18.10   10.92
   5  -6   6    3.41   14.93
   5  -6   6    4.35    9.77
  -5   6  -7  169.53   23.26
   5   6   7  195.46   30.00
   5  -6   7  184.65   22.66
   5  -6   7  193.59   33.82
  -5  -6  -7  214.27   31.09
   5   6   8   50.16   17.39
  -5   6  -8   51.69   13.50
   5  -6   8   47.98   13.13
  -5  -6  -8  101.34   21.88
   5  -6   8   52.31   21.10
   5   6   9   -7.45    9.84
  -5  -6  -9    8.76   13.09
   5  -6   9   20.14    9.46
   5  -6   9   32.52   20.15
   5   6  10   13.70   16.24
   5  -6  10   60.32   22.02
  -5  -6 -10   32.66   19.86
   5  -6  11    2.08    7.40
  -5  -6 -11  -22.32   11.26
   5  -6  11   -5.71   12.97
   5  -7 -12   15.97   23.49
  -5  -7  12   17.10   15.82
  -5  -7  12   18.15   17.58
  -5  -7  11   49.41   20.35
   5  -7 -11   44.74   23.43
  -5  -7  11   12.72   16.75
  -5  -7  11   44.92   15.37
  -5  -7  10   11.01   15.24
  -5  -7  10   15.94   15.57
   5  -7 -10  -13.79   11.23
  -5  -7  10  -18.62    9.70
  -5  -7   9  -18.22   11.24
  -5  -7   9    4.31   13.12
   5  -7  -9    0.23   17.78
  -5  -7   9    0.52   14.10
  -5  -7   8   22.70   13.30
  -5  -7   8    6.70   13.99
   5  -7  -8   -2.85   17.09
   5  -7  -7   14.08   14.85
  -5  -7   7   -5.77    7.70
  -5  -7   7   28.35   14.11
   5  -7  -6  -12.51   12.25
  -5  -7   6  -11.09   10.33
  -5  -7   6   14.94   12.38
  -5  -7   5   28.30   16.78
   5  -7  -5   49.52   17.82
  -5  -7   5   49.95   14.01
  -5  -7   4   15.81   11.33
  -5  -7   4    0.99   13.84
   5  -7  -4    4.40   14.53
   5  -7  -3   69.32   21.82
  -5  -7   3   48.47   18.68
  -5  -7   3   88.55   19.07
   5  -7  -2  132.17   26.89
  -5  -7   2  127.50   21.28
  -5  -7   2  155.11   25.98
  -5  -7   1  169.30   27.05
  -5  -7   1  164.42   25.35
  -5  -7   0   29.79   15.52
  -5  -7   0   22.67   14.32
   5  -7   0   38.82   14.42
   5  -7   1  147.05   26.76
  -5  -7  -1  157.30   27.03
  -5   7  -2   -6.58    9.74
  -5  -7  -2    7.80   13.92
   5  -7   2   30.92   15.33
  -5   7  -3  207.01   29.27
   5   7   3  160.58   28.11
   5  -7   3  180.42   28.06
  -5  -7  -3  184.05   30.47
   5   7   4  102.63   22.40
  -5   7  -4  107.29   20.00
   5  -7   4   94.56   20.35
  -5  -7  -4  110.23   22.85
  -5   7  -5   -1.66   10.26
   5   7   5   -2.02   14.85
   5  -7   5  -13.41   12.36
  -5  -7  -5   -1.47   13.27
   5   7   6   84.69   24.68
  -5   7  -6  102.68   21.96
  -5  -7  -6  111.41   24.92
   5  -7   6  128.43   29.24
   5  -7   6  118.60   22.39
  -5   7  -7   43.78   17.11
   5   7   7   68.29   21.98
   5  -7   7   28.12   19.75
   5  -7   7   65.88   17.17
  -5  -7  -7   60.96   20.35
   5   7   8   21.38   19.77
   5  -7   8   23.29   20.20
   5  -7   8   32.96   13.18
  -5  -7  -8   21.87   17.98
   5   7   9  -12.69   19.51
  -5  -7  -9   59.60   19.82
   5  -7   9   30.87   13.32
   5  -7   9   27.48   20.08
   5   7  10   -0.81   16.18
  -5  -7 -10    6.48   17.16
   5  -7  10  -19.65   18.69
   5  -7  10   12.78   11.06
  -5  -8  10   91.80   25.04
  -5  -8  10   75.65   23.53
   5  -8 -10  132.23   31.50
   5  -8  -9  -14.17   23.58
  -5  -8   9   17.67   15.81
  -5  -8   9  -16.02   15.30
  -5  -8   8   47.55   19.55
   5  -8  -8   28.11   21.51
   5  -8  -7   50.03   23.91
  -5  -8   7   67.46   21.64
   5  -8  -6   11.36   18.74
  -5  -8   6  -13.83   13.29
  -5  -8   5   27.95   18.29
   5  -8  -5   41.96   18.57
   5  -8  -4  104.42   27.15
  -5  -8   4   83.48   20.86
   5  -8  -3   31.27   19.15
  -5  -8   3   22.96   16.35
   5  -8  -2  463.09   48.79
  -5  -8   2  465.30   44.83
   5  -8  -1   11.25   17.97
  -5  -8   1   22.57   17.48
  -5  -8   0  309.68   39.25
   5  -8   0  268.81   39.30
   5  -8   1   31.31   19.90
  -5  -8  -1   62.83   22.38
  -5  -8  -2   60.68   19.40
   5  -8   2   27.86   19.23
   5  -8   3  -30.08   14.36
  -5  -8  -3    9.83   16.56
   5  -8   4   17.67   18.07
  -5  -8  -4   23.47   14.45
   5   8   5   21.77   19.00
   5  -8   5   12.36   16.37
  -5  -8  -5  -20.95   15.95
   5   8   6   28.31   20.43
   5  -8   6   35.84   23.17
   5  -8   6   16.57   16.84
  -5  -8  -6   12.76   15.75
   5   8   7   40.18   21.62
   5  -8   7   28.44   16.87
   5  -8   7   19.94   25.79
  -5  -8  -7   45.14   20.09
   5  -9  -6  120.13   31.29
   5  -9  -5    6.12   19.28
   5  -9  -3   16.89   18.69
   5  -9  -2   11.42   18.55
   5  -9  -1   24.06   18.68
   5  -9   0  -18.10   16.53
  -5  -9  -1   22.82   20.73
   5  -9   1   31.74   22.53
  -5  -9  -2   33.41   19.57
   5  -9   2   12.23   18.46
   5  -9   3   40.92   21.65
  -5  -9  -3    0.37   17.96
   6   0 -17   19.56   15.96
  -6   0  17   15.72   11.47
  -6   0  16   27.58   12.67
   6   0 -15   -4.82   10.72
  -6   0  15   -7.43    9.39
  -6   0  15    1.27   12.27
   6   0 -14  169.52   23.77
  -6   0  14  186.33   24.05
  -6   0  14  188.05   22.03
  -6   0  13   -6.23   10.35
   6   0 -13   -6.19    8.92
  -6   0  13   -2.48    6.80
   6   0 -12  892.57   58.48
  -6   0  12  869.33   60.82
  -6   0  11   -1.12    5.56
  -6   0  10  293.80   23.05
   6   0 -10  271.63   23.03
  -6   0  10  303.05   27.56
  -6   0   9   -9.20    5.97
   6   0  -9    1.14    4.66
  -6   0   9   -6.78    3.50
  -6   0   8 1594.51   92.44
  -6   0   8 1614.21   99.13
   6   0  -8 1667.98   92.96
  -6   0   7    1.85    3.43
   6   0  -7    4.40    3.52
  -6   0   7    9.14    6.41
   6   0  -6  357.46   22.28
   6   0  -5    4.02    2.39
   6   0  -4   63.98    6.13
   6   0  -3    2.85    2.94
   6   0  -2   14.34    4.16
   6   0  -1    0.92    3.05
  -6   0   0 5456.24  283.35
   6   0   0 4820.74  282.48
   6   0   1    2.67    4.77
  -6   0  -1   -2.07    3.86
   6   0   2 5751.87  333.06
  -6   0  -2 6331.31  334.63
  -6   0  -3   -1.16    5.37
   6   0   3    2.31    6.24
  -6   0  -3    4.80    3.77
  -6   0  -4 1487.14   89.26
  -6   0  -4 1350.96   79.84
   6   0   4 1481.84   88.47
  -6   0  -5    3.05    2.51
  -6   0  -5    9.96    7.94
   6   0   5   -0.03    5.49
  -6   0  -6  289.11   29.10
   6   0   6  303.33   28.10
   6   0   7    8.97   10.02
  -6   0  -7    3.02    6.11
   6   0   8  144.20   23.24
  -6   0  -8  149.02   24.29
  -6   0  -9   -4.28    8.30
   6   0   9   -0.57   11.33
   6   0  10    0.87   13.07
   6   0  11   -0.91   12.34
   6   0  12  266.84   34.93
   6   0  13    2.41   15.51
   6   0  14  144.03   28.64
   6   1 -18  -36.18   22.19
  -6   1  18    3.15   11.19
  -6  -1  18   -5.22   12.79
   6   1 -17   32.28   16.62
  -6   1  17   26.15   14.46
  -6  -1  17   29.66   14.08
  -6   1  16   -6.70   10.26
   6   1 -16   -8.91   11.46
  -6  -1  16    3.42   14.68
  -6  -1  16    8.64   12.21
   6  -1 -16   15.57   15.00
  -6   1  15    5.52    9.68
  -6   1  15    7.47   12.86
   6   1 -15   -4.87    9.78
  -6  -1  15   13.13   10.72
  -6  -1  15   -0.17    9.44
  -6   1  14   50.46   14.51
  -6   1  14   47.09   12.98
   6   1 -14   38.25   11.75
  -6  -1  14   42.06   14.44
  -6  -1  14   35.50   12.00
   6  -1 -14   22.21   12.81
  -6   1  13  -10.18    7.69
   6   1 -13   -1.56    7.62
  -6   1  13    0.01    8.00
  -6  -1  13   10.16   10.20
   6  -1 -13   -5.94    7.38
  -6  -1  13    5.08    8.17
   6   1 -12   13.14    8.07
  -6   1  12   14.09    8.40
  -6   1  12   18.74   10.64
  -6  -1  12   17.67    8.05
   6  -1 -12   20.11    9.15
  -6  -1  12   10.42   10.26
   6   1 -11  375.77   27.51
  -6   1  11  300.61   27.95
  -6   1  11  310.49   29.80
  -6  -1  11  354.94   31.58
  -6  -1  11  362.41   26.33
   6  -1 -11  345.27   29.14
  -6   1  10  141.04   20.13
   6   1 -10  124.50   13.64
  -6   1  10  126.90   15.65
  -6  -1  10  121.67   13.00
   6  -1 -10  126.89   16.30
   6   1  -9  180.31   16.30
  -6   1   9  211.73   22.14
  -6   1   9  227.93   19.72
   6  -1  -9  225.13   19.26
  -6  -1   9  199.59   15.91
  -6   1   8  582.06   39.79
   6   1  -8  637.47   37.00
  -6   1   8  601.32   43.72
  -6  -1   8  641.59   36.65
   6  -1  -8  576.29   39.75
  -6   1   7    5.34    7.00
  -6   1   7   18.05    6.07
  -6  -1   7   10.26    2.76
   6  -1  -7    3.25    4.61
  -6   1   6 2038.12  119.78
   6  -1  -6 2047.39  115.57
  -6   1   5  151.67   16.01
   6  -1  -5  170.57   13.86
  -6   1   4  579.38   44.13
   6  -1  -4  633.24   37.90
   6   1  -3 1227.36   67.76
   6   1  -2 2177.39  118.54
  -6   1   2 2179.05  122.67
  -6  -1   2 2076.44  118.73
  -6   1   1 1915.19  104.66
   6   1  -1 1849.88  102.27
  -6  -1   1 1693.85  102.37
  -6   1   0   89.01   10.12
   6   1   0  110.33   10.99
   6  -1   0   64.05   11.01
  -6  -1   0   98.66   11.42
  -6  -1   0  129.40   11.66
   6   1   1   33.85    7.91
  -6  -1  -1   65.22   10.15
   6  -1   1   54.04   10.55
  -6  -1  -1   49.08    8.37
   6   1   2    7.17    5.92
  -6   1  -2   20.73    4.67
  -6  -1  -2   11.09    5.20
   6  -1   2    6.87    5.38
  -6  -1  -2    7.22    6.22
  -6   1  -3  155.93   17.94
  -6   1  -3  177.17   11.94
   6   1   3  142.84   16.67
  -6  -1  -3  133.92   15.71
  -6  -1  -3  124.50   12.89
  -6   1  -4  451.15   36.01
  -6   1  -4  449.38   25.75
   6   1   4  440.30   33.62
   6  -1   4  437.77   35.47
  -6  -1  -4  370.91   33.56
  -6  -1  -4  459.80   28.97
  -6   1  -5  528.46   43.02
   6   1   5  683.13   43.22
  -6  -1  -5  533.07   35.00
  -6  -1  -5  573.08   43.22
   6  -1   5  530.48   42.62
  -6   1  -6  494.17   40.92
   6   1   6  460.71   38.81
   6  -1   6  493.73   40.36
  -6  -1  -6  515.23   31.66
  -6  -1  -6  486.60   40.68
   6   1   7  170.67   21.72
  -6   1  -7  124.99   20.88
  -6  -1  -7  135.56   22.86
  -6  -1  -7  162.53   13.56
   6  -1   7  125.26   21.32
  -6   1  -8   81.22   18.41
   6   1   8   77.83   17.37
  -6  -1  -8   66.01   16.71
  -6  -1  -8   72.10    9.53
   6  -1   8  109.93   20.41
   6   1   9  257.37   30.24
  -6   1  -9  251.50   30.12
  -6  -1  -9  237.58   17.80
   6  -1   9  218.25   29.78
  -6  -1  -9  264.29   30.53
   6  -1  10   -8.48    8.89
   6   1  11   96.00   19.86
   6  -1  11  101.49   23.35
   6   1  12   28.34   15.74
   6  -1  12   17.99   16.57
   6   1  13   98.48   24.77
   6  -1  13   72.74   23.07
   6   1  14    1.52   11.85
   6  -1  14    5.21   12.49
   6   1  15   14.80   17.82
   6  -1  15  -19.14   18.47
  -6   2  17    9.81   14.52
  -6  -2  17    1.15   11.60
  -6   2  16   10.20   15.91
  -6  -2  16    8.80    9.91
  -6   2  15   23.53   14.15
  -6  -2  15   28.34   11.41
  -6  -2  15   27.06   13.17
   6  -2 -15   19.53   14.04
  -6   2  14  -15.55   10.80
   6  -2 -14   27.60   12.83
  -6  -2  14    3.36    8.18
  -6  -2  14   -2.32    9.69
  -6   2  13   10.96   10.50
  -6   2  13    8.28   11.39
   6  -2 -13   -6.41    9.70
  -6   2  12   33.98   12.23
  -6   2  12   -2.58    8.72
   6  -2 -12   31.03   12.42
  -6  -2  12   25.60    9.02
  -6   2  11  158.83   20.55
  -6   2  11  141.25   20.72
   6  -2 -11  144.50   18.93
  -6  -2  11  122.81   14.17
  -6   2  10   -1.05    7.97
  -6   2  10   -3.11    6.39
  -6  -2  10    5.91    5.23
   6  -2 -10   14.66    8.97
  -6   2   9   28.77   10.59
  -6   2   9   19.15    9.30
   6  -2  -9   29.15    8.88
  -6  -2   9   30.04    6.10
  -6   2   8   -5.13    6.10
  -6   2   8    7.09    7.45
  -6  -2   8    3.44    3.34
   6  -2  -8    2.01    5.56
  -6   2   7   23.92    9.42
  -6  -2   7   37.95    4.92
   6  -2  -7   57.34   14.03
   6  -2  -7   50.67    9.99
  -6   2   6  814.05   54.81
  -6  -2   6  840.18   46.01
  -6  -2   6  830.88   46.11
   6  -2  -6  843.53   57.07
   6  -2  -6  822.11   52.20
  -6   2   5  542.42   39.16
   6  -2  -5  536.08   36.80
  -6  -2   5  558.08   31.14
  -6  -2   5  573.36   31.01
   6  -2  -5  528.16   40.61
  -6   2   4 3051.50  177.66
  -6  -2   4 3321.43  170.84
   6  -2  -4 3060.05  175.80
   6  -2  -4 3081.58  183.80
  -6   2   3 3112.17  182.47
   6   2  -3 3307.63  177.48
   6  -2  -3 3222.64  183.90
  -6  -2   3 3390.39  184.79
  -6  -2   3 3173.62  177.42
   6   2  -2  953.41   53.08
  -6   2   2  873.41   56.12
  -6  -2   2  871.14   53.03
  -6  -2   2  919.65   58.23
   6  -2  -2  906.71   57.25
  -6   2   1 1552.53   83.22
   6   2  -1 1413.52   81.01
  -6  -2   1 1321.61   84.02
  -6  -2   1 1370.61   81.28
   6  -2  -1 1369.94   83.27
  -6   2   0 1172.97   64.27
   6   2   0  975.13   63.09
   6  -2   0 1124.13   64.64
  -6  -2   0 1047.28   64.20
  -6  -2   0 1003.78   65.22
  -6   2  -1   56.67    8.68
   6   2   1   34.50    8.10
   6  -2   1   71.89   12.19
  -6  -2  -1   24.53    7.64
   6  -2   1   41.55    7.86
  -6  -2  -1   25.72    7.78
   6   2   2  456.20   32.76
  -6   2  -2  429.62   28.72
   6   2   2  453.39   31.80
  -6  -2  -2  437.14   31.20
   6  -2   2  434.51   29.37
  -6  -2  -2  451.56   33.28
   6  -2   2  412.01   33.79
  -6   2  -3 1726.16  100.85
   6   2   3 1770.26  105.60
   6   2   3 1797.93  106.06
   6  -2   3 1832.01  109.47
  -6  -2  -3 1745.31  107.45
  -6  -2  -3 1892.40  104.31
   6   2   4   91.38   12.86
   6   2   4   53.09   12.33
  -6   2  -4   51.71    6.74
   6  -2   4   51.48   12.27
  -6  -2  -4   59.45   10.42
  -6  -2  -4   48.92   12.54
   6   2   5 1406.09   90.22
   6   2   5 1517.39   87.67
  -6   2  -5 1477.36   80.19
  -6  -2  -5 1316.50   91.02
  -6  -2  -5 1430.70   85.48
   6  -2   5 1595.87   94.67
   6   2   6    7.76    9.51
   6   2   6    7.22    6.27
  -6  -2  -6    7.14    6.51
   6  -2   6   -6.88    8.66
  -6  -2  -6    7.92    6.84
   6   2   7  678.09   49.35
   6   2   7  580.72   42.69
  -6  -2  -7  670.09   42.62
   6  -2   7  639.98   51.21
   6   2   8  167.49   18.01
   6   2   8  199.58   22.93
  -6  -2  -8  128.44   24.95
  -6  -2  -8  170.48   17.36
   6  -2   8  181.26   27.41
   6   2   9  145.08   17.21
   6   2   9  169.65   25.01
   6  -2   9  189.89   23.38
  -6  -2  -9  163.30   17.94
   6   2  10   -0.79    7.10
   6   2  10   13.19   12.28
   6  -2  10    1.85   12.42
  -6  -2 -10   -2.12    7.61
   6   2  11   52.37   10.99
   6   2  11   35.50   17.12
   6  -2  11   70.62   21.25
  -6  -2 -11   64.57   11.87
   6   2  12   -3.83   14.62
   6   2  12  -14.95    6.07
   6  -2  12   -6.48   10.29
  -6  -2 -12   -0.82    7.01
   6   2  13   -3.59   16.63
   6  -2  13   14.42   16.66
   6   2  14   10.07   12.27
   6  -2  14  -12.03   15.42
  -6   3  17   -9.16   12.50
  -6  -3  17  -15.54   13.58
  -6  -3  17   14.26   11.15
  -6   3  16   13.66   13.33
  -6  -3  16   -5.51   10.84
  -6  -3  16    7.91   11.79
  -6   3  15   11.15   13.40
  -6  -3  15    0.71   12.65
  -6  -3  15    7.81    9.97
  -6   3  14   22.84   14.86
   6  -3 -14   70.88   23.64
  -6  -3  14   25.24   14.99
  -6  -3  14   41.75   11.91
  -6   3  13  105.60   21.00
  -6  -3  13   88.50   20.15
   6  -3 -13  110.31   21.00
  -6   3  12    6.76   11.29
  -6   3  12   26.42   14.29
  -6  -3  12   48.41   15.68
  -6  -3  12   32.30    9.76
  -6   3  11 1339.39   87.70
  -6   3  11 1333.95   87.46
   6  -3 -11 1356.43   93.73
  -6  -3  11 1328.20   80.47
  -6  -3  11 1353.51   88.89
   6  -3 -11 1385.12   87.80
  -6   3  10  476.12   36.18
  -6   3  10  399.08   34.81
   6  -3 -10  312.11   36.87
  -6  -3  10  393.59   27.79
  -6  -3  10  359.65   34.81
   6  -3 -10  349.85   32.49
  -6   3   9  393.21   32.97
  -6   3   9  417.87   34.01
   6  -3  -9  379.55   32.30
  -6  -3   9  365.66   26.76
  -6  -3   9  374.13   34.85
   6  -3  -9  409.65   37.91
  -6   3   8  250.92   25.88
  -6   3   8  266.73   25.96
  -6  -3   8  264.20   19.75
   6  -3  -8  278.84   25.06
  -6  -3   8  271.18   27.55
   6  -3  -8  224.04   27.72
  -6   3   7   13.12    9.47
   6  -3  -7    6.77   10.35
  -6  -3   7    1.39    6.74
   6  -3  -7   27.72    9.54
  -6  -3   7    4.15    4.45
  -6  -3   7    1.10    3.72
  -6   3   6 1043.97   66.13
  -6  -3   6  997.03   66.89
  -6  -3   6  991.69   58.14
   6  -3  -6 1060.64   68.71
   6  -3  -6  956.54   63.85
  -6   3   5   26.37    9.35
  -6  -3   5   11.97    4.38
   6  -3  -5   25.61    8.69
  -6  -3   5    1.82    8.17
   6  -3  -5   29.72   11.77
  -6   3   4  176.36   18.30
   6  -3  -4  177.09   19.20
   6  -3  -4  168.39   17.59
  -6  -3   4  146.34   12.98
  -6  -3   4  144.12   17.64
  -6   3   3  100.02   12.51
  -6  -3   3  108.22   16.01
  -6  -3   3   77.79    9.67
   6  -3  -3   93.65   15.62
  -6   3   2    4.87    5.95
   6   3  -2    4.36    4.30
  -6  -3   2   11.98    8.08
  -6  -3   2   15.87    5.97
   6  -3  -2   25.67   10.98
  -6   3   1  399.74   28.52
   6   3  -1  358.85   26.63
   6  -3  -1  362.87   28.88
  -6  -3   1  329.13   26.47
  -6  -3   1  397.84   30.26
   6   3   0   91.03   15.19
   6   3   0   67.02   11.13
  -6   3   0   89.39   14.74
  -6  -3   0   72.86   13.25
   6  -3   0   97.04   12.76
  -6  -3   0   78.82   12.27
  -6   3  -1  423.94   31.18
   6   3   1  454.95   34.68
   6   3   1  424.17   31.99
  -6  -3  -1  435.55   33.14
  -6  -3  -1  454.48   32.99
   6  -3   1  407.17   30.74
  -6   3  -2   22.81    7.56
   6   3   2   11.50    7.92
   6   3   2   15.95    8.17
   6  -3   2   11.01    6.41
  -6  -3  -2   31.81    9.65
  -6  -3  -2   20.77    8.38
   6   3   3  939.76   62.06
   6   3   3  832.34   61.74
  -6   3  -3  920.65   57.45
  -6  -3  -3 1001.57   61.27
   6  -3   3  931.78   65.72
   6  -3   3  969.67   57.83
  -6  -3  -3 1072.94   64.94
  -6   3  -4   95.86   11.13
   6   3   4   92.45   16.10
   6   3   4  112.73   16.84
   6  -3   4   94.51   11.07
  -6  -3  -4  103.96   15.90
   6  -3   4   96.54   17.74
  -6  -3  -4   94.44   17.71
   6   3   5  673.28   51.31
  -6   3  -5  773.13   45.87
   6   3   5  812.16   54.83
   6  -3   5  762.73   57.63
  -6  -3  -5  813.44   51.15
  -6  -3  -5  665.05   53.99
   6  -3   5  797.84   46.06
   6   3   6  306.31   27.10
  -6   3  -6  267.14   19.00
   6   3   6  272.51   28.83
  -6  -3  -6  272.03   30.98
   6  -3   6  286.04   30.17
   6  -3   6  302.37   19.41
  -6  -3  -6  260.96   25.35
   6   3   7  146.90   20.00
   6   3   7  191.44   24.85
   6  -3   7  194.56   25.26
  -6  -3  -7  146.64   19.62
  -6  -3  -7  162.19   26.13
   6   3   8    0.21    8.43
   6   3   8  -10.81    7.86
   6  -3   8   10.94   10.21
  -6  -3  -8    6.04   12.43
  -6  -3  -8    3.54    7.69
   6   3   9  144.29   20.67
   6   3   9  181.29   23.64
  -6  -3  -9  157.69   20.14
   6   3  10   58.41   13.06
   6   3  10   35.22   16.06
  -6  -3 -10   41.75   12.37
   6  -3  10   46.09   16.64
   6   3  11  186.61   22.04
   6   3  11  205.04   26.82
  -6  -3 -11  162.25   22.01
   6  -3  11  140.29   27.68
   6   3  12    4.67   15.75
   6   3  12   16.18    9.20
   6  -3  12   -3.08   15.00
  -6  -3 -12    7.65   10.50
   6   3  13  111.07   17.79
   6   3  13  132.83   27.63
   6  -3  13   74.95   26.38
  -6  -3 -13   88.60   16.53
   6   3  14    4.49   10.91
   6   3  14   12.36   17.27
  -6  -3 -14   -1.13    8.17
   6  -3  14    8.72   17.76
  -6   4  16  -15.25   13.31
  -6  -4  16   -0.19   14.20
  -6  -4  16   -3.95   10.77
  -6   4  15    8.51   13.51
  -6  -4  15   -9.10    8.42
  -6   4  14   39.80   17.71
  -6  -4  14   47.59   16.28
  -6  -4  14   34.96   11.42
  -6  -4  13    2.30    8.68
  -6  -4  13   10.70   14.05
   6  -4 -13    9.28   15.88
  -6   4  12   65.74   18.05
  -6  -4  12   83.42   19.15
   6  -4 -12   27.74   17.94
   6  -4 -12   31.88   18.86
  -6   4  11   24.63   13.49
   6  -4 -11  -18.04   10.92
  -6  -4  11   -0.27   11.30
  -6  -4  11    0.92    6.86
   6  -4 -11    0.57    9.36
  -6   4  10  154.03   23.16
  -6   4  10  135.38   22.14
   6  -4 -10  140.06   22.73
  -6  -4  10  132.62   16.69
  -6  -4  10  145.50   24.38
   6  -4 -10  136.83   24.98
  -6   4   9  487.03   40.94
   6  -4  -9  483.83   45.14
   6  -4  -9  538.15   40.55
  -6  -4   9  450.61   41.32
  -6  -4   9  485.70   35.31
  -6   4   8  619.69   45.97
  -6  -4   8  578.44   46.50
  -6  -4   8  583.55   38.42
   6  -4  -8  569.32   48.85
  -6  -4   8  531.15   39.05
   6  -4  -8  618.66   45.43
  -6   4   7  286.10   32.02
  -6  -4   7  252.90   27.71
   6  -4  -7  235.02   25.60
  -6  -4   7  250.94   20.17
   6  -4  -7  287.21   31.11
  -6   4   6   20.70    9.30
  -6  -4   6   37.88    7.92
   6  -4  -6   30.87   13.41
  -6  -4   6   26.74   11.89
   6  -4  -6   38.75   11.63
  -6   4   5  190.39   21.99
   6  -4  -5  155.58   24.18
  -6  -4   5  225.80   22.63
   6  -4  -5  175.03   19.75
  -6  -4   5  208.29   16.96
  -6   4   4  453.86   35.06
  -6  -4   4  479.55   37.61
   6  -4  -4  418.26   35.27
  -6  -4   4  467.73   31.43
   6  -4  -4  421.39   37.54
  -6   4   3  350.26   28.96
  -6  -4   3  277.40   27.63
   6  -4  -3  352.90   30.07
   6  -4  -3  352.42   29.26
  -6  -4   3  326.12   25.06
  -6   4   2  482.04   36.42
   6   4  -2  447.67   38.94
   6   4  -2  474.84   34.10
  -6  -4   2  444.58   36.88
   6  -4  -2  479.07   37.43
   6   4  -1   90.40   14.92
  -6   4   1  148.72   17.02
   6   4  -1   94.97   18.18
   6  -4  -1  164.67   19.06
  -6  -4   1  103.11   15.00
  -6  -4   1   94.99   16.99
   6   4   0  852.38   60.98
  -6   4   0  898.16   57.70
   6   4   0  866.27   56.99
  -6  -4   0  866.72   57.23
  -6  -4   0  920.67   59.67
   6  -4   0  834.11   57.54
   6   4   1    4.07    7.88
  -6   4  -1   21.36    8.80
   6   4   1   -6.25    4.64
  -6  -4  -1    5.67    7.63
   6  -4   1   10.87    7.73
  -6  -4  -1    0.44    6.42
  -6   4  -2  834.49   54.48
   6   4   2  860.39   56.60
   6   4   2  866.40   59.91
  -6  -4  -2  742.15   56.21
  -6  -4  -2  877.25   58.21
   6  -4   2  880.97   55.65
   6   4   3  169.18   20.66
   6   4   3  179.54   22.23
  -6   4  -3  130.20   16.94
   6  -4   3  173.19   17.72
  -6  -4  -3  168.02   21.60
  -6  -4  -3  163.32   20.44
  -6   4  -4  194.70   22.09
   6   4   4  298.40   27.65
   6   4   4  234.62   26.23
   6  -4   4  260.86   30.89
   6  -4   4  230.19   20.90
  -6  -4  -4  261.68   27.73
  -6  -4  -4  234.57   24.37
   6   4   5  165.01   22.51
  -6   4  -5  208.80   19.14
   6   4   5  192.91   24.57
   6  -4   5  247.39   27.67
   6  -4   5  234.76   19.45
  -6  -4  -5  166.04   30.06
  -6  -4  -5  181.17   22.40
  -6   4  -6    5.44    6.19
   6   4   6   10.56    9.46
   6   4   6    8.73    9.20
   6  -4   6  -10.14    9.32
   6  -4   6   -3.24    4.93
  -6  -4  -6    3.21   11.28
  -6  -4  -6   12.87   10.62
  -6   4  -7    5.90    5.06
   6   4   7   -1.09    8.59
   6   4   7   -4.66   10.15
  -6  -4  -7   -6.67    8.28
   6  -4   7   11.83    5.81
   6  -4   7   -6.34   10.86
   6   4   8    6.65   11.14
   6   4   8    6.57   10.44
   6  -4   8   -2.37    3.78
   6  -4   8    0.14   12.99
  -6  -4  -8   -2.66    9.26
   6   4   9    3.64   10.31
   6   4   9   13.49   10.11
  -6  -4  -9   -7.01    8.46
   6  -4   9  -23.47   12.17
   6   4  10   37.55   13.11
   6   4  10   33.51   13.79
  -6  -4 -10   17.47   12.96
   6  -4  10   33.91   16.82
   6   4  11   23.51   12.36
   6   4  11   22.82   13.26
   6  -4  11    1.32   15.05
  -6  -4 -11    7.94   11.59
   6   4  12  159.19   29.94
  -6  -4 -12  144.89   23.19
   6  -4  12  145.63   30.44
   6   4  13   -7.68   14.30
   6  -4  13    1.55   11.52
  -6  -4 -13   32.91   15.55
  -6   5  15  -25.62   15.26
   6  -5 -15  -14.85   16.79
  -6  -5  15    1.26   10.77
  -6  -5  15    5.98   13.92
  -6   5  14    1.53   13.60
  -6  -5  14   17.55   10.92
  -6  -5  14   -7.15   11.47
   6  -5 -14   -8.28   15.46
  -6   5  13   -3.31   14.34
  -6  -5  13  -15.14   12.42
  -6  -5  13   15.58   10.76
   6  -5 -13   34.20   20.34
  -6   5  12    0.16   14.25
   6  -5 -12  -12.11   16.80
  -6  -5  12   -9.89   12.09
  -6  -5  12    4.20    9.13
   6  -5 -11   46.43   21.86
  -6  -5  11   20.78   11.43
  -6  -5  11   31.78   14.66
   6  -5 -10    3.34   14.79
  -6  -5  10   -1.46    9.37
  -6  -5  10   22.99   13.17
  -6  -5   9   -7.94    7.13
   6  -5  -9   11.55   10.20
  -6  -5   9   32.87   14.11
  -6  -5   8   40.76   10.03
   6  -5  -8    1.71   13.95
  -6  -5   8   51.38   15.92
  -6  -5   8   37.20   11.94
   6  -5  -8   21.93   10.84
  -6   5   7  163.88   24.36
  -6  -5   7  186.58   26.63
   6  -5  -7  207.50   23.34
  -6  -5   7  186.50   18.63
   6  -5  -7  156.69   27.04
  -6   5   6  331.07   30.77
  -6  -5   6  367.05   34.26
   6  -5  -6  377.09   36.99
   6  -5  -6  311.32   31.26
  -6  -5   6  316.15   26.59
  -6   5   5  607.56   45.84
  -6  -5   5  639.59   48.86
   6  -5  -5  664.61   51.63
  -6  -5   5  596.84   41.52
   6  -5  -5  546.76   50.74
  -6  -5   4  969.23   62.16
   6  -5  -4  982.22   72.59
   6  -5  -4  958.12   69.57
  -6  -5   4 1030.47   69.36
  -6   5   3    1.80    9.12
  -6  -5   3    0.07    8.79
   6  -5  -3   12.97    8.71
  -6  -5   3   -0.93    7.43
   6  -5  -3   16.36   11.60
   6   5  -2 1376.59  100.80
  -6   5   2 1473.27   90.32
   6  -5  -2 1441.19   90.64
  -6  -5   2 1477.11   87.83
   6  -5  -2 1473.66   92.46
  -6  -5   2 1277.48   90.08
   6   5  -1  286.72   31.76
   6   5  -1  277.01   27.19
  -6   5   1  262.16   26.30
  -6  -5   1  293.17   25.91
   6  -5  -1  253.06   27.87
  -6  -5   1  274.37   28.49
   6   5   0  191.43   31.95
  -6   5   0  215.19   23.28
   6   5   0  182.64   22.56
  -6  -5   0  212.17   24.85
  -6  -5   0  233.97   23.09
   6  -5   0  230.77   24.91
   6   5   1 1470.48   90.83
   6   5   1 1352.91   99.93
  -6   5  -1 1431.10   89.56
  -6  -5  -1 1517.66   92.38
   6  -5   1 1387.04   89.57
  -6  -5  -1 1398.64   90.41
  -6   5  -2  145.94   19.28
   6   5   2  208.33   23.61
   6  -5   2  128.99   19.67
  -6  -5  -2  189.95   25.30
  -6  -5  -2  194.16   22.50
   6   5   3  334.45   39.11
   6   5   3  351.01   31.34
  -6   5  -3  312.59   28.47
  -6  -5  -3  279.93   28.89
   6  -5   3  323.62   28.98
  -6  -5  -3  331.10   36.62
   6   5   4  599.90   48.32
  -6   5  -4  544.73   42.93
   6   5   4  694.17   51.35
  -6  -5  -4  592.37   49.05
  -6  -5  -4  639.58   47.11
   6  -5   4  588.79   43.26
  -6   5  -5  115.87   16.78
   6   5   5  107.57   20.46
   6   5   5  129.54   23.20
   6  -5   5  111.73   24.97
   6  -5   5  125.83   16.94
  -6  -5  -5  130.24   23.61
  -6  -5  -5  128.44   21.06
   6   5   6  500.59   42.45
   6   5   6  360.22   39.55
  -6   5  -6  428.09   33.52
  -6  -5  -6  491.75   40.07
   6   5   7  -11.12   10.13
   6   5   7    5.23   12.28
  -6   5  -7   -0.36    7.17
   6  -5   7   -0.42    6.35
  -6  -5  -7   -4.33   11.73
   6  -5   7    0.58   12.81
   6   5   8   90.13   21.69
   6   5   8   94.77   20.61
   6  -5   8  116.25   25.38
  -6  -5  -8  109.42   19.97
   6  -5   8  114.24   14.44
   6   5   9   20.65   14.30
   6   5   9   41.35   19.24
   6  -5   9   40.95   17.36
  -6  -5  -9   51.97   16.88
   6  -5   9   29.29    7.76
   6   5  10   -7.11   10.22
  -6  -5 -10   12.58   13.80
   6  -5  10   11.41    4.39
   6  -5  10   14.92   17.23
   6   5  11   25.88   15.65
  -6  -5 -11   45.50   14.48
   6  -5  11    3.28   18.30
   6   5  12    1.17   13.43
   6  -5  12    5.63   16.62
  -6  -6  14   -5.41   12.39
  -6  -6  14  -32.80   11.03
   6  -6 -14   -1.06   19.43
   6  -6 -13   33.91   20.62
  -6  -6  13   35.52   14.30
  -6  -6  13    7.23   16.59
  -6  -6  12   68.20   20.64
  -6  -6  12   78.47   18.13
   6  -6 -12   90.51   27.67
   6  -6 -11    8.97   16.34
  -6  -6  11   21.84   12.80
  -6  -6  11   14.17   14.60
  -6  -6  11    8.52    9.23
  -6  -6  10   59.79   15.31
   6  -6 -10   63.28   21.47
  -6  -6  10   52.50   17.78
  -6  -6  10   69.36   15.38
  -6  -6   9   41.36   12.55
  -6  -6   9   43.56   16.59
   6  -6  -9   35.10   16.38
  -6  -6   9   56.67   15.93
   6  -6  -8   31.44   17.02
  -6  -6   8   15.75    9.91
  -6  -6   8   12.54   14.36
   6  -6  -7  156.84   26.52
  -6  -6   7   64.18   14.23
   6  -6  -6   23.00   13.47
  -6  -6   6    9.38   10.08
  -6  -6   6   26.33   14.68
   6  -6  -5  449.65   43.29
  -6  -6   5  445.19   41.31
  -6  -6   5  431.55   34.89
   6  -6  -4  148.76   25.98
  -6  -6   4  170.04   19.85
  -6  -6   4  154.05   25.34
  -6   6   3  384.01   34.92
  -6  -6   3  326.26   30.45
  -6  -6   3  363.01   35.69
   6  -6  -3  352.88   39.54
   6  -6  -3  354.32   36.82
   6   6  -2   92.03   22.98
  -6   6   2   61.86   16.34
   6  -6  -2   59.05   15.17
   6  -6  -2   52.42   16.60
  -6  -6   2   67.60   17.26
  -6  -6   2   52.22   13.87
  -6   6   1   -1.16   10.20
   6   6  -1    7.06   13.30
  -6  -6   1  -22.60    8.58
   6  -6  -1   10.50    8.35
   6  -6  -1   12.92   12.36
  -6  -6   1   23.83   12.21
  -6   6   0   -2.30   10.04
  -6  -6   0   -0.47    9.10
   6  -6   0   10.27   11.45
  -6  -6   0   14.43   12.87
   6   6   1   17.32   12.31
  -6  -6  -1    5.16   10.83
  -6  -6  -1    8.16   12.05
   6  -6   1    6.22   11.41
   6   6   2   18.60   13.06
  -6   6  -2   48.92   15.27
  -6  -6  -2   52.03   16.37
   6  -6   2   39.42   13.35
  -6  -6  -2   53.29   15.73
  -6   6  -3   42.84   13.50
   6   6   3   37.30   15.31
   6  -6   3   18.68   12.39
  -6  -6  -3   35.56   14.20
  -6  -6  -3   33.86   14.95
  -6   6  -4   85.89   17.06
   6   6   4   94.62   21.30
  -6  -6  -4   49.79   17.58
   6  -6   4   86.53   17.63
   6   6   5   45.88   15.24
  -6   6  -5   23.12   11.24
   6  -6   5   28.45   16.85
   6  -6   5   22.44   11.75
  -6   6  -6   69.38   15.94
   6   6   6   66.39   17.25
   6  -6   6   69.06   14.68
   6  -6   6   42.07   20.49
  -6  -6  -6  114.78   22.26
   6   6   7  192.90   29.99
  -6   6  -7   98.75   18.45
   6  -6   7  114.60   17.94
  -6  -6  -7  156.80   26.40
   6  -6   7  114.31   27.99
  -6   6  -8   71.73   15.14
   6   6   8   80.72   23.19
   6  -6   8   60.53   13.53
   6  -6   8   56.88   21.18
  -6  -6  -8   89.62   20.06
   6   6   9  138.15   28.58
  -6  -6  -9  107.02   23.82
   6  -6   9  135.94   20.72
   6  -6   9   94.05   24.66
   6   6  10    1.82   12.08
  -6  -6 -10   -9.67   14.13
   6  -6  10  -26.55   16.65
   6  -6  10    7.25    7.98
   6   6  11    8.14   17.36
  -6  -6 -11   -1.98   15.23
   6  -6  11    6.43    5.61
  -6  -7  12  -16.74   12.54
  -6  -7  12   26.37   17.78
  -6  -7  12    7.49   13.02
  -6  -7  11   44.51   16.93
  -6  -7  11   72.11   20.10
   6  -7 -11   37.02   22.19
  -6  -7  11   23.57   18.30
   6  -7 -10    1.82   18.36
  -6  -7  10   -8.10   14.11
  -6  -7  10    9.80   13.87
  -6  -7  10   20.08   12.97
  -6  -7   9   32.46   15.53
   6  -7  -9    7.83   18.42
  -6  -7   9   56.58   19.11
  -6  -7   8   80.45   21.66
   6  -7  -8   45.38   22.84
  -6  -7   8   91.19   19.18
   6  -7  -7   -4.53   14.36
  -6  -7   7  -11.82    9.56
  -6  -7   7    4.27   14.09
  -6  -7   6  108.06   23.22
   6  -7  -6  125.55   27.25
  -6  -7   6  108.71   21.55
  -6  -7   5   21.68   15.44
   6  -7  -5   31.71   16.52
  -6  -7   4   -5.90   10.58
   6  -7  -4   10.69   14.76
  -6  -7   4    6.93   14.14
  -6  -7   3  121.26   20.49
  -6  -7   3   79.60   21.24
   6  -7  -3   77.89   22.71
   6  -7  -2   26.53   13.25
  -6  -7   2   23.46   13.19
  -6  -7   2   15.00   13.72
   6  -7  -1   56.36   17.02
  -6  -7   1   96.52   21.54
  -6  -7   1   68.18   17.09
   6  -7   0  -10.28   11.89
  -6  -7   0   -2.98   11.65
  -6  -7   0  -19.58   11.13
  -6  -7  -1   85.85   18.58
   6  -7   1   85.56   20.50
  -6   7  -2  -15.77   10.21
   6   7   2    2.84   12.33
   6  -7   2   -7.19   12.70
  -6  -7  -2    6.20   14.04
   6   7   3  144.35   26.85
  -6   7  -3  193.41   27.56
  -6  -7  -3  155.14   27.70
   6  -7   3  181.71   26.42
  -6   7  -4   -2.32   12.16
  -6  -7  -4  -18.10   13.04
   6  -7   4    2.98   12.83
  -6   7  -5  138.54   22.83
   6   7   5   66.18   23.22
  -6  -7  -5   87.06   23.10
   6  -7   5  100.67   19.85
  -6   7  -6    3.02   12.65
   6   7   6    1.38   16.27
  -6  -7  -6  -10.48   14.50
   6  -7   6    8.59   20.69
   6  -7   6    4.24   11.22
   6   7   7   20.80   17.97
  -6  -7  -7   -1.03   13.26
   6  -7   7   22.69   18.86
   6  -7   7  -19.42    8.27
  -6   7  -8   29.45   12.31
   6   7   8   11.27   14.29
  -6  -7  -8  -10.80   13.57
   6  -7   8   -3.21   11.19
   6  -7   8    3.50   10.13
   6   7   9   23.36   15.07
   6  -7   9   16.36   12.01
  -6  -7  -9   34.33   19.46
  -6  -8   9   28.41   19.49
   6  -8  -9    7.31   19.06
  -6  -8   8   66.20   20.04
   6  -8  -8   58.88   25.16
   6  -8  -7   14.85   15.71
  -6  -8   7   -4.84   15.33
   6  -8  -6   27.37   21.02
  -6  -8   6   50.76   21.30
  -6  -8   5   30.87   18.86
   6  -8  -5   43.58   22.90
  -6  -8   4    3.92   12.63
   6  -8  -4   -0.52   17.42
   6  -8  -3   71.46   23.68
  -6  -8   3   67.15   23.49
  -6  -8   2   41.75   18.71
   6  -8  -2   23.01   18.26
   6  -8  -1   92.83   23.56
  -6  -8   1   88.87   21.85
  -6  -8   0  216.26   33.23
   6  -8   0  267.76   34.03
   6  -8   1   -4.80   13.69
  -6  -8  -1   17.24   17.19
  -6  -8  -2  243.30   36.36
   6  -8   2  222.72   33.20
  -6  -8  -3   64.83   22.30
   6  -8   3   21.55   14.43
   6   8   4   57.92   23.02
   6  -8   4   52.15   17.41
  -6  -8  -4   61.65   23.22
   6   8   5   16.50   14.68
   6  -8   5   17.85   15.48
  -6  -8  -5   25.21   20.66
   6   8   6    4.90   17.26
   6  -8   6   14.94   42.40
   6  -8   6    0.52   12.78
  -6  -8  -6    9.46   19.03
   6  -9  -5   24.89   20.83
  -6  -9   5   34.03   17.14
   6  -9  -4   43.22   18.48
  -6  -9   4  115.22   27.29
   6  -9  -3    3.95   21.65
  -6  -9   3  -10.79   17.91
  -6  -9   2   10.39   18.83
   6  -9  -2   -6.52   14.65
  -6  -9   1   31.54   22.57
   6  -9  -1    8.10   16.62
   6  -9   0   27.80   17.05
  -6  -9   0  -16.69   14.78
  -6  -9  -1   43.27   18.66
   6  -9   1   32.04   18.95
  -6  -9  -2    9.75   18.56
   6  -9   2   15.05   16.86
   7   0 -18  -10.89   17.84
  -7   0  18    7.85   13.03
  -7   0  17    5.53   10.58
   7   0 -17    7.38   13.83
   7   0 -16  -21.68   10.17
  -7   0  16   -6.27    8.87
  -7   0  15   -1.89    8.77
   7   0 -15   -4.15    9.61
  -7   0  14  275.75   29.40
  -7   0  14  278.95   25.73
   7   0 -14  280.82   27.67
  -7   0  13   10.45   10.50
   7   0 -13    7.76    8.36
  -7   0  13    2.68    7.77
  -7   0  12  246.75   20.91
   7   0 -12  204.36   20.90
   7   0 -11   -9.19    5.29
  -7   0  11   -0.95    7.64
  -7   0  11   -1.50    5.60
  -7   0  10   18.26    6.76
   7   0 -10   16.44    6.54
  -7   0  10    1.84    8.62
  -7   0   9   12.12    9.28
  -7   0   9   -2.09    3.95
   7   0  -9    1.89    4.35
   7   0  -8 2917.86  161.76
  -7   0   8 2925.26  161.54
  -7   0   8 2923.62  170.13
   7   0  -7    5.34    3.47
   7   0  -6 2678.46  146.83
   7   0  -5    5.62    2.76
   7   0  -4  809.05   47.22
   7   0  -3    3.64    3.46
   7   0  -2   23.75    5.90
   7   0  -1    0.21    4.16
  -7   0   0 3803.98  211.14
   7   0   0 3748.74  210.66
   7   0   1    3.67    5.82
  -7   0  -1   -2.21    4.61
   7   0   2 4263.36  236.33
  -7   0  -2 4159.63  236.88
  -7   0  -3    0.09    3.63
   7   0   3    0.42    6.47
  -7   0  -3    3.90    6.26
  -7   0  -4  683.71   51.90
   7   0   4  763.50   52.36
  -7   0  -4  776.31   44.22
  -7   0  -5    2.18    6.24
  -7   0  -5   -5.57    2.45
   7   0   5    0.67    6.23
  -7   0  -6   61.77   13.99
   7   0   6   96.32   18.08
  -7   0  -6   88.44    6.64
   7   0   7  -14.86    8.00
  -7   0  -7    1.14    7.38
   7   0   8   46.13   15.46
  -7   0  -8   26.28   12.60
   7   0   9   17.46   13.13
   7   0  10  249.31   32.20
   7   0  11   -5.41   13.17
   7   0  12    5.12   16.05
   7   0  13   -0.46   16.60
   7   0  14   76.43   24.20
  -7   1  18  -21.83   13.49
   7   1 -18  -29.64   14.25
  -7  -1  18    7.42   13.03
   7   1 -17   -0.07   13.58
  -7   1  17    8.33   12.20
  -7  -1  17    5.73   10.26
   7  -1 -17    6.69   17.28
  -7   1  16   22.73   13.75
   7   1 -16   55.59   14.41
  -7  -1  16   55.72   13.84
   7  -1 -16   60.97   17.36
  -7   1  15   12.07   11.90
   7   1 -15   35.72   10.98
   7  -1 -15   13.91   12.15
  -7  -1  15   24.09   11.18
  -7   1  14   90.37   20.16
   7   1 -14   87.93   14.80
  -7   1  14  113.93   18.41
  -7  -1  14  107.14   19.20
   7  -1 -14   66.74   15.47
  -7  -1  14   86.89   14.69
  -7   1  13   12.22   12.29
   7   1 -13   13.08    8.58
  -7   1  13   32.25   11.26
  -7  -1  13   26.17   13.32
   7  -1 -13   30.32   11.13
  -7  -1  13   18.85    9.00
  -7   1  12   94.50   17.01
   7   1 -12   69.79   12.38
  -7   1  12   81.25   14.84
  -7  -1  12   75.21   20.88
  -7  -1  12   91.00   12.87
   7  -1 -12   93.18   15.77
   7   1 -11  532.72   36.68
  -7   1  11  594.25   40.62
  -7   1  11  547.33   43.57
  -7  -1  11  567.53   36.20
   7  -1 -11  521.44   39.46
  -7   1  10   61.28   14.27
   7   1 -10   58.78    8.70
  -7   1  10   55.53   11.05
  -7  -1  10   53.62    8.10
  -7   1   9  508.28   34.75
  -7   1   9  472.47   38.65
   7   1  -9  508.47   31.06
   7  -1  -9  486.27   34.21
  -7  -1   9  504.75   30.33
  -7   1   8  286.73   26.41
  -7  -1   8  272.80   16.61
   7  -1  -8  266.31   21.29
  -7   1   7    2.69    5.97
   7  -1  -7    7.08    4.93
  -7   1   6   29.86    9.83
   7  -1  -6   35.73    6.78
  -7   1   5  309.76   27.78
   7  -1  -5  371.31   24.09
  -7   1   4  250.43   22.53
   7   1  -4  255.05   14.55
  -7   1   3    3.20    4.87
   7   1  -3    1.86    2.66
   7   1  -2  715.91   42.46
  -7   1   2  733.84   46.47
  -7  -1   2  694.51   42.90
  -7   1   1   72.51   10.74
   7   1  -1   62.94    8.45
   7  -1  -1  103.22   12.31
  -7  -1   1   50.25    8.58
  -7   1   0  870.19   51.26
   7   1   0  785.10   50.64
   7  -1   0  821.65   52.94
  -7  -1   0  803.36   51.31
   7   1   1  138.52   15.26
  -7   1  -1  130.97   13.56
   7  -1   1  195.57   18.80
  -7  -1  -1  153.91   15.82
  -7  -1  -1  160.50   15.01
  -7   1  -2   11.83    4.76
   7   1   2    9.91    6.82
   7  -1   2    5.36    8.51
  -7  -1  -2    2.15    5.04
  -7  -1  -2    7.19    6.57
  -7   1  -3  487.90   37.34
   7   1   3  520.92   36.84
  -7   1  -3  461.80   29.70
  -7  -1  -3  499.38   37.35
  -7  -1  -3  478.95   31.70
   7  -1   3  420.96   36.18
   7   1   4   19.04    9.49
  -7   1  -4   18.33    4.22
  -7   1  -4   30.54   11.34
   7  -1   4   26.11    9.75
  -7  -1  -4    7.63    5.10
  -7  -1  -4   13.17    7.77
   7   1   5  415.51   35.34
  -7   1  -5  405.60   36.14
  -7  -1  -5  431.83   28.65
  -7  -1  -5  463.58   37.84
   7  -1   5  447.62   37.48
   7   1   6  433.63   36.39
  -7   1  -6  395.57   36.43
  -7  -1  -6  438.06   37.46
   7  -1   6  420.89   37.03
  -7  -1  -6  426.67   27.99
   7   1   7    8.06    8.51
  -7   1  -7   12.90   11.88
  -7  -1  -7   -0.95    4.17
   7  -1   7   10.96   10.80
  -7  -1  -7    0.93    8.01
   7   1   8  938.07   68.44
  -7   1  -8  929.80   69.73
   7  -1   8  997.69   70.18
  -7  -1  -8  931.30   69.71
  -7  -1  -8  984.99   56.34
   7   1   9   -4.93    9.45
   7  -1   9    7.23   11.29
  -7  -1  -9    4.22    4.22
   7   1  10  142.82   26.11
   7  -1  10  186.86   29.44
   7   1  11   10.03   14.62
   7  -1  11   40.33   15.69
   7   1  12   26.01   16.38
   7  -1  12   28.70   19.06
   7   1  13    8.83   11.27
   7  -1  13    4.07   17.22
   7  -1  14   14.76   15.11
  -7   2  17   85.56   20.07
  -7  -2  17   62.67   16.33
  -7   2  16   42.65   14.36
  -7  -2  16   23.62   11.30
  -7   2  15  175.58   26.16
  -7  -2  15  179.85   20.33
   7  -2 -15  146.47   24.52
  -7   2  14    2.60   11.80
  -7  -2  14   -9.13    6.58
   7  -2 -14   -8.33   11.36
  -7  -2  14   12.89   11.62
  -7   2  13   44.08   17.67
  -7   2  13    7.62   11.69
   7  -2 -13   44.26   14.73
  -7  -2  13   41.03    9.83
  -7   2  12  119.46   19.10
  -7   2  12   96.37   18.12
   7  -2 -12   96.29   16.95
  -7  -2  12  105.98   12.71
  -7   2  11    8.89    9.11
  -7   2  11    2.90    7.89
  -7  -2  11    8.95    5.29
   7  -2 -11   -5.50    8.02
  -7   2  10   30.55   10.14
  -7   2  10    7.85    9.13
   7  -2 -10   34.07   11.11
  -7  -2  10   32.76    5.83
  -7   2   9   61.10   12.56
  -7   2   9   70.45   14.41
  -7  -2   9   50.59    6.22
   7  -2  -9   88.55   14.18
  -7   2   8    6.81    8.06
   7  -2  -8   -1.11    5.78
  -7   2   7   -8.42    3.31
   7  -2  -7   10.15    6.21
  -7   2   6  469.40   36.50
   7  -2  -6  500.10   34.19
  -7   2   5  636.42   46.23
   7  -2  -5  734.54   44.83
   7  -2  -5  663.54   48.88
  -7   2   4  110.19   13.75
  -7  -2   4   61.18    5.94
   7  -2  -4   64.84   13.43
  -7   2   3 3284.76  184.82
   7   2  -3 3173.86  178.94
  -7  -2   3 3415.16  179.44
   7  -2  -3 3110.98  190.95
  -7  -2   3 3315.42  186.77
   7   2  -2 1171.66   65.85
  -7   2   2 1059.55   68.81
  -7  -2   2 1176.03   66.32
   7  -2  -2 1112.75   70.83
  -7   2   1  642.52   42.72
   7   2  -1  647.02   41.06
  -7  -2   1  716.68   42.16
  -7  -2   1  640.05   44.58
   7  -2  -1  611.36   43.73
  -7   2   0   18.61    6.50
   7   2   0   13.47    5.75
  -7  -2   0    7.03    6.15
  -7  -2   0    8.28    6.56
  -7   2  -1 2034.62  116.81
   7   2   1 2067.47  118.68
   7  -2   1 2145.50  123.38
  -7  -2  -1 1991.16  123.46
  -7  -2  -1 2029.97  119.02
  -7   2  -2   18.15    5.77
   7  -2   2   13.13    7.95
  -7  -2  -2   20.29    7.63
  -7  -2  -2   23.23    8.45
  -7   2  -3   98.39   10.17
   7   2   3   73.15   13.96
   7  -2   3   92.20   17.00
  -7  -2  -3   71.63   11.81
  -7  -2  -3  101.55   16.55
  -7   2  -4   93.97    9.60
   7   2   4  100.10   16.50
  -7  -2  -4   91.71   17.10
  -7  -2  -4  120.82   13.09
   7  -2   4   99.65   18.41
   7   2   5  151.36   19.52
  -7   2  -5  179.15   11.83
  -7  -2  -5  173.87   17.64
  -7  -2  -5  197.01   21.72
   7  -2   5  167.30   21.98
   7   2   6  121.33   20.25
   7   2   6  147.19   16.51
  -7  -2  -6  147.67   23.36
  -7  -2  -6  141.54   15.47
   7  -2   6  113.15   20.15
   7   2   7  368.91   29.50
   7   2   7  393.73   36.02
  -7  -2  -7  376.65   36.34
  -7  -2  -7  422.83   29.12
   7  -2   7  295.51   35.15
   7   2   8   65.99   17.07
   7   2   8   74.90   12.79
  -7  -2  -8   48.79   17.59
   7  -2   8   39.87   17.03
  -7  -2  -8   75.13   12.14
   7   2   9  389.90   35.46
   7  -2   9  290.16   44.15
  -7  -2  -9  374.10   28.29
   7   2  10   15.70   11.15
  -7  -2 -10    4.08    7.61
   7  -2  10   17.19   14.57
   7   2  11  112.89   23.48
  -7  -2 -11  138.06   15.58
   7  -2  11  133.79   27.96
   7   2  12   15.75   14.19
   7  -2  12   -8.17   15.69
   7   2  13   13.59   17.02
   7  -2  13    8.45   13.03
   7   2  14   15.61   18.79
  -7   3  17   -9.26   14.20
  -7  -3  17   -9.66   13.87
  -7  -3  17    2.82   11.26
  -7   3  16   13.64   13.42
  -7  -3  16   -0.27    8.27
  -7  -3  16   -3.22   12.87
  -7   3  15    9.24   16.72
  -7  -3  15   10.68    9.15
  -7   3  14   58.69   16.69
   7  -3 -14   39.17   14.87
  -7  -3  14   28.74    9.45
  -7  -3  14   -1.07   12.66
  -7   3  13   28.98   14.31
  -7  -3  13   22.30    8.38
   7  -3 -13   16.08   14.02
  -7  -3  13   31.83   14.87
  -7   3  12   56.63   16.93
   7  -3 -12   62.70   16.99
  -7  -3  12   58.67   16.90
  -7  -3  12   65.46   10.79
  -7   3  11   74.61   16.45
  -7   3  11   85.29   18.66
   7  -3 -11   91.19   16.69
  -7  -3  11   59.92    9.59
  -7  -3  11   63.04   17.16
  -7   3  10   23.78   12.22
  -7   3  10   27.07   11.67
   7  -3 -10   28.06   15.88
  -7  -3  10   38.20   14.09
   7  -3 -10   34.02   11.58
  -7  -3  10   29.74    6.76
  -7   3   9 1196.88   75.48
  -7  -3   9 1120.76   63.50
  -7  -3   9 1068.91   74.72
   7  -3  -9 1062.86   70.91
   7  -3  -9 1035.96   77.31
  -7   3   8   35.40   10.95
   7  -3  -8   25.91   13.68
   7  -3  -8   37.76   10.41
  -7  -3   8   37.83   13.80
  -7  -3   8   23.26    4.76
  -7  -3   8   19.13    4.63
  -7   3   7 1229.95   77.54
  -7  -3   7 1153.26   78.64
   7  -3  -7 1237.84   74.85
  -7  -3   7 1139.15   67.44
  -7  -3   7 1153.86   66.84
   7  -3  -7 1288.29   81.00
  -7   3   6   75.33   14.69
  -7  -3   6   63.54   15.37
   7  -3  -6   83.40   13.89
   7  -3  -6   60.75   15.10
  -7  -3   6   66.91    7.27
  -7   3   5  137.76   17.27
   7  -3  -5  148.28   21.31
  -7  -3   5  107.39   17.07
  -7  -3   5  112.28   10.15
   7  -3  -5  116.91   16.35
  -7   3   4 1325.78   79.23
  -7  -3   4 1181.24   72.20
  -7  -3   4 1287.79   81.09
   7  -3  -4 1265.16   81.04
   7  -3  -4 1273.48   77.80
   7   3  -3   18.59    5.95
  -7   3   3   32.90    9.66
   7  -3  -3   27.40   10.36
  -7  -3   3   20.16    9.71
  -7  -3   3   23.49    5.98
   7   3  -2  658.77   42.44
  -7   3   2  664.88   45.45
  -7  -3   2  723.48   43.25
   7  -3  -2  681.76   46.99
  -7  -3   2  609.40   46.76
  -7   3   1  371.13   28.23
   7   3  -1  362.72   26.77
  -7  -3   1  381.13   30.59
  -7  -3   1  334.20   26.73
  -7   3   0   85.03   13.44
   7   3   0  116.97   13.94
  -7  -3   0  106.09   13.26
   7  -3   0   85.67   13.48
  -7  -3   0   79.47   14.20
   7   3   1 1740.68  107.24
   7  -3   1 1731.07  101.84
  -7  -3  -1 1752.34  104.07
  -7  -3  -1 1698.60  103.72
   7   3   2   13.16    8.33
   7   3   2   14.27    8.74
  -7   3  -2    4.58    6.38
   7  -3   2   -0.04    7.01
  -7  -3  -2   19.51    8.54
  -7  -3  -2   14.62    8.37
   7  -3   2    2.09    5.59
   7   3   3  582.73   41.63
   7   3   3  618.49   42.93
  -7   3  -3  519.47   36.24
  -7  -3  -3  546.91   42.48
   7  -3   3  469.98   42.31
   7  -3   3  581.55   37.10
  -7  -3  -3  531.77   39.42
   7   3   4   28.53   11.72
  -7   3  -4   33.46    7.15
   7   3   4   19.96    9.48
  -7  -3  -4   22.71   11.07
  -7  -3  -4   34.59   10.06
   7  -3   4   32.00    7.94
   7  -3   4   22.14   11.44
   7   3   5  426.10   33.49
  -7   3  -5  352.93   25.42
   7   3   5  416.14   35.22
  -7  -3  -5  401.26   30.83
   7  -3   5  354.30   35.21
  -7  -3  -5  411.77   35.74
   7   3   6  147.62   23.37
   7   3   6  197.88   21.62
  -7   3  -6  189.94   13.37
   7  -3   6  214.30   26.08
  -7  -3  -6  143.02   18.29
  -7  -3  -6  172.41   22.95
   7   3   7  313.89   31.67
   7   3   7  310.92   29.51
   7  -3   7  358.51   37.03
  -7  -3  -7  358.12   29.19
  -7  -3  -7  332.58   34.23
   7   3   8   79.49   15.04
   7   3   8   93.00   22.08
   7  -3   8  100.59   38.36
  -7  -3  -8   67.94   14.72
   7   3   9   12.52   10.61
   7   3   9    8.48   12.67
  -7  -3  -9   -7.09    7.75
   7  -3   9  -10.99   13.51
   7   3  10   23.80   11.42
   7   3  10   37.12   15.98
   7  -3  10   21.90   14.17
  -7  -3 -10   16.81   10.60
   7   3  11   12.03    9.49
   7   3  11   -6.77   12.83
  -7  -3 -11   11.23   10.42
   7  -3  11   19.37   13.34
   7   3  12   26.95   14.66
   7   3  12   27.71   11.24
   7  -3  12   44.96   21.75
  -7  -3 -12   -2.65    9.91
   7   3  13   -4.81    9.63
   7   3  13    3.69   18.50
   7  -3  13  -11.68   15.87
  -7  -3 -13   -0.93    6.74
  -7   4  16   10.03   18.28
  -7  -4  16   -1.30   14.36
  -7  -4  16    8.13    9.89
  -7   4  15   50.40   19.00
  -7  -4  15   41.05   17.59
  -7  -4  15   27.18   10.98
  -7   4  14    8.31   15.22
  -7  -4  14   -6.45    8.52
  -7  -4  14   -0.11   13.41
  -7   4  13   21.24   16.42
  -7  -4  13   32.28   16.17
  -7  -4  13   43.01   10.74
  -7   4  12  154.16   26.02
  -7  -4  12  159.86   17.79
  -7  -4  12  136.14   24.36
   7  -4 -12  161.25   30.58
   7  -4 -12  167.71   25.74
   7  -4 -11  479.35   47.21
   7  -4 -11  399.85   39.24
  -7  -4  11  490.43   42.11
  -7  -4  11  414.07   31.16
  -7  -4  10  298.42   23.12
   7  -4 -10  283.14   29.27
  -7  -4  10  304.65   32.48
   7  -4 -10  223.21   35.09
  -7   4   9  358.54   34.02
  -7  -4   9  371.49   28.06
   7  -4  -9  398.26   40.49
  -7  -4   9  415.60   37.89
  -7  -4   9  369.87   26.93
   7  -4  -9  436.95   35.67
  -7   4   8  467.71   38.85
  -7  -4   8  492.40   42.23
   7  -4  -8  544.08   40.10
  -7  -4   8  426.98   32.03
  -7  -4   8  478.78   31.37
   7  -4  -8  474.63   44.61
  -7   4   7   31.40   10.85
  -7  -4   7   37.30    7.37
   7  -4  -7   16.25   13.49
  -7  -4   7   26.03   13.18
   7  -4  -7   19.34   10.68
  -7   4   6  523.16   41.27
   7  -4  -6  535.33   43.84
  -7  -4   6  516.25   33.88
  -7  -4   6  544.62   43.84
   7  -4  -6  512.13   40.22
  -7   4   5  119.82   18.44
   7  -4  -5  103.46   19.86
   7  -4  -5  130.84   18.81
  -7  -4   5   66.82   15.89
  -7  -4   5   62.29   10.02
  -7   4   4   26.56   10.59
   7  -4  -4    7.57    8.10
  -7  -4   4    8.64    6.07
  -7  -4   4   14.24   10.62
   7  -4  -4    1.56    7.93
  -7   4   3  131.29   16.14
   7  -4  -3  102.79   18.41
  -7  -4   3   84.58   15.71
  -7  -4   3  105.13   12.80
  -7   4   2  212.96   21.90
   7   4  -2  210.15   19.73
  -7  -4   2  231.02   20.53
   7  -4  -2  174.91   22.34
  -7  -4   2  228.75   24.35
  -7   4   1   19.61    9.38
   7   4  -1   23.72    9.07
  -7  -4   1   17.37    7.09
   7  -4  -1   21.12   10.05
  -7  -4   1    8.18    7.62
   7   4   0  400.49   36.97
   7   4   0  420.81   33.03
  -7   4   0  405.81   32.55
  -7  -4   0  392.31   34.62
  -7  -4   0  493.64   34.50
   7  -4   0  419.25   33.78
  -7   4  -1  788.79   53.87
   7   4   1  803.31   55.07
   7   4   1  745.25   58.77
   7  -4   1  970.81   56.42
  -7  -4  -1  806.70   56.24
  -7  -4  -1  808.46   56.68
   7   4   2  155.24   23.16
  -7   4  -2  149.30   17.18
   7   4   2  162.98   20.61
  -7  -4  -2  177.56   20.85
  -7  -4  -2  145.49   21.51
  -7   4  -3  377.04   27.58
   7   4   3  311.78   31.19
   7   4   3  296.83   30.12
  -7  -4  -3  265.62   28.38
   7  -4   3  337.79   34.88
  -7  -4  -3  339.94   31.91
   7  -4   3  358.60   27.63
   7   4   4  176.15   23.37
   7   4   4  184.64   24.01
   7  -4   4  175.89   18.91
  -7  -4  -4  245.95   24.19
  -7  -4  -4  205.42   26.12
   7  -4   4  196.21   28.71
  -7   4  -5    9.13    7.26
   7   4   5   31.11   12.57
   7   4   5   42.45   14.17
  -7  -4  -5   22.51   11.20
  -7  -4  -5   11.52   11.31
   7  -4   5   33.96   15.51
   7  -4   5   23.99    8.19
   7   4   6   72.83   16.42
  -7   4  -6   71.86   10.50
   7   4   6   52.38   16.19
  -7  -4  -6   75.54   15.88
   7  -4   6   64.48   19.50
   7  -4   6   75.32   10.86
  -7  -4  -6   54.17   14.56
  -7   4  -7  103.86   11.58
   7   4   7  119.99   20.71
  -7  -4  -7  112.09   18.69
   7  -4   7  133.28   12.81
   7  -4   7  129.15   26.64
   7   4   8    4.61   11.88
   7   4   8   14.72   10.94
  -7  -4  -8   19.95   12.39
   7  -4   8   -3.49    9.90
   7   4   9    6.83   12.93
   7   4   9   10.96   11.32
   7  -4   9   14.93   17.06
  -7  -4  -9   19.57   12.65
   7   4  10    5.33   11.65
   7   4  10   17.58   12.04
   7  -4  10  -11.57   10.77
  -7  -4 -10   14.61   13.46
   7   4  11   31.86   18.22
   7   4  11   88.33   18.74
   7  -4  11   50.12   20.77
  -7  -4 -11   70.66   16.28
   7   4  12   34.11   18.93
  -7  -4 -12   34.08   13.99
   7  -4  12   34.95   20.63
   7   4  13    8.71   12.72
  -7  -4 -13  -23.28    9.24
   7  -4  13   27.20   21.91
  -7   5  15   16.34   17.92
  -7  -5  15   26.78   16.15
  -7  -5  15   12.43   10.39
  -7   5  14   12.47   17.40
  -7  -5  14   12.97   15.51
   7  -5 -14   36.60   21.41
  -7  -5  14    9.74   10.70
  -7  -5  13    2.91   13.83
   7  -5 -13  -16.12    9.94
  -7  -5  13    8.88    9.56
  -7  -5  12   -2.42   12.73
  -7  -5  12   -5.02    9.05
   7  -5 -12   12.34   18.19
  -7  -5  11   -2.89   11.83
  -7  -5  11    5.02    7.64
  -7  -5  11    5.95    7.90
   7  -5 -11   -0.84   16.88
  -7  -5  10   92.88   14.12
   7  -5 -10  125.88   28.56
  -7  -5  10  118.92   22.89
  -7  -5  10  104.70   16.27
   7  -5  -9   -5.57   10.88
  -7  -5   9   10.09    7.80
   7  -5  -9  -20.25   11.81
  -7  -5   9    1.62    6.46
  -7  -5   9   19.20   13.36
  -7  -5   8    2.33   11.26
  -7  -5   8   11.13    8.94
   7  -5  -8   42.22   20.43
   7  -5  -8   13.29   11.61
  -7  -5   8   24.31    9.28
   7  -5  -7   27.76   15.70
   7  -5  -7    4.43   10.85
  -7  -5   7   12.61    7.56
  -7  -5   7   12.22   12.20
  -7   5   6  191.25   24.64
  -7  -5   6  210.31   24.61
   7  -5  -6  177.67   22.20
  -7  -5   6  194.72   18.71
   7  -5  -6  197.97   25.96
  -7   5   5   18.32   10.47
  -7  -5   5   47.58   15.25
   7  -5  -5   27.18   14.74
  -7  -5   5   12.70    7.37
   7  -5  -5   22.18   12.15
  -7   5   4   26.23   10.08
   7  -5  -4    2.21    9.20
  -7  -5   4    6.69   11.21
   7  -5  -4   14.77   10.88
  -7  -5   4   24.10    8.84
  -7   5   3  196.30   29.16
   7  -5  -3  248.92   28.12
   7  -5  -3  192.60   24.03
  -7  -5   3  174.72   25.96
  -7  -5   3  201.49   20.69
   7   5  -2  298.10   32.98
  -7   5   2  302.04   29.66
  -7  -5   2  289.78   25.98
   7  -5  -2  335.26   32.02
  -7  -5   2  284.87   30.28
   7   5  -1  100.60   17.44
  -7   5   1  134.07   19.89
   7   5  -1   81.03   19.83
  -7  -5   1  133.28   21.83
  -7  -5   1  108.70   17.45
   7  -5  -1  138.67   20.86
   7   5   0  804.95   55.06
  -7   5   0  824.44   55.56
   7   5   0  862.76   61.78
   7  -5   0  771.03   56.26
  -7  -5   0  784.92   57.02
  -7  -5   0  657.55   52.89
  -7   5  -1   -0.70    7.90
   7   5   1    2.60    9.51
   7   5   1   -7.55    9.07
   7  -5   1    2.47    8.12
  -7  -5  -1    6.01    8.87
  -7  -5  -1   -0.59    9.28
   7   5   2   39.20   14.34
  -7   5  -2   68.55   14.40
   7   5   2   49.35   14.32
  -7  -5  -2   27.77   12.50
  -7  -5  -2   59.55   13.99
   7  -5   2   45.98   12.86
   7   5   3  503.47   45.26
  -7   5  -3  545.55   39.92
   7   5   3  536.12   43.22
   7  -5   3  505.98   39.39
  -7  -5  -3  465.72   40.61
  -7  -5  -3  496.10   43.22
   7   5   4    9.70   11.58
  -7   5  -4   40.71   11.57
   7   5   4   15.38   12.87
  -7  -5  -4   13.49   11.68
   7  -5   4   23.01   10.29
  -7  -5  -4   13.16   13.46
   7  -5   4   42.77   16.67
   7   5   5  306.98   31.57
   7   5   5  226.61   29.02
  -7   5  -5  244.18   24.79
   7  -5   5  236.71   35.31
   7  -5   5  287.05   24.59
  -7  -5  -5  231.25   28.66
   7   5   6   46.33   16.59
   7   5   6   41.59   16.42
  -7  -5  -6   49.95   15.15
   7  -5   6   13.49    8.91
   7  -5   6   47.85   18.82
   7   5   7    0.63   11.68
   7   5   7   22.82   14.86
   7  -5   7   19.30   13.05
  -7  -5  -7    0.36   10.56
   7  -5   7    8.43    7.88
   7   5   8  181.91   27.87
   7   5   8  207.91   29.91
   7  -5   8  198.09   33.21
  -7  -5  -8  204.19   27.30
   7  -5   8  182.35   17.08
   7   5   9   15.17   16.04
   7  -5   9   24.68   19.50
  -7  -5  -9   21.86   14.39
   7   5  10   15.76   13.52
  -7  -5 -10   33.56   16.58
   7  -5  10    8.96   14.88
   7   5  11   49.35   18.09
   7  -5  11   21.53   22.91
  -7  -5 -11   20.97   15.48
   7  -5  12   -0.63   19.14
  -7  -6  14   -6.21    9.93
  -7  -6  14  -15.76    9.90
  -7  -6  14  -18.14   15.98
  -7  -6  13   29.62   11.65
  -7  -6  13   47.63   17.90
  -7  -6  13   66.43   14.99
   7  -6 -13   19.04   17.33
  -7  -6  12   -0.14   13.07
   7  -6 -12  -20.59   18.81
  -7  -6  12    2.74   10.09
  -7  -6  12   13.60    9.94
  -7  -6  11   17.66   10.15
   7  -6 -11   11.53   18.07
  -7  -6  11   37.73   16.43
  -7  -6  11   16.76   11.92
  -7  -6  10   -0.85   12.17
  -7  -6  10   19.29    8.92
   7  -6 -10   -3.12   15.77
  -7  -6  10   18.43   10.81
  -7  -6   9    0.01   12.41
  -7  -6   9    9.87   10.75
  -7  -6   9   19.10    8.43
   7  -6  -9  -14.32   14.96
  -7  -6   8   44.81   17.64
  -7  -6   8   66.27   13.30
   7  -6  -8   74.82   22.40
   7  -6  -7    3.65   11.64
  -7  -6   7   -3.17   12.18
  -7  -6   7    9.88    8.23
  -7  -6   6  234.23   29.47
   7  -6  -6  179.10   30.46
  -7  -6   6  152.06   19.38
  -7  -6   5   90.19   16.05
  -7  -6   4    9.73    8.97
   7  -6  -4   33.72   15.95
  -7   6   3  483.33   41.15
   7  -6  -3  468.67   44.50
  -7  -6   3  470.17   43.47
  -7  -6   3  460.05   37.92
  -7   6   2  163.69   25.08
  -7  -6   2  217.48   27.15
  -7  -6   2  178.09   21.85
   7  -6  -2  174.62   26.23
  -7   6   1  438.13   38.17
  -7  -6   1  431.07   39.44
  -7  -6   1  426.13   36.24
   7  -6  -1  393.89   39.04
   7   6   0   50.99   14.86
  -7   6   0   70.88   17.07
  -7  -6   0   36.43   15.34
   7  -6   0   32.23   14.76
  -7  -6   0   35.30   15.82
  -7   6  -1   54.63   18.53
   7   6   1   99.50   19.80
   7  -6   1   71.13   17.76
  -7  -6  -1   86.60   18.03
  -7  -6  -1  105.86   21.60
   7   6   2  103.50   20.45
  -7   6  -2   83.89   18.49
   7  -6   2   73.34   17.57
  -7  -6  -2   93.87   20.51
  -7  -6  -2  147.76   28.42
  -7   6  -3   24.17   11.49
   7   6   3  -14.37    8.98
   7  -6   3   -0.40   11.26
  -7   6  -4   29.70   12.21
   7   6   4   27.69   14.91
  -7  -6  -4    3.80   13.23
   7  -6   4    3.53    9.25
   7   6   5  192.27   29.60
  -7   6  -5  208.90   23.45
   7  -6   5  184.93   33.52
  -7  -6  -5  189.42   28.11
   7  -6   5  160.08   23.19
   7   6   6   18.60   16.37
  -7   6  -6   13.71   10.18
   7  -6   6   36.79   12.41
  -7  -6  -6   39.80   16.50
   7  -6   6   50.48   21.80
  -7   6  -7  137.05   20.51
   7   6   7  152.88   28.77
  -7  -6  -7  190.67   28.97
   7  -6   7  169.72   20.63
   7  -6   7  120.64   26.83
   7   6   8   31.79   15.44
   7  -6   8   26.62   20.08
   7  -6   8   35.30   10.76
  -7  -6  -8   41.16   17.83
   7   6   9   99.41   26.51
  -7  -6  -9  139.02   25.35
   7  -6   9  121.72   29.20
   7  -6   9   79.93   13.28
   7   6  10   47.49   24.34
   7  -6  10   34.56    7.78
  -7  -6 -10   10.02   15.27
   7  -6  10   26.27   17.07
  -7  -7  12   28.73   15.44
  -7  -7  12   34.05   17.25
  -7  -7  12   33.12   18.75
   7  -7 -12   -5.05   19.22
  -7  -7  11   44.90   19.28
   7  -7 -11   51.11   23.20
  -7  -7  11   20.09   15.26
  -7  -7  11   51.35   14.23
  -7  -7  10   65.64   20.95
  -7  -7  10   63.73   16.84
   7  -7 -10   53.38   24.59
  -7  -7  10   30.11   12.57
  -7  -7   9   73.03   19.32
  -7  -7   9   92.06   24.27
  -7  -7   9  120.74   19.01
   7  -7  -9   72.80   25.59
   7  -7  -8   30.41   16.20
  -7  -7   8   53.74   20.55
  -7  -7   8   47.69   13.91
  -7  -7   7  145.39   20.75
  -7  -7   7  144.24   27.17
   7  -7  -7  169.29   32.55
  -7  -7   6   56.92   13.22
   7  -7  -6   67.99   22.47
  -7  -7   6   53.70   17.59
  -7  -7   5   13.60   15.87
  -7  -7   5   25.72   12.39
   7  -7  -5   66.23   22.14
  -7  -7   4  164.03   27.15
   7  -7  -4  161.40   27.65
  -7  -7   4  111.37   22.52
   7  -7  -3   14.42   15.15
  -7  -7   3   27.25   17.28
  -7  -7   3   75.62   16.08
  -7  -7   2  171.68   24.33
  -7  -7   2  206.99   30.78
   7  -7  -2  168.05   29.88
  -7  -7   1  204.58   25.76
   7  -7  -1  150.31   26.65
  -7  -7   1  228.93   32.30
  -7  -7   0   60.34   19.72
  -7  -7  -1  100.07   22.91
   7  -7   1  117.12   23.27
   7   7   2   22.80   14.24
   7  -7   2   13.59   12.05
  -7  -7  -2   19.25   11.60
  -7   7  -3  111.93   22.74
   7   7   3   81.79   21.81
   7  -7   3  108.95   22.00
  -7  -7  -3   98.67   23.78
  -7   7  -4   26.33   12.89
   7   7   4    4.08   14.74
   7  -7   4   47.77   15.20
  -7  -7  -4   22.51   16.39
  -7   7  -5   64.68   18.01
   7   7   5   99.89   23.65
  -7  -7  -5   70.56   19.48
   7  -7   5  103.35   27.75
   7  -7   5   80.20   18.98
   7   7   6  -20.69   14.84
  -7   7  -6    2.99   13.07
  -7  -7  -6    6.26   15.56
   7  -7   6    7.01   12.27
   7  -7   6   30.33   20.77
   7   7   7   23.57   15.39
  -7   7  -7   33.80   17.66
   7  -7   7   55.07   21.32
   7  -7   7   46.96   15.63
  -7  -7  -7    7.60   15.47
   7   7   8    8.16   20.13
  -7   7  -8    5.23   11.53
  -7  -7  -8    2.99   15.53
   7  -7   8   22.38   12.65
  -7  -8   9  -21.68   13.84
  -7  -8   9  -28.05   11.30
   7  -8  -9  -20.69   17.97
  -7  -8   8   63.65   17.37
  -7  -8   8   16.79   17.09
  -7  -8   7  -10.98   13.43
  -7  -8   7  -11.61   13.86
   7  -8  -7    0.99   18.07
   7  -8  -6   26.97   22.04
  -7  -8   6   25.34   19.07
  -7  -8   5  -14.57    9.85
   7  -8  -5    3.64   17.58
   7  -8  -4   30.62   20.22
  -7  -8   4   41.48   20.82
   7  -8  -3    1.95   16.11
  -7  -8   3   -6.78   15.28
   7  -8  -2   60.25   21.19
  -7  -8   2   20.88   19.12
  -7  -8   1   74.00   22.15
   7  -8  -1   54.74   20.33
  -7  -8   0   -8.40   14.87
   7  -8   0   17.88   15.30
   7  -8   1  118.43   25.47
  -7  -8  -1   90.75   24.33
  -7  -8  -2   77.17   22.02
   7  -8   2   57.08   19.41
   7  -8   3   29.97   15.69
  -7  -8  -3   26.06   18.89
   7   8   4  122.35   26.97
  -7  -8  -4  166.26   31.09
   7  -8   4   98.29   23.63
   7   8   5   26.06   19.89
  -7  -8  -5   -1.05   17.60
   7  -8   5   15.25   16.16
  -7  -8  -6   66.82   25.84
   7  -8   6   68.92   19.57
  -7  -9   3    1.50   17.21
  -7  -9   2   98.50   27.08
   7  -9  -2   85.53   29.98
   7  -9  -1   15.67   17.66
  -7  -9   1   -0.95   13.46
  -7  -9   0   41.62   23.72
   7  -9   0   -6.39   14.81
   8   0 -18   10.46   13.91
  -8   0  18   -1.00   12.23
   8   0 -17  -10.47   13.48
  -8   0  17    6.56   10.70
   8   0 -16    4.86   10.39
  -8   0  16    5.60   10.24
   8   0 -15   14.25   10.25
  -8   0  15   -7.69    9.13
   8   0 -14   16.93   10.24
  -8   0  14   -2.29    7.84
  -8   0  13   15.44   11.01
   8   0 -13  -15.40    6.20
  -8   0  13    1.48    7.51
  -8   0  12   57.27   10.85
   8   0 -12   47.94   10.11
  -8   0  12   41.43   13.89
  -8   0  11   -2.08    5.31
   8   0 -11   -0.26    5.81
  -8   0  10   39.20    7.90
  -8   0  10   20.33   11.47
   8   0 -10   34.69    7.64
   8   0  -9    5.39    4.67
  -8   0   9   -3.86    8.56
  -8   0   8    7.06    7.25
   8   0  -8    6.56    3.92
   8   0  -7    3.97    3.18
   8   0  -6  553.33   32.74
   8   0  -5    6.43    3.47
   8   0  -5   -1.66    2.57
   8   0  -4  340.47   22.67
   8   0  -3    1.71    3.79
   8   0  -2  678.91   42.93
   8   0  -1   -5.28    3.90
  -8   0   0  283.47   25.68
   8   0   0  371.45   26.88
  -8   0  -1    0.47    4.97
   8   0   1    7.25    6.70
   8   0   2  264.63   24.35
  -8   0  -2  263.29   23.90
  -8   0  -3    7.70    6.99
   8   0   3   -0.49    5.43
  -8   0  -3   -0.93    4.36
  -8   0  -4 1123.00   59.71
  -8   0  -4  843.96   66.29
   8   0   4 1030.09   67.89
  -8   0  -5  -14.75    6.12
  -8   0  -5   -3.75    3.20
   8   0   5   11.76   10.51
   8   0   6  146.00   23.07
  -8   0  -6  153.49   11.19
  -8   0  -6  144.94   26.46
  -8   0  -6  154.03   10.92
   8   0   7   -5.30   11.07
  -8   0  -7   -0.85    6.88
   8   0   8   37.77   15.96
   8   0   9   18.78   13.97
   8   0  10   25.38   15.07
   8   0  11   -8.73   13.46
   8   0  12    8.46   17.88
   8   0  13   -3.97   17.87
   8   0  14  -17.48   14.75
  -8   1  18   -3.66   12.32
  -8  -1  18   13.79   11.85
  -8   1  17  -12.30    9.18
  -8  -1  17    0.18    9.60
   8  -1 -17   -6.96   15.95
   8   1 -16   10.73   11.52
  -8   1  16   -4.43   10.61
  -8  -1  16    4.98    8.61
   8  -1 -16  -13.48   10.84
  -8   1  15   -2.92    9.55
   8   1 -15    6.44    9.24
  -8  -1  15    9.66    8.69
   8  -1 -15  -17.45    9.39
  -8   1  14   16.01   10.87
   8   1 -14    5.51   12.19
  -8  -1  14   24.39    8.69
   8  -1 -14    9.12   10.15
  -8   1  13  128.71   22.03
  -8   1  13  162.35   19.10
   8   1 -13  147.89   16.27
   8  -1 -13  134.25   19.78
  -8  -1  13  136.43   23.00
  -8  -1  13  138.25   15.11
  -8   1  12  386.19   36.97
   8   1 -12  433.58   30.10
  -8   1  12  452.99   34.02
  -8  -1  12  413.24   28.82
   8  -1 -12  408.78   33.41
  -8  -1  12  455.71   39.68
  -8   1  11  118.06   20.01
  -8   1  11   96.24   15.31
   8   1 -11  124.94   12.08
  -8  -1  11  101.81   10.70
   8  -1 -11  106.79   16.28
  -8   1  10  356.64   33.01
  -8   1  10  365.14   27.47
  -8  -1  10  346.33   22.28
   8  -1 -10  354.48   27.10
  -8   1   9  128.89   21.02
   8  -1  -9  155.63   15.38
  -8   1   8   12.69    9.88
   8  -1  -8   19.66    6.68
  -8   1   7  510.90   40.02
   8  -1  -7  523.44   34.05
  -8   1   6  776.88   52.34
   8  -1  -6  728.38   45.74
  -8   1   5 1658.47   97.43
   8  -1  -5 1544.98   91.34
  -8   1   4  938.20   57.44
   8   1  -4  817.97   48.40
   8   1  -3  497.06   29.27
  -8   1   3  435.54   33.66
   8   1  -2  124.88   11.60
  -8   1   2  110.47   13.70
   8  -1  -2  113.15   13.69
  -8  -1   2   93.38   10.65
  -8   1   1   26.66    7.77
   8   1  -1   19.86    6.73
  -8  -1   1   21.24    6.33
   8  -1  -1   27.08    8.65
   8   1   0 1358.80   80.15
  -8   1   0 1274.83   79.55
  -8  -1   0 1231.15   80.08
   8  -1   0 1533.45   83.68
  -8   1  -1   96.28   11.84
   8   1   1   95.27   13.95
   8  -1   1  111.73   19.83
  -8  -1  -1   97.63   13.86
  -8  -1  -1   79.60   13.45
   8   1   2   86.01   14.38
  -8   1  -2   90.26   10.56
   8  -1   2   91.12   16.39
  -8  -1  -2   84.11   14.56
  -8  -1  -2   96.54   12.45
   8   1   3  598.97   46.64
  -8   1  -3  707.48   41.26
  -8   1  -3  665.63   48.38
  -8  -1  -3  646.62   48.01
   8  -1   3  665.82   48.56
  -8  -1  -3  687.87   42.93
   8   1   4  221.05   23.05
  -8   1  -4  207.32   23.60
  -8   1  -4  254.70   16.84
   8  -1   4  224.18   25.52
  -8  -1  -4  180.81   23.58
  -8  -1  -4  232.22   19.10
  -8   1  -5  411.42   25.33
   8   1   5  432.24   37.10
  -8   1  -5  439.88   25.28
  -8   1  -5  424.29   38.45
  -8  -1  -5  505.22   39.81
   8  -1   5  385.15   37.20
  -8  -1  -5  447.04   29.55
   8   1   6  280.96   28.88
  -8   1  -6  253.78   30.24
  -8  -1  -6  240.66   19.11
   8  -1   6  240.27   27.74
   8   1   7  308.45   31.48
  -8   1  -7  291.23   32.92
  -8  -1  -7  247.35   30.60
   8  -1   7  248.29   30.43
  -8  -1  -7  287.09   20.61
   8   1   8    2.50    9.44
   8  -1   8   12.85   10.75
  -8  -1  -8    4.69    4.91
   8   1   9   52.01   17.77
   8  -1   9   36.84   17.52
  -8  -1  -9   41.19    5.79
   8   1  10  169.36   26.96
   8  -1  10  166.99   29.62
   8   1  11  121.12   25.29
   8  -1  11   92.24   24.42
   8   1  12   66.37   18.73
   8  -1  12  102.54   25.62
   8   1  13   18.95   17.50
   8  -1  13  -13.02   10.98
   8   1  14    2.73   18.67
   8  -1  14    0.67   17.85
  -8   2  17   -1.98   15.20
  -8  -2  17    7.33    9.39
  -8   2  16   25.34   13.56
   8  -2 -16    9.46   12.18
  -8  -2  16    7.20    8.05
  -8   2  15   97.37   18.73
  -8  -2  15   75.06   13.02
   8  -2 -15   90.56   19.70
  -8   2  14  126.37   20.97
  -8  -2  14  118.57   15.26
   8  -2 -14  116.44   20.32
  -8   2  13  446.94   38.37
   8  -2 -13  443.68   38.89
  -8  -2  13  446.57   30.50
  -8   2  12  104.11   17.94
  -8   2  12   89.37   19.41
   8  -2 -12   98.06   16.76
  -8  -2  12  117.37   11.30
  -8   2  11  553.40   42.16
  -8   2  11  436.32   36.52
   8  -2 -11  460.31   36.27
  -8  -2  11  473.64   28.70
  -8   2  10  190.48   22.82
   8  -2 -10  156.51   18.94
  -8   2   9   33.97   11.52
   8  -2  -9   34.56    9.45
  -8   2   8    0.70    5.47
   8  -2  -8   -2.02    6.05
  -8   2   7   48.08   12.02
   8  -2  -7   35.83    9.30
  -8   2   6   96.19   15.76
  -8   2   5  196.21   20.81
  -8   2   4  596.90   42.79
   8   2  -4  579.35   35.12
  -8  -2   4  640.60   35.61
  -8   2   3  729.05   50.43
   8   2  -3  771.71   45.37
  -8  -2   3  787.52   45.84
   8   2  -2  650.70   41.17
  -8   2   2  760.94   46.13
  -8  -2   2  672.53   47.03
  -8  -2   2  609.06   41.35
   8   2  -1 1052.67   61.40
  -8   2   1  932.15   62.31
  -8  -2   1 1019.63   61.67
  -8  -2   1 1041.11   65.24
  -8   2   0   77.23   12.54
   8   2   0  105.78   13.25
  -8  -2   0  118.11   16.34
  -8  -2   0   99.49   12.51
   8  -2   0   81.53   15.35
   8   2   1  520.09   36.84
  -8   2  -1  540.03   35.30
   8  -2   1  485.46   40.18
  -8  -2  -1  536.06   37.78
  -8   2  -2  241.88   19.77
   8   2   2  238.86   22.90
  -8  -2  -2  250.87   21.77
  -8  -2  -2  286.66   24.36
   8  -2   2  199.85   23.46
   8   2   3  806.29   54.44
  -8   2  -3  836.04   48.92
  -8  -2  -3  798.72   51.88
  -8  -2  -3  777.78   55.49
   8  -2   3  749.41   57.30
  -8   2  -4  116.13   11.69
   8   2   4  144.79   17.78
  -8  -2  -4  146.27   16.06
   8  -2   4  168.85   24.15
  -8  -2  -4   98.88   18.94
   8   2   5    7.20    7.96
  -8   2  -5   15.21    3.91
  -8  -2  -5    7.84   11.40
  -8  -2  -5    8.69    7.30
   8  -2   5   16.83   10.34
   8   2   6   12.39   11.27
   8  -2   6   18.94   13.17
  -8  -2  -6   23.57    8.19
  -8  -2  -6   13.99   13.04
   8   2   7  121.33   21.18
   8  -2   7  117.16   23.79
  -8  -2  -7  147.47   24.10
  -8  -2  -7  138.17   15.85
   8   2   8   -0.56   13.43
  -8  -2  -8    1.28    7.40
   8   2   9   86.24   20.25
  -8  -2  -9   77.63   13.06
   8  -2   9   99.91   23.62
   8   2  10  -18.57   11.25
   8  -2  10   -7.10   11.14
  -8  -2 -10   -2.55    6.92
   8   2  11  143.40   26.91
   8  -2  11  134.02   29.52
  -8  -2 -11   94.94   11.72
   8   2  12    5.71   16.63
   8  -2  12   -0.71   11.82
   8  -2  13   97.84   28.39
  -8   3  17  -10.18   14.42
  -8  -3  17    6.96   14.39
  -8  -3  17   -2.89    9.79
  -8   3  16    5.47   15.62
  -8  -3  16   19.92   16.93
  -8   3  15    3.12   12.42
  -8  -3  15   -0.58    6.74
  -8  -3  15    3.32   14.86
  -8   3  14   -9.77   11.62
   8  -3 -14   12.17   14.13
  -8  -3  14    7.39    6.33
  -8  -3  14   21.00   13.42
  -8   3  13   -2.86   10.63
  -8  -3  13  -22.83    9.09
  -8  -3  13   -5.70    4.66
   8  -3 -13   21.88   13.87
  -8   3  12  111.93   20.36
  -8  -3  12  102.41   10.87
  -8  -3  12  116.38   22.80
   8  -3 -12  109.33   20.01
  -8  -3  11  126.37   22.92
  -8  -3  11  112.71   10.19
   8  -3 -11  159.19   22.24
  -8   3  10   26.82   13.06
  -8  -3  10   25.92    3.98
   8  -3 -10   42.73   13.28
  -8  -3  10   21.00   12.82
  -8  -3  10   25.21    3.97
  -8   3   9  105.11   19.23
   8  -3  -9  101.09   16.18
  -8  -3   9   99.56   20.40
   8  -3  -9   91.65   20.95
  -8   3   8  362.88   36.26
   8  -3  -8  387.01   30.83
   8  -3  -8  379.66   38.17
  -8  -3   8  373.34   35.56
  -8   3   7    2.86    8.82
   8  -3  -7   -5.07    6.44
  -8  -3   7    0.78    9.03
   8  -3  -7   -9.32    5.81
  -8   3   6   59.57   13.54
  -8  -3   6   53.30    5.63
  -8  -3   6   51.96   15.11
   8  -3  -6   43.83   13.15
   8  -3  -6   61.00   11.96
  -8   3   5  558.18   39.26
   8  -3  -5  488.42   40.55
  -8  -3   5  494.11   31.00
   8  -3  -5  556.35   38.38
  -8  -3   5  477.23   40.00
  -8   3   4   40.05   11.34
  -8  -3   4   21.11   11.00
  -8  -3   4   35.46    6.35
   8  -3  -4   21.97    9.23
  -8   3   3  562.07   39.50
   8   3  -3  512.71   33.90
  -8  -3   3  463.94   39.11
  -8  -3   3  531.26   34.44
   8  -3  -3  551.39   40.91
  -8   3   2  167.56   18.43
   8   3  -2  147.55   14.97
  -8  -3   2  152.13   19.54
  -8  -3   2  152.50   15.53
   8  -3  -2  164.55   19.33
   8   3  -1  103.93   12.25
  -8   3   1   86.02   13.99
   8  -3  -1   98.28   15.52
  -8  -3   1   60.20   11.97
  -8  -3   1   92.09   16.35
  -8   3   0 1869.30  108.17
   8   3   0 1781.81  107.70
  -8  -3   0 1904.09  110.86
  -8  -3   0 1803.85  109.04
  -8   3  -1   14.18    7.69
   8   3   1   19.21    9.05
  -8  -3  -1   27.18   10.24
   8  -3   1    4.23    9.38
   8  -3   1   16.02    8.62
  -8  -3  -1   12.83    9.33
  -8   3  -2  361.87   27.97
   8   3   2  387.45   31.38
  -8  -3  -2  393.14   32.64
   8  -3   2  397.72   36.39
  -8  -3  -2  361.25   30.67
   8  -3   2  354.29   28.67
  -8   3  -3  306.07   24.52
   8   3   3  302.46   29.00
  -8  -3  -3  348.86   31.18
  -8  -3  -3  322.12   28.47
   8  -3   3  328.50   33.68
  -8   3  -4   53.30    9.16
   8   3   4   40.76   13.49
  -8  -3  -4   40.14   11.74
   8  -3   4   45.12   13.56
  -8  -3  -4   22.96   12.44
   8   3   5  989.35   69.44
  -8   3  -5  954.67   59.54
   8   3   5 1090.56   69.24
  -8  -3  -5 1102.90   66.32
   8  -3   5 1021.95   73.33
  -8  -3  -5  996.23   72.95
  -8   3  -6   21.00    4.62
   8   3   6   13.50   10.05
   8   3   6    7.40    8.56
  -8  -3  -6   16.50   10.23
   8  -3   6  -10.10   11.21
  -8  -3  -6    6.90   12.65
   8   3   7  107.35   18.01
   8   3   7   87.73   18.55
   8  -3   7   82.03   25.02
  -8  -3  -7   89.28   15.48
   8   3   8   49.79   13.40
   8   3   8   66.96   17.01
  -8  -3  -8   46.17   12.54
   8  -3   8   90.33   21.88
   8   3   9    4.46    8.52
   8   3   9   27.55   15.50
   8  -3   9   19.12   15.91
  -8  -3  -9    7.15    8.84
   8   3  10   55.71   16.88
   8  -3  10   39.97   16.54
  -8  -3 -10   80.67   15.71
   8   3  11    1.06   14.46
  -8  -3 -11   22.81   10.50
   8  -3  11  -15.10   10.34
   8   3  12   10.37   18.28
   8  -3  12   30.16   16.85
   8   3  13    8.51   17.14
   8  -3  13  -12.82   17.00
  -8   4  16    2.30   16.01
  -8  -4  16   -3.24   14.17
  -8   4  15    4.28   14.59
  -8  -4  15    8.24   14.12
  -8  -4  15    1.39    7.68
  -8   4  14  -13.99   12.63
  -8  -4  14   -6.66    6.30
  -8  -4  14    1.31   15.31
  -8  -4  13    5.31    6.16
  -8  -4  13  -10.47   11.25
  -8  -4  12    8.34    5.77
   8  -4 -12   14.21   14.35
   8  -4 -12   11.33   12.94
  -8  -4  11   60.74    8.81
   8  -4 -11   50.42   18.27
   8  -4 -11   53.44   14.47
  -8  -4  11   65.03   18.29
  -8  -4  11   41.89    8.45
   8  -4 -10  190.82   24.04
  -8  -4  10  157.05   14.42
  -8  -4  10  185.93   28.28
  -8  -4  10  174.45   14.08
   8  -4  -9    0.63   13.64
   8  -4  -9  -13.67    7.87
  -8  -4   9   11.78   13.17
  -8  -4   9   -0.43    3.87
  -8  -4   9   -2.54    3.81
  -8   4   8  506.16   40.69
  -8  -4   8  447.48   30.84
  -8  -4   8  466.07   30.15
   8  -4  -8  501.29   44.94
  -8  -4   8  553.07   44.73
   8  -4  -8  449.00   38.24
  -8   4   7    0.84    7.39
   8  -4  -7    9.70   12.77
   8  -4  -7    0.73    8.14
  -8  -4   7   25.24   12.90
  -8  -4   7    9.59    5.09
  -8   4   6  890.29   61.56
   8  -4  -6  926.84   61.12
   8  -4  -6  860.84   65.39
  -8  -4   6  899.84   63.69
  -8  -4   6  876.18   53.34
  -8   4   5   60.60   13.16
  -8  -4   5   79.36   10.79
   8  -4  -5   43.98   16.23
  -8  -4   5   94.35   18.64
   8  -4  -5   83.07   15.15
  -8   4   4  857.92   59.17
  -8  -4   4  871.67   61.45
   8  -4  -4  859.30   59.37
  -8  -4   4  881.19   54.18
   8  -4  -4  894.90   62.96
  -8   4   3   22.38    9.87
  -8  -4   3   34.36   12.72
   8  -4  -3   17.05   11.17
  -8  -4   3   23.86    8.25
   8   4  -2  334.57   26.70
  -8   4   2  374.23   30.50
  -8  -4   2  330.28   31.16
  -8  -4   2  310.17   26.58
   8  -4  -2  336.40   31.39
  -8   4   1   49.73   12.07
   8   4  -1   58.33   11.98
  -8  -4   1   36.98   10.72
   8  -4  -1   50.10   13.88
  -8  -4   1   21.84   11.72
   8   4   0  151.73   17.79
  -8   4   0  143.67   19.59
  -8  -4   0  158.42   19.35
   8  -4   0  107.61   18.15
  -8  -4   0  149.77   18.15
   8   4   1  176.10   20.41
   8   4   1  163.67   21.42
  -8   4  -1  151.93   18.25
  -8  -4  -1  175.57   20.49
  -8  -4  -1  161.17   20.98
   8  -4   1  149.23   19.80
   8   4   2 1078.80   74.91
   8   4   2 1072.04   71.29
  -8   4  -2 1058.79   68.30
   8  -4   2 1242.02   78.83
  -8  -4  -2 1076.49   73.10
  -8  -4  -2 1034.82   71.34
   8  -4   2 1106.89   69.69
   8   4   3  -13.33    7.77
   8   4   3   11.96   10.55
  -8   4  -3    2.70    7.03
  -8  -4  -3   -6.21    7.32
   8  -4   3    3.96    7.22
  -8  -4  -3   -4.35    7.78
   8  -4   3    8.80   12.27
  -8   4  -4  281.47   31.75
   8   4   4  308.77   30.44
   8   4   4  281.55   30.25
   8  -4   4  242.27   23.36
  -8  -4  -4  274.13   27.86
   8  -4   4  323.57   35.67
  -8  -4  -4  351.36   32.06
   8   4   5   14.25   11.82
  -8   4  -5   18.32    7.79
   8   4   5   24.86   11.45
  -8  -4  -5   21.40   10.90
   8  -4   5   19.30   13.97
   8  -4   5   12.10    8.12
  -8  -4  -5   11.00   13.42
   8   4   6  119.03   21.25
   8   4   6   93.52   20.21
  -8   4  -6   95.32   12.07
  -8  -4  -6  107.02   18.69
   8  -4   6   99.16   24.23
   8   4   7   23.62   15.54
   8   4   7   15.89   11.25
  -8   4  -7   26.96    6.12
  -8  -4  -7   21.35   11.29
   8  -4   7   15.31   13.17
   8   4   8  141.05   26.59
  -8  -4  -8  188.38   22.91
   8  -4   8  184.75   32.61
   8   4   9    4.22   10.38
   8   4   9   -6.19   10.27
  -8  -4  -9   -5.78    9.09
   8  -4   9    4.75   11.22
   8   4  10   14.24   16.46
   8   4  10   13.43   12.83
  -8  -4 -10    7.10   12.01
   8  -4  10  -16.99   16.35
   8   4  11   17.14   19.12
   8   4  11   17.71   14.20
   8  -4  11    9.22   19.51
  -8  -4 -11   18.29   12.24
   8   4  12   -8.64   10.36
   8   4  12   -2.69   14.46
   8  -4  12   13.72   22.59
  -8  -4 -12   27.97   13.04
  -8  -5  15   11.66   17.07
  -8  -5  14    9.19    8.12
  -8  -5  14   25.29   17.03
  -8  -5  14   30.14    9.43
   8  -5 -13   -1.79   11.96
  -8  -5  13    0.30    7.52
  -8  -5  13   21.69   17.76
   8  -5 -12  140.37   30.31
  -8  -5  12  141.92   26.68
  -8  -5  12  156.89   16.55
  -8  -5  12  140.89   17.17
  -8  -5  11   10.27    6.63
   8  -5 -11   13.96   15.32
  -8  -5  11   21.86    8.41
  -8  -5  11    6.53   13.79
   8  -5 -10  272.47   36.60
  -8  -5  10  335.32   27.06
  -8  -5  10  324.95   24.70
  -8  -5  10  343.70   36.63
  -8  -5   9    5.75    6.22
  -8  -5   9    3.50    6.96
   8  -5  -9   -3.19   10.65
   8  -5  -9   24.37   17.44
  -8  -5   8    5.43    5.59
   8  -5  -8   18.29    9.76
  -8  -5   8    1.84    7.22
  -8  -5   8   13.07   13.20
   8  -5  -8    4.75   14.70
  -8  -5   7   46.82   10.13
   8  -5  -7   82.64   20.39
   8  -5  -7   51.19   15.02
  -8  -5   7   70.35   17.05
  -8   5   6  302.04   31.90
   8  -5  -6  272.46   34.90
  -8  -5   6  403.72   36.37
   8  -5  -6  309.78   31.02
  -8   5   5   83.30   17.14
  -8  -5   5   96.40   18.28
  -8  -5   5   86.52   13.29
   8  -5  -5   82.61   18.36
   8  -5  -5   79.02   18.31
  -8   5   4  309.30   32.19
   8  -5  -4  412.82   34.70
  -8  -5   4  373.94   34.08
   8  -5  -4  314.21   33.70
  -8  -5   4  351.04   28.36
  -8   5   3   18.99   10.72
  -8  -5   3    1.90   10.55
   8  -5  -3    6.47    8.84
  -8  -5   3    7.94    6.70
   8  -5  -3    4.75    8.71
  -8   5   2  169.39   21.49
   8   5  -2  172.57   20.26
  -8  -5   2  133.00   18.74
   8  -5  -2  139.21   23.06
  -8  -5   2  119.46   21.85
  -8   5   1  201.22   23.53
   8   5  -1  185.00   22.97
  -8  -5   1  177.83   23.95
   8  -5  -1  185.64   24.23
  -8  -5   1  172.04   21.04
   8   5   0   98.44   20.45
  -8   5   0  120.44   18.61
   8   5   0  112.34   18.41
  -8  -5   0  149.73   20.37
  -8  -5   0   90.39   19.08
   8  -5   0   95.25   18.43
   8   5   1  226.62   24.56
   8   5   1  224.55   29.72
  -8   5  -1  208.26   24.04
   8  -5   1  218.39   24.51
  -8  -5  -1  228.10   25.62
  -8  -5  -1  194.09   25.40
   8   5   2  147.94   24.91
   8   5   2  140.44   22.40
  -8   5  -2  178.74   20.34
  -8  -5  -2  146.41   27.56
   8  -5   2  184.55   22.28
  -8  -5  -2  131.12   22.48
   8   5   3   -6.72    9.72
  -8   5  -3   -1.99    8.08
   8   5   3    4.23   10.57
  -8  -5  -3   -3.61   11.22
   8  -5   3   15.92   14.29
  -8  -5  -3   -2.07   10.80
   8  -5   3   -0.60    8.68
   8   5   4  134.12   23.71
   8   5   4  169.56   26.04
  -8   5  -4  139.24   19.00
  -8  -5  -4  137.19   22.96
   8  -5   4  168.97   19.78
   8  -5   4  140.35   28.44
  -8  -5  -4  159.68   25.64
   8   5   5   31.07   13.02
  -8   5  -5   55.62   12.23
   8  -5   5   48.87   20.19
   8  -5   5   29.63   10.96
  -8  -5  -5   58.90   16.00
   8   5   6  -13.58   11.79
  -8   5  -6    5.27    7.97
   8   5   6   20.69   12.60
  -8  -5  -6   22.75   12.16
   8  -5   6    3.52    7.23
   8  -5   6   14.71   14.86
  -8   5  -7   35.10    9.29
   8   5   7   10.54   14.77
   8   5   7   26.95   14.10
   8  -5   7    9.04   11.23
   8  -5   7   28.45    8.89
  -8  -5  -7   25.10   14.83
   8   5   8   15.83   16.23
   8   5   8  -15.74   15.77
  -8  -5  -8   -1.10   13.17
   8  -5   8   10.76   16.85
   8   5   9    6.85   16.40
  -8  -5  -9   41.05   16.77
   8  -5   9   38.59   19.74
   8   5  10   72.56   22.47
  -8  -5 -10   69.57   18.43
   8  -5  10   36.88   24.03
   8   5  11   47.59   20.25
   8  -5  11   19.25   22.20
   8  -6 -13   29.06   18.07
  -8  -6  13   16.30   10.69
  -8  -6  13    6.83    9.88
  -8  -6  13   35.94   17.63
   8  -6 -12   -1.86   18.37
  -8  -6  12   13.26   14.76
  -8  -6  12   10.09    8.32
  -8  -6  12   11.14    9.71
  -8  -6  11   14.30   10.38
   8  -6 -11   11.21   16.35
  -8  -6  11   16.18    8.83
  -8  -6  11   -2.41   14.58
  -8  -6  10   23.46   11.87
  -8  -6  10   24.68    9.27
  -8  -6  10   16.93   13.42
   8  -6 -10   42.04   18.61
   8  -6  -9   51.74   20.39
  -8  -6   9    4.37    7.46
  -8  -6   9   -9.79   13.46
  -8  -6   9    4.20    9.73
   8  -6  -8   41.07   20.66
  -8  -6   8   47.71   18.60
  -8  -6   8   46.02    9.74
   8  -6  -7   -2.27   11.31
  -8  -6   7    5.11   12.68
  -8  -6   7   -5.76    7.44
  -8  -6   6   38.01   10.33
   8  -6  -6   25.21   17.28
  -8  -6   6   84.66   21.09
  -8  -6   5    1.15    8.56
   8  -6  -5    1.37   13.72
  -8  -6   5   17.86   13.99
  -8  -6   4  198.41   26.17
  -8  -6   4  204.29   22.40
   8  -6  -3  130.31   24.28
  -8  -6   3  143.81   23.98
  -8  -6   3  121.39   18.17
  -8   6   2  116.66   21.45
  -8  -6   2   99.52   18.33
   8  -6  -2  145.90   25.54
  -8  -6   2   79.45   19.83
  -8   6   1  447.11   38.70
  -8  -6   1  441.62   38.11
  -8  -6   1  405.22   40.51
   8  -6  -1  489.81   42.48
   8   6   0   22.44   12.64
  -8   6   0   -0.92   10.43
  -8  -6   0   -6.79   11.73
   8  -6   0   12.12   11.36
  -8  -6   0    4.49   12.04
   8   6   1  369.36   35.71
  -8   6  -1  379.76   35.05
   8  -6   1  300.06   34.69
  -8  -6  -1  366.29   36.07
  -8  -6  -1  370.72   34.97
  -8   6  -2   52.77   19.40
   8   6   2  103.96   20.24
  -8  -6  -2   87.22   20.80
   8  -6   2   56.66   15.75
  -8  -6  -2   72.90   18.03
   8   6   3  314.41   34.47
  -8   6  -3  351.31   31.12
   8  -6   3  298.11   32.03
  -8  -6  -3  275.87   33.21
  -8   6  -4  266.96   27.13
   8   6   4  260.51   30.29
   8  -6   4  187.89   25.16
  -8  -6  -4  213.42   28.83
   8  -6   4  183.13   33.41
  -8   6  -5    9.37   10.44
   8   6   5   37.55   16.22
   8  -6   5   24.97   11.61
  -8  -6  -5   14.85   14.57
   8  -6   5    8.87   17.66
  -8   6  -6   -0.50   10.42
   8   6   6   25.46   16.87
   8  -6   6   20.81   18.92
  -8  -6  -6   45.78   17.25
   8  -6   6    1.72    9.31
  -8   6  -7   50.02   11.73
   8   6   7   25.82   16.19
   8  -6   7   16.85   16.89
   8  -6   7   20.57   10.18
  -8  -6  -7   34.24   16.70
   8   6   8   -4.30   11.88
   8  -6   8   47.18   24.48
  -8  -6  -8   27.23   17.44
   8   6   9   36.58   20.99
  -8  -6  -9   75.87   22.26
   8  -6   9   82.44   27.51
  -8  -7  11   49.61   14.07
  -8  -7  11   47.82   15.77
  -8  -7  11   30.20   18.39
   8  -7 -10   25.03   16.34
  -8  -7  10   -9.44   11.60
  -8  -7  10   21.11   11.12
  -8  -7  10   28.73   17.54
  -8  -7   9   63.92   17.61
  -8  -7   9   75.25   14.78
  -8  -7   9   79.31   21.89
   8  -7  -9   88.86   28.17
   8  -7  -8   57.14   24.08
  -8  -7   8   48.43   19.21
  -8  -7   8   22.93   12.45
   8  -7  -7  133.35   30.57
  -8  -7   7  196.41   21.28
  -8  -7   7  120.51   26.70
   8  -7  -6    5.38   16.76
  -8  -7   6   40.03   13.41
  -8  -7   6    3.18   14.77
   8  -7  -5  148.82   30.73
  -8  -7   5  130.27   25.66
  -8  -7   5  136.84   21.30
  -8  -7   4    2.41   13.13
   8  -7  -4   23.62   17.05
  -8  -7   3  185.19   26.40
   8  -7  -3  198.78   32.91
  -8  -7   3  196.53   26.40
  -8  -7   2   17.71   12.63
   8  -7  -2   19.83   15.43
  -8  -7   2   16.07   11.99
  -8  -7   1   14.04   12.26
   8  -7  -1   23.53   15.65
  -8  -7   1   13.54   12.52
  -8  -7   0   87.10   21.73
   8  -7   0  105.64   23.21
   8   7   1   51.57   18.69
  -8  -7  -1   89.85   21.95
   8   7   2   60.73   18.98
   8  -7   2   69.24   19.02
  -8  -7  -2   42.21   17.79
  -8   7  -3  118.68   22.67
   8   7   3  117.95   24.81
  -8  -7  -3  114.24   25.97
   8  -7   3   91.02   22.38
   8   7   4   11.91   14.12
  -8   7  -4   -5.66   12.50
   8  -7   4    0.34   12.70
   8  -7   4  -25.81   12.99
  -8  -7  -4  -17.03   13.62
   8   7   5   87.79   23.01
  -8   7  -5  105.09   20.93
   8  -7   5   99.44   20.84
   8  -7   5   52.69   21.80
  -8  -7  -5   99.99   24.88
  -8   7  -6   57.18   17.35
   8   7   6   97.17   24.43
   8  -7   6   89.95   18.52
   8  -7   6   13.80   21.76
  -8  -7  -6   72.90   21.53
   8   7   7   21.69   17.98
   8  -7   7   67.65   16.44
  -8  -7  -7   39.05   20.19
   8  -8  -9  -13.29   20.21
  -8  -8   8   36.91   13.92
  -8  -8   8   43.34   20.45
   8  -8  -8   32.02   23.71
  -8  -8   7   33.00   19.03
  -8  -8   7   14.59   14.05
   8  -8  -7   -8.70   20.20
   8  -8  -6   83.43   23.50
  -8  -8   6   43.37   21.38
  -8  -8   6   59.58   16.11
   8  -8  -5   24.41   20.33
  -8  -8   5   21.46   19.18
  -8  -8   4   -9.74   15.73
   8  -8  -4   22.66   19.57
  -8  -8   3   -1.62   16.68
   8  -8  -3   20.49   18.54
  -8  -8   2    1.84   11.15
   8  -8  -2   -3.92   14.01
   8  -8  -1   -7.67   15.05
  -8  -8   1    1.34   11.61
   8  -8   0   12.76   15.26
  -8  -8   0   15.82   13.53
   8  -8   1   -6.17   16.07
  -8  -8  -1    3.16   15.69
  -8  -8  -2   -1.76   16.53
   8  -8   2   17.63   18.54
   8   8   3    3.86   16.69
   8  -8   3   25.34   15.36
  -8  -8  -3   45.09   20.28
   8   8   4    4.55   16.65
  -8  -8  -4  -12.69   15.68
   8  -8   4  -11.52   15.31
   9   0 -17   -0.84    9.80
  -9   0  17   -1.03    9.59
  -9   0  16  191.28   22.17
   9   0 -16  192.33   23.58
   9   0 -15   -2.81    8.64
  -9   0  15   -4.65    7.76
   9   0 -14   10.04    8.96
  -9   0  14   -6.78    6.97
  -9   0  13    3.41    6.90
   9   0 -13   -0.79    6.51
  -9   0  12   36.22   14.02
   9   0 -12   52.90    9.72
  -9   0  12   25.39    7.99
   9   0 -11    6.73    5.25
  -9   0  11   -5.39    9.57
  -9   0  10  211.61   27.49
   9   0 -10  186.79   15.71
   9   0  -9    1.41    3.75
  -9   0   9    7.07    9.68
   9   0  -8  164.20   12.14
  -9   0   8  143.53   22.12
   9   0  -7    6.41    3.24
   9   0  -6   67.11    7.54
   9   0  -6   62.06    6.90
   9   0  -5    3.64    3.50
   9   0  -4  411.87   27.53
   9   0  -3    0.36    4.26
   9   0  -2 1149.83   69.42
   9   0  -1   -0.04    5.90
  -9   0   0   74.31   12.50
   9   0   0   68.60   12.64
   9   0   1    4.88    6.76
  -9   0  -1    6.22    6.89
  -9   0  -2   88.21   15.51
   9   0   2   82.19   15.29
   9   0   3    0.23    7.66
  -9   0  -3   -7.25    6.46
  -9   0  -3   -1.14    4.79
   9   0   4    4.42    7.01
  -9   0  -4    1.43    9.19
  -9   0  -4   14.64    5.77
  -9   0  -5   -2.22    4.07
   9   0   5    1.90    7.08
  -9   0  -5   -2.09    8.28
  -9   0  -6  687.64   41.53
  -9   0  -6  708.10   55.03
   9   0   6  753.02   55.34
  -9   0  -6  733.71   42.08
  -9   0  -7   11.77    8.57
   9   0   7   11.51   11.46
   9   0   8  898.60   67.06
   9   0   9   -5.39    8.04
   9   0  10   10.16   11.65
   9   0  11  -15.96    8.15
   9   0  12   -9.57   10.35
   9   0  13  -11.78   17.34
  -9   1  17    1.63   12.51
  -9  -1  17   30.22   11.01
  -9   1  16    0.09   12.65
   9  -1 -16   39.63   15.75
  -9   1  15  116.57   18.93
  -9  -1  15   96.51   13.75
   9  -1 -15  119.79   19.38
  -9   1  14  162.91   20.77
  -9  -1  14  131.54   14.67
   9  -1 -14  149.84   19.88
  -9   1  13  120.36   16.71
  -9  -1  13  119.41   12.28
   9  -1 -13   65.19   14.52
  -9   1  12   49.47   14.24
   9  -1 -12   57.92   12.01
  -9  -1  12   50.04   16.06
  -9   1  11    1.01   10.46
  -9   1  10  326.25   32.08
   9  -1 -10  313.07   24.74
  -9   1   9   24.72   12.22
   9  -1  -9   26.05    7.31
  -9   1   8 1088.94   73.33
   9  -1  -8 1114.96   65.98
  -9   1   7  228.98   25.01
   9  -1  -7  242.59   18.89
  -9   1   6  370.42   32.92
   9  -1  -6  413.48   27.52
   9   1  -5  272.71   15.87
  -9   1   5  303.87   26.49
  -9   1   4   78.83   13.82
   9   1  -4  110.01    9.07
   9   1  -3  303.66   21.50
  -9   1   3  320.00   26.84
   9  -1  -3  305.81   25.43
   9   1  -2 1658.52   94.60
  -9   1   2 1622.25   98.18
  -9  -1   2 1677.07   95.23
   9  -1  -2 1600.71   97.59
   9   1  -1  427.72   29.65
  -9   1   1  395.32   30.74
   9  -1  -1  392.72   31.96
  -9  -1   1  425.07   30.24
   9   1   0  472.13   35.48
   9  -1   0  528.92   38.82
  -9  -1   0  526.07   37.51
  -9   1  -1   51.43   10.08
   9   1   1   72.06   15.44
  -9  -1  -1   70.05   12.10
  -9  -1  -1   67.70   12.66
   9  -1   1   57.22   12.23
  -9   1  -2  466.30   30.62
   9   1   2  449.04   34.67
   9  -1   2  454.02   36.16
  -9  -1  -2  393.76   30.94
  -9  -1  -2  399.91   34.39
   9   1   3  164.70   21.69
  -9   1  -3  194.74   16.98
  -9  -1  -3  210.40   22.93
   9  -1   3  214.21   24.27
  -9  -1  -3  212.47   18.89
   9   1   4   22.49   10.04
  -9   1  -4   32.56    6.77
  -9   1  -4   16.11   10.46
  -9  -1  -4   11.76    7.14
   9  -1   4   33.76   11.73
  -9  -1  -4   19.48   10.44
   9   1   5  106.22   19.80
  -9   1  -5   53.16   19.79
  -9   1  -5  111.77   10.13
  -9   1  -5  131.87   10.15
  -9  -1  -5  122.84   13.72
  -9  -1  -5  164.41   23.44
   9  -1   5  131.95   22.11
   9   1   6   -2.85   10.35
  -9   1  -6   13.03    9.35
   9  -1   6   20.86   12.61
  -9  -1  -6   20.68   11.50
  -9  -1  -6    4.60    5.73
   9   1   7   55.03   17.05
  -9  -1  -7   63.92    9.01
   9  -1   7   40.46   14.12
  -9  -1  -7   12.86   14.02
   9   1   8    3.08    8.68
  -9  -1  -8    2.31    4.86
   9  -1   8    3.24   12.92
   9   1   9   26.96   16.55
   9  -1   9   38.21   16.29
   9   1  10    7.96   11.52
   9  -1  10   -7.96   14.55
   9   1  11   37.63   17.61
   9  -1  11   37.01   19.88
   9   1  12    3.19   10.46
   9  -1  12   12.82   12.04
   9   1  13   29.61   19.09
   9  -1  13   17.88   18.27
  -9   2  17   -7.15   12.74
   9  -2 -17   -9.40   20.02
  -9  -2  17   -7.42    8.36
  -9   2  16   -5.27   11.94
  -9  -2  16    6.50    7.43
   9  -2 -16   22.31   15.03
  -9   2  15   -2.82   11.15
  -9  -2  15   10.09    6.42
   9  -2 -15    0.53   13.40
  -9   2  14  105.49   19.54
  -9  -2  14  102.57   11.09
   9  -2 -14  123.91   20.08
   9  -2 -13    2.79    9.69
  -9  -2  13    3.38    3.45
   9  -2 -12   36.52   12.23
  -9   2  11   -0.94    7.94
   9  -2 -11   11.79    9.63
  -9   2  10   10.10   10.78
   9  -2 -10    5.64    7.64
  -9   2   9 1064.87   71.19
   9  -2  -9 1022.69   65.63
  -9   2   8    0.53    8.33
   9  -2  -8   -7.49    5.17
  -9   2   7  376.00   33.58
   9  -2  -7  417.43   30.32
  -9   2   6   12.51    9.54
   9  -2  -6   12.39    7.21
  -9   2   5   39.22   10.31
   9  -2  -5   42.15    9.37
   9   2  -4   62.22    6.97
  -9   2   4  109.82   15.53
  -9  -2   4   58.47    7.52
   9   2  -3   40.89    6.79
  -9   2   3   51.41   11.69
  -9  -2   3   32.06    7.00
   9   2  -2   -0.80    4.68
  -9   2   2   13.00    7.55
  -9  -2   2    3.40    5.30
  -9  -2   2    5.12    8.09
   9   2  -1 1363.80   75.65
  -9   2   1 1186.22   76.84
  -9  -2   1 1263.55   79.25
   9  -2  -1 1108.29   79.31
  -9  -2   1 1347.61   76.65
  -9   2   0  102.95   14.34
   9   2   0   77.94   12.85
  -9  -2   0   78.30   13.31
  -9  -2   0   85.33   14.62
   9  -2   0   92.46   16.01
   9   2   1  574.31   42.35
  -9   2  -1  619.91   41.24
  -9  -2  -1  621.91   43.48
  -9  -2  -1  684.61   44.68
   9  -2   1  558.71   45.59
  -9   2  -2   10.34    6.09
   9   2   2   -8.41    6.10
  -9  -2  -2    8.17    8.06
  -9  -2  -2    0.98    6.75
   9  -2   2   -0.65    8.64
   9   2   3  578.43   45.08
  -9   2  -3  679.87   40.77
  -9  -2  -3  541.49   46.24
   9  -2   3  697.99   50.89
  -9  -2  -3  639.41   44.00
   9   2   4  175.10   21.35
  -9   2  -4  148.42   13.66
  -9  -2  -4  167.66   24.37
   9  -2   4  131.66   23.08
   9   2   5  182.30   24.25
  -9   2  -5  213.95   14.37
   9  -2   5  184.54   28.15
  -9  -2  -5  178.98   18.88
  -9  -2  -5  163.81   25.60
   9   2   6   17.88   10.04
   9  -2   6   -1.26    8.35
  -9  -2  -6   11.55    7.54
  -9  -2  -6    0.07   13.12
   9   2   7    2.50   11.60
  -9  -2  -7   11.03    8.29
   9   2   8   -2.07   12.32
   9  -2   8    0.83   11.07
  -9  -2  -8   16.36    8.37
   9   2   9  -11.51   10.92
  -9  -2  -9   -0.59    7.20
   9  -2   9   -5.03   12.78
   9   2  10    7.46   14.47
   9  -2  10    1.06   16.75
  -9  -2 -10   15.70    7.79
   9   2  11    2.03   15.13
   9  -2  11   26.72   16.55
  -9  -2 -11   -3.34    3.29
   9   2  12    1.64   15.28
   9  -2  12   20.57   19.00
   9   2  13   28.26   20.02
   9  -2  13    7.64   20.42
  -9   3  17   33.76   17.12
  -9  -3  17   21.40    7.49
  -9  -3  17   27.91   15.99
  -9   3  16   -0.90   14.36
  -9  -3  16    4.64   16.21
  -9  -3  16    1.06    5.70
  -9   3  15   -3.29   11.42
  -9  -3  15   -3.27    4.46
   9  -3 -15    7.38   15.79
  -9  -3  15   -5.46   15.92
   9  -3 -14    6.66   10.66
  -9  -3  14    9.75   13.58
  -9  -3  14   -0.82    3.58
   9  -3 -13   19.30   15.02
   9  -3 -12    6.27   10.39
   9  -3 -11  259.67   26.60
   9  -3 -10   81.83   15.34
  -9   3   9  224.06   25.97
   9  -3  -9  192.36   21.77
  -9  -3   9  250.85   29.23
  -9   3   8  132.58   20.64
  -9  -3   8   78.25   17.54
  -9   3   7   93.27   19.83
  -9  -3   7  131.19   21.32
   9  -3  -7  101.50   16.42
  -9   3   6    4.29    6.35
   9  -3  -6   19.12    8.72
  -9  -3   6   12.00   11.38
   9  -3  -6    7.31   11.17
  -9   3   5   12.15    9.15
  -9  -3   5    5.39    3.54
   9  -3  -5    3.01    6.89
   9  -3  -5  -17.04    7.13
  -9  -3   5    7.08   10.38
  -9   3   4    4.97    6.49
   9   3  -4    7.53    4.72
   9  -3  -4    0.85    9.06
  -9  -3   4    1.12    9.84
  -9  -3   4   10.01    4.59
   9   3  -3  217.62   17.49
  -9   3   3  217.56   20.98
  -9  -3   3  196.88   23.80
   9  -3  -3  223.00   24.61
  -9  -3   3  178.36   16.98
   9   3  -2    0.09    5.20
  -9   3   2   -7.31    5.68
  -9  -3   2   -5.31    4.32
  -9  -3   2    5.79    9.05
   9  -3  -2   21.13   10.60
  -9   3   1  386.22   29.23
   9   3  -1  318.89   26.50
  -9  -3   1  331.88   30.33
  -9  -3   1  330.16   27.06
   9  -3  -1  329.37   30.49
  -9   3   0  186.95   19.67
   9   3   0  223.30   20.85
  -9  -3   0  198.27   22.11
  -9  -3   0  212.85   20.94
  -9   3  -1  804.03   55.55
   9   3   1  872.27   57.85
   9  -3   1  833.70   62.80
  -9  -3  -1  902.76   59.63
  -9  -3  -1  977.46   59.89
  -9   3  -2  505.86   35.98
   9   3   2  533.95   39.77
  -9  -3  -2  550.05   40.20
  -9  -3  -2  453.87   39.60
   9  -3   2  492.80   43.76
   9   3   3   87.06   17.64
  -9   3  -3  105.82   13.34
   9  -3   3  102.83   20.99
  -9  -3  -3   76.20   14.40
  -9  -3  -3   57.51   15.55
   9   3   4  289.87   29.66
  -9   3  -4  290.77   22.58
   9  -3   4  287.22   33.69
  -9  -3  -4  296.93   27.26
  -9  -3  -4  278.33   30.74
  -9   3  -5  407.72   27.72
   9   3   5  441.61   38.83
   9  -3   5  403.16   39.69
  -9  -3  -5  485.29   34.44
  -9  -3  -5  363.98   37.81
  -9   3  -6   81.00    7.61
   9   3   6   83.35   19.50
   9  -3   6  104.80   26.45
  -9  -3  -6   57.03   19.37
  -9  -3  -6   85.72   15.64
   9   3   7  569.64   50.87
   9  -3   7  613.73   54.78
  -9  -3  -7  635.92   44.42
   9   3   8   38.23   17.78
   9  -3   8   12.72   12.74
  -9  -3  -8   23.54   11.20
   9   3   9  112.15   23.40
   9  -3   9  122.73   26.53
  -9  -3  -9  152.59   19.55
   9   3  10  -13.77   13.21
  -9  -3 -10  -14.03    8.65
   9  -3  10   -5.51   11.37
   9   3  11    7.75   16.48
  -9  -3 -11   -5.28    6.76
   9  -3  11  -12.42   10.23
   9   3  12   23.76   16.16
   9  -3  12  -22.97   18.69
  -9  -4  16   24.81   18.73
  -9  -4  16    9.79    6.00
  -9  -4  15    0.80    4.89
  -9  -4  15  -22.55   12.63
  -9  -4  14   62.40   21.18
  -9  -4  14   74.25    8.83
  -9  -4  14   85.33    8.64
  -9  -4  13    4.18    3.24
  -9  -4  13   -1.16    3.19
  -9  -4  13  -26.93   10.86
  -9  -4  12   64.19    6.05
  -9  -4  12  106.50   22.93
   9  -4 -12   31.90   15.14
   9  -4 -11   22.67   13.37
  -9  -4  11    7.39   14.59
   9  -4 -10   20.57   17.09
  -9  -4  10   24.19   15.44
   9  -4 -10   28.10   12.78
  -9  -4   9    4.15    2.32
  -9  -4   9    8.62    2.46
  -9  -4   9    8.51   12.57
   9  -4  -9    9.02   10.81
  -9  -4   8   51.51    6.65
   9  -4  -8   53.88   18.51
  -9  -4   8   82.01   19.70
  -9  -4   8   56.11    6.41
   9  -4  -8   55.72   14.74
  -9   4   7   74.03   15.51
  -9  -4   7   73.24   19.03
   9  -4  -7   96.26   21.56
   9  -4  -7  100.93   17.91
  -9  -4   7   96.53    9.30
  -9   4   6  208.10   25.57
   9  -4  -6  193.59   23.27
  -9  -4   6  227.26   17.45
  -9  -4   6  262.05   28.95
   9  -4  -6  283.20   30.95
  -9   4   5    6.34    9.46
  -9  -4   5   -9.61    8.62
  -9  -4   5   -1.08    4.75
   9  -4  -5    9.24   11.97
   9  -4  -5   -1.08    8.24
  -9   4   4  544.32   42.46
   9  -4  -4  551.88   46.05
   9  -4  -4  556.90   42.86
  -9  -4   4  629.76   46.94
  -9  -4   4  530.15   37.16
  -9   4   3  169.86   21.92
   9   4  -3  199.56   19.40
   9  -4  -3  159.32   24.57
  -9  -4   3  230.29   19.89
  -9  -4   3  227.27   26.02
  -9   4   2  484.46   36.26
   9   4  -2  433.47   32.92
   9  -4  -2  417.80   37.22
  -9  -4   2  430.99   36.72
  -9  -4   2  429.17   33.18
  -9   4   1  382.71   33.82
   9   4  -1  446.21   33.67
  -9  -4   1  482.14   37.12
   9  -4  -1  443.29   37.35
  -9  -4   1  427.84   34.37
   9   4   0  330.14   28.82
  -9   4   0  382.77   30.12
  -9  -4   0  330.89   29.78
  -9  -4   0  335.43   32.54
   9  -4   0  327.85   30.25
   9   4   1  497.34   38.76
  -9   4  -1  490.36   38.21
   9  -4   1  533.30   39.04
  -9  -4  -1  487.41   39.90
  -9  -4  -1  488.31   40.62
  -9   4  -2   93.07   14.91
   9   4   2   68.78   15.56
   9  -4   2   49.01   12.85
   9  -4   2   83.60   18.92
  -9  -4  -2   55.86   14.86
  -9  -4  -2  102.94   18.19
   9   4   3   -2.65    8.77
  -9   4  -3    8.67    7.91
   9  -4   3   24.66   12.33
  -9  -4  -3   -8.32    8.71
  -9  -4  -3   -0.10    9.47
   9   4   4   88.22   18.27
  -9   4  -4   70.96   12.28
  -9  -4  -4   48.61   15.29
   9  -4   4   75.14   17.85
  -9  -4  -4   66.70   15.90
  -9   4  -5   68.43   11.52
   9   4   5   70.43   17.24
   9   4   5   92.35   18.36
  -9  -4  -5   28.64   18.73
  -9  -4  -5   59.02   15.94
   9  -4   5   37.96   18.38
   9   4   6   75.10   17.64
   9   4   6   42.81   16.85
  -9   4  -6   39.86    7.97
  -9  -4  -6   63.91   15.05
   9  -4   6   63.89   20.76
   9   4   7   57.57   16.25
   9   4   7   31.25   16.68
  -9  -4  -7   25.15   13.59
   9  -4   7   -4.85   14.22
   9   4   8   97.97   23.64
   9   4   8  131.10   21.67
  -9  -4  -8  110.43   20.35
   9  -4   8  114.82   25.57
   9   4   9    6.21   15.21
  -9  -4  -9   13.25   11.67
   9  -4   9   20.43   19.34
   9   4  10   43.83   20.88
   9  -4  10   85.83   26.63
  -9  -4 -10   51.82   14.62
   9   4  11    4.26   25.51
  -9  -4 -11   18.04   12.43
  -9  -5  15   13.66   16.98
  -9  -5  15   -6.48    5.27
  -9  -5  14   -3.54    5.28
  -9  -5  14   -6.12    5.07
  -9  -5  14    0.47   16.13
  -9  -5  13   10.58    5.37
  -9  -5  13    3.22   15.19
  -9  -5  13   -0.36    5.18
   9  -5 -13   13.65   16.29
  -9  -5  12   25.45    6.46
  -9  -5  12   40.48    7.41
  -9  -5  12    7.47   16.04
   9  -5 -12   28.81   18.85
   9  -5 -11    8.93   17.94
  -9  -5  11   51.98   19.49
  -9  -5  11   47.51    7.60
  -9  -5  11   51.34    8.32
  -9  -5  10  102.05   11.34
  -9  -5  10  111.58   12.47
  -9  -5  10  117.10   24.54
   9  -5 -10  133.45   29.22
  -9  -5   9   14.90    6.34
  -9  -5   9   36.58   17.57
   9  -5  -9   35.30   15.90
  -9  -5   9   13.01    6.86
  -9  -5   8  209.98   17.84
   9  -5  -8  214.37   33.84
  -9  -5   8  253.30   20.64
  -9  -5   8  133.29   26.63
   9  -5  -8  196.94   25.72
  -9  -5   7    4.35    6.18
   9  -5  -7   13.54   15.13
   9  -5  -7    0.34   10.58
   9  -5  -6  172.47   25.04
   9  -5  -6  200.86   30.33
  -9  -5   6  153.66   24.44
  -9  -5   6  156.32   16.99
  -9   5   5  129.12   20.80
  -9  -5   5  112.59   22.44
  -9  -5   5  105.25   14.07
   9  -5  -5  156.77   27.03
   9  -5  -5  122.41   20.64
  -9   5   4   44.20   12.28
   9  -5  -4   30.31   14.49
  -9  -5   4   68.92   12.13
  -9  -5   4   48.25   16.69
   9  -5  -4   46.23   14.18
  -9   5   3   94.66   19.36
  -9  -5   3  172.73   21.85
  -9  -5   3  130.14   16.97
   9  -5  -3  159.36   25.33
  -9   5   2  394.80   36.18
   9   5  -2  449.21   34.11
  -9  -5   2  409.95   33.96
   9  -5  -2  389.57   38.09
  -9  -5   2  419.59   39.14
  -9   5   1   65.76   15.13
   9   5  -1   56.90   14.00
  -9  -5   1   22.32   13.62
   9  -5  -1   71.24   16.91
  -9  -5   1   52.43   13.03
  -9   5   0   12.66    9.88
   9   5   0   22.02   11.15
  -9  -5   0   40.45   12.90
   9  -5   0   16.24   11.73
  -9  -5   0    8.31   11.30
   9   5   1  115.80   19.73
  -9   5  -1  123.22   19.96
  -9  -5  -1  117.81   20.43
  -9  -5  -1  110.15   21.09
   9  -5   1  120.46   20.02
   9   5   2   37.00   15.38
  -9   5  -2   18.96   10.31
   9   5   2   12.61   12.74
   9  -5   2   10.70   10.68
  -9  -5  -2   27.81   13.31
  -9  -5  -2   23.09   14.01
   9   5   3   62.63   17.59
   9   5   3  103.67   21.86
  -9   5  -3   94.80   16.31
   9  -5   3   89.11   16.46
  -9  -5  -3  103.78   20.22
  -9  -5  -3   87.82   18.69
   9  -5   3   71.00   22.20
  -9   5  -4   17.21    9.90
   9   5   4   16.80   13.14
   9   5   4   27.74   13.70
  -9  -5  -4   -1.92   12.79
   9  -5   4   15.81   10.86
   9   5   5   57.98   17.76
   9   5   5   47.62   17.32
  -9   5  -5   77.93   13.86
   9  -5   5   65.91   13.88
   9  -5   5   71.25   21.76
  -9  -5  -5   58.25   17.21
   9   5   6    5.72   14.25
   9   5   6    0.88   13.87
  -9   5  -6   26.93    8.82
   9  -5   6   25.10   17.73
  -9  -5  -6   16.97   13.24
   9  -5   6   21.28    9.47
   9   5   7   22.58   15.78
  -9   5  -7   -3.77    4.69
   9  -5   7    9.50   18.06
  -9  -5  -7   12.13   13.22
   9   5   8   16.04   13.69
   9  -5   8   30.50   19.67
  -9  -5  -8    2.49   11.98
   9   5   9   19.73   17.93
  -9  -5  -9    4.74   13.43
   9  -5   9    4.49   18.74
   9  -5  10    9.32   25.71
  -9  -6  13   29.44    9.40
   9  -6 -13   34.67   19.95
  -9  -6  13   55.75   21.37
  -9  -6  12   44.04   10.65
  -9  -6  12   69.44   21.52
   9  -6 -12   19.01   22.59
   9  -6 -11   13.10   18.67
  -9  -6  11   46.02   10.45
  -9  -6  11   30.34   17.60
  -9  -6  10   -8.72   11.32
  -9  -6  10   -9.60    7.90
  -9  -6  10   -0.09   13.46
   9  -6 -10   -7.10   17.77
  -9  -6   9   69.59   14.37
   9  -6  -9   55.28   20.24
  -9  -6   9   72.24   11.62
  -9  -6   9  131.01   25.66
  -9  -6   8   -0.58    7.00
  -9  -6   8    1.40   10.99
   9  -6  -8   20.53   17.90
   9  -6  -7   48.83   17.84
  -9  -6   7   51.48   10.85
  -9  -6   7   45.71   16.95
  -9  -6   6   16.45    8.50
   9  -6  -6    6.27   15.38
  -9  -6   6  -15.91   11.29
  -9  -6   5   -6.23    7.62
   9  -6  -5   10.78   16.23
  -9  -6   5    4.84   10.43
  -9  -6   4   59.95   18.77
  -9  -6   4   60.91   13.63
   9  -6  -4   53.95   19.74
  -9  -6   3   17.42   14.21
   9  -6  -3    0.77   14.81
  -9  -6   3   33.28   11.33
   9  -6  -2   24.74   15.28
  -9  -6   2   16.62   14.03
  -9  -6   2   18.29   11.41
  -9   6   1  176.84   25.54
   9   6  -1  127.91   20.91
  -9  -6   1  152.32   22.70
  -9  -6   1  154.38   25.69
   9  -6  -1  143.91   25.01
  -9   6   0   36.98   15.05
   9   6   0   37.06   14.58
  -9  -6   0    3.59    8.81
  -9  -6   0   16.42   13.43
   9  -6   0   40.28   16.80
   9   6   1  324.01   33.08
  -9   6  -1  300.56   31.40
  -9  -6  -1  318.20   35.22
  -9  -6  -1  291.97   31.97
   9  -6   1  321.90   33.09
  -9   6  -2   99.32   19.13
   9   6   2  101.94   20.89
   9  -6   2   93.67   19.79
  -9  -6  -2   42.60   16.19
   9   6   3  200.16   29.63
  -9   6  -3  241.42   26.86
   9  -6   3  191.55   34.19
   9  -6   3  211.04   26.81
  -9  -6  -3  235.60   30.48
   9   6   4  -19.84   11.38
  -9   6  -4   16.86   10.75
   9  -6   4   10.75   10.73
   9  -6   4  -24.09   13.44
  -9  -6  -4  -13.25   10.14
  -9   6  -5   80.32   15.54
   9   6   5   99.96   23.11
   9  -6   5   62.93   14.94
  -9  -6  -5   60.81   19.50
   9  -6   5  103.77   26.16
  -9   6  -6   39.73   13.64
   9   6   6   72.13   20.91
   9  -6   6   36.23   22.63
   9  -6   6   57.23   13.96
  -9  -6  -6   77.17   19.32
   9   6   7   10.08   17.71
  -9   6  -7   -2.66    6.64
   9  -6   7    0.79    8.98
  -9  -6  -7   10.02   14.76
   9  -6   7   41.61   24.64
   9   6   8   57.96   20.11
   9  -6   8   62.07   28.38
  -9  -6  -8   43.33   19.66
   9   6   9   -2.49   19.18
   9  -6   9   23.22   22.46
  -9  -6  -9    4.47   12.53
  -9  -7  11   10.64   16.89
  -9  -7  11   -6.19   11.71
  -9  -7  11   20.16    9.86
   9  -7 -11   27.28   23.59
   9  -7 -10  -11.35   21.42
  -9  -7  10   10.89   11.96
  -9  -7  10    4.31    9.42
  -9  -7  10   19.53   17.07
  -9  -7   9   -0.87   12.77
   9  -7  -9   16.26   16.12
  -9  -7   9  -23.64    8.24
  -9  -7   9    3.12    9.76
   9  -7  -8  -23.82   14.48
  -9  -7   8    3.62   14.74
  -9  -7   8   15.56   10.77
  -9  -7   7   61.43   13.34
  -9  -7   7   51.28   19.66
   9  -7  -7   52.87   23.37
  -9  -7   6   14.06   12.80
   9  -7  -6   11.44   14.41
  -9  -7   6   27.88   12.12
  -9  -7   5  116.62   18.85
  -9  -7   5   93.46   24.13
   9  -7  -5   92.88   25.23
  -9  -7   4   16.34   14.88
   9  -7  -4   16.93   16.67
  -9  -7   4   -2.60   12.61
  -9  -7   3  123.42   25.08
   9  -7  -3   90.83   24.27
  -9  -7   3  120.28   21.18
  -9  -7   2   21.06   15.52
   9  -7  -2   29.67   17.81
  -9  -7   2   44.72   13.38
  -9  -7   1   64.66   18.83
   9  -7  -1  113.93   25.45
  -9  -7   1  128.09   25.34
  -9  -7   0  -30.14   11.00
   9  -7   0   -9.59   14.40
   9   7   1   31.39   15.99
  -9  -7  -1   39.50   18.49
   9  -7   1   68.57   20.98
   9   7   2    7.05   14.55
   9  -7   2  -22.24   11.40
  -9  -7  -2   35.19   17.98
   9   7   3   26.53   16.62
  -9  -7  -3   19.55   16.70
   9  -7   3   -2.61   13.97
   9   7   4   38.25   18.66
  -9   7  -4   69.17   17.94
   9  -7   4   32.87   24.22
  -9  -7  -4   33.31   18.12
   9  -7   4   36.60   15.64
  -9   7  -5   95.82   21.48
   9   7   5  144.91   28.70
   9  -7   5  158.70   32.82
  -9  -7  -5  140.14   27.92
   9  -7   5  111.71   21.34
   9   7   6   52.71   19.02
  -9   7  -6  -21.19   11.15
   9  -7   6   -1.22   10.15
  -9  -7  -6    7.88   15.55
   9  -7   6    8.07   24.25
   9  -7   7   52.64   16.02
   9  -8  -8  -25.25   18.19
  -9  -8   8   22.54   18.15
  -9  -8   8   10.36   13.05
   9  -8  -7   -1.56   14.91
  -9  -8   7   11.76   11.28
  -9  -8   6   28.68   14.88
  -9  -8   6   19.57   21.60
   9  -8  -6   18.81   21.43
   9  -8  -5    7.85   19.49
  -9  -8   5   -5.88   12.69
  -9  -8   5   -6.12   14.64
   9  -8  -4  158.67   30.42
  -9  -8   4  203.71   34.50
   9  -8  -3  -30.39   15.67
  -9  -8   3   33.89   16.71
   9  -8  -2   76.89   24.20
  -9  -8   2   56.99   22.96
  -9  -8   1   19.39   18.72
   9  -8  -1  -28.89   14.35
   9  -8   0   39.61   21.27
  -9  -8   0    6.48   16.54
   9  -8   1   13.41   19.54
  -9  -8  -1  -10.97   14.62
  -9  -8  -2  -10.32   16.59
   9  -8   2   39.16   18.90
   9   8   3   32.02   17.95
   9  -8   3    5.46   16.92
 -10   0  17   10.83   10.11
  10   0 -16   -3.16    7.07
 -10   0  16  -22.95   10.40
  10   0 -15   12.40    8.70
  10   0 -14   45.53    9.93
  10   0 -13   -2.12    5.80
  10   0 -12  115.74   12.63
  10   0 -11    2.74    4.45
 -10   0  11  -15.73    8.09
  10   0 -10   17.61    5.19
 -10   0  10   15.38   11.80
  10   0  -9    3.65    3.46
 -10   0   9    9.43   11.10
  10   0  -8  291.77   19.10
 -10   0   8  336.98   31.97
  10   0  -7    4.69    3.49
  10   0  -6  163.50   12.97
  10   0  -6  144.92   12.02
  10   0  -5   -6.37    3.65
  10   0  -4 1307.50   76.62
  10   0  -3   -5.14    4.38
  10   0  -2 1472.46   87.71
  10   0  -1    3.04    6.04
  10   0   0 1189.19   74.69
 -10   0  -1    2.76    6.80
  10   0   1   -0.30    7.25
  10   0   2   98.12   17.26
 -10   0  -2   76.75   16.25
 -10   0  -3    5.90    8.53
 -10   0  -3   -6.32    5.17
  10   0   3   -5.18    5.34
  10   0   4   -2.53    6.41
 -10   0  -4  -10.15    4.43
 -10   0  -4    5.89    8.57
 -10   0  -5    3.27    5.00
 -10   0  -5    6.04   10.69
  10   0   5    0.83    7.91
 -10   0  -6   -6.40    9.40
 -10   0  -6   -0.43    4.05
 -10   0  -6    5.00    4.60
  10   0   6    3.51   12.06
  10   0   8   57.78   19.07
  10   0   9   -6.04   12.63
  10   0  10  201.01   33.19
  10   0  11  -38.46   13.17
 -10   1  17   24.00   12.93
 -10  -1  17   26.01    8.66
 -10   1  16    0.13   10.14
 -10  -1  16   23.24    7.55
  10  -1 -16   15.73   11.98
  10  -1 -15   32.23   13.30
  10  -1 -14  -12.30    8.25
  10  -1 -13  326.93   28.01
  10  -1 -12   -8.73    6.88
 -10   1  11  500.79   43.57
  10  -1 -11  452.23   33.09
 -10   1  10  131.30   22.18
  10  -1 -10  135.98   15.34
 -10   1   9  180.47   22.30
  10  -1  -9  185.08   16.92
 -10   1   8    0.55   10.97
  10  -1  -8    1.51    4.97
 -10   1   7  324.06   32.28
  10  -1  -7  378.76   25.87
 -10   1   6  394.00   32.71
  10  -1  -6  325.87   25.01
 -10   1   5  462.80   38.26
  10   1  -5  504.17   28.71
 -10   1   4 1009.03   61.89
  10   1  -4  857.29   52.71
  10  -1  -4  887.05   57.93
  10   1  -3   19.79    6.34
 -10   1   3   15.68    9.07
  10  -1  -3   44.22   10.15
 -10   1   2   14.45    8.15
  10   1  -2    3.64    5.32
  10  -1  -2    2.14    7.28
 -10  -1   2   12.61    6.14
  10   1  -1   84.82   12.15
 -10   1   1   58.62   12.09
 -10  -1   1   72.02   15.10
  10  -1  -1   45.58   11.97
 -10   1   0   26.86    9.33
  10   1   0   25.19   10.11
 -10  -1   0   10.81    7.04
  10  -1   0   26.54   10.16
  10   1   1   48.18   11.54
 -10   1  -1   28.03   10.11
 -10  -1  -1   41.92   10.38
  10  -1   1   14.61    9.50
 -10  -1  -1   68.40   13.16
  10   1   2  237.59   24.86
 -10   1  -2  215.87   20.05
 -10  -1  -2  256.88   22.45
  10  -1   2  234.33   26.19
 -10  -1  -2  234.60   24.67
 -10   1  -3  159.73   15.53
  10   1   3  126.42   21.12
 -10  -1  -3  149.57   16.91
  10  -1   3  207.97   24.40
 -10  -1  -3  136.62   21.57
 -10   1  -4  320.41   23.52
  10   1   4  316.44   32.10
 -10  -1  -4  338.27   25.58
  10  -1   4  329.27   33.80
 -10  -1  -4  319.43   31.76
 -10   1  -5   13.33    4.98
 -10   1  -5    5.69    4.38
 -10   1  -5   10.63   11.44
  10   1   5    5.36   10.97
 -10  -1  -5   -3.38    6.77
 -10  -1  -5   10.46    6.87
  10  -1   5    7.53    8.81
  10   1   6  255.84   29.25
 -10  -1  -6  241.38   28.80
 -10  -1  -6  186.60   18.12
  10  -1   6  255.40   30.31
  10   1   7   99.68   24.07
  10  -1   7  125.72   22.57
 -10  -1  -7   91.39   11.71
  10   1   8   23.43   15.33
 -10  -1  -8   24.30    6.03
  10  -1   8   41.65   18.62
  10   1   9  -16.40   11.71
  10  -1   9   29.50   17.55
  10   1  10    6.73   16.14
  10  -1  10   19.25   12.93
  10   1  11   95.00   24.53
  10  -1  11   33.85   20.55
  10   1  12   -2.13   17.42
  10  -1  12    3.12   20.31
 -10  -2  17   -5.01    4.99
  10  -2 -17   -1.28   16.51
  10  -2 -16   23.33   15.19
  10  -2 -15   45.10   14.57
  10  -2 -14   19.85   11.87
  10  -2 -13   95.59   17.88
  10  -2 -12   -0.39    8.91
  10  -2 -11   22.38    9.67
 -10   2  10  302.93   29.78
  10  -2 -10  240.02   23.94
 -10   2   9    0.91    9.77
  10  -2  -9    6.59    6.75
 -10   2   8   17.90   10.98
  10  -2  -8   13.17    7.07
 -10   2   7  224.60   26.46
  10  -2  -7  288.15   23.31
 -10   2   6  359.12   32.06
  10  -2  -6  359.22   28.08
 -10   2   5  936.63   62.92
 -10   2   4   10.59    8.39
  10   2  -4    8.18    3.88
 -10  -2   4   -3.66    3.40
 -10   2   3  217.93   23.20
  10   2  -3  248.14   18.99
 -10  -2   3  271.02   20.21
 -10   2   2  163.88   18.09
  10   2  -2  133.50   14.30
  10  -2  -2  153.14   19.29
 -10  -2   2  119.62   19.40
 -10  -2   2  137.29   15.04
  10   2  -1    9.14    6.80
 -10   2   1    5.75    8.30
 -10  -2   1   -8.98    4.33
 -10  -2   1    0.60    8.23
  10  -2  -1    3.11    9.08
 -10   2   0   -9.14    5.87
  10   2   0    9.39    8.86
  10  -2   0    6.65    9.49
 -10  -2   0   -2.06    7.54
 -10  -2   0    9.95    6.94
 -10   2  -1  857.10   54.12
  10   2   1  883.86   55.95
 -10  -2  -1  731.91   55.88
 -10  -2  -1  821.44   56.00
  10  -2   1  878.77   60.60
  10   2   2   16.61    9.52
 -10   2  -2   15.07    7.29
 -10  -2  -2   21.12    9.90
 -10  -2  -2   27.23   11.23
  10  -2   2   14.49   11.88
 -10   2  -3 1126.86   70.34
  10   2   3 1175.13   76.38
 -10  -2  -3 1248.53   74.13
  10  -2   3 1156.49   80.10
 -10  -2  -3 1177.86   79.05
  10   2   4  127.77   19.97
 -10   2  -4  123.52   13.00
 -10  -2  -4  127.22   16.76
 -10  -2  -4  130.25   26.72
  10  -2   4  128.74   22.77
 -10   2  -5  432.23   27.14
  10   2   5  513.66   40.04
 -10  -2  -5  402.92   32.19
  10  -2   5  394.94   40.62
 -10  -2  -5  386.92   39.97
  10   2   6  168.73   25.78
  10  -2   6  140.21   30.74
  10   2   7    5.11   12.19
  10  -2   7    8.55   14.55
 -10  -2  -7    7.37    7.58
  10   2   8   -0.99   13.69
 -10  -2  -8   -0.92    7.30
  10  -2   8   16.11   12.08
  10   2   9  -26.11    9.87
  10  -2   9  -13.17   12.86
 -10  -2  -9   -5.40    6.74
  10   2  10    1.96   13.84
  10  -2  10    1.56   16.25
 -10  -2 -10   -0.05    3.89
  10   2  11  -10.94   13.00
 -10  -2 -11    1.34    3.21
  10  -2  11    3.49   14.49
  10   2  12   13.61   17.57
  10  -2  12    7.98   18.77
 -10  -3  16   10.14   15.43
 -10  -3  15   19.77   17.37
  10  -3 -15   17.94   17.08
  10  -3 -14   16.56   13.15
  10  -3 -13   69.40   20.46
  10  -3 -12   38.58   13.26
  10  -3 -11  -12.86    9.27
  10  -3 -10  107.32   17.37
  10  -3  -9   28.61   10.14
 -10   3   8   97.00   18.15
 -10  -3   8   89.97   19.95
  10  -3  -8   77.81   14.80
 -10   3   7   46.25   14.54
  10  -3  -7   48.66   12.99
 -10  -3   7   40.61   14.90
 -10   3   6   80.39   19.00
 -10  -3   6  116.25   22.15
  10  -3  -6   94.20   15.65
 -10   3   5  410.65   34.96
 -10  -3   5  410.89   26.64
  10  -3  -5  453.66   34.15
 -10  -3   5  450.45   38.24
  10   3  -4   53.84    8.66
 -10   3   4   41.43   12.71
 -10  -3   4   66.21   14.94
 -10  -3   4   56.30    8.39
  10   3  -3  375.05   27.12
 -10   3   3  410.01   32.77
 -10  -3   3  385.61   35.10
 -10  -3   3  355.95   27.27
  10   3  -2  132.82   14.85
 -10   3   2  105.01   16.57
 -10  -3   2  113.29   13.47
 -10  -3   2   94.55   18.26
 -10   3   1   28.13    9.39
  10   3  -1    8.79    7.30
 -10  -3   1    9.98    8.33
 -10  -3   1   -4.00    5.45
  10   3   0   39.59   10.28
 -10   3   0   36.19   11.05
 -10  -3   0   36.00   12.31
  10  -3   0   46.92   14.56
 -10  -3   0   29.94    9.82
 -10   3  -1   98.96   14.88
  10   3   1   70.85   13.99
 -10  -3  -1   67.77   14.21
 -10  -3  -1   79.69   15.31
  10  -3   1   51.41   16.11
  10   3   2   24.17   11.44
 -10   3  -2   11.25    7.52
 -10  -3  -2    3.14   10.12
  10  -3   2   -1.80   10.49
 -10  -3  -2   15.02    9.86
  10   3   3  199.20   24.03
 -10  -3  -3  160.91   24.46
  10  -3   3  231.73   27.53
 -10  -3  -3  187.06   22.87
 -10   3  -4    1.27    5.86
  10   3   4   -4.95   10.10
  10  -3   4   22.31   15.02
 -10  -3  -4   13.23   11.19
 -10  -3  -4    2.92    9.18
 -10   3  -5    5.36    5.22
  10   3   5   -4.58    8.41
 -10  -3  -5   30.19   10.60
  10  -3   5   -6.49    9.33
 -10  -3  -5    4.16   12.62
 -10   3  -6   22.89    4.23
  10  -3   6   27.23   16.15
 -10  -3  -6   40.62   12.17
  10   3   7  150.70   26.08
 -10  -3  -7  126.65   18.02
  10  -3   7   49.81   20.89
  10   3   8   75.67   21.64
  10  -3   8   69.69   22.41
 -10  -3  -8   97.73   16.66
  10   3   9   62.11   21.12
 -10  -3  -9   44.23   12.70
  10  -3   9    2.04   17.11
  10   3  10   -3.44   15.64
  10  -3  10  -12.72   14.46
 -10  -3 -10   31.21   11.09
 -10  -3 -11    6.63    6.07
 -10  -4  15  -11.83   12.85
 -10  -4  14   72.67   22.98
 -10  -4  13    9.47   15.93
 -10  -4  12  360.51   40.53
  10  -4 -11   74.71   16.90
 -10  -4  11   87.72   23.03
 -10  -4  10  248.62   31.13
  10  -4 -10  263.62   28.42
  10  -4  -9    5.62   11.90
 -10  -4   9    1.39   16.03
 -10  -4   8   10.02   13.61
  10  -4  -8   19.95   11.32
  10  -4  -8   13.21   18.41
 -10  -4   7    2.91    2.79
 -10  -4   7    4.96    3.15
 -10  -4   7   -7.29   11.10
  10  -4  -7   -0.41   13.51
  10  -4  -7    9.24    9.63
 -10   4   6  197.80   23.97
  10  -4  -6  241.83   29.35
  10  -4  -6  241.17   24.99
 -10  -4   6  266.10   28.78
 -10  -4   6  205.84   16.57
 -10   4   5    2.75    9.66
 -10  -4   5   16.10    6.03
  10  -4  -5   16.96   13.54
 -10  -4   5   -0.33   10.42
  10  -4  -5   -4.81    7.93
 -10   4   4  189.04   23.68
 -10  -4   4  181.51   23.40
 -10  -4   4  170.43   17.28
  10  -4  -4  229.86   27.94
 -10   4   3   77.24   15.87
  10   4  -3   73.38   12.45
  10  -4  -3   82.48   18.58
 -10  -4   3   87.49   18.53
 -10   4   2  343.49   30.73
  10  -4  -2  350.82   33.39
 -10  -4   2  337.27   31.53
 -10  -4   2  297.43   27.25
  10   4  -1   67.47   14.37
 -10   4   1  142.83   17.81
  10  -4  -1   97.14   19.11
 -10  -4   1   81.27   17.83
 -10  -4   1  110.19   16.85
  10   4   0  190.74   21.85
 -10   4   0  168.16   20.06
 -10  -4   0  161.46   20.57
  10  -4   0  182.33   23.84
 -10  -4   0  188.41   24.25
 -10   4  -1  328.24   30.44
  10   4   1  389.50   32.13
 -10  -4  -1  360.39   33.79
  10  -4   1  385.94   33.06
 -10  -4  -1  334.58   32.16
  10  -4   1  308.20   34.94
  10   4   2  -11.19    8.64
 -10   4  -2    6.72    8.95
 -10  -4  -2   18.94   10.02
 -10  -4  -2   10.76   10.13
  10  -4   2   -5.24    9.06
 -10   4  -3   41.46   11.26
  10   4   3   54.25   15.05
 -10  -4  -3   46.28   13.57
  10  -4   3   28.87   15.29
 -10  -4  -3   74.51   17.54
  10   4   4    0.37   10.51
 -10   4  -4   -1.82    6.67
 -10  -4  -4   -5.25   10.75
 -10  -4  -4    3.85    9.26
  10  -4   4   -0.35   11.42
 -10   4  -5    5.65    6.46
 -10  -4  -5   -1.16    9.12
  10  -4   5   -3.12   10.30
 -10   4  -6    3.09    5.28
  10   4   6   -1.60   12.82
 -10  -4  -6   10.63   11.57
  10  -4   6    8.80   16.13
  10   4   7  -13.19    8.13
 -10  -4  -7   -4.24   10.46
  10  -4   7   28.95   17.80
  10   4   8  100.55   23.41
  10  -4   8   67.98   24.40
 -10  -4  -8   98.80   19.14
  10   4   9   32.17   14.34
  10  -4   9    0.23   20.04
 -10  -4  -9   31.38   13.86
  10   4  10   56.97   22.44
  10  -4  10   17.63   22.45
 -10  -4 -10   52.73   16.06
 -10  -5  14  -14.79   13.85
 -10  -5  13   16.63   16.58
 -10  -5  12   32.69   18.69
  10  -5 -11   32.67   21.67
 -10  -5  11   86.14   23.56
  10  -5 -10   91.06   27.06
 -10  -5  10  157.57   28.08
 -10  -5   9    8.84    4.41
 -10  -5   9   14.68   15.28
 -10  -5   9   12.64    5.13
  10  -5  -9   10.01   16.40
 -10  -5   8   56.36    9.19
  10  -5  -8   51.11   20.96
 -10  -5   8   24.62   16.99
 -10  -5   8   46.72    7.77
 -10  -5   7   -9.75   10.74
  10  -5  -7   -8.51    9.18
  10  -5  -7    9.38   14.26
 -10  -5   6  240.63   29.23
  10  -5  -6  233.16   27.85
 -10  -5   6  267.92   21.69
  10  -5  -6  269.72   34.36
  10  -5  -5   35.53   17.63
  10  -5  -5   18.59   13.48
 -10  -5   5    7.23   11.69
 -10   5   4  280.61   29.39
 -10  -5   4  282.95   25.26
  10  -5  -4  304.69   30.97
  10  -5  -4  297.62   34.16
 -10   5   3   51.49   15.17
  10  -5  -3   60.82   18.26
 -10  -5   3   55.66   16.45
 -10  -5   3   42.34   11.67
 -10   5   2    0.05   10.24
  10   5  -2   -3.18    8.03
 -10  -5   2   10.51   12.69
 -10  -5   2    8.88    7.88
  10  -5  -2   -0.35   10.75
 -10   5   1  478.53   44.30
  10   5  -1  448.45   38.08
 -10  -5   1  478.19   39.82
  10  -5  -1  472.13   41.47
 -10  -5   1  504.84   41.71
 -10   5   0  284.88   27.97
  10   5   0  251.95   27.44
 -10  -5   0  303.08   31.34
 -10  -5   0  314.35   31.70
  10  -5   0  248.18   30.29
  10   5   1  262.31   28.49
 -10   5  -1  278.44   26.71
  10  -5   1  230.24   26.93
 -10  -5  -1  261.00   29.97
  10   5   2  397.12   36.20
 -10   5  -2  401.33   34.49
  10  -5   2  383.32   43.45
 -10  -5  -2  415.64   37.07
 -10  -5  -2  406.79   37.84
  10  -5   2  352.67   34.51
 -10   5  -3   61.18   14.62
  10   5   3   55.38   16.98
  10  -5   3   40.67   16.80
 -10  -5  -3   38.96   14.12
 -10  -5  -3   25.77   16.22
  10  -5   3   34.60   13.43
 -10   5  -4  307.69   27.80
  10   5   4  308.23   33.21
 -10  -5  -4  250.38   30.64
  10  -5   4  297.58   41.78
  10  -5   4  274.82   27.76
 -10   5  -5   41.78   11.74
  10   5   5   53.89   17.70
  10  -5   5   75.24   19.87
 -10  -5  -5   44.64   15.57
 -10   5  -6   36.05   10.23
  10   5   6   27.68   16.73
  10  -5   6   35.73   19.92
 -10  -5  -6   32.34   15.26
  10   5   7   42.03   18.73
  10  -5   7    0.61   19.84
 -10  -5  -7   55.77   17.46
  10   5   8    8.68   15.59
  10  -5   8    6.52   13.74
  10   5   9   17.37   14.79
 -10  -5  -9   24.61   17.31
  10  -5   9   25.23   19.81
 -10  -6  13    6.72    3.35
 -10  -6  13    8.92   17.47
  10  -6 -13   14.82   16.49
 -10  -6  12   19.30   17.11
 -10  -6  12   -4.70    4.96
 -10  -6  12    5.78    5.54
  10  -6 -12   18.61   21.47
  10  -6 -11   18.91   23.56
 -10  -6  11    6.22    6.36
 -10  -6  11   -2.02    5.47
 -10  -6  11   14.44   16.35
 -10  -6  10   16.41   17.23
 -10  -6  10   -5.39    7.39
 -10  -6  10    3.18    6.17
  10  -6 -10    8.30   16.49
  10  -6  -9   27.81   21.21
 -10  -6   9   39.09    8.81
 -10  -6   9   38.72   16.96
 -10  -6   9   53.77   11.77
  10  -6  -8   39.28   21.64
 -10  -6   8   32.52   17.67
 -10  -6   7  183.33   19.73
 -10  -6   7  209.15   28.24
  10  -6  -7  287.47   37.26
  10  -6  -6  133.86   29.04
 -10  -6   6  141.02   27.01
 -10  -6   6  145.32   16.86
  10  -6  -5   34.06   18.87
 -10  -6   5   17.60   15.17
 -10  -6   5   30.95   10.80
  10  -6  -4   72.61   22.27
 -10  -6   4   78.46   20.26
 -10  -6   4  105.64   16.99
 -10  -6   3   37.01   11.98
  10  -6  -3   48.51   18.83
 -10  -6   3   58.01   18.75
 -10  -6   2  -21.81    7.83
  10  -6  -2   -4.65   11.10
 -10  -6   2   -6.45   10.06
  10   6  -1   -1.46   10.13
  10  -6  -1  -17.69   10.68
 -10  -6   1   -4.95   11.76
  10   6   0    5.82   11.34
 -10   6   0  -11.70   11.31
 -10  -6   0    6.82   12.41
 -10  -6   0   -2.94   10.96
  10  -6   0   16.67   13.90
 -10   6  -1   69.49   17.88
  10   6   1   89.49   20.23
 -10  -6  -1   96.71   21.74
  10  -6   1   70.73   19.17
 -10  -6  -1   82.05   19.81
  10   6   2    4.30   13.96
 -10   6  -2   -7.15   10.11
  10  -6   2   12.34   11.50
 -10  -6  -2   25.67   14.79
  10   6   3   67.69   18.89
 -10   6  -3   49.80   17.61
  10  -6   3   89.27   27.56
  10  -6   3   63.94   16.50
 -10  -6  -3   53.00   18.17
  10   6   4   33.19   16.55
 -10   6  -4    3.70   12.80
 -10  -6  -4   50.18   17.05
  10  -6   4   10.12   12.82
  10  -6   4   -6.37   17.07
 -10   6  -5   46.72   14.22
  10   6   5   51.10   20.25
 -10  -6  -5   83.86   20.52
  10  -6   5   40.48   19.42
  10  -6   5   49.12   14.17
  10   6   6   46.22   18.69
  10  -6   6   83.10   29.02
 -10  -6  -6   35.72   16.73
  10  -6   6   48.11   13.44
  10   6   7   15.15   18.45
 -10   6  -7   15.66    7.13
 -10  -6  -7    6.52   14.87
  10  -6   8    9.55   17.40
 -10  -6  -8   16.05   17.59
 -10  -7  10   17.26   17.72
  10  -7 -10    8.11   16.35
 -10  -7  10   25.85   10.09
 -10  -7  10   80.89   22.38
 -10  -7   9   -1.44    9.36
  10  -7  -9   -5.88   20.49
 -10  -7   9   -5.07    9.91
 -10  -7   9   31.11   19.88
 -10  -7   8   25.35   20.01
 -10  -7   8    7.99   10.71
  10  -7  -8   34.81   23.47
 -10  -7   7    6.08   16.49
 -10  -7   7    0.78    9.33
  10  -7  -7   24.45   21.10
 -10  -7   6   23.07   17.00
  10  -7  -6   -4.10   13.35
 -10  -7   6   17.27   11.33
  10  -7  -5   22.03   18.14
 -10  -7   5   31.50   18.71
 -10  -7   5   -0.88   10.64
 -10  -7   4    2.85   14.58
 -10  -7   4   18.89   13.67
  10  -7  -4   -0.39   15.69
 -10  -7   3   37.80   17.25
 -10  -7   3   -0.69   12.08
  10  -7  -3   14.69   18.80
  10  -7  -2   11.04   16.38
 -10  -7   2   -5.70   12.55
 -10  -7   2  -12.43   13.25
 -10  -7   1   43.11   18.81
  10  -7  -1   37.03   17.24
  10   7   0   34.42   19.90
 -10  -7   0    7.69   10.70
  10  -7   0   -8.38   13.26
  10   7   1   60.15   20.42
 -10  -7  -1   68.52   22.21
  10  -7   1  101.89   23.21
  10   7   2    7.09   14.46
 -10  -7  -2  -13.03   13.98
  10   7   3   42.68   18.22
  10  -7   3   35.25   22.47
  10  -7   3   56.70   16.39
 -10  -7  -3   19.06   16.52
 -10   7  -4   15.16   13.32
  10   7   4    3.65   15.24
 -10  -7  -4   -3.79   15.01
  10  -7   4   12.75   16.09
  10  -7   4   11.72   12.04
 -10   7  -5   -1.63   13.97
  10   7   5   10.31   17.30
  10  -7   5   -9.74   11.63
 -10  -7  -5   -9.12   12.87
  10  -7   5   19.95   23.10
  10  -8  -7   -7.82   19.76
 -10  -8   7  -28.42   14.36
 -10  -8   7   17.89   14.60
 -10  -8   6   13.23   18.85
 -10  -8   6   24.17   14.27
 -10  -8   5    8.20   14.31
 -10  -8   5   35.17   15.38
  10  -8  -5   30.57   18.60
 -10  -8   4   33.31   22.53
  10  -8  -4   37.92   22.72
  10  -8  -3   27.83   20.56
  10  -8  -2  133.45   28.85
  10  -8  -1    8.22   18.45
  10  -8   0    1.22   18.64
  10  -8   1   22.84   18.47
 -10  -8  -1   53.88   25.06
  10  -8   2   56.92   21.22
 -10  -8  -2   10.21   18.44
  11   0 -17   -9.96    7.84
  11   0 -14   -0.33    4.76
  11   0 -13   -1.81    4.55
  11   0 -12   96.46   10.06
  11   0 -11   -0.95    3.41
 -11   0  10  682.00   55.03
  11   0 -10  735.78   41.18
 -11   0   9  -13.67   10.15
  11   0  -9    1.85    2.91
  11   0  -9    2.92    2.70
  11   0  -8  862.97   52.01
  11   0  -8  965.21   52.60
 -11   0   8  958.63   66.98
  11   0  -7    3.89    3.82
  11   0  -7    4.17    3.59
  11   0  -6   56.17    7.64
  11   0  -6   41.24    7.35
  11   0  -5    7.21    5.08
  11   0  -4  950.39   58.45
  11   0  -3    3.28    6.13
  11   0  -2 2366.43  136.87
  11   0  -1   -5.25    5.62
  11   0   0  497.50   37.97
  11   0   1   -9.42    6.95
 -11   0  -1   -7.93    6.09
  11   0   2  248.31   28.00
 -11   0  -2  373.44   32.07
 -11   0  -3   -5.84    5.04
 -11   0  -3    9.61   10.16
  11   0   3   -1.77    9.42
  11   0   4   -3.73    7.62
 -11   0  -4   10.47    6.98
 -11   0  -4    1.92    9.69
  11   0   5   -7.15   10.90
 -11   0  -5    1.99    5.65
 -11   0  -5    6.42    6.17
 -11   0  -5   -6.11    9.57
 -11   0  -6   29.30    6.37
 -11   0  -6   29.92    6.59
  11   0   6   36.10   19.89
  11   0   7    4.29   14.47
  11   0   8   37.00   18.26
  11   0   9  -17.42   12.29
  11   0  10  152.68   28.40
  11   0  11   -4.54   11.64
  11  -1 -17  -24.90   10.53
  11  -1 -16   -9.22    8.54
  11  -1 -15   -2.20    8.23
  11  -1 -14    6.34    9.85
  11  -1 -13    0.97    9.16
  11  -1 -12    0.24    6.37
  11  -1 -11    7.01    6.01
 -11   1  10  243.31   31.77
  11  -1 -10  206.01   18.72
 -11   1   9  204.72   25.54
  11  -1  -9  188.94   17.59
 -11   1   8   71.90   17.01
  11  -1  -8   62.34    9.95
  11  -1  -7   70.77   10.58
 -11   1   6   91.56   16.45
  11  -1  -6   55.24   10.12
 -11   1   5   63.40   15.15
  11   1  -5   74.03    7.67
  11  -1  -5   54.90   11.24
 -11   1   4   -3.77    7.89
  11   1  -4    8.03    4.82
  11  -1  -4    6.23    7.62
 -11   1   3   11.22    8.30
  11   1  -3   -0.06    4.80
  11  -1  -3    0.85    7.81
 -11   1   2   21.03    8.86
  11   1  -2   23.45    8.37
 -11  -1   2    2.85    5.92
  11  -1  -2   24.48    9.94
 -11   1   1  122.23   17.70
  11   1  -1  128.72   16.04
  11  -1  -1  121.65   18.18
 -11  -1   1   94.99   15.43
  11   1   0   14.74    9.30
 -11   1   0   16.94    8.77
 -11  -1   0   13.21    8.54
 -11  -1   0   13.52    7.83
  11  -1   0   26.31   10.81
  11   1   1  304.87   27.58
 -11   1  -1  281.54   25.20
  11  -1   1  286.75   29.37
 -11  -1  -1  292.68   27.67
 -11  -1  -1  312.09   27.30
 -11   1  -2   24.54    8.91
  11   1   2   31.11   11.34
 -11  -1  -2   43.32   12.24
 -11  -1  -2   32.86   10.58
  11  -1   2   34.16   13.21
 -11   1  -3   94.56   13.25
  11   1   3   89.58   18.04
  11  -1   3   72.76   17.79
 -11  -1  -3   99.99   19.71
 -11   1  -4  186.31   17.26
 -11   1  -4  204.34   17.73
  11   1   4  204.89   26.41
  11  -1   4  200.17   24.79
 -11  -1  -4  212.48   24.93
 -11  -1  -4  169.62   18.20
  11   1   5   10.13   12.35
 -11   1  -5    2.28    4.93
 -11   1  -5    0.83    4.77
 -11  -1  -5   -6.68   10.76
  11  -1   5   30.66   14.93
 -11  -1  -5   12.10    7.73
 -11   1  -6  227.23   13.69
  11   1   6  214.11   34.27
 -11  -1  -6  216.31   19.45
  11  -1   6  255.64   28.97
  11   1   7   65.76   18.86
 -11  -1  -7   61.31    9.28
  11  -1   7   34.26   18.19
  11   1   8   91.92   22.90
  11  -1   8   58.80   22.08
 -11  -1  -8   94.63    9.68
  11   1   9   16.22   14.07
  11  -1   9    7.19   17.82
  11   1  10   28.73   19.67
  11  -1  10   12.33   14.91
  11   1  11   -0.61   10.53
  11  -1  11   -1.49   14.34
  11  -2 -17  -15.40   13.19
  11  -2 -16   30.66   12.38
  11  -2 -15   10.10   12.18
  11  -2 -14   -5.45   10.08
  11  -2 -13   15.98   10.04
  11  -2 -12    7.61    9.06
  11  -2 -11  261.07   24.52
  11  -2 -10    3.69    7.64
 -11   2   9   32.68   13.01
  11  -2  -9   35.69    9.82
 -11   2   8   37.01   13.22
  11  -2  -8   52.03   11.15
 -11   2   7   96.46   17.59
  11  -2  -7  101.36   14.50
  11  -2  -6    1.22    6.26
 -11   2   5  103.63   18.04
  11   2  -5   93.36    7.79
  11   2  -4   14.39    5.00
 -11   2   4   -7.26    7.73
 -11   2   3  168.29   20.35
  11   2  -3  179.26   16.05
 -11  -2   3  156.02   16.08
 -11  -2   3  152.97   20.25
  11  -2  -3  196.92   21.47
  11   2  -2   13.44    7.36
 -11   2   2   20.79    9.93
 -11  -2   2    6.46    7.17
 -11  -2   2   18.11    8.08
  11  -2  -2   24.29   11.78
 -11   2   1  443.99   35.26
  11   2  -1  502.16   34.29
 -11  -2   1  461.52   35.04
  11  -2  -1  460.26   38.78
 -11  -2   1  421.45   37.30
  11   2   0   -0.96    8.21
 -11   2   0    2.79    7.36
 -11  -2   0   -4.62    7.68
 -11  -2   0    5.33    9.58
  11  -2   0    0.33    7.35
  11   2   1   59.64   13.04
 -11   2  -1   47.39   11.39
 -11  -2  -1   67.22   14.30
 -11  -2  -1   57.50   13.35
  11  -2   1   43.15   15.72
 -11   2  -2   54.47   11.58
  11   2   2   89.18   15.89
 -11  -2  -2   67.93   13.41
  11  -2   2   60.12   15.87
 -11  -2  -2   56.59   15.24
 -11   2  -3  206.66   19.71
  11   2   3  234.07   25.49
 -11  -2  -3  254.73   28.12
 -11  -2  -3  210.04   21.35
  11  -2   3  165.36   27.16
 -11   2  -4  146.14   14.69
  11   2   4  139.10   22.97
  11  -2   4  128.35   24.72
 -11  -2  -4  119.21   21.47
 -11  -2  -4  154.38   18.65
  11   2   5  170.59   25.65
 -11   2  -5  150.09   13.08
  11  -2   5  144.27   29.00
 -11  -2  -5  142.75   18.67
 -11  -2  -5  124.40   25.29
  11   2   6   91.08   21.68
  11  -2   6  144.71   25.62
 -11  -2  -6   98.17   15.06
  11   2   7  193.05   31.31
  11  -2   7  264.75   36.42
  11   2   8   10.29   14.20
  11  -2   8   10.28   16.18
 -11  -2  -8    3.43    7.87
  11   2   9   55.48   20.30
  11  -2   9   60.62   22.08
  11   2  10   27.19   18.05
  11  -2  10   38.32   20.84
  11   2  11   -5.56   14.61
  11  -2  11    3.77   19.30
 -11  -3  16    6.94   15.94
  11  -3 -15  -31.57   12.74
  11  -3 -14    8.37   12.12
  11  -3 -13  -15.03    8.82
  11  -3 -12   15.33   10.36
  11  -3 -11  257.82   27.11
  11  -3 -10    9.72   10.59
  11  -3  -9   98.63   16.97
 -11  -3   8   18.25   14.67
  11  -3  -8   18.62   10.33
 -11   3   7   85.62   18.09
 -11  -3   7   84.53   19.99
  11  -3  -7   86.77   14.67
 -11   3   6   81.13   17.45
  11  -3  -6   93.19   17.00
 -11  -3   6   92.08   18.98
 -11   3   5   -0.17    8.47
 -11  -3   5    6.71    4.69
 -11  -3   5   22.29   13.65
 -11   3   4  135.56   20.64
  11   3  -4  143.40   13.76
 -11  -3   4  194.00   22.69
 -11  -3   4  137.51   14.52
 -11   3   3  539.47   43.52
  11   3  -3  610.38   38.90
 -11  -3   3  608.09   47.97
 -11  -3   3  581.10   39.71
 -11   3   2  234.24   24.22
  11   3  -2  250.47   21.98
 -11  -3   2  250.83   22.70
 -11  -3   2  238.47   27.80
  11   3  -1 1301.83   83.74
 -11   3   1 1429.44   86.54
 -11  -3   1 1262.03   88.02
 -11  -3   1 1524.47   86.52
  11  -3  -1 1360.69   91.78
 -11   3   0  153.01   20.16
  11   3   0  191.03   21.92
 -11  -3   0  191.36   23.29
  11  -3   0  182.32   27.20
 -11  -3   0  181.92   20.69
 -11   3  -1  249.58   24.47
  11   3   1  274.05   26.51
 -11  -3  -1  250.01   26.22
 -11  -3  -1  272.53   27.30
  11  -3   1  285.96   32.43
 -11   3  -2   57.65   11.85
  11   3   2   39.76   13.03
 -11  -3  -2   27.27   13.23
  11  -3   2   50.22   14.58
 -11  -3  -2   51.80   13.80
  11   3   3  111.50   20.12
 -11   3  -3  138.88   15.89
 -11  -3  -3  162.19   25.06
 -11  -3  -3  111.11   18.30
  11  -3   3  146.20   26.03
  11   3   4   98.56   19.41
 -11   3  -4   63.76   11.80
 -11  -3  -4  101.18   17.49
 -11  -3  -4   74.95   18.74
  11   3   5   18.71   14.49
 -11   3  -5   49.43    8.36
  11  -3   5   81.36   19.57
 -11  -3  -5   65.29   14.43
  11   3   6   33.87   17.70
 -11   3  -6   33.06    4.54
  11  -3   6   76.84   20.08
 -11  -3  -6   43.50   12.89
  11   3   7    1.69   14.89
  11  -3   7    3.50   11.21
 -11  -3  -7    7.43    9.62
  11   3   8   13.05   13.26
 -11  -3  -8   26.92   11.00
  11  -3   8    3.02   11.32
  11   3   9  -16.76   14.29
 -11  -3  -9    4.12    9.29
  11  -3   9   44.59   21.78
  11   3  10   -7.89   14.38
 -11  -3 -10  -11.82    6.23
 -11  -4  15   16.83   16.17
 -11  -4  14   28.26   17.30
 -11  -4  13  130.82   26.57
 -11  -4  12    1.37   14.63
  11  -4 -12    6.65   15.04
 -11  -4  11   52.22   17.04
  11  -4 -11   57.49   15.48
 -11  -4  10  103.38   24.60
  11  -4 -10  104.36   19.16
  11  -4  -9   23.53   11.16
 -11  -4   9   28.28   14.73
 -11  -4   8  161.55   27.47
  11  -4  -7   -6.94    8.30
 -11  -4   7   -3.54   13.50
  11  -4  -6    5.22   11.27
 -11  -4   6   -6.06   10.56
 -11  -4   6    6.28    4.10
 -11   4   5   -1.64   10.43
  11  -4  -5   -0.39   10.04
  11  -4  -5   14.81   12.04
 -11  -4   5  -12.07   10.30
 -11  -4   5   10.91    5.48
 -11   4   4  108.78   19.86
 -11  -4   4  122.37   23.15
  11  -4  -4  154.03   25.89
 -11  -4   4  141.09   15.32
 -11   4   3   85.17   17.00
  11   4  -3   36.95   10.53
 -11  -4   3   62.21   12.43
 -11  -4   3   68.64   18.10
  11  -4  -3   97.70   20.64
 -11   4   2  345.10   30.91
  11   4  -2  336.48   28.40
 -11  -4   2  342.33   29.27
 -11  -4   2  309.39   32.51
  11   4  -1  297.00   26.50
 -11   4   1  336.67   30.25
 -11  -4   1  277.53   27.80
 -11  -4   1  289.79   31.57
 -11   4   0   41.22   11.47
  11   4   0   26.46   10.16
 -11  -4   0   25.46   13.10
  11  -4   0   13.59   14.09
 -11  -4   0   16.75   11.76
  11   4   1  148.99   22.98
 -11   4  -1  190.28   22.67
 -11  -4  -1  179.42   25.73
  11  -4   1  173.53   29.31
 -11  -4  -1  185.01   24.13
 -11   4  -2  110.41   17.54
  11   4   2   95.87   18.74
  11  -4   2  128.30   29.09
 -11  -4  -2  127.12   20.86
 -11  -4  -2  119.74   21.83
 -11   4  -3    6.74    7.78
  11   4   3   -1.43   10.13
 -11  -4  -3   -8.49   10.05
  11  -4   3  -11.65   11.27
 -11  -4  -3   23.79   13.32
 -11   4  -4   15.15    8.65
  11   4   4   32.96   14.83
  11  -4   4   42.49   17.91
 -11  -4  -4   20.15   11.71
 -11   4  -5  103.52   13.41
  11   4   5   85.25   20.31
  11  -4   5   81.18   22.77
 -11  -4  -5   91.62   18.25
  11   4   6   -4.03   12.20
 -11  -4  -6    6.17   11.19
  11  -4   6  -20.96   13.52
  11   4   7   13.41   16.25
 -11  -4  -7   18.58   12.40
  11  -4   7   39.16   21.85
  11   4   8    5.49   15.83
  11  -4   8    7.47   18.47
 -11  -4  -8    6.34   10.99
  11   4   9   -7.37   16.15
 -11  -4  -9   -0.28   10.92
  11  -4   9   22.28   24.78
  11   4  10  -14.86   11.17
  11  -4  10   36.99   22.84
 -11  -4 -10   11.83   11.03
 -11  -5  14   25.17   19.17
 -11  -5  13   47.57   21.57
 -11  -5  12   15.14   17.76
 -11  -5  11    2.52   14.77
 -11  -5  10   13.06   16.58
  11  -5 -10    3.50   19.12
  11  -5  -9   39.71   20.78
 -11  -5   9   15.69   16.10
 -11  -5   8   43.66    6.29
 -11  -5   8   85.08   21.83
  11  -5  -8   66.16   23.77
 -11  -5   8   50.97    6.49
 -11  -5   7    0.48    8.90
  11  -5  -7    1.31   15.04
 -11  -5   7   -0.90    5.42
 -11  -5   6   40.78   16.12
 -11  -5   6   23.85    7.70
  11  -5  -6   10.92   15.87
 -11  -5   5    3.74    9.13
  11  -5  -5    9.05   15.31
 -11  -5   4   58.91   16.64
 -11  -5   4   38.30   11.11
  11  -5  -4   26.80   15.38
  11   5  -3   -7.64    7.96
 -11   5   3  -21.04    8.30
 -11  -5   3   -2.51    8.86
  11  -5  -3   -2.63   12.80
 -11  -5   3   24.24    9.77
 -11   5   2  -10.60    9.08
  11   5  -2   13.78   10.62
 -11  -5   2    0.69   12.22
  11  -5  -2    8.19   13.28
 -11  -5   2    5.14    9.73
  11   5  -1   27.00   12.12
 -11   5   1    0.87    9.53
 -11  -5   1   16.14   11.36
 -11  -5   1    9.39   14.08
  11  -5  -1   10.72   13.98
 -11   5   0   -6.82    9.71
  11   5   0   -3.84    8.82
 -11  -5   0    9.05   10.18
  11  -5   0    8.06   13.02
 -11  -5   0    6.15   14.80
  11   5   1  148.31   23.55
 -11   5  -1  188.90   23.58
 -11  -5  -1  121.63   21.79
  11  -5   1  145.31   23.72
  11  -5   1  131.28   27.60
  11   5   2   -0.64   10.43
 -11   5  -2   14.19   12.37
  11  -5   2    9.96   13.39
  11  -5   2    7.74   11.03
 -11  -5  -2   -0.79    9.37
  11   5   3   34.95   15.29
 -11   5  -3   54.15   12.88
  11  -5   3   41.00   20.25
  11   5   4   84.71   20.15
 -11   5  -4   77.29   15.26
  11  -5   4   98.73   23.85
  11   5   5   25.88   15.53
 -11   5  -5   30.31   10.36
 -11  -5  -5   44.17   18.04
  11  -5   5   16.33   18.56
  11   5   6  156.33   27.72
 -11  -5  -6  171.72   27.20
  11  -5   6  168.36   33.12
  11   5   7   13.60   16.60
 -11  -5  -7  -18.12   11.43
  11  -5   7   13.44   18.89
  11   5   8   14.78   18.19
  11  -5   8   93.59   34.14
 -11  -5  -8   67.14   19.10
 -11  -6  12  -10.00   14.89
  11  -6 -12   14.29   24.86
  11  -6 -11    2.95   13.50
 -11  -6  11  -18.41   14.07
 -11  -6  10   -8.74    3.51
  11  -6 -10   -5.88   17.10
 -11  -6  10   -3.00    3.30
 -11  -6  10   21.16   18.23
 -11  -6   9   11.73    7.32
 -11  -6   9   13.47    5.60
 -11  -6   9   45.35   17.45
  11  -6  -9   15.93   20.94
 -11  -6   8   12.21   12.97
 -11  -6   8   14.28    7.36
  11  -6  -8   24.73   19.74
  11  -6  -7  104.37   27.76
 -11  -6   7   72.88   20.61
 -11  -6   6   -6.13   14.26
 -11  -6   6   -4.24    7.28
  11  -6  -6  -13.72   13.31
 -11  -6   5   98.80   15.66
  11  -6  -5  126.23   28.19
 -11  -6   5  118.71   23.54
 -11  -6   4   20.42    9.48
 -11  -6   4  -21.95   12.19
  11  -6  -4   15.38   16.55
 -11  -6   3  121.24   24.78
  11  -6  -3  156.42   28.15
 -11  -6   3  152.47   21.68
 -11  -6   2   60.09   15.83
  11  -6  -2   35.21   17.42
 -11  -6   2   55.77   17.86
  11   6  -1  104.79   19.36
  11  -6  -1   97.47   23.91
 -11  -6   1   76.57   19.35
 -11  -6   1   78.26   20.56
  11   6   0  113.45   20.59
 -11  -6   0  108.66   22.14
  11  -6   0   90.47   20.36
 -11  -6   0   98.04   20.48
  11   6   1    8.13   10.61
 -11   6  -1   16.90   12.94
 -11  -6  -1  -12.14   10.93
  11  -6   1  -10.09    9.43
  11   6   2  -22.06   10.32
 -11   6  -2   10.87   10.37
  11  -6   2  -12.74   11.22
  11  -6   2   20.51   18.02
 -11  -6  -2   -7.90   10.80
 -11   6  -3   85.87   18.46
  11   6   3   67.92   20.03
  11  -6   3   82.36   18.48
 -11  -6  -3   49.64   19.82
  11  -6   3   74.53   26.31
 -11   6  -4   10.31   11.82
  11   6   4   28.85   17.92
  11  -6   4  -10.56   13.76
 -11  -6  -4   25.19   17.44
  11  -6   4    5.73   11.46
  11   6   5  115.20   25.13
  11  -6   5  123.03   31.68
 -11  -6  -5  142.62   25.67
  11   6   6    6.08   16.06
 -11   6  -6    0.88    8.60
 -11  -6  -6   -6.10   12.92
 -11   6  -7   13.02    9.88
  11   6   7   53.34   20.84
 -11  -6  -7   30.57   18.38
  11  -6   7   56.83   25.65
 -11  -7  10   16.32   17.62
 -11  -7  10   -8.29    8.40
  11  -7 -10   17.41   24.41
  11  -7  -9   72.25   27.33
 -11  -7   9   25.66    8.72
 -11  -7   8   12.10    8.66
 -11  -7   8   34.62   19.94
  11  -7  -8   12.61   16.79
 -11  -7   7   35.03   20.17
 -11  -7   7   -7.78    8.71
  11  -7  -7    0.58   18.33
 -11  -7   6   36.40   19.32
  11  -7  -6   32.72   21.26
 -11  -7   6   23.56   12.30
  11  -7  -5   20.96   19.61
 -11  -7   5   16.32   11.69
 -11  -7   5   36.14   18.49
 -11  -7   4   88.30   24.04
  11  -7  -4   58.35   21.53
 -11  -7   4   80.21   19.84
  11  -7  -3   59.07   22.15
 -11  -7   3   98.66   19.04
 -11  -7   3   69.45   21.29
  11  -7  -2   -3.93   14.32
 -11  -7   2   -7.20   14.46
 -11  -7   2   -3.70   13.05
  11  -7  -1   30.62   17.36
 -11  -7   1   37.53   18.31
  11   7   0   23.03   15.83
 -11  -7   0   53.09   20.28
  11  -7   0   25.23   14.83
  11   7   1   24.88   16.56
  11  -7   1   24.43   14.12
 -11  -7  -1   -4.83   14.89
  11   7   2   47.17   19.01
 -11  -7  -2   49.14   21.63
  11  -7   2   64.94   18.69
  11  -7   2   43.96   19.55
  11   7   3   -6.90   13.77
  11  -7   3   -7.87   12.67
 -11  -7  -3    0.50   15.10
 -11   7  -4  -37.12   13.62
  11   7   4   -1.93   15.23
  11  -7   4   28.85   23.72
 -11  -7  -4  -19.77   13.08
  11  -7   4   27.73   14.39
 -11  -8   5   -0.73   13.15
  11  -8  -5    9.77   20.26
  11  -8  -4    2.88   17.55
 -11  -8   4  -28.37   14.22
 -11  -8   3    7.13   16.91
  11  -8  -2   -9.75   18.45
 -11  -8   2   76.44   24.43
 -11  -8   1  -11.92   16.70
  11  -8  -1   -7.12   17.00
  12   0 -15    5.98    3.93
  12   0 -14    3.39    2.61
 -12   0   9    1.22   10.33
 -12   0   8   -0.63    9.02
  12   0  -8   11.69    3.77
  12   0  -8    9.64    3.64
  12   0  -7    4.10    4.24
  12   0  -7    7.73    4.44
  12   0  -6  353.84   24.78
  12   0  -5   10.02    6.27
  12   0  -4  896.32   56.45
  12   0  -3   -2.47    6.73
  12   0  -1   -1.83    6.40
  12   0   0  105.73   17.91
  12   0   1   -3.00    7.95
 -12   0  -2  781.01   53.59
 -12   0  -2  831.37   59.54
  12   0   2  805.74   58.46
  12   0   3   13.52   12.52
 -12   0  -3   15.68   11.22
 -12   0  -3   -5.39    6.95
  12   0   4  369.23   37.77
 -12   0  -4  385.01   38.87
 -12   0  -4  375.53   29.05
 -12   0  -5    8.24    6.87
 -12   0  -5    1.02    6.04
  12   0   5  -14.27   11.11
 -12   0  -6   96.43   11.34
 -12   0  -6   88.84   11.26
  12   0   6  135.96   25.25
  12   0   7   -1.48   13.03
  12   0   8  -14.59    8.94
  12   0   9    8.62   12.48
  12   0  10   29.95   18.97
  12   0  11   11.77   18.32
  12  -1 -16   -6.45    8.61
  12  -1 -15  -17.93    6.21
  12  -1 -13   32.21    9.08
  12  -1 -12   22.63    7.57
  12  -1 -11   17.25    6.84
  12  -1 -10   31.23    8.25
  12  -1  -9   49.55    9.67
 -12   1   8  275.01   28.93
  12  -1  -8  269.97   21.15
 -12   1   7  153.93   22.33
  12  -1  -7  130.21   15.25
  12  -1  -7  102.51   13.23
  12   1  -6  564.88   31.26
 -12   1   6  543.22   44.32
  12   1  -6  514.29   31.15
  12  -1  -6  580.76   39.09
 -12   1   5  128.65   21.43
  12   1  -5  172.67   13.69
  12  -1  -5  164.49   18.61
  12   1  -4  390.07   26.68
 -12   1   4  438.54   35.25
  12  -1  -4  321.00   30.28
 -12   1   3   53.79   13.26
  12   1  -3   29.80    8.92
  12  -1  -3   22.62    9.34
 -12   1   2   74.37   15.07
  12  -1  -2   66.72   14.47
 -12   1   1  467.59   37.08
  12   1  -1  436.77   34.77
  12  -1  -1  529.74   39.22
 -12  -1   1  424.18   35.59
 -12   1   0    6.02    8.30
  12   1   0   10.61    8.90
 -12  -1   0   18.84   10.53
 -12  -1   0   24.87    9.59
  12  -1   0    9.47    9.55
  12   1   1  535.19   40.16
 -12   1  -1  400.27   34.63
 -12  -1  -1  480.29   37.56
 -12  -1  -1  458.16   38.63
  12  -1   1  498.65   40.73
 -12   1  -2   39.01   10.22
  12   1   2   47.81   14.11
 -12  -1  -2   40.89   13.52
  12  -1   2   65.07   16.99
 -12  -1  -2   33.28   10.70
 -12   1  -3   43.44   12.34
  12   1   3   46.20   15.59
  12  -1   3   66.18   18.51
 -12  -1  -3   36.84   14.89
 -12  -1  -3   83.68   14.59
 -12   1  -4   65.01   11.04
  12   1   4   32.94   15.26
 -12   1  -4   31.96    8.93
 -12  -1  -4   45.64   10.63
 -12  -1  -4   77.32   16.58
  12  -1   4   23.29   14.60
 -12   1  -5   52.36    8.92
 -12   1  -5   50.36    8.97
  12   1   5   84.47   19.56
  12  -1   5   83.72   19.06
 -12  -1  -5   86.31   13.62
 -12   1  -6   26.86    4.23
  12   1   6    9.28   13.82
 -12   1  -6   22.27    4.37
  12  -1   6   17.21   15.96
 -12  -1  -6   24.57    8.85
  12   1   7   -7.16   12.08
 -12  -1  -7    1.73    5.80
  12  -1   7    5.14   14.64
  12   1   8   87.21   23.47
  12  -1   8   64.45   22.66
  12   1   9   -5.85   15.90
  12  -1   9   -1.84   17.20
  12   1  10   68.80   20.27
  12  -1  10   22.25   19.68
  12  -2 -16   -3.37   10.64
  12  -2 -15   27.24   12.49
  12  -2 -14    9.14   11.51
  12  -2 -13  151.66   20.27
  12  -2 -12    8.67    9.20
  12  -2 -11    6.84    7.92
  12  -2 -10   22.90   10.30
  12  -2  -9   66.78   12.42
 -12   2   8   -4.77    6.88
  12  -2  -8    5.25    7.56
 -12   2   7  398.26   36.72
  12  -2  -7  404.66   31.26
 -12   2   6   25.18   11.50
  12  -2  -6   49.28   11.40
 -12   2   5   99.50   22.04
  12   2  -5  115.93    9.90
  12   2  -4   11.81    5.84
 -12   2   4   16.32   10.62
  12  -2  -4   13.71    8.76
 -12   2   3   91.21   17.00
  12   2  -3  106.62   12.93
  12  -2  -3  113.78   18.89
 -12  -2   3   70.48   17.00
 -12  -2   3   71.79   12.07
 -12   2   2  156.53   20.16
  12   2  -2  179.34   18.37
 -12  -2   2  210.85   25.42
 -12  -2   2  200.83   19.65
  12  -2  -2  170.74   24.09
  12   2  -1  247.89   21.83
 -12   2   1  232.45   23.23
  12  -2  -1  159.97   25.36
 -12  -2   1  240.37   26.02
 -12  -2   1  210.12   22.16
 -12   2   0  123.14   18.27
  12   2   0  118.09   17.77
  12  -2   0  100.28   20.19
 -12  -2   0  119.40   18.88
 -12  -2   0  159.60   20.58
 -12   2  -1  123.66   17.42
  12   2   1  113.60   17.64
 -12  -2  -1   99.00   17.84
  12  -2   1  133.11   23.34
 -12  -2  -1   91.49   17.41
 -12   2  -2   49.35   11.26
  12   2   2   40.15   13.18
  12  -2   2   39.42   16.48
 -12  -2  -2   53.28   14.72
 -12  -2  -2   49.79   12.63
  12   2   3   40.10   13.63
 -12   2  -3   34.63    9.63
  12  -2   3   38.22   16.21
 -12  -2  -3   38.22   12.07
 -12  -2  -3   35.87   14.11
  12   2   4   19.01   12.56
 -12   2  -4   31.77    8.12
 -12  -2  -4   23.61   13.47
 -12  -2  -4   13.05   10.03
 -12   2  -5   37.72    7.55
 -12   2  -5   31.70    7.30
 -12  -2  -5   37.17   11.53
  12  -2   5   27.74   14.04
  12   2   6    2.67    9.86
  12  -2   6   -3.03   14.66
 -12  -2  -6   -6.30    6.99
  12   2   7   14.68   16.33
 -12  -2  -7   48.15   11.29
  12  -2   7   52.20   18.14
  12   2   8   35.83   17.90
  12  -2   8   -9.40   14.71
 -12  -2  -8   25.02    9.59
  12   2   9   16.94   17.13
  12  -2   9   61.12   20.53
 -12  -2 -10   -0.15    3.77
  12  -2  10    4.52   20.09
  12  -3 -16   51.83   17.32
 -12  -3  16  -35.32   13.70
  12  -3 -15    0.50   15.26
  12  -3 -14    5.75   12.18
  12  -3 -13   28.06   13.31
  12  -3 -12    3.08    9.00
  12  -3 -10   47.96   13.63
  12  -3  -9   32.43   11.43
  12  -3  -8   44.47   12.08
 -12  -3   8   25.39   19.13
 -12  -3   7   70.36   18.93
  12  -3  -7   49.65   13.87
 -12   3   6   59.37   16.49
  12  -3  -6   67.48   14.85
 -12  -3   6   67.10   19.08
 -12   3   5   48.70   14.40
 -12  -3   5   55.13    8.09
 -12  -3   5   68.36   16.46
  12   3  -4   72.18   10.62
 -12   3   4   94.76   17.41
 -12  -3   4   73.05   16.90
 -12  -3   4   61.32   10.93
 -12   3   3  241.74   24.06
  12   3  -3  185.49   18.40
 -12  -3   3  179.78   27.12
 -12  -3   3  190.16   19.37
  12   3  -2   76.40   16.18
 -12   3   2  102.93   17.57
 -12  -3   2   97.22   15.55
 -12  -3   2  109.18   20.41
  12  -3  -2   58.27   17.92
 -12   3   1   68.90   14.52
  12   3  -1   73.64   14.65
 -12  -3   1  111.18   17.43
 -12  -3   1   89.55   18.76
  12  -3  -1   58.79   18.27
 -12   3   0   75.02   15.39
  12   3   0   79.40   15.75
 -12  -3   0   75.73   17.17
  12  -3   0   93.95   19.99
 -12  -3   0  103.29   17.56
  12   3   1  673.60   47.84
 -12   3  -1  630.13   45.33
 -12  -3  -1  513.33   47.02
 -12  -3  -1  613.93   47.48
  12  -3   1  742.46   56.06
 -12   3  -2    0.69    7.87
  12   3   2   -2.56    9.57
 -12  -3  -2    6.34    9.81
  12  -3   2   10.53   13.08
  12   3   3  305.81   32.34
 -12   3  -3  347.57   27.56
 -12  -3  -3  298.10   29.87
 -12  -3  -3  291.83   33.85
  12  -3   3  385.87   44.85
  12   3   4  -10.67   10.22
 -12  -3  -4   -4.64   10.15
  12  -3   4    2.61   10.54
  12   3   5   13.96   13.85
 -12   3  -5    8.94    6.14
 -12  -3  -5    7.52   10.30
  12  -3   5   14.78   12.07
  12   3   6  125.41   24.22
  12  -3   6  113.29   24.88
 -12  -3  -6   66.70   15.61
  12   3   7   -9.04   13.22
 -12  -3  -7    7.70    9.78
  12  -3   7  -26.84   13.79
  12   3   8   23.63   14.75
 -12  -3  -8   20.88   10.81
  12  -3   8   20.28   19.45
  12   3   9  -10.77   16.28
  12  -3   9    7.20   13.69
 -12  -3  -9   -6.45    6.68
  12   3  10  -31.49   15.01
  12  -3  10   -2.93   17.29
 -12  -3 -10   -6.31    6.11
 -12  -4  15   -8.01   15.56
 -12  -4  14  -11.81   13.75
 -12  -4  13   15.17   16.25
 -12  -4  12   15.97   16.70
  12  -4 -12    9.54   11.12
 -12  -4  11    6.32   15.21
  12  -4 -11    3.60   11.54
  12  -4 -10   49.74   14.23
 -12  -4  10   52.76   20.31
  12  -4  -9    1.32    9.95
 -12  -4   9   11.73   14.76
  12  -4  -8   37.79   13.78
 -12  -4   8   53.50   19.54
  12  -4  -7    8.85   10.88
 -12  -4   7   11.28   11.39
 -12  -4   6  122.85   24.22
 -12  -4   6  110.76   10.31
  12  -4  -6  113.38   20.08
 -12  -4   5   18.91   12.37
  12  -4  -5   28.03   12.23
 -12  -4   5   16.90    6.47
 -12   4   4    7.40   10.37
  12   4  -4   -3.72    6.44
 -12  -4   4   11.81    6.69
 -12  -4   4    8.32   10.99
 -12   4   3   44.34   14.50
  12   4  -3   18.58    9.10
 -12  -4   3   30.02   15.46
 -12  -4   3   20.61    9.40
  12   4  -2  473.47   36.47
 -12   4   2  585.95   41.13
 -12  -4   2  411.74   36.23
 -12  -4   2  434.93   39.84
  12   4  -1  190.43   22.29
 -12   4   1  168.74   23.99
  12  -4  -1  169.12   28.83
 -12  -4   1  225.86   24.36
 -12  -4   1  208.62   24.56
 -12   4   0  310.93   30.90
  12   4   0  320.15   30.91
  12  -4   0  328.16   38.72
 -12  -4   0  309.74   32.73
 -12  -4   0  417.41   34.57
  12   4   1   40.86   14.33
 -12   4  -1   42.64   12.38
  12  -4   1   53.89   18.65
 -12  -4  -1   39.96   15.88
 -12  -4  -1   16.41   14.65
 -12   4  -2   53.79   14.14
  12   4   2   96.12   18.01
 -12  -4  -2   74.20   18.63
  12  -4   2   39.17   19.14
 -12  -4  -2   68.34   17.26
 -12   4  -3    6.75    8.16
  12   4   3   -5.61   10.94
  12  -4   3   -4.30    9.26
 -12  -4  -3  -11.29   10.09
 -12   4  -4  124.28   17.10
  12   4   4  126.22   23.41
  12  -4   4   83.92   23.17
 -12  -4  -4  127.25   21.70
  12   4   5   36.16   16.31
 -12   4  -5    9.98    8.35
  12  -4   5  -10.98   15.19
 -12  -4  -5   25.87   13.62
  12   4   6    3.62   14.15
  12  -4   6    1.24   17.28
 -12  -4  -6   -0.71   10.17
  12   4   7   -1.59   13.84
 -12  -4  -7   11.48   11.16
  12  -4   7  -14.89   11.35
  12   4   8    5.85   16.65
  12  -4   8   -1.46   14.95
 -12  -4  -8    0.27   10.97
  12   4   9   -0.85   17.92
 -12  -4  -9    0.73   13.42
  12  -4   9  -31.65   14.73
 -12  -5  13  -20.04   14.17
 -12  -5  12   70.31   24.98
 -12  -5  11   26.46   19.37
 -12  -5  10  -24.47   12.59
 -12  -5   9   37.60   20.52
 -12  -5   8  130.37   27.56
  12  -5  -7   77.53   25.30
 -12  -5   7   95.08    9.74
 -12  -5   7   67.34   22.04
 -12  -5   6  245.35   31.88
  12  -5  -6  190.63   33.81
 -12  -5   6  217.94   18.73
  12  -5  -5   19.11   17.94
 -12  -5   5   18.08   14.82
 -12  -5   4   92.16   14.45
  12  -5  -4   81.77   22.53
 -12  -5   4   78.40   20.57
  12   5  -3   17.42   10.76
 -12  -5   3   39.76   16.46
  12  -5  -3   21.07   15.91
 -12  -5   3   16.03    8.60
 -12   5   2   -6.61    9.13
  12   5  -2   21.37   11.04
 -12  -5   2    3.34    9.89
  12  -5  -2   25.41   16.24
 -12  -5   2    7.19    9.49
 -12   5   1   -2.80   13.37
  12   5  -1   17.56   10.61
 -12  -5   1  -12.96    9.80
  12  -5  -1   20.36   14.13
 -12  -5   1    8.56   13.96
  12   5   0   48.09   15.83
 -12   5   0   49.02   16.99
  12  -5   0   75.41   23.31
 -12  -5   0   62.35   18.41
 -12  -5   0   35.29   16.91
  12   5   1  104.60   19.89
 -12  -5  -1  117.76   23.36
 -12  -5  -1   95.20   21.17
  12  -5   1   97.99   25.54
  12   5   2   25.53   14.01
 -12   5  -2   45.61   14.11
  12  -5   2   16.46   16.58
 -12  -5  -2   33.20   15.17
  12   5   3   -0.45   11.40
 -12   5  -3   20.25   10.84
 -12  -5  -3   24.90   14.29
  12  -5   3   -6.20   11.67
  12   5   4   20.48   13.51
 -12   5  -4   18.71   10.61
  12  -5   4   11.43   17.88
 -12  -5  -4   13.64   12.39
  12   5   5   -8.99   12.90
 -12   5  -5  -12.00    6.21
  12  -5   5  -26.52   16.22
 -12  -5  -5   -4.31   11.52
  12   5   6   24.52   16.64
  12  -5   6   -1.78   18.03
 -12  -5  -6   -1.20   11.43
  12   5   7    8.18   16.19
 -12  -5  -7   17.13   15.17
  12  -5   7   38.39   23.64
 -12  -6  11   -4.58   16.98
  12  -6 -10  -10.02   19.70
 -12  -6  10  -10.05   14.91
 -12  -6   9    8.55   17.89
  12  -6  -9  -12.85   19.21
 -12  -6   8    0.71    5.80
  12  -6  -8  -10.55   16.00
 -12  -6   8   25.65   18.82
 -12  -6   7   -5.67   14.92
 -12  -6   7   -5.19    6.42
  12  -6  -7   10.77   20.65
 -12  -6   6  -11.54   12.93
  12  -6  -6   32.68   20.37
 -12  -6   6    5.27    8.72
 -12  -6   5   55.96   13.95
 -12  -6   5   90.93   23.21
  12  -6  -5   94.48   25.89
 -12  -6   4   18.75   11.60
 -12  -6   4   29.52   15.13
  12  -6  -4    0.57   15.00
  12  -6  -3  160.80   28.71
 -12  -6   3   84.71   20.25
 -12  -6   3   87.97   18.63
  12   6  -2    6.63   11.86
 -12  -6   2  -21.02   10.98
 -12  -6   2    3.56   12.16
  12  -6  -2  -10.45   15.32
  12   6  -1   62.44   19.29
 -12  -6   1   92.18   22.43
 -12  -6   1   56.64   17.03
  12  -6  -1   78.53   22.50
  12   6   0   10.93   13.41
 -12  -6   0    5.90   14.28
  12  -6   0   16.17   13.58
 -12  -6   0   44.27   16.45
 -12   6  -1   24.71   16.01
  12  -6   1    4.38   12.85
 -12  -6  -1   10.76   14.37
  12  -6   1   13.51   12.70
 -12   6  -2   25.69   14.66
  12   6   2   27.60   15.13
 -12  -6  -2   14.49   14.97
  12  -6   2   50.05   17.90
  12  -6   2   32.22   21.98
  12   6   3    4.86   13.98
 -12   6  -3    3.43   13.10
 -12  -6  -3    8.06   13.91
  12  -6   3  -18.38   15.47
 -12   6  -4   23.54   12.66
  12   6   4    2.70   15.07
  12  -6   4   -2.80   18.61
 -12  -6  -4   27.43   16.32
  12   6   5   49.78   19.24
  12  -6   5   63.32   28.01
 -12  -6  -5   37.97   18.19
 -12  -7   9    9.77    8.55
 -12  -7   9   20.42   15.27
  12  -7  -9    8.43   22.45
  12  -7  -8    4.13   22.17
 -12  -7   8   18.52    8.49
 -12  -7   8   31.45   20.95
  12  -7  -7    8.42   19.51
 -12  -7   7   22.02    9.91
 -12  -7   6   13.42    9.70
  12  -7  -6   -6.45   16.36
 -12  -7   6    3.65   13.67
 -12  -7   5   -0.96   10.72
 -12  -7   5   -4.56   14.88
  12  -7  -5    7.84   14.15
  12  -7  -4    5.82   16.29
 -12  -7   4   11.35   17.22
 -12  -7   3   44.69   14.96
 -12  -7   3   11.29   13.25
  12  -7  -2   31.60   19.11
 -12  -7   2   31.20   17.70
 -12  -7   2   65.54   21.84
  12  -7  -1   32.37   16.72
 -12  -7   1   53.41   20.01
  12   7   0   25.52   15.42
  12  -7   0   32.54   19.36
 -12  -7   0   12.61   16.20
  12   7   1   58.40   20.66
 -12  -7  -1  127.02   26.21
  12  -7   1   81.40   31.45
  12  -7   1  115.05   25.32
  12   7   2    0.27   15.33
 -12  -7  -2   -7.26   15.44
  12  -7   2    3.58   22.10
  12  -7   2  -12.17   13.80
  12   7   3   22.71   19.66
 -12  -7  -3   32.16   21.36
  12  -7   3   63.53   22.82
  12  -7   3   19.77   22.24
  13   0  -8   17.76    4.61
  13   0  -8   29.96    5.09
 -13   0   7    6.30   10.84
  13   0  -7   -1.54    3.92
  13   0  -7   -0.73    4.78
  13   0  -6    3.56    5.86
  13   0  -5    1.38    6.36
  13   0  -4   80.05   12.88
  13   0  -2  391.15   32.85
  13   0  -1    1.31    7.80
  13   0   0   61.17   15.03
  13   0   2   10.50   10.92
 -13   0  -2   11.19    8.49
 -13   0  -3    6.17    7.92
 -13   0  -3   -2.01    8.61
 -13   0  -3   -2.59    6.32
  13   0   3   -2.61   10.92
  13   0   4  162.68   27.74
 -13   0  -4  213.74   20.69
 -13   0  -4  197.84   21.02
 -13   0  -5   11.26    7.41
  13   0   5   -2.13    9.42
 -13   0  -5    2.59    6.62
 -13   0  -6  123.03   13.40
 -13   0  -6  142.51   13.98
  13   0   6  156.79   28.65
  13   0   7   17.52   17.16
  13   0   8   -7.81   11.08
  13   0   9    2.83   16.79
  13   0  10   59.10   21.33
  13  -1 -15    3.42    6.19
  13  -1 -14    8.51    4.65
  13  -1 -13   -9.75    4.75
  13  -1 -12   35.36    8.68
  13  -1 -11  212.15   18.06
  13  -1 -10  181.45   16.65
  13  -1  -9   38.42    8.71
  13  -1  -8   60.47   10.56
  13  -1  -8   67.05   11.97
 -13   1   7   -0.45   11.14
  13  -1  -7   -2.36    6.75
  13  -1  -7    4.00    6.40
 -13   1   6   79.30   18.78
  13   1  -6   87.23    8.62
  13  -1  -6  130.59   15.93
  13   1  -5   -0.84    4.84
 -13   1   5    4.34    9.85
  13  -1  -5    0.29    7.11
  13   1  -4  347.46   25.92
  13  -1  -4  354.88   29.77
  13   1  -3    6.52    7.09
 -13   1   3   22.37   11.51
  13  -1  -3   30.51   10.80
 -13   1   2   68.98   15.46
  13   1  -2   49.94   12.42
  13  -1  -2   52.12   14.48
  13   1  -1   20.44    9.32
 -13   1   1   13.99   10.91
  13  -1  -1   14.15   10.20
 -13   1   0   36.20   12.07
  13   1   0   33.18   12.01
 -13  -1   0   48.41   13.79
  13  -1   0   73.99   16.34
 -13  -1   0   22.42   10.70
  13   1   1   98.73   19.59
 -13   1  -1  108.37   16.95
 -13  -1  -1  110.67   19.86
  13  -1   1   92.02   19.60
 -13  -1  -1   98.42   17.33
 -13   1  -2   10.42    8.83
  13   1   2   10.87   11.03
  13  -1   2   14.88   13.20
 -13  -1  -2   21.77   11.56
 -13  -1  -2   -9.71    8.00
 -13   1  -3  131.80   17.30
  13   1   3  119.32   22.36
  13  -1   3  111.46   22.52
 -13  -1  -3  170.23   25.81
 -13  -1  -3  127.55   18.60
 -13   1  -4    2.39    7.20
  13   1   4   -4.22   10.89
 -13  -1  -4    5.99    7.79
  13  -1   4   -8.74   11.08
 -13   1  -5   78.63   11.48
  13   1   5  108.78   21.53
 -13   1  -5  102.35   12.65
 -13  -1  -5  118.33   15.96
  13  -1   5   68.74   21.50
 -13   1  -6    4.55    2.97
  13   1   6   10.95   14.08
 -13  -1  -6   20.71    8.52
  13  -1   6  -11.99   13.20
  13   1   7   16.78   16.48
 -13  -1  -7   16.47    6.74
  13  -1   7    7.74   16.20
  13   1   8  -25.04   13.86
  13  -1   8   15.76   18.78
 -13  -1  -8    1.56    2.89
 -13  -1  -8   -4.89    3.54
  13   1   9   10.37   17.34
  13  -1   9   20.56   18.87
  13   1  10   32.58   21.00
  13  -1  10   -1.65   18.95
  13  -2 -16   -8.92   11.56
  13  -2 -15    8.03    9.55
  13  -2 -14    9.74    8.88
  13  -2 -13   20.97   10.26
  13  -2 -12    3.15    8.68
  13  -2 -11   98.60   14.88
  13  -2 -10   76.53   13.35
  13  -2  -9    8.11    7.12
  13  -2  -8   -8.68    6.81
  13  -2  -7   86.78   14.53
 -13   2   6   96.68   18.27
  13   2  -5   63.44    8.45
 -13   2   5   64.67   14.87
  13  -2  -5   71.26   15.50
  13   2  -4   97.36   12.40
 -13   2   4  110.41   19.39
  13  -2  -4   58.58   15.83
 -13   2   3 1060.93   77.01
  13   2  -3 1155.36   71.82
  13  -2  -3 1391.27   80.95
 -13  -2   3 1167.92   81.01
  13   2  -2  112.28   16.07
 -13   2   2   94.87   18.12
 -13  -2   2  121.43   21.98
 -13  -2   2  118.75   17.01
  13  -2  -2   75.08   18.30
 -13   2   1  579.29   47.76
  13   2  -1  748.19   48.49
 -13  -2   1  765.31   50.38
  13  -2  -1  634.46   52.55
 -13  -2   1  669.06   51.73
  13   2   0   86.41   15.86
 -13   2   0   64.90   14.82
 -13  -2   0   41.90   14.20
  13  -2   0   87.57   19.87
 -13  -2   0   87.05   17.44
  13   2   1  104.92   17.87
 -13   2  -1  100.42   16.64
 -13  -2  -1   83.32   17.35
 -13  -2  -1   91.27   18.84
  13  -2   1   91.45   20.26
  13   2   2    0.16    9.61
 -13   2  -2    5.27    7.89
 -13  -2  -2   -3.23    8.20
 -13  -2  -2   26.12   11.60
  13  -2   2   -5.49   10.98
 -13   2  -3    7.39    7.88
  13   2   3    3.30   10.69
 -13  -2  -3   21.81   13.02
 -13  -2  -3    1.88    9.00
  13   2   4   -8.41    9.78
 -13   2  -4   -5.23    6.12
  13  -2   4   -7.79   12.05
 -13  -2  -4    0.06    9.42
 -13   2  -5   -4.26    5.07
 -13   2  -5   15.21    6.19
  13   2   5    7.04   13.15
 -13  -2  -5    0.01    9.98
  13  -2   5   24.39   16.98
  13   2   6    2.71   14.62
  13  -2   6   10.80   15.75
 -13  -2  -6    0.34    8.86
  13   2   7    0.72   10.43
 -13  -2  -7    7.60    9.29
  13  -2   7   -0.89   16.59
  13   2   8   -9.11   10.33
  13  -2   8   15.83   14.47
  13   2   9   13.34   17.48
  13  -2   9   25.00   22.28
 -13  -2  -9    6.04    4.24
  13  -3 -15   15.80   15.81
  13  -3 -13   19.69   13.65
  13  -3 -12   30.98   13.13
  13  -3 -11   45.75   13.27
  13  -3 -10   26.77   13.21
 -13  -3   9   37.94   15.05
  13  -3  -9    1.91    9.71
 -13  -3   8   11.86   10.50
  13  -3  -8  -14.56    7.54
  13  -3  -7   71.06   15.19
 -13  -3   7   78.54   19.89
  13  -3  -6   13.81    8.87
 -13  -3   6   -6.14   14.74
 -13   3   5   41.02   14.73
  13   3  -5   51.34    7.93
 -13  -3   5   74.49   19.79
  13   3  -4   47.31    9.65
 -13   3   4   49.41   14.74
 -13  -3   4   63.15   10.81
 -13  -3   4   56.49   17.73
 -13   3   3  100.38   18.55
  13   3  -3   91.05   13.74
 -13  -3   3  100.12   14.97
  13  -3  -3   79.46   19.29
 -13  -3   3   91.42   21.00
 -13   3   2   87.48   21.60
  13   3  -2  116.71   16.36
 -13  -3   2  101.23   21.08
  13  -3  -2  102.10   21.62
 -13  -3   2  107.62   16.98
  13   3  -1  344.28   30.03
 -13   3   1  349.11   31.49
 -13  -3   1  337.27   34.11
 -13  -3   1  303.27   30.78
  13  -3  -1  362.78   36.85
 -13   3   0    3.43    9.07
  13   3   0    0.35    8.17
 -13  -3   0   36.79   13.10
 -13  -3   0    2.63    9.80
  13  -3   0    2.83   11.71
 -13   3  -1   17.92   11.32
  13   3   1   21.11   11.53
  13  -3   1   20.23   13.92
 -13  -3  -1   -8.38   12.50
 -13  -3  -1    3.05   10.87
  13   3   2  111.78   20.15
 -13   3  -2   90.68   14.92
 -13  -3  -2  112.13   18.91
 -13  -3  -2   93.96   21.04
  13  -3   2   57.41   20.50
 -13   3  -3   78.36   13.42
  13   3   3   71.26   18.60
  13  -3   3   37.92   20.20
 -13  -3  -3   90.89   17.10
 -13  -3  -3   83.89   28.01
 -13   3  -4   28.92    8.85
  13   3   4   31.73   15.30
 -13  -3  -4   13.17   11.90
  13  -3   4   -6.94   13.60
  13   3   5  200.16   29.92
 -13  -3  -5  160.98   23.07
  13  -3   5  160.25   29.66
  13   3   6    4.47   14.30
 -13  -3  -6   -2.49   10.13
  13  -3   6    1.58   16.80
  13   3   7   34.16   19.10
  13  -3   7   42.31   23.76
 -13  -3  -7   35.51   13.56
  13   3   8   16.37   17.31
  13  -3   8    8.78   13.08
 -13  -3  -8   13.34    9.85
 -13  -3  -9    3.40    6.80
  13  -3   9   -8.55   17.87
 -13  -4  14    5.80   17.58
 -13  -4  13  -18.51   13.91
  13  -4 -12   -1.91   13.07
 -13  -4  12   10.46   17.34
  13  -4 -11   10.08   14.13
 -13  -4  11   35.46   19.79
  13  -4 -10   31.37   13.75
 -13  -4  10   39.12   17.34
 -13  -4   9    1.86   15.43
  13  -4  -9    7.80   11.48
 -13  -4   8   96.99   24.32
  13  -4  -8   99.61   19.03
 -13  -4   7    3.69   10.11
  13  -4  -7    8.96   11.42
 -13  -4   6   66.19   20.51
  13  -4  -6   81.32   18.05
 -13  -4   5   -4.72    4.94
 -13  -4   5    5.66   10.10
  13   4  -4   15.43    8.58
 -13  -4   4   27.89   10.66
 -13  -4   4   24.94   13.36
 -13   4   3   75.32   18.24
  13   4  -3   50.92   11.61
 -13  -4   3   34.83   16.54
 -13  -4   3   27.87   11.12
 -13   4   2   -9.54   10.54
  13   4  -2    8.34   10.04
  13  -4  -2   14.45   13.38
 -13  -4   2    2.15    8.11
 -13  -4   2    4.26   11.28
 -13   4   1  179.23   23.08
  13   4  -1  129.68   20.25
  13  -4  -1  157.55   33.35
 -13  -4   1  199.67   22.72
 -13   4   0   83.12   17.55
  13   4   0   90.50   18.54
 -13  -4   0   98.20   19.07
 -13  -4   0   81.34   19.21
  13  -4   0  122.14   24.29
 -13   4  -1  -16.76    9.44
  13   4   1   -6.09    8.29
 -13  -4  -1    1.40   11.89
  13  -4   1    6.59   13.48
 -13  -4  -1  -25.47   10.33
 -13   4  -2   55.85   14.10
  13   4   2   63.27   16.39
 -13  -4  -2   57.33   17.88
 -13  -4  -2   82.52   18.33
  13  -4   2   56.97   21.73
 -13   4  -3   -2.08    8.23
  13  -4   3  -13.82   14.15
 -13  -4  -3   11.01   12.52
  13   4   4  172.90   27.59
 -13   4  -4  132.60   18.61
 -13  -4  -4  139.11   23.05
  13  -4   4  209.09   34.71
  13   4   5  -12.75   12.99
  13  -4   5   13.08   17.29
 -13  -4  -5  -16.57   11.06
  13   4   6   91.76   24.16
  13  -4   6   33.45   22.61
 -13  -4  -6   66.62   17.14
  13   4   7  -12.42   14.28
  13  -4   7   -4.14   13.63
 -13  -4  -7    3.32   12.19
 -13  -4  -8    0.74   12.46
  13  -4   8  -31.96   17.92
 -13  -5  13   78.51   29.45
 -13  -5  12   26.24   21.37
 -13  -5  11    5.31   16.65
 -13  -5  10   57.80   22.86
 -13  -5   9    0.70   12.68
 -13  -5   8   27.78   15.91
 -13  -5   7   24.65   16.10
 -13  -5   6   76.49   10.77
 -13  -5   6   78.51   22.01
 -13  -5   5   27.90   16.35
 -13  -5   4  103.99   22.51
 -13  -5   4   86.90   14.95
  13   5  -3   73.87   15.16
 -13  -5   3   68.57   19.94
 -13  -5   3   81.77   15.63
  13   5  -2   38.39   13.06
 -13  -5   2   79.54   20.30
 -13  -5   2   42.19   15.16
  13   5  -1   -8.36   10.11
 -13   5   1   -2.70   12.13
 -13  -5   1   -9.43   11.62
 -13  -5   1   -8.36   13.66
  13  -5  -1   12.85   15.67
  13   5   0  134.43   22.51
 -13   5   0  116.85   20.69
 -13  -5   0  114.22   21.05
 -13  -5   0  121.16   23.43
  13  -5   0  110.81   28.06
 -13   5  -1   -1.09   10.56
  13   5   1   11.35   12.89
  13  -5   1   16.22   18.73
 -13  -5  -1  -22.09   13.77
 -13  -5  -1   10.44   14.00
  13   5   2  -13.92    9.44
 -13   5  -2  -15.53   10.55
  13  -5   2  -25.79   14.60
 -13  -5  -2   11.03   14.79
  13   5   3   31.62   15.56
 -13   5  -3   34.29   13.16
  13  -5   3   -5.89   17.90
 -13  -5  -3    3.22   12.50
  13   5   4    1.98   13.01
 -13   5  -4    1.31    8.82
  13  -5   4   19.39   20.62
 -13  -5  -4    8.28   15.33
  13   5   5   15.04   14.79
 -13   5  -5   -9.59    6.98
 -13  -5  -5  -19.64   10.14
  13  -5   5    1.21   20.15
 -13   5  -6    2.50    7.93
  13   5   6  -15.20   14.48
 -13  -5  -6   12.04   14.21
  13  -5   6   13.46   22.29
 -13  -6  11   11.80   21.30
 -13  -6   9    9.78   17.48
 -13  -6   8    0.09   16.34
  13  -6  -7   -8.52   17.83
 -13  -6   7  -11.04   11.24
 -13  -6   7    4.33    6.35
 -13  -6   6   11.10    8.25
  13  -6  -6   10.22   15.08
 -13  -6   6   10.74   16.37
 -13  -6   5   31.86   17.55
  13  -6  -5  -10.50   16.72
 -13  -6   5    9.14    9.10
 -13  -6   4   -1.43    9.76
  13  -6  -4   12.22   18.51
 -13  -6   4    4.61   16.56
  13  -6  -3   21.47   18.26
 -13  -6   3   50.55   20.51
 -13  -6   3   57.02   14.21
  13   6  -2   24.79   13.64
  13  -6  -2   17.32   16.93
 -13  -6   2   73.99   20.55
 -13  -6   2   19.72   14.31
  13   6  -1   31.94   15.76
 -13  -6   1   41.37   14.61
 -13  -6   1   45.62   19.92
  13   6   0   29.10   15.67
 -13  -6   0   31.99   16.84
  13  -6   0    0.60   13.31
  13   6   1   38.27   15.77
 -13  -6  -1   28.09   16.66
  13  -6   1   17.27   15.60
  13   6   2    7.88   16.79
 -13   6  -2   12.62   14.46
  13  -6   2   11.17   15.05
 -13  -6  -2    8.57   15.09
  13   6   3   27.74   17.33
 -13   6  -3    0.62   13.56
 -13  -6  -3    1.64   12.92
  13  -6   3  -16.41   12.81
  13   6   4   -1.91   18.23
 -13  -6  -4   11.79   19.40
  13  -6   4   16.91   22.97
  13  -7  -7   19.78   22.67
 -13  -7   7   14.50   19.65
 -13  -7   7   47.66   18.85
 -13  -7   6    9.03   18.83
  13  -7  -6    3.47   16.97
 -13  -7   6   -3.39   12.20
  13  -7  -5   47.96   23.50
 -13  -7   5   33.35   16.49
 -13  -7   5    1.91   13.77
  13  -7  -4    7.30   19.44
 -13  -7   3   35.52   16.16
  13  -7  -3  -30.87   18.33
  13  -7  -2   24.85   18.60
  13  -7  -1   28.11   18.53
 -13  -7   1   39.33   23.37
  13   7   0   24.01   17.39
 -13  -7   0   -1.36   17.88
  13  -7   0   12.58   21.72
  13  -7   0  -19.72   13.03
  13  -7   1   17.97   17.62
  14   0  -8  355.93   22.63
  14   0  -8  351.63   22.53
  14   0  -7   -1.66    4.55
  14   0  -7   -3.86    4.79
 -14   0   6  401.95   44.37
  14   0  -6  376.47   28.14
  14   0  -5    0.69    7.20
  14   0  -4    4.93    8.38
  14   0  -3   -5.41    7.20
  14   0  -2    1.10    7.52
  14   0  -1    1.84    8.82
  14   0   0   17.52   12.95
  14   0   1    6.87   10.72
 -14   0  -2    0.27    8.74
 -14   0  -2    7.81    8.78
  14   0   2   -4.44   10.54
  14   0   3   -6.43   11.74
 -14   0  -3   -4.13    8.87
 -14   0  -3   -2.50    8.38
 -14   0  -4    5.43    8.94
 -14   0  -4    2.09    9.16
  14   0   4   13.51   14.80
 -14   0  -5    1.90    8.64
  14   0   5   -8.00   13.79
 -14   0  -5   14.24    7.63
  14   0   6   24.30   18.15
  14   0   7    1.07   16.50
  14   0   8   31.60   16.42
  14   0   9   -3.75   17.15
  14  -1 -15    1.63    5.03
  14  -1 -14   -0.05    3.97
  14  -1 -13   -6.41    3.67
  14  -1 -12   -4.00    4.01
  14  -1 -11    4.24    6.27
  14  -1 -11    8.31    5.53
  14  -1 -10    7.72    7.13
  14  -1 -10    2.66    5.31
  14  -1  -9   84.90   12.38
  14  -1  -9  114.31   14.27
  14  -1  -8  125.89   16.49
  14  -1  -8  118.65   14.22
  14  -1  -7   71.74   13.49
  14   1  -6   24.48    5.59
 -14   1   6   37.44   16.62
  14  -1  -6   33.96   10.92
  14   1  -5  162.48   15.99
 -14   1   5  149.66   23.96
  14  -1  -5  194.86   21.30
 -14   1   4   13.49   12.23
  14   1  -4   16.70    8.15
  14  -1  -4    9.78    9.86
 -14   1   3  195.34   24.37
  14  -1  -3  184.92   23.32
 -14   1   2   45.22   13.35
  14   1  -2   22.29   10.26
  14  -1  -2   27.66   12.30
 -14   1   1  -13.10    9.37
  14   1  -1    8.43   10.16
  14  -1  -1   -0.23    9.38
  14   1   0  153.16   22.06
 -14   1   0  147.75   21.62
 -14  -1   0  151.75   22.60
  14  -1   0  145.34   23.90
 -14  -1   0  139.54   22.47
  14   1   1   32.27   14.30
 -14   1  -1    5.42   10.34
  14  -1   1   15.64   13.86
 -14  -1  -1   18.96   11.86
  14   1   2  264.65   31.39
 -14   1  -2  313.90   28.04
 -14  -1  -2  304.74   29.97
  14  -1   2  329.30   34.34
 -14  -1  -2  348.20   36.05
  14   1   3    9.47   12.53
 -14   1  -3   13.41    9.47
  14  -1   3   20.34   16.05
 -14  -1  -3    5.79   10.00
  14   1   4   53.04   17.04
 -14   1  -4   58.61   11.86
 -14   1  -4   49.42   11.31
 -14  -1  -4   50.17   12.75
  14  -1   4   71.59   18.48
 -14   1  -5  -11.10    4.75
  14   1   5  -10.49   11.64
 -14   1  -5   -9.66    5.56
 -14  -1  -5   -4.40    8.14
  14  -1   5   -8.61    8.43
 -14   1  -6    0.54    2.62
  14   1   6    0.30   14.75
 -14   1  -6    4.45    2.25
  14  -1   6   23.56   14.50
  14   1   7   35.29   18.55
 -14  -1  -7   11.10    4.51
  14  -1   7   18.07   16.36
 -14  -1  -7   -4.00    5.61
  14   1   8   23.21   19.32
  14  -1   8    6.72   12.95
 -14  -1  -8    1.76    3.59
  14  -2 -15   -2.43    9.81
  14  -2 -14   21.16    7.80
  14  -2 -13   -7.60    7.14
  14  -2 -12   31.53   10.51
  14  -2 -11   17.61    8.81
  14  -2 -10   98.68   15.93
  14  -2  -9    1.61    8.08
  14  -2  -8   40.79   11.87
  14  -2  -7   45.58   13.43
  14  -2  -7   53.57   12.94
  14  -2  -6   31.91   12.71
  14   2  -5  154.98   14.10
 -14   2   5  190.24   26.86
  14  -2  -5  150.09   22.62
  14   2  -4  228.75   19.53
 -14   2   4  251.78   27.13
  14  -2  -4  178.57   24.47
  14   2  -3   -1.80    6.79
 -14   2   3   -1.74    9.21
  14  -2  -3   10.62   11.12
 -14  -2   3   10.35   12.21
  14   2  -2   15.72    9.65
 -14  -2   2   50.92   11.84
 -14  -2   2   73.89   18.50
  14  -2  -2   52.86   15.82
  14   2  -1  419.01   33.60
 -14   2   1  388.97   35.15
  14  -2  -1  425.96   40.34
 -14  -2   1  438.22   38.63
 -14  -2   1  373.08   35.22
 -14   2   0    4.71   10.32
  14   2   0   23.14   12.60
  14  -2   0   25.13   14.68
 -14  -2   0   -9.77    8.25
 -14  -2   0   -1.06   10.86
 -14   2  -1  476.22   37.35
  14   2   1  428.73   38.31
 -14  -2  -1  435.58   39.63
  14  -2   1  499.15   44.68
  14   2   2   13.94   11.10
 -14   2  -2    3.29    8.44
  14  -2   2   -0.17   15.33
 -14  -2  -2  -18.86    9.73
 -14  -2  -2  -16.79    8.35
  14   2   3   25.69   15.22
 -14   2  -3   37.34   11.02
  14  -2   3   14.29   14.43
 -14  -2  -3   35.18   12.35
  14   2   4   34.35   15.27
 -14  -2  -4  -11.31    9.79
  14  -2   4   18.56   16.95
  14   2   5   11.90   14.22
 -14   2  -5   -0.52    4.85
 -14   2  -5   -8.16    3.91
  14  -2   5    1.69   14.34
 -14  -2  -5    7.61   10.77
  14   2   6   -9.21   13.83
  14  -2   6   30.15   18.29
 -14  -2  -6    2.38    8.79
  14   2   7    3.70   15.20
  14  -2   7  -17.65   14.76
  14   2   8   16.02   17.88
  14  -3 -13    5.42   13.36
  14  -3 -12   34.68   13.24
  14  -3 -11   18.40   11.16
  14  -3 -10  -18.59    8.16
  14  -3  -9   -3.45    9.57
 -14  -3   9    8.76   14.64
  14  -3  -8   17.71   10.81
 -14  -3   8   26.00   15.06
  14  -3  -7   62.09   16.25
 -14  -3   7   45.03   19.40
  14  -3  -6   15.52   11.55
 -14  -3   6    3.65   10.78
  14   3  -5    6.37    4.96
 -14  -3   5   16.83   14.67
  14  -3  -5   12.95   10.98
 -14   3   4   17.47   13.22
  14   3  -4   25.82    8.47
  14  -3  -4   26.93   15.10
 -14  -3   4   27.47    8.80
 -14  -3   4   21.99   15.32
 -14   3   3   11.97   10.15
 -14  -3   3   32.53   10.57
  14  -3  -3  -13.05   10.27
  14   3  -2    3.16    9.31
 -14   3   2   10.81   11.40
 -14  -3   2   22.10   13.35
 -14  -3   2   10.01    9.86
  14  -3  -2   21.34   15.01
  14   3  -1   42.62   13.06
 -14  -3   1   24.10   13.57
 -14  -3   1   22.70   12.30
  14  -3  -1   22.11   13.53
 -14   3   0   49.39   13.40
  14   3   0   22.69   13.40
 -14  -3   0   53.04   15.75
 -14  -3   0   46.03   14.77
  14  -3   0   43.10   17.94
  14   3   1  -16.69    7.54
 -14   3  -1    6.10   10.33
 -14  -3  -1    3.64   12.28
  14  -3   1    3.77   13.99
 -14  -3  -1   -3.22    9.69
 -14   3  -2    3.26    9.27
  14   3   2   10.56   12.88
 -14  -3  -2   -0.26   12.67
  14  -3   2    3.07   12.01
 -14  -3  -2   18.30   11.04
 -14   3  -3   21.91   10.28
  14   3   3   20.32   14.96
  14  -3   3   10.11   16.30
 -14  -3  -3    2.16   11.09
 -14   3  -4   28.04    8.35
  14   3   4   -2.44   12.33
  14  -3   4  -26.90   14.38
 -14  -3  -4   11.23   12.31
 -14   3  -5    2.68    4.54
  14   3   5   -6.62   13.49
 -14  -3  -5    7.54   10.71
  14  -3   5   21.08   14.86
  14   3   6   -1.62   14.38
  14  -3   6   -8.60   18.14
 -14  -3  -6    9.39   10.79
  14   3   7   -1.69   12.32
 -14  -3  -7   21.55   13.41
 -14  -4  13  -27.08   15.29
 -14  -4  12   16.06   19.50
 -14  -4  11   23.71   20.02
  14  -4 -11   10.16   12.29
 -14  -4  10   29.07   15.64
  14  -4 -10   41.95   12.85
 -14  -4   9   16.18   16.57
  14  -4  -9   27.09   12.52
 -14  -4   8  119.07   27.56
  14  -4  -8  113.47   19.65
 -14  -4   7  -11.41   10.31
  14  -4  -7   -0.94    9.91
 -14  -4   6  143.81   29.09
  14  -4  -6  134.35   23.55
 -14  -4   5   61.05   10.09
 -14  -4   5   27.38   17.18
  14   4  -4   71.97   12.41
 -14  -4   4   59.69   14.39
 -14  -4   4   92.29   21.77
  14   4  -3   13.60    9.55
 -14  -4   3    5.83    9.42
 -14  -4   3   -8.11   13.47
  14  -4  -3   16.34   12.79
 -14   4   2    2.72   10.98
  14   4  -2   16.40    9.93
 -14  -4   2   23.91   11.05
 -14  -4   2   25.69   12.65
  14  -4  -2   -5.78   12.58
  14   4  -1   40.22   13.80
 -14   4   1   63.17   16.16
 -14  -4   1   59.88   16.35
 -14  -4   1   44.52   16.45
  14  -4  -1   43.01   20.02
  14   4   0    5.19    9.86
 -14   4   0    1.53    9.41
 -14  -4   0   12.88   11.51
  14  -4   0  -11.62   12.61
 -14  -4   0   10.41   10.89
  14   4   1   13.97   13.95
 -14   4  -1   19.61   11.65
  14  -4   1   -4.38   14.76
 -14  -4  -1   -8.34   12.49
 -14  -4  -1  -11.16   12.30
  14   4   2  -12.78   12.57
 -14   4  -2   15.58   11.07
 -14  -4  -2   -0.36   11.25
  14  -4   2   17.29   13.95
 -14   4  -3    0.21   10.09
  14   4   3   12.37   13.92
 -14  -4  -3   17.74   14.89
  14  -4   3   21.42   17.15
  14   4   4   29.92   16.66
  14  -4   4   35.17   20.33
  14   4   5   -3.19   14.44
  14  -4   5   -1.93   17.54
  14   4   6   29.39   18.78
 -14  -4  -6   15.54   13.97
 -14  -5  12   37.03   22.70
 -14  -5  11    1.31   20.16
 -14  -5  10   29.53   18.82
 -14  -5   9    4.84   17.37
 -14  -5   8   35.54   19.62
 -14  -5   7   24.54   14.05
 -14  -5   6   33.05   18.22
 -14  -5   5   35.37   17.83
 -14  -5   4   31.20   14.57
 -14  -5   4   25.85    9.89
  14   5  -3   73.24   15.50
 -14  -5   3   50.16   14.36
 -14  -5   3   78.56   21.79
  14   5  -2   -1.10   10.23
 -14  -5   2   25.24   12.69
 -14  -5   2   22.68   16.07
  14  -5  -2  -10.38   13.78
  14   5  -1    6.53   11.44
  14  -5  -1   31.43   18.05
 -14  -5   1   20.16   15.02
 -14  -5   1    9.53   10.78
  14   5   0   34.18   14.59
 -14   5   0   48.89   17.18
  14  -5   0   49.23   21.99
 -14  -5   0   61.23   17.74
 -14  -5   0   38.79   17.34
  14   5   1  -26.16    9.77
 -14   5  -1  -12.37   11.61
  14  -5   1    5.62   19.04
 -14  -5  -1    7.83   13.29
  14   5   2  102.12   22.17
 -14   5  -2   90.12   18.73
  14  -5   2   65.38   26.54
 -14  -5  -2  121.76   23.56
 -14   5  -3    7.32   12.94
  14   5   3   16.08   15.09
 -14  -5  -3   11.80   13.88
  14  -5   3    6.86   18.11
 -14   5  -4    8.99    9.91
  14   5   4   10.48   14.96
  14  -5   4   11.01   16.63
 -14  -5  -4   32.84   16.05
 -14   5  -5   -2.01    8.14
  14   5   5   -1.95   15.77
  14  -5   5    1.61   19.55
 -14  -5  -5   28.61   16.65
 -14  -6   9    2.41   17.73
 -14  -6   7   -9.69    5.82
 -14  -6   7    5.09   17.43
 -14  -6   6  -10.47   10.51
 -14  -6   5   19.80   19.18
 -14  -6   5   12.34   10.85
 -14  -6   4  -17.09   10.59
 -14  -6   4   -8.02   15.60
 -14  -6   3   42.36   15.97
 -14  -6   3   56.17   21.90
  14   6  -2   -6.47   12.09
 -14  -6   2    7.19   16.89
 -14  -6   2   39.17   14.58
  14   6  -1   37.52   17.13
 -14  -6   1   80.73   19.63
 -14  -6   1   60.64   19.97
  14  -6  -1   81.94   22.95
  14   6   0    9.26   12.87
  14  -6   0   -0.49   18.73
 -14  -6   0   24.17   17.13
  14   6   1   88.58   22.06
  14  -6   1   83.57   27.74
 -14  -6  -1   41.21   19.64
  14   6   2    9.17   14.67
  14  -6   2  -19.49   23.04
 -14  -6  -2   25.61   17.25
  15   0  -8    1.77    4.05
  15   0  -8    6.00    4.14
  15   0  -7    1.17    5.46
  15   0  -7    1.44    5.63
  15   0  -6   10.93    7.89
  15   0  -5    7.74    8.22
 -15   0   4  165.59   25.25
  15   0  -4  149.11   18.65
  15   0  -3   -8.63    7.72
  15   0  -2   20.57   11.75
  15   0  -1    2.12   10.19
 -15   0   1   14.76   12.09
 -15   0   0   -9.06   12.04
  15   0   0   35.59   13.69
 -15   0  -1  -20.27    7.71
  15   0   1    5.18   12.01
 -15   0  -1   -6.69    8.54
 -15   0  -2   49.55   13.66
 -15   0  -2   55.17   14.50
  15   0   2   22.98   15.21
  15   0   3    4.45   13.28
 -15   0  -3   -5.13    9.91
 -15   0  -3    8.18   10.99
 -15   0  -4   11.90    9.25
  15   0   4   -0.11   14.50
 -15   0  -4    2.75    8.84
  15   0   5   -8.55   14.63
 -15   0  -6   -3.05    4.97
 -15   0  -6   -8.33    3.93
  15   0   6    3.43   13.25
  15   0   7   22.45   19.69
  15  -1 -13   -1.68    2.42
  15  -1 -13   -3.09    2.66
  15  -1 -12    2.54    3.48
  15  -1 -12    6.05    3.38
  15  -1 -11    8.82    5.22
  15  -1 -11    0.65    3.49
  15  -1 -10   48.44    9.51
  15  -1 -10   68.35    9.77
  15  -1  -9   -3.39    5.96
  15  -1  -9    5.44    5.89
  15  -1  -8   12.89    8.81
  15  -1  -8   -1.41    7.28
  15  -1  -7   42.69   11.44
  15  -1  -7   51.65   11.49
  15   1  -6   40.07    7.36
  15  -1  -6   38.28   12.73
  15   1  -5  170.10   17.10
  15  -1  -5  173.36   22.53
  15   1  -4   10.69    8.32
 -15   1   4   13.32   11.97
  15  -1  -4   -2.44    8.36
  15   1  -3  372.87   30.08
 -15   1   3  302.66   32.92
  15  -1  -3  341.06   32.04
 -15   1   2   15.83   12.70
  15   1  -2   53.83   12.53
  15  -1  -2   46.50   13.96
  15   1  -1  146.56   21.42
  15  -1  -1  156.03   24.09
 -15  -1   1  171.68   26.53
  15   1   0   -3.80   10.79
 -15   1   0   30.85   12.45
 -15  -1   0    0.49    9.40
  15  -1   0   15.02   12.16
  15   1   1   47.82   14.40
 -15   1  -1   35.55   12.78
  15  -1   1   41.97   16.95
 -15  -1  -1   12.77   13.51
 -15  -1  -1   27.99   14.66
 -15   1  -2   33.89   12.79
  15   1   2   41.52   14.81
 -15  -1  -2   15.16   11.94
  15  -1   2   29.06   16.17
  15   1   3   26.92   14.66
 -15   1  -3   49.24   12.12
 -15   1  -3   18.44   10.76
 -15  -1  -3   33.01   12.75
  15  -1   3   34.71   17.89
 -15   1  -4   29.28   10.87
  15   1   4   49.69   18.37
  15  -1   4   63.72   21.03
 -15  -1  -4   39.01   12.89
 -15   1  -5   18.56    8.02
  15   1   5   -2.09   13.00
  15  -1   5   23.39   17.21
 -15  -1  -5    0.44    9.36
  15   1   6   43.08   19.39
  15  -1   6   29.60   19.57
  15   1   7  -26.80   13.61
 -15  -1  -7   -1.79    4.69
  15  -1   7   -4.64   18.96
  15  -2 -14    9.26    7.54
  15  -2 -13   -3.61    6.24
  15  -2 -12    3.25    6.00
  15  -2 -11   16.60    8.30
  15  -2 -10   -7.54    7.74
  15  -2  -9    4.77    8.25
  15  -2  -9   34.35   11.95
  15  -2  -8    5.76    7.77
  15  -2  -8   -7.95    9.33
  15  -2  -7    9.89    8.95
  15  -2  -7   11.94   10.05
  15   2  -6    5.97    2.63
  15  -2  -6   -0.85   11.00
  15   2  -5   45.20    8.63
  15  -2  -5   13.95   13.31
  15   2  -4    5.78    7.56
  15  -2  -4   -0.40   10.64
 -15  -2   4    3.43   13.84
  15   2  -3   10.92    7.91
 -15   2   3   10.39   11.15
 -15  -2   3    1.61   10.72
  15  -2  -3   13.88   10.80
  15   2  -2   -6.47    8.62
 -15   2   2   15.20   12.48
  15  -2  -2   11.00   14.32
 -15  -2   2   -3.76   10.16
 -15   2   1   36.18   13.88
  15   2  -1   32.49   12.72
 -15  -2   1   19.30   11.13
 -15  -2   1   38.41   16.94
  15  -2  -1   20.34   14.21
  15   2   0   65.93   16.21
 -15   2   0   64.56   15.71
  15  -2   0   57.65   17.74
 -15  -2   0   56.67   16.84
 -15  -2   0   69.26   17.96
 -15   2  -1    2.92   10.57
  15   2   1   13.56   13.65
 -15  -2  -1   38.53   16.82
  15  -2   1   15.29   15.06
 -15  -2  -1   27.80   14.94
 -15   2  -2   18.79   10.56
  15   2   2   26.38   13.24
 -15  -2  -2   14.68   11.20
  15  -2   2   -2.29   13.83
 -15   2  -3  118.45   17.87
  15   2   3   81.83   21.25
  15  -2   3  102.47   24.28
 -15  -2  -3   91.81   17.88
  15   2   4   20.63   15.75
  15  -2   4   38.47   19.31
 -15  -2  -4   29.15   12.70
  15   2   5   88.45   22.20
 -15  -2  -5   89.96   17.41
  15  -2   5   62.36   22.59
  15   2   6    6.13   17.78
 -15  -2  -6    5.52    9.51
  15  -2   6   18.94   21.20
  15   2   7   24.30   17.66
  15  -3 -14   -1.16   11.93
  15  -3 -13  -13.24   10.34
  15  -3 -12   -7.38   11.24
  15  -3 -11    4.48   12.04
 -15  -3  10   14.03   17.28
  15  -3 -10    9.91   11.20
  15  -3  -9    4.64   10.07
 -15  -3   9   -3.31    8.91
 -15  -3   8   43.32   17.18
  15  -3  -8   50.82   13.43
 -15  -3   7   20.69   14.09
  15  -3  -7   -7.52   10.59
  15  -3  -6   22.52   14.62
 -15  -3   6    6.44   14.05
  15   3  -5  104.08   11.89
 -15  -3   5  111.72   25.16
  15  -3  -5  104.21   21.73
  15   3  -4   13.43    7.92
 -15  -3   4   31.35   18.25
  15  -3  -4    7.77   14.06
  15   3  -3  169.87   21.12
 -15  -3   3  215.71   32.30
 -15  -3   3  244.69   23.78
  15  -3  -3  203.21   31.37
  15   3  -2   34.93   12.73
 -15   3   2   28.89   15.06
  15  -3  -2   47.59   17.52
 -15  -3   2   41.20   13.41
 -15  -3   2   82.19   20.05
  15   3  -1  -10.87    7.62
 -15   3   1  -15.49   10.08
 -15  -3   1   -4.35   12.00
 -15  -3   1    3.25   11.02
  15   3   0   31.75   14.64
 -15   3   0   19.95   14.03
  15  -3   0   50.61   19.98
 -15  -3   0   60.56   17.49
 -15   3  -1    4.14   11.42
  15   3   1    1.59   10.72
  15  -3   1  -10.13   12.93
 -15  -3  -1    0.12   11.54
 -15  -3  -1  -19.61    9.22
  15   3   2   74.08   21.10
 -15   3  -2   39.14   12.59
  15  -3   2   21.49   17.01
 -15  -3  -2   52.29   17.03
 -15   3  -3   19.20    9.73
  15   3   3    9.07   12.96
  15  -3   3    1.19   14.41
 -15  -3  -3    4.79   12.94
  15   3   4   14.29   13.61
 -15   3  -4   -5.87    5.74
  15  -3   4    7.19   18.15
 -15  -3  -4   25.75   14.41
  15   3   5   -1.46   14.20
 -15   3  -5    5.93    4.95
 -15  -3  -5    6.93   11.88
  15  -3   5   20.13   15.95
  15   3   6    1.49   14.71
 -15  -3  -6    2.06   11.71
 -15  -4  11   -7.69   17.15
  15  -4 -11   -6.94   14.87
  15  -4 -10  -10.59   11.88
 -15  -4  10  -11.01   15.78
 -15  -4   9    5.55   11.59
  15  -4  -9    8.40   13.18
  15  -4  -8    0.88   11.02
 -15  -4   8   -7.03   10.56
 -15  -4   7   -8.17   14.66
 -15  -4   6  138.55   28.96
 -15  -4   5   -2.44   14.93
 -15  -4   5    5.58    6.50
  15   4  -4   92.78   14.41
 -15  -4   4   84.43   24.06
  15  -4  -4  115.33   25.61
 -15  -4   4  133.68   17.25
  15   4  -3    1.45    9.33
  15  -4  -3  -12.46   12.12
 -15  -4   3   -1.80   10.27
 -15  -4   3    7.68   15.82
  15   4  -2  105.43   17.66
  15  -4  -2   66.56   22.87
 -15  -4   2  111.80   19.53
 -15  -4   2  116.94   23.27
  15   4  -1   18.12   12.19
 -15   4   1    0.87   11.98
 -15  -4   1    8.99   12.84
  15  -4  -1   33.55   19.21
 -15  -4   1   41.81   15.33
 -15   4   0  130.79   20.89
  15   4   0  130.99   22.34
 -15  -4   0  138.69   23.85
  15  -4   0  104.73   27.03
 -15  -4   0  174.05   26.11
 -15   4  -1   16.03   13.05
  15   4   1   19.86   13.26
 -15  -4  -1   28.42   15.31
  15  -4   1    9.04   13.08
 -15   4  -2   21.05   13.74
  15   4   2   -0.51   14.44
  15  -4   2   13.57   19.10
 -15  -4  -2   13.01   13.56
  15   4   3  -17.77   13.31
 -15   4  -3   -1.54    8.36
 -15  -4  -3   33.35   17.06
  15  -4   3   -2.26   18.91
 -15   4  -4   -7.64    7.11
  15   4   4   12.20   16.39
  15  -4   4   10.40   16.17
 -15  -4  -4   -0.12   10.96
  15   4   5  -17.88   13.46
  15  -4   5   32.02   26.16
 -15  -4  -5    0.78   11.60
 -15  -5  11    0.11   17.60
 -15  -5  10   38.30   22.53
 -15  -5   9   16.58   17.14
 -15  -5   8    2.02   16.57
 -15  -5   7   23.53   17.74
 -15  -5   6   -0.85   14.89
 -15  -5   6   -0.73    5.73
 -15  -5   5    4.15   15.03
 -15  -5   4    3.27   10.50
 -15  -5   4   -7.80    9.97
  15   5  -3   10.03   10.59
 -15  -5   3   18.23   16.79
  15  -5  -3   15.67   16.02
 -15  -5   3   41.52   13.68
  15   5  -2   13.04   11.54
 -15  -5   2    1.89   15.59
 -15  -5   2    1.68   12.68
  15  -5  -2   20.80   15.58
  15   5  -1  -11.78   10.96
 -15  -5   1   11.36   16.30
 -15  -5   1    0.96   12.91
  15  -5  -1   -0.53   17.73
  15   5   0    3.47   13.37
 -15  -5   0   -4.70   13.79
  15  -5   0  -15.62   15.34
 -15   5  -1   -6.77   12.91
  15   5   1   -3.35   13.23
 -15  -5  -1   -4.21   14.41
  15  -5   1   20.77   19.48
  15   5   2   28.76   16.12
 -15   5  -2   32.81   16.08
 -15  -5  -2   24.49   15.52
  15  -5   2    4.60   14.91
  15   5   3    6.22   16.33
 -15   5  -3   -3.93   11.02
 -15  -5  -3   11.29   15.14
 -15  -6   8    6.47   16.27
 -15  -6   7   16.22   20.17
 -15  -6   6    7.73   16.29
 -15  -6   6    9.41   10.09
 -15  -6   5   32.55   12.00
 -15  -6   4   14.75   12.66
 -15  -6   4    4.52   19.99
 -15  -6   3    3.98   14.87
 -15  -6   3    4.55   17.64
  15   6  -2   -7.30   12.41
  15  -6  -2  -14.13   18.09
 -15  -6   2   13.31   18.90
 -15  -6   2   24.75   17.67
  15   6  -1   20.57   14.22
  15  -6  -1    8.98   10.94
 -15  -6   1    9.00   16.77
  15   6   0    1.06   14.30
 -15  -6   0   43.20   20.12
  16   0  -8    8.01    4.81
  16   0  -8   15.21    4.41
  16   0  -7    2.49    5.80
  16   0  -7    7.09    6.31
  16   0  -6    3.39    7.46
  16   0  -5   -8.72    7.17
  16   0  -4    6.93   10.22
  16   0  -3  -10.12    9.34
  16   0  -2   88.44   17.42
 -16   0   2   81.76   19.43
 -16   0   1    1.80   11.22
  16   0  -1  -14.67   10.02
 -16   0   0  399.68   37.66
  16   0   0  388.89   39.16
 -16   0  -1    3.62   11.49
  16   0   1  -17.14   13.48
  16   0   2  159.83   27.88
 -16   0  -2  147.73   22.68
 -16   0  -2  206.28   23.68
  16   0   3  -12.30   13.10
 -16   0  -3    6.29   10.46
 -16   0  -3    7.68   11.53
 -16   0  -4    1.52    9.68
  16   0   4   -1.77   15.98
 -16   0  -4  -12.65    8.76
  16   0   5   17.54   18.19
 -16   0  -5   -6.62    7.02
 -16   0  -6   14.93    7.05
  16   0   6   22.34   19.43
  16  -1 -11   -1.11    3.26
  16  -1 -11   -0.39    3.27
  16  -1 -10   10.69    6.02
  16  -1  -9   75.97   12.81
  16  -1  -9   78.38   11.12
  16  -1  -8  215.20   21.59
  16  -1  -8  200.74   26.04
  16  -1  -7  118.73   25.06
  16  -1  -7   82.66   14.00
  16   1  -6   83.97   10.87
  16  -1  -6   49.62   13.15
  16   1  -5    2.22    6.78
  16  -1  -5   -8.96    8.85
  16   1  -4   12.73    8.38
  16  -1  -4   -1.37   10.05
  16   1  -3   16.02    9.93
  16  -1  -3   40.52   13.38
  16   1  -2  -15.82    9.09
 -16   1   2   14.22   11.89
  16  -1  -2    0.07   11.67
 -16   1   1   66.74   15.44
  16   1  -1   35.42   12.63
  16  -1  -1   37.97   15.90
 -16  -1   1   31.51   14.96
 -16   1   0   25.92   13.33
  16   1   0   -1.79   10.41
 -16  -1   0   -3.38   12.30
  16  -1   0   15.27   12.27
  16   1   1   -2.75   10.63
 -16   1  -1   24.93   12.68
 -16  -1  -1    1.95   12.60
  16  -1   1   23.32   14.95
 -16   1  -2    1.91   10.67
  16   1   2    1.34   13.22
  16  -1   2   34.08   17.23
 -16  -1  -2    4.86   10.22
 -16   1  -3   13.51   10.31
  16   1   3    1.85   10.84
 -16   1  -3  -21.23    9.48
 -16  -1  -3   23.11   11.30
  16  -1   3   13.16   15.40
 -16   1  -4   19.27    9.45
  16   1   4  -12.12   12.33
 -16   1  -4  -16.16    5.52
 -16  -1  -4  -12.95    8.30
  16  -1   4   21.29   16.73
  16   1   5  -12.88   13.95
 -16   1  -5    4.09    4.36
 -16  -1  -5    8.32    9.47
 -16  -1  -5   19.30   10.85
  16  -1   5   35.29   20.41
  16   1   6  -19.95   15.22
 -16   1  -6   -1.80    3.58
 -16   1  -6    3.23    3.24
 -16  -1  -6   -1.83    5.81
 -16  -1  -6  -25.73    8.62
  16  -1   6   -8.33   12.30
  16  -2 -13   -8.54    6.69
  16  -2 -12    7.02    6.85
  16  -2 -11   24.10   11.10
  16  -2 -10   24.71    9.90
  16  -2 -10  -20.50    8.68
  16  -2  -9    6.14    9.78
  16  -2  -9    2.24    9.07
  16  -2  -8   60.88   12.42
  16  -2  -8   44.22   13.79
  16  -2  -7    5.25   10.18
  16  -2  -7  -11.52   10.29
  16   2  -6    8.62    3.43
  16  -2  -6   -4.04   12.05
  16   2  -5   79.46   12.07
  16  -2  -5   89.89   18.22
  16   2  -4   13.31    8.95
  16  -2  -4   -1.31   11.43
 -16  -2   4   24.08   15.72
  16   2  -3   45.48   11.82
 -16  -2   3   40.82   17.59
  16  -2  -3   36.68   17.09
  16   2  -2   -7.95    9.76
 -16   2   2    7.10   12.39
 -16  -2   2  -16.57    9.90
  16  -2  -2    7.89   12.28
 -16   2   1   41.26   15.03
  16   2  -1   17.24   10.71
  16  -2  -1   53.64   17.18
 -16   2   0   15.10   12.31
  16   2   0   -2.27    9.96
  16  -2   0   12.99   15.08
 -16  -2   0  -16.77   10.85
 -16  -2   0    6.19   11.60
  16   2   1   14.80   13.77
 -16   2  -1    6.78   10.64
 -16  -2  -1  -12.90    9.98
  16  -2   1    7.07   13.99
  16   2   2    8.73   13.71
 -16   2  -2  -13.82   10.56
  16  -2   2  -14.09   12.74
 -16  -2  -2   12.51   12.53
  16   2   3   26.41   14.84
 -16   2  -3   22.88   10.15
 -16  -2  -3   17.54   11.91
  16  -2   3  -23.23   13.93
 -16   2  -4   13.17    6.86
 -16   2  -4  -15.33    5.91
  16   2   4   16.80   15.66
  16  -2   4   -6.69   16.37
 -16  -2  -4   -8.51   10.89
 -16   2  -5    1.08    5.13
  16   2   5   36.78   19.29
  16  -2   5   22.64   20.23
 -16  -2  -5   13.87   12.03
 -16  -2  -6  -12.36    5.82
  16  -3 -13    5.17   10.89
 -16  -3  13    1.22   14.37
  16  -3 -11  -21.19   11.95
 -16  -3  11    5.41   17.75
  16  -3 -10   11.01   10.35
 -16  -3  10   -6.40   10.99
 -16  -3   9  -13.15   14.04
  16  -3  -9    9.67   11.70
 -16  -3   8    1.71   15.27
  16  -3  -8    4.99   12.03
  16  -3  -7   -2.51   10.94
 -16  -3   7   -5.30   13.87
  16  -3  -7   31.77   15.16
 -16  -3   6   14.36   16.60
  16  -3  -6   -5.59   11.57
  16   3  -5   26.21    6.70
  16  -3  -5   35.60   16.13
 -16  -3   5   16.04   13.36
  16   3  -4    2.40    7.34
 -16  -3   4   -1.70   14.02
  16  -3  -4   -6.46   13.15
  16   3  -3   15.27   10.15
  16  -3  -3   -2.03   13.44
 -16  -3   3   13.50   15.65
  16   3  -2    8.11   10.52
  16  -3  -2   15.02   14.03
 -16  -3   2  -12.11   10.06
 -16  -3   2   10.66   14.33
  16   3  -1  212.93   26.39
 -16   3   1  198.29   27.23
  16  -3  -1  264.29   34.30
 -16  -3   1  255.60   29.09
 -16  -3   1  182.16   30.83
  16   3   0    5.83   11.35
 -16   3   0   39.14   13.25
 -16  -3   0    3.57   11.59
 -16  -3   0   34.06   16.44
  16  -3   0   29.32   17.81
 -16   3  -1    8.35   13.57
  16   3   1    8.79   13.37
  16  -3   1   26.37   17.82
 -16  -3  -1   13.22   12.29
  16   3   2    6.81   12.61
 -16   3  -2    8.64   12.20
  16  -3   2   27.45   18.47
 -16  -3  -2   -2.87   11.53
 -16   3  -3    1.61    8.47
  16   3   3    8.92   16.06
  16  -3   3    9.87   17.27
  16   3   4    2.40   15.46
 -16  -3  -4   14.81   13.23
  16  -3   4   29.10   20.41
  16   3   5   -7.87   13.33
 -16   3  -5   -4.98    7.06
 -16   3  -5    1.62    5.48
  16  -3   5  -21.30   21.14
 -16  -3  -5    7.72   12.60
 -16  -4  11  -10.32   17.98
 -16  -4  10  -12.10   18.49
 -16  -4   9  -26.81   16.18
 -16  -4   8   21.80   18.84
 -16  -4   7   10.05   18.55
 -16  -4   6   -1.38   15.60
  16  -4  -6    4.70   14.13
  16  -4  -5  -15.33   14.18
 -16  -4   5   12.20   15.61
 -16  -4   4   13.68   17.25
  16  -4  -4   31.70   16.98
 -16  -4   4   44.62   11.93
  16   4  -3   32.24   12.04
  16  -4  -3  -11.21   14.59
 -16  -4   3   42.55   19.07
 -16  -4   3   51.06   14.19
  16   4  -2   16.30   10.08
 -16  -4   2  -18.73   10.45
  16  -4  -2   28.53   18.15
 -16  -4   2   17.77   13.41
  16   4  -1   -9.72   10.63
 -16  -4   1   10.35   13.64
 -16  -4   1   11.55   12.93
  16  -4  -1   -1.14   16.17
 -16   4   0   37.49   19.02
  16   4   0   39.06   15.17
  16  -4   0   79.54   25.43
 -16  -4   0   43.83   18.64
 -16  -4   0   27.08   15.56
 -16   4  -1  -11.01   12.29
  16   4   1   17.35   13.48
 -16  -4  -1   12.89   15.46
  16  -4   1   26.88   20.68
  16   4   2   56.31   19.87
  16  -4   2   13.84   18.59
 -16  -4  -2   35.18   18.94
  16   4   3   -6.99   14.95
 -16   4  -3   -3.23    9.29
 -16  -4  -3    2.32   15.05
  16  -4   3    3.79   19.66
 -16  -5   9   19.28   20.61
[truncated: 13,697 more chars]
