# Supplementary material for: Photoactivated organic phosphorescence by stereo-hindrance engineering for mimicking synaptic plasticity
Source: Light Sci Appl. 2023 Apr 10;12:90. doi: 10.1038/s41377-023-01132-3 (PMC10086021; doi:10.1038/s41377-023-01132-3)
Supplement: Supplementary file 5 — oBDO-b.cif [file 41377_2023_1132_MOESM5_ESM.cif]

data_1
_audit_creation_date               2020-12-18
_audit_creation_method
;
Olex2 1.2
(compiled 2018.05.29 svn.r3508 for OlexSys, GUI svn.r5506)
;
_shelx_SHELXL_version_number       '2014/7'
_audit_contact_author_address      ?
_audit_contact_author_email        ?
_audit_contact_author_name         ''
_audit_contact_author_phone        ?
_publ_contact_author_id_orcid      ?
_publ_section_references
;
Dolomanov, O.V., Bourhis, L.J., Gildea, R.J, Howard, J.A.K. & Puschmann, H.
 (2009), J. Appl. Cryst. 42, 339-341.

Sheldrick, G.M. (2015). Acta Cryst. A71, 3-8.

Sheldrick, G.M. (2015). Acta Cryst. C71, 3-8.
;
_chemical_name_common              ?
_chemical_name_systematic          ?
_chemical_formula_moiety           'C19 H12 Br N O3 S'
_chemical_formula_sum              'C19 H12 Br N O3 S'
_chemical_formula_weight           414.27
_chemical_melting_point            ?
loop_
  _atom_type_symbol
  _atom_type_description
  _atom_type_scat_dispersion_real
  _atom_type_scat_dispersion_imag
  _atom_type_scat_source
 'C' 'C' 0.0033 0.0016 'International Tables Vol C Tables 4.2.6.8 and 6.1.1.4'
 'H' 'H' 0.0000 0.0000 'International Tables Vol C Tables 4.2.6.8 and 6.1.1.4'
 'Br' 'Br' -0.2901 2.4595
 'International Tables Vol C Tables 4.2.6.8 and 6.1.1.4'
 'N' 'N' 0.0061 0.0033 'International Tables Vol C Tables 4.2.6.8 and 6.1.1.4'
 'O' 'O' 0.0106 0.0060 'International Tables Vol C Tables 4.2.6.8 and 6.1.1.4'
 'S' 'S' 0.1246 0.1234 'International Tables Vol C Tables 4.2.6.8 and 6.1.1.4'

_shelx_space_group_comment
;
The symmetry employed for this shelxl refinement is uniquely defined
by the following loop, which should always be used as a source of
symmetry information in preference to the above space-group names.
They are only intended as comments.
;
_space_group_crystal_system        'monoclinic'
_space_group_IT_number             14
_space_group_name_H-M_alt          'P 1 21/c 1'
_space_group_name_Hall             '-P 2ybc'
loop_
  _space_group_symop_operation_xyz
 'x, y, z'
 '-x, y+1/2, -z+1/2'
 '-x, -y, -z'
 'x, -y-1/2, z-1/2'

_cell_length_a                     16.064(2)
_cell_length_b                     7.7209(9)
_cell_length_c                     14.6456(18)
_cell_angle_alpha                  90
_cell_angle_beta                   106.007(4)
_cell_angle_gamma                  90
_cell_volume                       1746.0(4)
_cell_formula_units_Z              4
_cell_measurement_reflns_used      4409
_cell_measurement_temperature      243
_cell_measurement_theta_max        0.780
_cell_measurement_theta_min        0.780
_shelx_estimated_absorpt_T_max     0.789
_shelx_estimated_absorpt_T_min     0.789
_exptl_absorpt_coefficient_mu      2.491
_exptl_absorpt_correction_T_max    0.7454
_exptl_absorpt_correction_T_min    0.5983
_exptl_absorpt_correction_type     multi-scan
_exptl_absorpt_process_details
;
SADABS-2016/2 (Bruker,2016/2) was used for absorption correction.
wR2(int) was 0.0917 before and 0.0705 after correction.
The Ratio of minimum to maximum transmission is 0.8027.
The \l/2 correction factor is Not present.
;
_exptl_absorpt_special_details     ?
_exptl_crystal_colour              'metallic light black'
_exptl_crystal_colour_lustre       metallic
_exptl_crystal_colour_modifier     light
_exptl_crystal_colour_primary      black
_exptl_crystal_density_diffrn      1.576
_exptl_crystal_density_meas        ?
_exptl_crystal_density_method      ?
_exptl_crystal_description         block
_exptl_crystal_F_000               832
_exptl_crystal_size_max            0.1
_exptl_crystal_size_mid            0.1
_exptl_crystal_size_min            0.1
_exptl_transmission_factor_max     ?
_exptl_transmission_factor_min     ?
_diffrn_reflns_av_R_equivalents    0.0711
_diffrn_reflns_av_unetI/netI       0.0575
_diffrn_reflns_Laue_measured_fraction_full  0.990
_diffrn_reflns_Laue_measured_fraction_max  0.985
_diffrn_reflns_limit_h_max         20
_diffrn_reflns_limit_h_min         -20
_diffrn_reflns_limit_k_max         8
_diffrn_reflns_limit_k_min         -9
_diffrn_reflns_limit_l_max         18
_diffrn_reflns_limit_l_min         -18
_diffrn_reflns_number              17135
_diffrn_reflns_point_group_measured_fraction_full  0.990
_diffrn_reflns_point_group_measured_fraction_max  0.985
_diffrn_reflns_theta_full          25.242
_diffrn_reflns_theta_max           26.461
_diffrn_reflns_theta_min           2.638
_diffrn_ambient_temperature        243.0
_diffrn_detector_area_resol_mean   ?
_diffrn_measured_fraction_theta_full  0.990
_diffrn_measured_fraction_theta_max  0.985
_diffrn_measurement_device_type    'Bruker APEX-II CCD'
_diffrn_measurement_method         '\f and \w scans'
_diffrn_radiation_type             MoK\a
_diffrn_radiation_wavelength       0.71073
_diffrn_source                     ?
_diffrn_standards_number           0
_reflns_Friedel_coverage           0.000
_reflns_Friedel_fraction_full      .
_reflns_Friedel_fraction_max       .
_reflns_number_gt                  2325
_reflns_number_total               3561
_reflns_special_details
;
 Reflections were merged by SHELXL according to the crystal
 class for the calculation of statistics and refinement.
 
 _reflns_Friedel_fraction is defined as the number of unique
 Friedel pairs measured divided by the number that would be
 possible theoretically, ignoring centric projections and
 systematic absences.
;
_reflns_threshold_expression       'I > 2\s(I)'
_computing_cell_refinement         'SAINT V8.40A (?, 2016)'
_computing_data_collection         ?
_computing_data_reduction          'SAINT V8.40A (?, 2016)'
_computing_molecular_graphics      'Olex2 (Dolomanov et al., 2009)'
_computing_publication_material    'Olex2 (Dolomanov et al., 2009)'
_computing_structure_refinement    'ShelXL (Sheldrick, 2015)'
_computing_structure_solution      'ShelXT (Sheldrick, 2015)'
_refine_diff_density_max           0.610
_refine_diff_density_min           -0.616
_refine_diff_density_rms           0.073
_refine_ls_extinction_coef         .
_refine_ls_extinction_method       none
_refine_ls_goodness_of_fit_ref     1.044
_refine_ls_hydrogen_treatment      constr
_refine_ls_matrix_type             full
_refine_ls_number_parameters       226
_refine_ls_number_reflns           3561
_refine_ls_number_restraints       0
_refine_ls_R_factor_all            0.0875
_refine_ls_R_factor_gt             0.0464
_refine_ls_restrained_S_all        1.044
_refine_ls_shift/su_max            0.001
_refine_ls_shift/su_mean           0.000
_refine_ls_structure_factor_coef   Fsqd
_refine_ls_weighting_details      
 'w=1/[\s^2^(Fo^2^)+(0.0460P)^2^+2.2448P] where P=(Fo^2^+2Fc^2^)/3'
_refine_ls_weighting_scheme        calc
_refine_ls_wR_factor_gt            0.1050
_refine_ls_wR_factor_ref           0.1332
_refine_special_details            ?
_olex2_refinement_description
;
1. Fixed Uiso
 At 1.2 times of:
  All C(H) groups
2.a Aromatic/amide H refined with riding coordinates:
 C00B(H00B), C00D(H00D), C00F(H00F), C00H(H00H), C00I(H00I), C00J(H00J),
 C00K(H00K), C00L(H00L), C00M(H00M), C00N(H00N), C00O(H00O), C00P(H00P)
;
_atom_sites_solution_hydrogens     geom
_atom_sites_solution_primary       dual
_atom_sites_solution_secondary     ?
loop_
  _atom_site_label
  _atom_site_type_symbol
  _atom_site_fract_x
  _atom_site_fract_y
  _atom_site_fract_z
  _atom_site_U_iso_or_equiv
  _atom_site_adp_type
  _atom_site_occupancy
  _atom_site_site_symmetry_order
  _atom_site_calc_flag
  _atom_site_refinement_flags_posn
  _atom_site_refinement_flags_adp
  _atom_site_refinement_flags_occupancy
  _atom_site_disorder_assembly
  _atom_site_disorder_group
 Br01 Br 0.40796(4) 0.86648(6) 0.54243(4) 0.0690(2) Uani 1 1 d . . . . .
 C00A C 0.3868(3) 0.5062(5) 0.5667(3) 0.0426(9) Uani 1 1 d . . . . .
 C00B C 0.2720(3) 0.6084(5) 0.6969(3) 0.0470(10) Uani 1 1 d . . . . .
 H00B H 0.2933 0.7092 0.6752 0.056 Uiso 1 1 calc R . . . .
 C00C C 0.1441(3) 0.4563(5) 0.4714(3) 0.0439(10) Uani 1 1 d . . . . .
 C00D C 0.4151(3) 0.3335(7) 0.6037(3) 0.0574(12) Uani 1 1 d . . . . .
 H00D H 0.3779 0.2371 0.5908 0.069 Uiso 1 1 calc R . . . .
 C00E C 0.1008(3) 0.3093(6) 0.4884(3) 0.0481(10) Uani 1 1 d . . . . .
 C00F C 0.2054(3) 0.3142(6) 0.7621(3) 0.0570(12) Uani 1 1 d . . . . .
 H00F H 0.1824 0.2153 0.7836 0.068 Uiso 1 1 calc R . . . .
 C00G C 0.4444(3) 0.6415(5) 0.5858(3) 0.0451(10) Uani 1 1 d . . . . .
 C00H C 0.1053(3) 0.5623(6) 0.3956(3) 0.0531(11) Uani 1 1 d . . . . .
 H00H H 0.1340 0.6624 0.3837 0.064 Uiso 1 1 calc R . . . .
 C00I C 0.2763(3) 0.5896(6) 0.7920(3) 0.0589(12) Uani 1 1 d . . . . .
 H00I H 0.3021 0.6771 0.8352 0.071 Uiso 1 1 calc R . . . .
 C00J C 0.5289(3) 0.6192(7) 0.6400(3) 0.0555(11) Uani 1 1 d . . . . .
 H00J H 0.5677 0.7131 0.6521 0.067 Uiso 1 1 calc R . . . .
 C00K C 0.0180(3) 0.2709(7) 0.4309(3) 0.0621(13) Uani 1 1 d . . . . .
 H00K H -0.0127 0.1746 0.4440 0.075 Uiso 1 1 calc R . . . .
 C00L C 0.2432(3) 0.4441(7) 0.8245(3) 0.0648(14) Uani 1 1 d . . . . .
 H00L H 0.2465 0.4337 0.8894 0.078 Uiso 1 1 calc R . . . .
 C00M C 0.4982(4) 0.3214(7) 0.6578(4) 0.0684(14) Uani 1 1 d . . . . .
 H00M H 0.5178 0.2131 0.6845 0.082 Uiso 1 1 calc R . . . .
 C00N C -0.0175(3) 0.3763(8) 0.3552(3) 0.0687(14) Uani 1 1 d . . . . .
 H00N H -0.0721 0.3485 0.3144 0.082 Uiso 1 1 calc R . . . .
 C00O C 0.0246(3) 0.5212(8) 0.3373(3) 0.0664(14) Uani 1 1 d . . . . .
 H00O H -0.0016 0.5927 0.2854 0.080 Uiso 1 1 calc R . . . .
 C00P C 0.5555(3) 0.4574(8) 0.6762(3) 0.0678(14) Uani 1 1 d . . . . .
 H00P H 0.6128 0.4401 0.7133 0.081 Uiso 1 1 calc R . . . .
 C007 C 0.2361(3) 0.4771(5) 0.6343(2) 0.0391(9) Uani 1 1 d . . . . .
 C008 C 0.2023(3) 0.3326(5) 0.6672(3) 0.0445(10) Uani 1 1 d . . . . .
 C009 C 0.2977(3) 0.5216(5) 0.4987(3) 0.0435(9) Uani 1 1 d . . . . .
 N003 N 0.2282(2) 0.4928(4) 0.5350(2) 0.0404(8) Uani 1 1 d . . . . .
 O004 O 0.2874(2) 0.5432(5) 0.41431(19) 0.0633(9) Uani 1 1 d . . . . .
 O005 O 0.2211(3) 0.0817(4) 0.5564(2) 0.0712(10) Uani 1 1 d . . . . .
 O006 O 0.0918(2) 0.0801(5) 0.6165(2) 0.0769(11) Uani 1 1 d . . . . .
 S002 S 0.15398(8) 0.17483(14) 0.58296(8) 0.0546(3) Uani 1 1 d . . . . .

loop_
  _atom_site_aniso_label
  _atom_site_aniso_U_11
  _atom_site_aniso_U_22
  _atom_site_aniso_U_33
  _atom_site_aniso_U_23
  _atom_site_aniso_U_13
  _atom_site_aniso_U_12
 Br01 0.0804(4) 0.0433(3) 0.0761(4) 0.0086(2) 0.0097(3) -0.0013(2)
 C00A 0.047(2) 0.046(2) 0.0356(19) 0.0023(17) 0.0140(18) 0.0034(19)
 C00B 0.050(3) 0.048(2) 0.043(2) -0.0110(18) 0.0114(19) -0.0168(19)
 C00C 0.045(2) 0.051(2) 0.037(2) -0.0106(17) 0.0144(18) -0.0085(19)
 C00D 0.055(3) 0.077(3) 0.044(2) 0.016(2) 0.021(2) 0.010(2)
 C00E 0.052(3) 0.053(2) 0.040(2) -0.0137(18) 0.014(2) -0.013(2)
 C00F 0.066(3) 0.064(3) 0.041(2) 0.007(2) 0.016(2) -0.016(2)
 C00G 0.052(3) 0.044(2) 0.041(2) 0.0039(17) 0.016(2) 0.001(2)
 C00H 0.049(3) 0.063(3) 0.051(2) 0.003(2) 0.021(2) -0.001(2)
 C00I 0.058(3) 0.075(3) 0.042(2) -0.019(2) 0.011(2) -0.023(2)
 C00J 0.043(3) 0.075(3) 0.051(2) 0.002(2) 0.016(2) 0.000(2)
 C00K 0.056(3) 0.070(3) 0.062(3) -0.023(3) 0.018(2) -0.023(2)
 C00L 0.073(3) 0.089(4) 0.031(2) -0.007(2) 0.012(2) -0.018(3)
 C00M 0.076(4) 0.065(3) 0.072(3) 0.025(3) 0.035(3) 0.022(3)
 C00N 0.049(3) 0.098(4) 0.052(3) -0.019(3) 0.003(2) -0.005(3)
 C00O 0.051(3) 0.092(4) 0.050(3) 0.003(3) 0.004(2) 0.004(3)
 C00P 0.055(3) 0.094(4) 0.057(3) 0.017(3) 0.019(2) 0.025(3)
 C007 0.042(2) 0.041(2) 0.0341(19) -0.0038(16) 0.0115(17) -0.0060(17)
 C008 0.049(2) 0.047(2) 0.037(2) -0.0026(16) 0.0101(18) -0.0113(19)
 C009 0.047(2) 0.046(2) 0.042(2) 0.0002(17) 0.0201(19) -0.0055(19)
 N003 0.0437(19) 0.0464(19) 0.0314(15) -0.0052(13) 0.0110(15) -0.0130(15)
 O004 0.056(2) 0.100(3) 0.0378(16) 0.0098(16) 0.0189(14) -0.0092(18)
 O005 0.093(3) 0.054(2) 0.067(2) -0.0105(16) 0.0245(19) 0.0034(18)
 O006 0.092(3) 0.070(2) 0.072(2) -0.0042(17) 0.028(2) -0.047(2)
 S002 0.0705(8) 0.0440(6) 0.0497(6) -0.0074(5) 0.0173(6) -0.0189(5)

_geom_special_details
;
 All esds (except the esd in the dihedral angle between two l.s. planes)
 are estimated using the full covariance matrix.  The cell esds are taken
 into account individually in the estimation of esds in distances, angles
 and torsion angles; correlations between esds in cell parameters are only
 used when they are defined by crystal symmetry.  An approximate (isotropic)
 treatment of cell esds is used for estimating esds involving l.s. planes.
;
loop_
  _geom_bond_atom_site_label_1
  _geom_bond_atom_site_label_2
  _geom_bond_distance
  _geom_bond_site_symmetry_2
  _geom_bond_publ_flag
 Br01 C00G 1.886(4) . ?
 C00A C00D 1.464(6) . ?
 C00A C00G 1.372(6) . ?
 C00A C009 1.506(6) . ?
 C00B H00B 0.9400 . ?
 C00B C00I 1.383(6) . ?
 C00B C007 1.382(5) . ?
 C00C C00E 1.390(6) . ?
 C00C C00H 1.381(6) . ?
 C00C N003 1.441(5) . ?
 C00D H00D 0.9400 . ?
 C00D C00M 1.354(7) . ?
 C00E C00K 1.395(6) . ?
 C00E S002 1.753(5) . ?
 C00F H00F 0.9400 . ?
 C00F C00L 1.380(6) . ?
 C00F C008 1.385(5) . ?
 C00G C00J 1.382(6) . ?
 C00H H00H 0.9400 . ?
 C00H C00O 1.379(6) . ?
 C00I H00I 0.9400 . ?
 C00I C00L 1.382(7) . ?
 C00J H00J 0.9400 . ?
 C00J C00P 1.378(7) . ?
 C00K H00K 0.9400 . ?
 C00K C00N 1.367(7) . ?
 C00L H00L 0.9400 . ?
 C00M H00M 0.9400 . ?
 C00M C00P 1.374(8) . ?
 C00N H00N 0.9400 . ?
 C00N C00O 1.370(7) . ?
 C00O H00O 0.9400 . ?
 C00P H00P 0.9400 . ?
 C007 C008 1.384(5) . ?
 C007 N003 1.431(5) . ?
 C008 S002 1.755(4) . ?
 C009 N003 1.380(5) . ?
 C009 O004 1.212(4) . ?
 O005 S002 1.437(4) . ?
 O006 S002 1.429(3) . ?

loop_
  _geom_angle_atom_site_label_1
  _geom_angle_atom_site_label_2
  _geom_angle_atom_site_label_3
  _geom_angle
  _geom_angle_site_symmetry_1
  _geom_angle_site_symmetry_3
  _geom_angle_publ_flag
 C00D C00A C009 117.3(4) . . ?
 C00G C00A C00D 119.7(4) . . ?
 C00G C00A C009 122.6(4) . . ?
 C00I C00B H00B 120.5 . . ?
 C007 C00B H00B 120.5 . . ?
 C007 C00B C00I 119.1(4) . . ?
 C00E C00C N003 118.1(4) . . ?
 C00H C00C C00E 119.4(4) . . ?
 C00H C00C N003 122.6(4) . . ?
 C00A C00D H00D 122.1 . . ?
 C00M C00D C00A 115.8(5) . . ?
 C00M C00D H00D 122.1 . . ?
 C00C C00E C00K 120.4(4) . . ?
 C00C C00E S002 117.8(3) . . ?
 C00K C00E S002 121.8(4) . . ?
 C00L C00F H00F 120.7 . . ?
 C00L C00F C008 118.5(4) . . ?
 C008 C00F H00F 120.7 . . ?
 C00A C00G Br01 120.2(3) . . ?
 C00A C00G C00J 121.5(4) . . ?
 C00J C00G Br01 118.2(3) . . ?
 C00C C00H H00H 120.0 . . ?
 C00O C00H C00C 120.0(5) . . ?
 C00O C00H H00H 120.0 . . ?
 C00B C00I H00I 119.5 . . ?
 C00L C00I C00B 121.1(4) . . ?
 C00L C00I H00I 119.5 . . ?
 C00G C00J H00J 120.5 . . ?
 C00P C00J C00G 119.0(5) . . ?
 C00P C00J H00J 120.5 . . ?
 C00E C00K H00K 120.7 . . ?
 C00N C00K C00E 118.6(5) . . ?
 C00N C00K H00K 120.7 . . ?
 C00F C00L C00I 120.2(4) . . ?
 C00F C00L H00L 119.9 . . ?
 C00I C00L H00L 119.9 . . ?
 C00D C00M H00M 117.9 . . ?
 C00D C00M C00P 124.1(5) . . ?
 C00P C00M H00M 117.9 . . ?
 C00K C00N H00N 119.2 . . ?
 C00K C00N C00O 121.6(5) . . ?
 C00O C00N H00N 119.2 . . ?
 C00H C00O H00O 120.0 . . ?
 C00N C00O C00H 119.9(5) . . ?
 C00N C00O H00O 120.0 . . ?
 C00J C00P H00P 120.1 . . ?
 C00M C00P C00J 119.9(5) . . ?
 C00M C00P H00P 120.1 . . ?
 C00B C007 C008 119.5(3) . . ?
 C00B C007 N003 121.1(3) . . ?
 C008 C007 N003 119.3(3) . . ?
 C00F C008 S002 121.4(3) . . ?
 C007 C008 C00F 121.5(4) . . ?
 C007 C008 S002 117.1(3) . . ?
 N003 C009 C00A 117.1(3) . . ?
 O004 C009 C00A 121.5(4) . . ?
 O004 C009 N003 121.2(4) . . ?
 C007 N003 C00C 116.4(3) . . ?
 C009 N003 C00C 119.8(3) . . ?
 C009 N003 C007 123.4(3) . . ?
 C00E S002 C008 99.7(2) . . ?
 O005 S002 C00E 108.7(2) . . ?
 O005 S002 C008 108.6(2) . . ?
 O006 S002 C00E 109.9(2) . . ?
 O006 S002 C008 109.2(2) . . ?
 O006 S002 O005 119.0(2) . . ?

_shelx_res_file
;
    1.res created by SHELXL-2014/7

TITL 1_a.res in P2(1)/c
REM Old TITL 1_a.res in P2(1)/c
REM SHELXT solution in P2(1)/c
REM R1 0.194, Rweak 0.024, Alpha 0.041, Orientation as input
REM Formula found by SHELXT: C19 N O3 S Br
CELL 0.71073 16.0636 7.7209 14.6456 90 106.007 90
ZERR 4 0.002 0.0009 0.0018 0 0.004 0
LATT 1
SYMM -X,0.5+Y,0.5-Z
SFAC C H Br N O S
UNIT 76 48 4 4 12 4

L.S. 4 0 0
PLAN  20
SIZE 0.1 0.1 0.1
TEMP -30.15
BOND $H
list 4
fmap 2 53
ACTA
REM <olex2.extras>
REM <HklSrc "%.\\1.hkl">
REM </olex2.extras>

WGHT    0.046000    2.244800
FVAR       0.63570
BR01  3    0.407962    0.866477    0.542431    11.00000    0.08040    0.04328 =
         0.07611    0.00860    0.00969   -0.00131
C00A  1    0.386784    0.506247    0.566672    11.00000    0.04737    0.04618 =
         0.03565    0.00229    0.01401    0.00342
C00B  1    0.272046    0.608443    0.696914    11.00000    0.04960    0.04774 =
         0.04286   -0.01097    0.01144   -0.01677
AFIX  43
H00B  2    0.293315    0.709215    0.675162    11.00000   -1.20000
AFIX   0
C00C  1    0.144112    0.456337    0.471372    11.00000    0.04522    0.05074 =
         0.03743   -0.01056    0.01443   -0.00852
C00D  1    0.415089    0.333522    0.603731    11.00000    0.05531    0.07707 =
         0.04405    0.01636    0.02073    0.01048
AFIX  43
H00D  2    0.377938    0.237126    0.590799    11.00000   -1.20000
AFIX   0
C00E  1    0.100762    0.309258    0.488418    11.00000    0.05242    0.05250 =
         0.04006   -0.01375    0.01398   -0.01346
C00F  1    0.205447    0.314184    0.762139    11.00000    0.06623    0.06446 =
         0.04113    0.00656    0.01623   -0.01555
AFIX  43
H00F  2    0.182375    0.215297    0.783622    11.00000   -1.20000
AFIX   0
C00G  1    0.444375    0.641533    0.585756    11.00000    0.05216    0.04403 =
         0.04091    0.00390    0.01583    0.00111
C00H  1    0.105301    0.562270    0.395583    11.00000    0.04879    0.06345 =
         0.05120    0.00252    0.02070   -0.00058
AFIX  43
H00H  2    0.133961    0.662382    0.383733    11.00000   -1.20000
AFIX   0
C00I  1    0.276282    0.589556    0.791988    11.00000    0.05765    0.07547 =
         0.04189   -0.01944    0.01073   -0.02296
AFIX  43
H00I  2    0.302069    0.677062    0.835173    11.00000   -1.20000
AFIX   0
C00J  1    0.528916    0.619229    0.640032    11.00000    0.04276    0.07452 =
         0.05104    0.00203    0.01615   -0.00006
AFIX  43
H00J  2    0.567703    0.713063    0.652122    11.00000   -1.20000
AFIX   0
C00K  1    0.018021    0.270906    0.430914    11.00000    0.05566    0.07005 =
         0.06181   -0.02294    0.01810   -0.02347
AFIX  43
H00K  2   -0.012650    0.174650    0.443971    11.00000   -1.20000
AFIX   0
C00L  1    0.243224    0.444150    0.824533    11.00000    0.07284    0.08924 =
         0.03095   -0.00731    0.01223   -0.01759
AFIX  43
H00L  2    0.246477    0.433724    0.889372    11.00000   -1.20000
AFIX   0
C00M  1    0.498168    0.321381    0.657816    11.00000    0.07613    0.06523 =
         0.07212    0.02472    0.03457    0.02221
AFIX  43
H00M  2    0.517834    0.213068    0.684478    11.00000   -1.20000
AFIX   0
C00N  1   -0.017506    0.376257    0.355182    11.00000    0.04882    0.09838 =
         0.05224   -0.01916    0.00261   -0.00456
AFIX  43
H00N  2   -0.072127    0.348521    0.314381    11.00000   -1.20000
AFIX   0
C00O  1    0.024552    0.521242    0.337312    11.00000    0.05058    0.09243 =
         0.05022    0.00269    0.00388    0.00416
AFIX  43
H00O  2   -0.001612    0.592713    0.285366    11.00000   -1.20000
AFIX   0
C00P  1    0.555494    0.457409    0.676155    11.00000    0.05462    0.09370 =
         0.05738    0.01729    0.01935    0.02481
AFIX  43
H00P  2    0.612753    0.440135    0.713280    11.00000   -1.20000
AFIX   0
C007  1    0.236098    0.477060    0.634308    11.00000    0.04231    0.04145 =
         0.03408   -0.00383    0.01148   -0.00598
C008  1    0.202271    0.332637    0.667153    11.00000    0.04881    0.04683 =
         0.03690   -0.00256    0.01009   -0.01127
C009  1    0.297696    0.521583    0.498690    11.00000    0.04696    0.04629 =
         0.04183    0.00017    0.02011   -0.00555
N003  4    0.228198    0.492838    0.534952    11.00000    0.04365    0.04640 =
         0.03145   -0.00517    0.01100   -0.01298
O004  5    0.287436    0.543199    0.414314    11.00000    0.05604    0.09958 =
         0.03781    0.00984    0.01891   -0.00919
O005  5    0.221138    0.081655    0.556360    11.00000    0.09343    0.05419 =
         0.06728   -0.01047    0.02454    0.00341
O006  5    0.091835    0.080116    0.616488    11.00000    0.09180    0.07003 =
         0.07188   -0.00421    0.02780   -0.04689
S002  6    0.153977    0.174833    0.582962    11.00000    0.07050    0.04405 =
         0.04965   -0.00739    0.01735   -0.01886
HKLF 4

REM  1_a.res in P2(1)/c
REM R1 =  0.0464 for    2325 Fo > 4sig(Fo)  and  0.0875 for all    3561 data
REM    226 parameters refined using      0 restraints

END

WGHT      0.0459      2.2486

REM Highest difference peak  0.610,  deepest hole -0.616,  1-sigma level  0.073
Q1    1   0.4232  0.3596  0.6357  11.00000  0.05    0.44
Q2    1   0.3959  0.3750  0.5945  11.00000  0.05    0.39
Q3    1   0.4125  0.3678  0.5824  11.00000  0.05    0.37
Q4    1   0.4827  0.8553  0.6063  11.00000  0.05    0.25
Q5    1   0.1844  0.4977  0.5013  11.00000  0.05    0.25
Q6    1   0.5004  0.9404  0.5456  11.00000  0.05    0.25
Q7    1   0.1754  0.2723  0.6461  11.00000  0.05    0.24
Q8    1   0.1469  0.4418  0.6381  11.00000  0.05    0.24
Q9    1   0.4625  1.0072  0.5800  11.00000  0.05    0.23
Q10   1   0.1411 -0.0407  0.5845  11.00000  0.05    0.23
Q11   1   0.1180  0.2055  0.5475  11.00000  0.05    0.23
Q12   1   0.1345  0.2347  0.5145  11.00000  0.05    0.22
Q13   1   0.2594  0.1722  0.5963  11.00000  0.05    0.22
Q14   1   0.2364  0.3858  0.6642  11.00000  0.05    0.21
Q15   1   0.1847  0.3866  0.6776  11.00000  0.05    0.21
Q16   1   0.1562  0.1689  0.6233  11.00000  0.05    0.21
Q17   1   0.2583  0.7602  0.6414  11.00000  0.05    0.21
Q18   1   0.2817  0.1142  0.6965  11.00000  0.05    0.21
Q19   1   0.1423  0.5834  0.3760  11.00000  0.05    0.21
Q20   1   0.2192  0.5330  0.6394  11.00000  0.05    0.21
;
_shelx_res_checksum                66307
_shelx_hkl_file
;
   0   0  -3    1.90    2.10
   0   0   3    2.70    2.50
   0   0  -3    1.50    1.70
   0   0  -3    3.70    2.50
   0   0  -4 1296.47   75.99
   0   0  -4 1306.77   78.39
   0   0   4 1369.46   78.79
   0   0  -4 1324.77   78.79
   0   0  -5    2.90    2.80
   0   0  -5    5.60    4.50
   0   0  -5    2.60    3.80
   0   0   5   -0.60    3.60
   0   0  -6  152.38   12.60
   0   0  -6  148.49   16.10
   0   0   6  146.69   15.80
   0   0  -6  158.68   15.70
   0   0  -7    7.30    6.40
   0   0   7    9.10    6.90
   0   0  -7   10.50    4.40
   0   0   8 1383.86   89.29
   0   0  -8 1507.15   90.09
   0   0  -8 1462.85   89.89
   0   0  -8 1331.27   83.29
   0   0  -9   -0.20    7.20
   0   0   9    6.50    8.40
   0   0  -9    2.60    4.30
   0   0  -9    0.00    6.30
   0   0  10  278.47   26.70
   0   0 -10  262.67   28.30
   0   0 -10  226.98   19.80
   0   0 -10  246.08   26.10
   0   0 -11    7.70    6.00
   0   0 -11   11.80   10.30
   0   0 -11   -2.10    7.00
   0   0  11  -14.70    7.70
   0   0 -12   -1.90   11.30
   0   0 -12    8.10    6.70
   0   0 -12   32.40   13.00
   0   0 -13   -2.70    8.80
   0   0  13   -3.50    9.70
   0   0 -13    3.20   10.30
   0   0 -14   29.00    8.80
   0   0 -14   14.60   12.50
   0   0 -14   26.40   16.20
   0   0 -15    6.50   13.50
   0   0 -15  -17.60    7.20
   0   0 -15    2.10   15.10
   0   0 -16   42.90   10.10
   0   0 -16   21.10   15.80
   0   0 -16   12.10   18.70
   0   0 -17    9.80    8.00
   0   0 -17    1.50   14.70
   0   1   0    5.80    1.90
   0  -1   0    2.40    1.00
   0  -1   0    3.00    2.00
   0  -1   0    2.50    1.40
   0   1  -1 1370.76   83.59
   0   1   1 1447.86   83.39
   0   1  -1 1374.06   82.79
   0  -1   1 1482.75   83.99
   0  -1  -1 1594.94   83.49
   0  -1   1 1510.45   82.89
   0  -1   1 1456.25   83.89
   0   1  -2  181.18   13.50
   0   1   2  209.38   12.80
   0   1  -2  168.78   13.00
   0   1  -2  196.78   13.00
   0  -1   2  156.38   12.60
   0  -1   2  163.48   13.00
   0  -1  -2  202.08   12.70
   0  -1   2  158.68   13.20
   0   1  -3 2344.47  126.49
   0   1  -3 2152.88  127.39
   0   1   3 2076.79  126.99
   0  -1   3 2246.58  127.49
   0  -1  -3 2050.69  126.99
   0  -1   3 2293.57  126.69
   0  -1  -3 1990.70  125.09
   0  -1   3 2578.14  127.69
   0   1  -4  558.24   38.00
   0   1   4  596.64   38.30
   0   1  -4  613.84   38.40
   0   1  -4  647.34   37.10
   0  -1   4  589.94   37.20
   0  -1   4  582.74   38.10
   0  -1  -4  558.74   37.60
   0  -1   4  555.74   38.50
   0  -1  -4  577.24   38.30
   0   1  -5   14.30    4.30
   0   1   5   40.70    7.80
   0   1  -5    5.90    4.60
   0   1  -5   10.70    5.50
   0  -1  -5   12.40    5.40
   0  -1   5    9.20    5.10
   0  -1   5    6.00    4.30
   0  -1   5    0.40    4.10
   0  -1  -5   15.40    6.40
   0   1  -6 2591.54  147.89
   0   1  -6 2408.76  150.58
   0   1  -6 2586.14  150.68
   0   1   6 2678.73  151.88
   0  -1   6 2564.74  149.19
   0  -1  -6 2705.43  151.28
   0  -1  -6 2549.24  150.98
   0  -1   6 2422.86  150.78
   0  -1   6 2694.03  152.28
   0   1   7 1139.79   77.79
   0   1  -7 1184.28   69.79
   0   1  -7 1209.98   74.19
   0   1  -7 1121.89   72.79
   0  -1  -7 1079.09   72.49
   0  -1  -7 1171.28   74.29
   0  -1   7 1209.78   74.59
   0  -1   7 1117.09   70.79
   0   1  -8 1488.65   89.89
   0   1   8 1505.15   94.79
   0   1  -8 1555.74   94.69
   0   1  -8 1517.25   93.99
   0  -1  -8 1522.55   88.69
   0  -1   8 1524.05   91.69
   0  -1   8 1353.66   94.19
   0  -1  -8 1604.94   95.29
   0   1   9  136.29   20.30
   0   1  -9  163.78   19.30
   0   1  -9  146.09   15.00
   0   1  -9  168.28   19.00
   0  -1   9  169.18   19.20
   0  -1  -9  147.69   18.40
   0  -1  -9  144.79   18.80
   0  -1  -9  139.09   13.90
   0   1  10  554.54   43.00
   0   1 -10  531.35   41.60
   0   1 -10  464.85   39.20
   0   1 -10  516.45   41.90
   0  -1 -10  543.75   42.10
   0  -1  10  497.05   42.90
   0  -1 -10  526.35   34.90
   0  -1 -10  553.14   42.20
   0   1 -11  305.47   28.40
   0   1  11  269.27   29.30
   0   1 -11  295.07   29.80
   0   1 -11  280.87   23.50
   0  -1  11  219.08   28.80
   0  -1 -11  279.57   21.90
   0  -1 -11  272.57   30.20
   0  -1 -11  260.07   28.10
   0   1  12   15.80   12.40
   0   1 -12   24.70   11.90
   0   1 -12    9.90    7.40
   0   1 -12   14.30   10.50
   0  -1 -12    9.60   12.60
   0  -1  12   13.00    9.50
   0  -1 -12   13.50    6.50
   0  -1 -12   19.00   11.80
   0   1  13  115.59   22.90
   0   1 -13  124.29   16.70
   0   1 -13  134.19   23.70
   0   1 -13  198.68   29.90
   0  -1 -13   99.79   21.50
   0  -1  13  132.09   23.30
   0  -1 -13  135.19   14.70
   0   1 -14   84.39   22.00
   0   1 -14   30.90   16.80
   0   1 -14   77.19   13.20
   0  -1 -14   42.60   18.00
   0  -1 -14  100.59   21.10
   0  -1 -14   65.39   10.80
   0   1 -15    0.20   11.40
   0   1 -15    8.00    7.60
   0   1 -15    4.70   13.60
   0  -1 -15    1.60    6.40
   0  -1 -15    8.50   13.00
   0  -1 -15    1.60    7.60
   0  -1 -15   -1.50   11.30
   0   1 -16   16.50   18.20
   0   1 -16  -10.90   14.70
   0   1 -16    7.60    9.50
   0  -1 -16   22.90   19.70
   0  -1 -16   12.70    8.80
   0  -1 -16    9.40    7.20
   0  -1 -16   30.00   15.80
   0   1 -17   11.70   23.40
   0   1 -17   24.20   16.40
   0   1 -17   -3.10    9.20
   0  -1 -17    6.30    6.90
   0  -1 -17    6.90   20.90
   0  -1 -17    5.80   14.50
   0  -1 -17    9.20    7.40
   0   2   0 2173.08  122.99
   0  -2   0 2147.69  119.79
   0  -2   0 2131.89  122.69
   0  -2   0 2052.79  122.49
   0   2  -1   23.60    4.00
   0   2  -1   34.90    6.40
   0   2  -1   18.40    4.80
   0  -2   1   11.70    3.20
   0  -2   1    6.00    3.30
   0  -2   1   13.10    4.30
   0   2  -2  160.88   11.80
   0   2   2  124.09   11.90
   0   2  -2  159.88   13.50
   0   2  -2  137.59   13.40
   0  -2  -2  115.99   11.60
   0  -2   2  125.69   12.80
   0  -2   2  163.28   11.60
   0  -2   2  126.29   12.50
   0   2  -3  119.09   10.70
   0   2   3  105.09    9.90
   0   2  -3  117.69   10.50
   0   2  -3  119.89   12.40
   0  -2   3   74.29    9.30
   0  -2  -3   78.19    9.10
   0  -2   3   82.99   10.40
   0  -2   3   76.59   10.60
   0   2   4   54.39    7.80
   0   2  -4   34.30    7.70
   0   2  -4   30.80    7.60
   0   2  -4   49.90    9.40
   0  -2   4   47.60    8.20
   0  -2   4   43.60    8.50
   0  -2  -4   41.60    8.70
   0  -2   4   44.90    8.30
   0  -2  -4   55.49    8.00
   0   2  -5  738.83   49.99
   0   2  -5  767.52   49.30
   0   2  -5  768.82   50.79
   0  -2   5  716.43   49.80
   0  -2  -5  823.22   51.49
   0  -2  -5  782.22   47.70
   0  -2   5  777.42   49.80
   0   2  -6  378.16   30.00
   0   2  -6  364.06   28.70
   0   2  -6  383.96   27.30
   0  -2  -6  305.97   27.00
   0  -2  -6  335.57   28.50
   0  -2   6  374.56   28.60
   0  -2   6  405.76   30.50
   0  -2  -6  315.67   24.90
   0  -2   6  409.76   28.90
   0   2  -7 1449.46   92.19
   0   2  -7 1449.95   92.59
   0  -2  -7 1511.85   88.29
   0  -2   7 1397.76   91.19
   0  -2   7 1466.95   93.39
   0  -2  -7 1535.15   92.89
   0  -2  -7 1535.55   92.49
   0  -2   7 1525.05   92.49
   0   2  -8   -3.90    5.60
   0   2  -8    1.90    6.40
   0   2  -8   -2.80    5.10
   0  -2  -8    2.70    5.10
   0  -2   8    0.00    7.00
   0  -2  -8   10.20    8.10
   0  -2   8    1.20    7.20
   0  -2  -8   -2.60    6.90
   0  -2   8    3.70    7.80
   0   2  -9  807.62   50.59
   0   2   9  744.83   54.49
   0   2  -9  736.73   54.39
   0   2  -9  697.13   53.69
   0  -2  -9  695.13   53.59
   0  -2  -9  777.72   48.50
   0  -2  -9  733.93   53.99
   0  -2   9  743.73   58.09
   0  -2   9  772.32   55.79
   0   2  10   -0.80    7.40
   0   2 -10    2.40    8.20
   0   2 -10    4.70    6.20
   0   2 -10   13.50   11.20
   0  -2 -10   -1.30    9.20
   0  -2 -10    2.20    8.80
   0  -2 -10    2.50    5.50
   0  -2  10    6.80    9.60
   0  -2  10    1.20    8.50
   0   2  11    2.80    8.40
   0   2 -11   -4.00    5.40
   0   2 -11    4.40   11.60
   0   2 -11   17.10   10.20
   0  -2  11   -3.60    7.00
   0  -2 -11   -0.90    9.10
   0  -2 -11   -1.80    9.50
   0  -2 -11    0.60    6.40
   0  -2  11   11.10   12.30
   0  -2 -11   -0.60    5.40
   0   2  12   74.89   20.30
   0   2 -12   76.09   19.30
   0   2 -12   85.09   19.00
   0   2 -12   71.19   13.80
   0  -2 -12   74.09   19.00
   0  -2  12   72.59   20.10
   0  -2 -12   73.89   18.60
   0  -2 -12   59.29   11.10
   0  -2 -12   45.20    9.60
   0   2  13   29.60   15.20
   0   2 -13   -4.30   12.70
   0   2 -13   -7.80   12.00
   0   2 -13    6.00    9.20
   0  -2 -13    7.20    7.00
   0  -2 -13    6.60   12.50
   0  -2 -13    8.80    6.50
   0   2 -14   -9.60   12.20
   0   2 -14    3.00   13.10
   0   2 -14   29.00   11.00
   0  -2 -14  -10.90    6.00
   0  -2 -14   18.70   16.00
   0  -2 -14   -3.40    6.80
   0  -2 -14   -0.20   11.40
   0   2 -15  238.18   35.20
   0   2 -15  247.38   24.90
   0   2 -15  257.27   36.20
   0  -2 -15  221.18   20.10
   0  -2 -15  198.78   18.60
   0  -2 -15  246.38   36.70
   0  -2 -15  215.68   32.30
   0   2 -16    5.70    9.30
   0   2 -16   -1.30   14.40
   0   2 -16   11.40   14.00
   0  -2 -16   -7.90   17.00
   0  -2 -16    5.30   16.10
   0  -2 -16    1.90    6.50
   0  -2 -16    7.80    7.20
   0   2 -17  129.79   20.20
   0   2 -17  123.79   26.90
   0   2 -17  135.99   29.50
   0  -2 -17  117.39   11.80
   0  -2 -17  122.69   25.90
   0  -2 -17  111.49   30.10
   0   3   0    4.50    5.30
   0  -3   0    7.30    5.80
   0  -3   0   -3.50    2.00
   0  -3   0   -0.70    4.10
   0   3  -1 5707.73  325.97
   0   3  -1 6127.99  330.87
   0   3   1 5685.23  329.67
   0  -3   1 6106.49  330.57
   0  -3   1 5471.05  325.67
   0  -3  -1 5747.32  329.57
   0  -3   1 5944.61  330.57
   0   3  -2   14.30    4.80
   0   3  -2   16.20    7.00
   0   3   2   10.40    5.90
   0   3  -2   26.70    6.90
   0  -3   2   25.90    5.50
   0  -3   2    5.60    6.10
   0  -3   2   19.80    6.90
   0  -3  -2   12.50    6.00
   0   3   3 3417.86  204.98
   0   3  -3 3473.65  207.08
   0   3  -3 3401.06  203.28
   0   3  -3 3847.82  210.28
   0  -3  -3 3143.09  204.08
   0  -3   3 3769.42  203.38
   0  -3   3 3723.53  207.08
   0  -3   3 3833.92  207.48
   0   3  -4   73.99   11.50
   0   3  -4   83.89   13.10
   0   3  -4  109.59   16.40
   0   3   4  110.29   12.20
   0  -3   4   85.69   10.80
   0  -3  -4  113.79   12.40
   0  -3   4   86.29   13.50
   0  -3   4   85.29   14.30
   0   3   5   15.70    7.00
   0   3  -5   -8.20    4.60
   0   3  -5    8.90    5.40
   0   3  -5   10.80    6.60
   0  -3   5    0.60    5.10
   0  -3   5    0.90    6.70
   0  -3   5   11.50    7.60
   0  -3  -5    7.60    6.20
   0   3  -6  514.75   38.60
   0   3  -6  412.66   35.90
   0   3  -6  466.65   36.10
   0  -3   6  530.55   36.60
   0  -3   6  538.55   38.90
   0  -3   6  459.05   37.20
   0  -3  -6  509.45   34.50
   0  -3  -6  496.05   38.90
   0   3  -7  795.92   53.49
   0   3  -7  749.82   50.59
   0   3  -7  777.52   50.19
   0  -3   7  768.12   52.89
   0  -3  -7  712.83   51.79
   0  -3   7  699.23   50.29
   0  -3  -7  637.04   46.70
   0  -3  -7  651.63   49.50
   0  -3   7  730.43   51.99
   0   3  -8  651.43   48.50
   0   3  -8  669.53   44.90
   0   3  -8  709.93   47.40
   0  -3  -8  516.95   44.80
   0  -3  -8  563.94   41.70
   0  -3   8  619.74   46.70
   0  -3  -8  553.54   46.60
   0  -3   8  643.84   46.40
   0  -3   8  702.73   50.09
   0   3  -9  217.58   20.70
   0   3  -9  180.58   22.60
   0   3  -9  175.78   23.70
   0  -3  -9  166.78   21.40
   0  -3   9  217.58   25.60
   0  -3  -9  161.48   17.90
   0  -3   9  139.89   21.90
   0  -3  -9  139.49   22.60
   0  -3   9  158.38   21.60
   0   3 -10   11.90   11.40
   0   3 -10    9.00   11.70
   0   3 -10    8.90    8.80
   0  -3 -10    1.60    6.90
   0  -3  10   21.00   12.80
   0  -3 -10   -6.20    9.20
   0  -3 -10   -0.10    9.00
   0  -3  10    2.80   10.20
   0   3 -11  170.98   26.30
   0   3 -11  169.88   20.30
   0   3 -11  202.68   28.70
   0  -3 -11  191.78   19.60
   0  -3  11  182.98   28.60
   0  -3 -11  182.68   26.20
   0  -3  11  213.38   26.70
   0  -3 -11  205.88   26.40
   0   3 -12    9.20    8.90
   0   3 -12    1.40    9.20
   0   3 -12   11.80   11.80
   0  -3 -12  -18.30    9.80
   0  -3  12    7.50   13.50
   0  -3 -12    8.70   12.10
   0  -3 -12  -12.30    5.90
   0   3 -13   14.00   14.50
   0   3 -13   12.00   12.50
   0   3 -13   22.30   11.30
   0  -3 -13   11.20   13.30
   0  -3 -13   24.90    8.80
   0  -3  13    4.00   11.90
   0   3 -14   14.70   15.40
   0   3 -14   -0.90   11.30
   0   3 -14   30.80   17.90
   0  -3 -14   -4.40   12.30
   0  -3 -14  -14.10   12.80
   0  -3 -14    0.50    7.50
   0   3 -15   37.70   18.50
   0   3 -15   16.70   12.40
   0   3 -15   14.30   15.80
   0  -3 -15   21.30    8.30
   0  -3 -15   56.69   21.80
   0  -3 -15   28.90   18.80
   0  -3 -15    7.50    7.40
   0   3 -16   30.40   14.80
   0   3 -16  -10.90   16.40
   0   3 -16   -4.80   13.80
   0  -3 -16  -15.00   14.80
   0  -3 -16   -0.60    6.70
   0  -3 -16  -15.90   11.90
   0  -3 -16    2.00    6.70
   0   4   0 2764.82  152.48
   0  -4   0 2319.17  144.39
   0  -4   0 2547.84  150.98
   0  -4   0 2593.84  151.58
   0   4   1    7.80    7.50
   0   4  -1    5.20    7.10
   0  -4   1    7.10    6.50
   0  -4  -1    0.60    5.50
   0  -4  -1    9.50    9.10
   0  -4   1    4.50    5.40
   0  -4   1   12.80    4.10
   0  -4  -1   13.00    4.10
   0   4  -2  386.96   27.80
   0   4   2  445.96   33.00
   0   4  -2  437.16   34.00
   0   4  -2  430.06   33.30
   0  -4   2  384.16   32.90
   0  -4   2  419.26   32.70
   0  -4   2  352.06   27.20
   0   4  -3  282.07   26.90
   0   4  -3  271.47   22.00
   0   4  -3  319.27   26.80
   0   4   3  269.87   24.70
   0  -4   3  206.38   24.60
   0  -4   3  268.97   25.50
   0  -4  -3  269.47   25.00
   0  -4   3  297.57   21.70
   0   4  -4   10.30    9.60
   0   4  -4   11.30    6.70
   0   4  -4    9.60    8.10
   0   4   4   10.60    8.10
   0  -4   4   18.60   10.30
   0  -4   4    8.30    8.10
   0  -4  -4   21.60    8.50
   0  -4   4   28.30    7.20
   0   4   5   51.29   11.60
   0   4  -5   40.40   10.10
   0   4  -5   12.80   11.00
   0   4  -5   49.80   12.20
   0  -4   5   25.60    7.50
   0  -4  -5   38.80   10.30
   0  -4   5   38.90   12.80
   0  -4   5   32.10   10.10
   0   4  -6   91.19   15.20
   0   4   6   68.89   13.60
   0   4  -6   75.49   14.90
   0   4  -6   45.20   14.30
   0  -4   6   99.29   17.60
   0  -4   6   74.49   12.90
   0  -4  -6   58.19   12.20
   0  -4   6   81.19   15.10
   0   4  -7  225.58   22.80
   0   4  -7  154.58   20.20
   0   4  -7  168.18   22.10
   0  -4  -7  184.78   20.10
   0  -4   7  206.28   24.60
   0  -4   7  191.98   23.80
   0  -4  -7  185.48   23.60
   0  -4   7  169.58   19.90
   0   4  -8  206.38   24.80
   0   4  -8  246.38   24.10
   0   4  -8  223.28   25.20
   0  -4   8  192.58   31.10
   0  -4  -8  203.28   26.30
   0  -4  -8  219.28   24.60
   0  -4   8  195.18   23.20
   0  -4   8  197.58   26.30
   0  -4  -8  226.78   22.90
   0   4  -9  430.06   38.40
   0   4  -9  462.75   37.90
   0   4  -9  516.45   43.30
   0  -4  -9  439.76   41.00
   0  -4   9  468.35   41.00
   0  -4  -9  443.26   37.90
   0  -4   9  470.05   39.50
   0  -4   9  472.35   42.70
   0   4 -10  123.39   22.90
   0   4 -10  126.39   20.00
   0   4 -10  144.89   24.80
   0  -4  10  134.79   23.20
   0  -4 -10  131.59   24.30
   0  -4 -10  144.49   21.90
   0  -4  10   98.19   24.40
   0   4 -11   71.39   16.80
   0   4 -11   71.19   19.30
   0   4 -11   55.29   19.30
   0  -4 -11   78.09   18.10
   0  -4 -11   60.99   17.90
   0  -4  11   67.79   19.20
   0   4 -12  137.09   26.30
   0   4 -12  164.88   22.60
   0   4 -12  153.58   27.00
   0  -4 -12  175.08   28.20
   0  -4 -12  167.68   26.00
   0  -4  12  178.28   28.20
   0   4 -13   50.29   20.00
   0   4 -13   24.20   14.00
   0   4 -13   26.80   17.90
   0  -4  13   45.70   17.40
   0  -4 -13   24.30   16.20
   0   4 -14   42.10   19.90
   0   4 -14   47.40   20.10
   0  -4 -14   28.30   19.20
   0  -4  14   23.10   18.40
   0  -4 -14   42.10   20.30
   0   4 -15   41.20   22.90
   0   4 -15   36.10   16.40
   0  -4 -15   42.70   11.60
   0  -4 -15   39.70   19.10
   0  -4 -15   25.90   17.40
   0  -4 -15   41.90   11.30
   0  -4  15    7.40   18.80
   0   4 -16   57.99   23.70
   0  -4 -16    0.10   17.50
   0  -4 -16   36.00    8.70
   0  -4 -16   20.00   17.90
   0   5   0    1.60    6.10
   0  -5   0    9.60    9.60
   0  -5   0   11.50    7.80
   0  -5   0    7.70    4.20
   0   5   1 1503.55   92.19
   0   5  -1 1309.77   90.59
   0  -5   1 1359.56   90.29
   0  -5  -1 1399.96   90.29
   0  -5   1 1265.37   90.29
   0  -5  -1 1485.45   91.39
   0  -5  -1 1528.05   82.69
   0  -5   1 1374.46   82.79
   0   5   2  437.66   37.00
   0   5  -2  526.15   39.00
   0  -5   2  436.36   37.00
   0  -5  -2  400.66   35.70
   0  -5  -2  425.16   29.00
   0  -5   2  469.85   30.80
   0  -5  -2  429.66   36.70
   0  -5   2  425.86   37.00
   0   5  -3  363.76   26.70
   0   5  -3  300.77   29.80
   0   5   3  297.87   30.00
   0  -5   3  327.57   30.80
   0  -5   3  317.77   25.10
   0  -5  -3  384.66   31.50
   0  -5   3  333.97   30.50
   0   5  -4  552.94   45.10
   0   5   4  464.85   41.30
   0   5  -4  547.75   39.10
   0   5  -4  613.94   44.00
   0  -5   4  531.65   44.80
   0  -5   4  529.05   42.70
   0  -5   4  587.54   38.60
   0  -5  -4  465.85   40.50
   0   5  -5  121.09   21.90
   0   5   5  111.59   18.10
   0   5  -5  110.29   19.90
   0   5  -5  132.99   18.10
   0  -5  -5  102.59   17.50
   0  -5   5  116.09   14.90
   0  -5   5  113.39   20.50
   0  -5   5  118.79   20.90
   0   5  -6  478.95   41.60
   0   5  -6  432.16   38.30
   0   5   6  411.86   36.40
   0   5  -6  404.26   34.80
   0  -5   6  407.66   39.00
   0  -5  -6  386.66   34.70
   0  -5   6  413.06   37.40
   0  -5   6  455.95   34.30
   0   5  -7   22.10   11.60
   0   5  -7   14.20   10.50
   0   5  -7   21.80   13.90
   0   5   7    8.40   10.00
   0  -5   7   33.40   14.20
   0  -5   7   42.10   15.60
   0  -5  -7   14.20    9.70
   0  -5   7   14.80    9.30
   0  -5  -7   14.40   12.40
   0   5  -8  266.27   29.40
   0   5  -8  310.47   29.50
   0   5  -8  293.27   33.80
   0  -5   8  201.48   26.20
   0  -5   8  273.87   32.20
   0  -5   8  292.07   33.10
   0  -5  -8  264.07   26.60
   0  -5  -8  322.87   33.80
   0  -5  -8  305.97   27.80
   0   5  -9  108.59   21.00
   0   5  -9   73.09   17.20
   0  -5   9   63.69   17.10
   0  -5   9  111.89   23.30
   0  -5  -9  123.99   26.10
   0  -5  -9  131.69   19.40
   0  -5  -9  124.59   20.00
   0   5 -10  162.68   26.20
   0   5 -10  191.08   25.50
   0   5 -10  210.28   31.50
   0  -5 -10  194.88   25.80
   0  -5  10  202.68   30.80
   0  -5 -10  208.78   31.40
   0  -5 -10  238.08   25.40
   0   5 -11   75.89   22.90
   0   5 -11  128.69   23.40
   0  -5 -11   72.19   18.60
   0  -5 -11  126.79   26.90
   0  -5  11   85.39   21.50
   0  -5 -11  121.49   18.90
   0   5 -12  -13.60   13.40
   0   5 -12    6.90   13.40
   0  -5 -12   -3.60   12.80
   0  -5 -12   16.90   11.60
   0  -5 -12    1.50   13.10
   0  -5  12    2.30   15.20
   0   5 -13   42.30   18.00
   0   5 -13   36.00   18.30
   0  -5  13   43.10   19.40
   0  -5 -13   30.70   18.40
   0  -5 -13   26.90   17.00
   0  -5 -13   24.30   12.10
   0   5 -14   35.50   18.80
   0   5 -14   17.50   18.80
   0  -5 -14   43.00   13.20
   0  -5  14   41.30   21.00
   0  -5 -14   38.50   17.30
   0  -5 -14   19.90   19.40
   0   5 -15   22.80   19.00
   0   5 -15   -2.70   18.30
   0  -5 -15    2.30   13.80
   0  -5 -15   -9.20    8.30
   0  -5  15   12.70   22.20
   0  -5 -15   12.90   19.40
   0   6   0  788.32   68.39
   0  -6   0  969.50   53.19
   0  -6   0  811.42   62.49
   0  -6   0  763.12   65.99
   0   6  -1   19.20   10.00
   0  -6   1   12.20   12.80
   0  -6  -1   20.00   12.70
   0  -6   1   11.00   13.30
   0  -6  -1   22.70    6.10
   0  -6  -1   13.90    9.90
   0  -6   1   23.80    7.00
   0   6   2  353.56   34.50
   0   6  -2  264.17   31.40
   0  -6  -2  338.07   23.30
   0  -6  -2  304.07   30.70
   0  -6  -2  364.36   32.90
   0  -6   2  323.87   34.30
   0  -6   2  280.17   31.70
   0  -6   2  329.37   24.80
   0   6   3  525.45   44.50
   0   6  -3  486.35   42.70
   0  -6   3  513.05   44.00
   0  -6  -3  524.45   33.70
   0  -6  -3  499.95   42.70
   0  -6  -3  531.15   43.90
   0  -6   3  471.55   44.30
   0   6   4    4.40   10.50
   0   6  -4   -8.40    9.80
   0  -6   4   -6.70    6.10
   0  -6  -4    5.50   10.80
   0  -6   4    1.40    9.70
   0  -6   4   -3.90    9.10
   0   6  -5 1179.38   73.79
   0   6   5 1043.10   77.39
   0   6  -5 1205.98   82.89
   0   6  -5 1131.29   78.99
   0  -6   5 1266.47   82.59
   0  -6   5 1026.10   71.89
   0  -6  -5 1148.89   77.79
   0  -6   5 1037.50   79.49
   0   6  -6    5.90   10.00
   0   6   6    3.80    9.80
   0   6  -6   -7.30    7.50
   0  -6   6   24.30   10.90
   0  -6  -6  -10.80    9.30
   0  -6   6   -7.40   11.30
   0   6  -7  354.36   39.20
   0   6   7  344.47   35.30
   0   6  -7  427.96   35.10
   0  -6   7  410.76   41.30
   0  -6  -7  317.37   32.30
   0  -6   7  382.46   34.10
   0  -6  -7  375.66   36.00
   0   6  -8   -9.70   12.10
   0   6  -8   -7.50    8.50
   0  -6  -8   -0.30    9.50
   0  -6  -8   -5.90   13.00
   0  -6   8    0.20   12.50
   0  -6  -8    5.70   11.00
   0   6  -9   77.79   18.30
   0   6  -9   80.19   22.90
   0  -6   9   27.70   14.10
   0  -6   9   64.69   21.60
   0  -6  -9   73.89   16.00
   0  -6  -9   82.49   22.90
   0  -6  -9   70.49   16.80
   0   6 -10    5.50   17.10
   0   6 -10    2.00   13.60
   0  -6 -10   -2.00    9.50
   0  -6  10   -0.50   15.00
   0  -6 -10   15.40   18.20
   0  -6 -10   13.50   11.90
   0   6 -11   11.30   14.60
   0   6 -11   22.80   17.90
   0  -6 -11   23.30   13.10
   0  -6 -11  -20.80   12.50
   0  -6  11    0.30   14.70
   0  -6 -11    4.80   11.70
   0   6 -12   49.40   23.50
   0   6 -12   40.40   19.90
   0  -6  12   35.50   20.30
   0  -6 -12   16.10   13.30
   0  -6 -12   40.60   16.70
   0  -6 -12   51.99   21.70
   0   6 -13   12.80   20.70
   0   6 -13  -32.40   12.60
   0  -6 -13   -7.00   14.80
   0  -6  13   19.20   19.10
   0  -6 -13    5.70   12.60
   0  -6 -13   -6.00   12.80
   0  -7   0   16.90   14.40
   0  -7  -1  133.69   13.20
   0  -7  -1  152.58   25.10
   0  -7   1  143.09   14.30
   0  -7   2  539.75   35.40
   0  -7  -2  454.95   32.10
   0  -7  -2  490.25   46.30
   0  -7   2  499.85   48.10
   0  -7   3  263.57   23.60
   0  -7   3  263.67   32.70
   0  -7  -3  303.37   21.50
   0  -7  -3  296.07   34.20
   0   7   4   82.89   24.00
   0  -7   4  114.49   24.20
   0  -7  -4   51.59   17.90
   0  -7  -4   96.09   11.50
   0  -7   4   89.49   14.30
   0   7   5   27.90   13.90
   0  -7  -5   40.20   16.10
   0  -7   5   14.70    9.10
   0  -7   5   28.60   18.00
   0   7   6   24.30   14.10
   0   7  -6   -8.10    9.80
   0  -7  -6   18.00   14.50
   0  -7   6    6.20   15.60
   0  -7  -6    4.80    7.40
   0  -7   6    2.70    9.20
   0   7   7   16.00   14.70
   0   7  -7   22.80   14.90
   0   7  -7   -8.80   10.20
   0  -7  -7   11.80   13.90
   0  -7   7   13.50   10.40
   0  -7   7   11.10   12.50
   0   7  -8   -4.20    9.90
   0   7  -8    7.80   13.10
   0  -7   8    5.80   10.00
   0  -7  -8   10.30    9.50
   0  -7  -8   -3.10   12.60
   0  -7   8   -8.70   14.10
   0  -7  -8   14.30   17.70
   0   7  -9   21.90   20.40
   0   7  -9    4.90   12.50
   0  -7  -9   28.00   11.60
   0  -7  -9   43.90   19.90
   0  -7   9   20.40   19.50
   0  -7  -9   40.00   16.50
   0   7 -10   46.40   20.80
   0   7 -10   79.29   19.30
   0  -7  10   96.09   26.40
   0  -7 -10   59.79   14.40
   0  -7 -10  123.59   29.00
   0  -7 -10   55.39   19.60
   0   7 -11   27.00   16.60
   0   7 -11   61.29   20.50
   0  -7 -11    8.90   15.20
   0  -7 -11    7.40   13.20
   0  -7  11   74.89   24.60
   0  -7 -11   13.00   19.90
   0   7 -12    2.60   15.40
   0   7 -12   25.00   17.30
   0  -7 -12   21.90   14.90
   0  -7 -12  -14.70   16.70
   0  -7 -12   34.00   15.20
   0  -7  12   13.70   19.20
   0  -8   0  104.99   12.20
   0  -8   0  116.89   26.20
   0  -8   1   44.30   21.00
   0  -8  -1   48.40    7.30
   0  -8   1   52.39    9.10
   0  -8  -1    9.20   15.80
   0  -8   2  163.68   29.50
   0  -8  -2  174.08   29.90
   0  -8  -2  140.39   13.10
   0  -8  -3    2.50    4.70
   0  -8  -3   12.90   15.50
   0  -8   3   -8.30   10.50
   0  -8   3    5.90    7.30
   0  -8  -4   70.09   21.50
   0  -8   4   71.59   20.80
   0  -8   4   52.59   12.30
   0  -8  -4   57.69    8.40
   0  -8   5   12.20   18.60
   0  -8  -5   11.70   17.60
   0  -8  -5  -11.80    5.80
   0  -8   5    9.80    9.40
   0  -8  -5   -2.60    5.80
   0  -8   6   12.60   17.20
   0  -8  -6  -10.80   13.80
   0  -8  -6    4.90    6.90
   0  -8   6    2.30    9.60
   0  -8  -6    8.40    7.10
   0  -8   7   96.39   23.90
   0  -8  -7   73.79   12.60
   0  -8  -7   49.50   21.80
   0   8  -8   28.00   14.50
   0  -8  -8   11.90   17.20
   0  -8   8   44.00   21.90
   0  -8  -8   30.40   10.70
   0   8  -9   18.40   18.30
   0  -8   9   -6.90   12.50
   0  -8  -9   46.20   22.70
   0  -8  -9   25.50   18.10
   0  -8  -9   44.90   11.90
   0  -9   0   24.30   21.40
   0  -9   1   20.80   16.90
   0  -9  -1   14.80   19.70
   0  -9  -2  112.69   29.20
   0  -9   2  100.59   29.60
   0  -9  -3  -25.40   14.40
   0  -9   3    2.60   18.30
   0  -9   4  221.38   42.90
   0  -9  -4  155.98   32.00
   0  -9   5   14.10   14.70
   0  -9  -5   19.90   20.30
   0  -9  -6  124.79    9.70
   0  -9  -6  147.99   31.00
   0  -9  -6  118.69   10.10
   0  -9   6   95.19   28.30
   1   0 -17    4.90    9.70
   1   0 -17   -2.20   13.70
   1   0 -17   -3.20   15.70
   1   0 -16   -7.00   12.00
   1   0 -16    9.90    8.60
   1   0 -16   18.20   17.80
   1   0 -15  -11.40    7.40
   1   0 -15   -0.50   11.80
   1   0 -15   12.70   13.20
   1   0 -14   -3.40   12.50
   1   0 -14    8.70   11.20
   1   0 -14    8.00    8.20
  -1   0  14   12.30   12.90
   1   0 -13   -5.30   12.60
   1   0 -13   -1.50    6.80
  -1   0  13   12.70   13.00
   1   0 -13   -8.40    8.90
  -1   0  12   93.99   19.30
   1   0 -12   79.49   19.50
   1   0 -12   86.29   13.30
   1   0 -12   99.29   17.70
   1   0 -11   -1.90    6.70
  -1   0  11   -5.00    7.50
   1   0 -11   -8.20    8.50
   1   0 -11   -0.70    7.40
   1   0 -10  267.27   22.10
  -1   0  10  256.27   26.40
   1   0 -10  307.87   26.80
   1   0 -10  243.88   26.10
   1   0  -9    0.00    6.30
   1   0  -9    7.30    7.30
   1   0  -9   -7.50    4.20
  -1   0   9   -7.50    6.00
   1   0  -8 1985.60  122.49
  -1   0   8 2021.90  122.39
   1   0  -8 2018.20  118.39
   1   0  -8 2073.89  121.79
   1   0  -7    6.00    4.00
   1   0  -7    3.70    6.40
  -1   0   7   -4.80    4.00
   1   0  -7    2.30    5.30
  -1   0   7    1.80    5.50
   1   0  -6  394.46   28.40
  -1   0   6  433.26   29.90
   1   0  -6  400.16   29.50
   1   0  -6  361.96   26.70
  -1   0   6  403.16   28.90
   1   0  -5    2.40    3.60
   1   0  -5   -0.10    3.00
  -1   0   5    3.00    3.50
  -1   0   5   -1.30    3.60
   1   0  -5    4.80    4.60
   1   0  -4 3034.10  172.78
  -1   0   4 2845.32  173.48
  -1   0   4 3221.68  173.38
   1   0  -4 3040.90  173.58
   1   0  -4 3091.99  172.48
  -1   0   3    0.00    1.60
   1   0  -3   -1.30    1.40
   1   0  -3    0.80    1.80
  -1   0   3    1.10    1.70
   1   0  -3    0.50    2.40
  -1   0   2 1675.33   94.29
   1   0  -2 1654.93   94.29
  -1   0   2 1674.63   93.49
   1   0  -2 1630.24   93.39
  -1   0  -1    0.60    1.20
   1   0   1    1.80    1.50
   1   0   3    5.00    1.70
  -1   0  -3    1.20    2.90
  -1   0  -3    5.30    1.50
   1   0   3   -0.60    2.90
  -1   0  -5   -1.40    3.20
  -1   0  -5   -2.60    4.30
   1   0   5    5.90    4.80
  -1   0  -5    2.40    2.40
  -1   0  -6  787.82   46.60
  -1   0  -6  709.03   51.29
  -1   0  -6  831.72   52.79
   1   0   6  825.12   53.69
  -1   0  -7    1.80    5.10
   1   0   7   -4.40    5.40
  -1   0  -7    7.00    5.90
  -1   0  -7   10.20    4.00
  -1   0  -8    5.60    4.00
   1   0   8    7.60    8.20
  -1   0  -8    5.50    8.50
  -1   0  -8    7.90    6.50
   1   0   9   11.20    7.70
  -1   0  -9    7.10    8.20
  -1   0  -9    4.70    4.40
  -1   0  -9   10.60   10.20
  -1   0 -10  404.16   35.60
  -1   0 -10  378.16   26.70
   1   0  10  384.96   36.50
  -1   0 -10  397.76   34.90
  -1   0 -11   15.80   11.30
  -1   0 -11  -10.10    9.60
  -1   0 -11   -2.80    4.50
   1   0  11    0.20   10.00
   1   0  12  445.76   43.30
  -1   0 -12  511.55   45.50
  -1   0 -12  467.75   41.80
  -1   0 -12  472.35   32.20
  -1   0 -13    2.90    8.30
  -1   0 -13    6.80    5.90
  -1   0 -13   -6.70   10.20
  -1   0 -14  171.68   28.40
  -1   0 -14  261.37   32.60
  -1   0 -14  211.38   18.30
  -1   0 -15    1.70   16.40
  -1   0 -15  -11.00   11.60
  -1   0 -15   -3.70    5.70
  -1   0 -16   -2.30   13.90
  -1   0 -16   14.50   19.10
  -1   0 -16   -2.00    6.00
  -1   0 -17    2.90    6.40
  -1   0 -17   -6.80    6.10
  -1   0 -17   -7.30   11.70
  -1   0 -17   27.80   15.60
   1   1 -17  -28.10   18.30
   1   1 -17  -12.40   14.80
   1   1 -17  -10.30   10.40
   1  -1 -17   -8.60    8.70
   1  -1 -17   -5.00   11.90
   1  -1 -17   -4.80   15.70
   1   1 -16   23.10   16.10
   1   1 -16   -2.70    9.60
   1   1 -16   10.80   13.00
   1  -1 -16   14.40   16.90
   1  -1 -16   11.50    8.70
   1  -1 -16  -14.70   10.30
   1   1 -15   69.09   13.90
   1   1 -15   79.49   20.50
   1   1 -15   74.39   23.30
   1  -1 -15   90.49   13.00
   1  -1 -15   74.29   21.20
  -1   1  14   50.59   16.20
   1   1 -14   32.50   11.10
   1   1 -14   20.80   16.10
   1   1 -14   21.90   14.70
   1  -1 -14   20.10    8.70
   1  -1 -14   17.60   12.00
   1  -1 -14   42.00   17.90
   1   1 -13  243.08   28.10
   1   1 -13  192.38   30.20
  -1   1  13  211.18   27.10
   1   1 -13  208.08   21.20
   1  -1 -13  201.18   25.60
  -1  -1  13  227.28   29.20
   1  -1 -13  181.88   19.50
   1  -1 -13  206.88   30.60
   1   1 -12  318.67   31.80
   1   1 -12  348.47   35.60
  -1   1  12  305.67   31.90
   1   1 -12  331.47   26.90
   1  -1 -12  288.47   30.60
   1  -1 -12  293.37   31.20
  -1  -1  12  282.87   37.50
   1  -1 -12  303.27   33.10
   1   1 -11  246.88   23.70
   1   1 -11  297.67   29.00
   1   1 -11  276.07   28.90
  -1   1  11  243.78   27.60
   1  -1 -11  304.47   29.20
  -1  -1  11  315.57   30.20
   1  -1 -11  254.87   26.90
   1  -1 -11  288.87   23.10
   1   1 -10    5.90    8.80
   1   1 -10   13.40   10.50
  -1   1  10    6.60    9.00
   1   1 -10   -2.00    6.20
  -1  -1  10    9.10    8.50
   1  -1 -10   -3.80    8.70
   1  -1 -10    0.30    5.10
   1  -1 -10    2.30    8.70
   1   1  -9  179.08   20.10
  -1   1   9  160.98   19.30
   1   1  -9  161.78   20.80
   1  -1  -9  150.78   21.60
  -1  -1   9  154.98   19.90
   1  -1  -9  167.78   15.50
   1  -1  -9  143.69   19.20
  -1  -1   9  189.38   20.80
   1   1  -8    1.40    7.50
   1   1  -8   24.20   10.60
  -1   1   8   11.10    7.20
   1   1  -8   17.30    6.40
  -1  -1   8   12.00    7.20
  -1  -1   8   14.50    8.10
   1  -1  -8    2.30    7.10
  -1  -1   8    4.30    7.20
   1  -1  -8    8.60    6.90
  -1   1   7  194.78   18.80
   1   1  -7  175.68   19.30
   1   1  -7  169.68   17.20
   1   1  -7  158.78   16.00
  -1  -1   7  173.28   17.20
   1  -1  -7  219.78   19.50
   1  -1  -7  190.28   18.40
  -1  -1   7  187.18   19.00
  -1  -1   7  169.28   18.60
   1   1  -6 1207.18   77.89
   1   1  -6 1275.97   77.59
  -1   1   6 1418.56   78.39
   1   1  -6 1186.78   75.49
   1  -1  -6 1346.27   77.39
  -1  -1   6 1254.27   76.79
  -1  -1   6 1245.58   77.59
   1  -1  -6 1272.77   77.49
  -1  -1   6 1160.88   80.89
   1   1  -5   63.09   10.10
   1   1  -5   75.79    9.50
  -1   1   5   78.39    9.50
   1   1  -5   79.29    9.60
  -1  -1   5   73.89   10.80
  -1  -1   5   74.59    9.90
  -1  -1   5   71.49   10.70
   1  -1  -5   92.29   10.40
   1  -1  -5  102.29   10.30
   1   1  -4 4213.98  236.08
   1   1  -4 4159.88  235.08
   1   1  -4 4197.78  235.88
  -1   1   4 4227.08  235.28
   1  -1  -4 4417.46  235.38
  -1  -1   4 4386.86  236.08
  -1  -1   4 3868.51  235.68
  -1  -1   4 3982.70  235.48
   1  -1  -4 4007.80  234.98
   1   1  -3  790.92   49.90
   1   1  -3  808.62   49.40
   1   1  -3  851.51   49.90
  -1  -1   3  811.12   49.70
  -1  -1   3  791.32   49.90
   1  -1  -3  864.31   49.30
   1  -1  -3  837.02   48.90
  -1  -1   3  820.92   49.90
   1   1  -2 1088.29   61.89
   1   1  -2 1026.50   61.89
   1   1  -2 1162.58   61.99
   1  -1  -2 1017.70   61.69
  -1  -1   2 1048.90   61.89
  -1  -1   2 1059.79   62.19
  -1  -1   2 1095.99   61.69
   1  -1  -2  949.21   60.19
   1   1  -1 1038.80   57.49
   1   1  -1 1003.40   58.09
   1   1  -1 1016.50   57.99
   1  -1  -1  888.11   57.69
  -1  -1   1 1008.90   57.39
  -1  -1   1 1021.70   58.09
   1  -1  -1 1020.10   55.59
  -1  -1   1  946.51   57.79
  -1   1   0  739.83   44.00
  -1   1   0  828.32   42.30
  -1   1   0  741.13   44.60
   1   1   0  717.63   44.00
  -1  -1   0  668.63   43.90
   1  -1   0  723.83   43.90
   1  -1   0  829.72   44.70
   1  -1   1   39.60    5.20
  -1   1  -2  460.95   26.80
  -1   1  -2  458.05   27.90
   1   1   2  398.06   25.10
  -1   1  -2  424.06   26.70
   1  -1   2  448.46   27.90
   1  -1   2  420.36   26.50
  -1  -1  -2  390.86   27.70
  -1  -1  -2  390.66   25.10
   1   1   4  640.24   43.20
  -1   1  -4  671.53   43.00
  -1   1  -4  668.23   42.80
  -1   1  -4  691.23   40.70
  -1  -1  -4  637.24   38.80
  -1  -1  -4  636.84   43.40
   1  -1   4  699.93   43.60
   1  -1   4  653.13   40.90
  -1   1  -5 4877.21  249.78
  -1   1  -5 4552.04  249.38
  -1   1  -5 4222.68  245.78
   1   1   5 4213.28  249.68
   1  -1   5 4341.47  246.48
  -1  -1  -5 3977.00  243.78
  -1  -1  -5 4432.56  249.58
   1  -1   5 4327.77  250.07
  -1   1  -6   53.49   10.50
  -1   1  -6   47.60    7.50
   1   1   6   46.70   12.60
  -1   1  -6   58.89   10.70
   1  -1   6   52.79    8.80
   1  -1   6   45.50    9.50
  -1  -1  -6   48.00   10.50
  -1   1  -7   10.80    7.40
  -1   1  -7   10.40    5.00
  -1   1  -7   18.00    8.90
   1   1   7    9.50    7.50
  -1  -1  -7   13.30    6.70
   1  -1   7   -2.50    4.70
   1  -1   7    4.90    7.10
  -1  -1  -7    5.80    3.70
  -1  -1  -7    5.70    7.10
  -1   1  -8  204.78   18.30
   1   1   8  263.47   25.40
  -1   1  -8  215.28   22.50
  -1   1  -8  232.78   23.60
  -1  -1  -8  276.37   25.40
  -1  -1  -8  244.48   17.10
   1  -1   8  256.47   20.60
  -1  -1  -8  236.08   24.20
   1  -1   8  203.08   23.00
  -1   1  -9  208.78   22.70
  -1   1  -9  239.68   25.30
  -1   1  -9  242.88   18.90
   1   1   9  169.58   23.50
  -1  -1  -9  243.38   24.30
   1  -1   9  217.98   25.00
  -1  -1  -9  211.48   24.00
   1  -1   9  221.08   20.30
  -1  -1  -9  205.68   16.30
  -1   1 -10   48.80   14.50
   1   1  10   47.30   13.10
  -1   1 -10   45.60    9.30
  -1   1 -10   31.20   13.40
  -1  -1 -10   82.19   16.90
  -1  -1 -10   68.29   16.10
  -1  -1 -10   60.19    8.30
   1  -1  10   34.40   14.50
  -1   1 -11  322.07   31.90
  -1   1 -11  299.17   25.10
  -1   1 -11  337.17   34.00
   1   1  11  322.57   33.50
  -1  -1 -11  348.17   22.80
  -1  -1 -11  298.27   31.50
   1  -1  11  275.67   37.60
  -1  -1 -11  299.97   32.10
  -1   1 -12  269.77   31.90
   1   1  12  352.06   34.90
  -1   1 -12  289.17   32.70
  -1   1 -12  310.37   24.80
  -1  -1 -12  311.97   23.20
  -1  -1 -12  304.97   33.70
  -1  -1 -12  291.97   21.60
  -1  -1 -12  300.07   32.20
   1  -1  12  256.37   32.00
   1   1  13   58.49   18.20
  -1   1 -13   28.30   15.30
  -1   1 -13   40.40   17.90
  -1   1 -13   24.50    8.90
  -1  -1 -13   29.00    6.80
  -1  -1 -13   37.80    7.80
  -1  -1 -13   44.90   15.60
  -1  -1 -13   44.30   17.40
  -1   1 -14   -8.90   12.60
  -1   1 -14   -8.90    7.00
  -1   1 -14   -2.00   11.70
  -1  -1 -14    0.20    4.90
  -1  -1 -14   -9.20   10.60
  -1  -1 -14    6.80   14.50
  -1  -1 -14   -1.20    5.40
  -1   1 -15   49.80   17.40
  -1   1 -15   24.10    9.40
  -1   1 -15   21.90   17.70
  -1  -1 -15   13.00    5.40
  -1  -1 -15   37.60   18.00
  -1  -1 -15   23.10    6.50
  -1  -1 -15   14.60   14.90
  -1   1 -16   10.60   15.30
  -1   1 -16   -1.10   13.60
  -1   1 -16   14.00    9.40
  -1  -1 -16    0.40    3.90
  -1  -1 -16    2.20    3.70
  -1  -1 -16    9.20   14.20
  -1  -1 -16   43.50   21.70
  -1   1 -17   27.00   18.20
  -1   1 -17   -7.20    8.90
  -1   1 -17   23.60   21.70
  -1  -1 -17   17.60   21.00
  -1  -1 -17    7.30   16.80
   1   2 -17    9.30   20.90
   1   2 -17   42.00   18.50
   1   2 -17  -12.50   13.10
   1  -2 -17    5.50   14.10
   1  -2 -17    0.00   10.10
   1  -2 -17   -4.50   16.50
   1  -2 -17   13.10    8.20
   1   2 -16   28.90   16.90
   1   2 -16   62.69   20.60
   1  -2 -16   27.30   10.10
   1  -2 -16   32.60   16.20
   1  -2 -16   42.60   16.90
   1  -2 -16   51.69   20.20
   1   2 -15   23.50   16.80
   1   2 -15   35.50   11.70
   1   2 -15   32.20   14.70
   1  -2 -15   28.20    9.60
   1  -2 -15   51.09   19.30
   1  -2 -15   57.69   14.60
   1   2 -14  253.97   26.30
   1   2 -14  241.58   34.40
  -1   2  14  240.68   32.00
   1   2 -14  232.68   31.80
   1  -2 -14  258.57   31.30
   1  -2 -14  267.87   23.40
   1  -2 -14  263.77   36.80
   1  -2 -14  267.07   25.00
   1   2 -13  155.28   25.80
   1   2 -13  115.19   18.20
   1   2 -13  121.69   23.70
  -1   2  13  108.49   21.30
   1  -2 -13  148.39   16.50
   1  -2 -13  119.89   17.10
   1  -2 -13   88.89   19.30
  -1  -2  13  121.19   27.70
   1  -2 -13  124.59   22.40
   1   2 -12  284.97   26.80
  -1   2  12  334.77   33.00
   1   2 -12  304.67   32.90
   1   2 -12  311.07   33.10
   1  -2 -12  272.47   25.10
   1  -2 -12  335.47   32.40
   1  -2 -12  286.77   26.10
  -1  -2  12  308.27   33.50
   1  -2 -12  332.97   34.50
   1   2 -11  298.47   31.40
   1   2 -11  263.97   30.80
   1   2 -11  252.87   26.00
  -1   2  11  273.57   29.60
   1  -2 -11  321.47   32.60
  -1  -2  11  302.97   29.90
   1  -2 -11  376.06   27.30
  -1  -2  11  270.07   31.20
   1  -2 -11  324.67   29.60
   1   2 -10  142.39   21.40
  -1   2  10  146.29   19.90
   1   2 -10  142.79   16.90
   1   2 -10  154.88   22.50
  -1  -2  10  161.28   20.30
   1  -2 -10  156.98   22.50
  -1  -2  10  183.08   23.50
   1  -2 -10  144.59   16.70
   1  -2 -10  144.19   21.30
  -1  -2  10  146.79   22.40
   1   2  -9   29.60   11.70
   1   2  -9   30.60    9.10
   1   2  -9   30.90    9.90
   1  -2  -9   26.00   10.10
  -1  -2   9   24.60    9.90
  -1  -2   9   16.30   10.60
  -1  -2   9   23.60   11.10
   1  -2  -9   25.20   10.60
   1  -2  -9   27.30    8.20
   1   2  -8  624.94   41.80
   1   2  -8  599.14   44.40
   1   2  -8  649.34   44.80
   1  -2  -8  581.74   43.00
  -1  -2   8  589.54   43.80
  -1  -2   8  498.45   42.70
   1  -2  -8  602.64   43.20
   1  -2  -8  615.54   40.90
  -1  -2   8  593.64   44.80
   1   2  -7 2647.24  149.99
   1   2  -7 2270.37  146.89
   1   2  -7 2765.02  150.68
  -1  -2   7 2591.54  149.99
  -1  -2   7 2486.65  150.38
   1  -2  -7 2527.65  148.99
   1  -2  -7 2334.57  147.99
  -1  -2   7 2470.45  149.49
   1  -2  -7 2605.54  146.89
   1   2  -6  262.57   23.70
   1   2  -6  265.07   22.60
   1   2  -6  267.37   22.20
  -1  -2   6  286.37   23.30
  -1  -2   6  255.77   23.40
   1  -2  -6  272.37   22.90
   1  -2  -6  275.37   21.10
   1  -2  -6  302.17   22.80
  -1  -2   6  246.28   22.90
   1   2  -5 5293.77  299.47
   1   2  -5 5425.36  300.17
   1   2  -5 5104.59  300.57
  -1  -2   5 5229.88  301.07
  -1  -2   5 5207.38  299.97
  -1  -2   5 4982.30  300.27
   1  -2  -5 5439.66  300.17
   1  -2  -5 5475.15  298.87
   1  -2  -5 5388.46  298.77
   1   2  -4  156.48   14.80
   1   2  -4  202.48   15.80
   1   2  -4  153.88   15.00
  -1  -2   4  194.18   16.10
  -1  -2   4  151.58   14.30
  -1  -2   4  181.78   15.70
   1  -2  -4  137.89   13.70
   1  -2  -4  114.49   12.60
   1   2  -3 8202.48  440.46
   1   2  -3 7158.38  440.46
  -1   2   3 8039.10  440.16
   1   2  -3 8147.68  439.66
  -1  -2   3 7672.63  440.66
   1   2  -2  755.22   47.90
   1   2  -2  890.91   47.10
  -1   2   2  715.43   47.40
   1   2  -2  807.72   48.10
  -1  -2   2  758.62   48.10
  -1  -2   2  632.34   45.50
  -1  -2   2  839.02   48.30
   1  -2  -2  698.63   46.90
  -1   2   1  818.82   50.29
   1   2  -1  810.92   49.90
   1   2  -1  881.91   48.40
   1  -2  -1  744.13   48.90
  -1  -2   1  861.81   50.49
   1  -2  -1  675.73   49.20
  -1  -2   1  837.12   48.10
  -1  -2   1  829.52   50.09
   1   2   0   12.20    4.30
  -1   2   0    7.90    3.80
  -1   2   0    3.90    3.00
  -1   2   0    2.80    1.50
  -1  -2   0    6.80    3.90
   1  -2   0    0.50    2.60
   1  -2   0    2.60    1.40
   1  -2   0    0.60    3.10
  -1   2  -1 1041.20   57.99
   1   2   1  918.11   59.69
  -1   2  -1 1013.30   60.99
  -1   2  -1  991.40   60.89
   1  -2   1 1074.79   61.19
  -1  -2  -1  853.31   59.39
   1  -2   1 1029.90   60.89
   1  -2   1 1081.19   57.99
   1   2   2  113.09   10.00
  -1   2  -2  117.79   11.70
  -1   2  -2  107.79    9.70
  -1   2  -2   94.09   10.80
  -1  -2  -2  103.39    9.90
   1  -2   2   95.79    9.20
   1  -2   2  108.99   11.20
   1  -2   2  108.39   11.30
  -1   2  -3 1090.29   62.89
   1   2   3  949.21   61.59
  -1   2  -3 1114.69   65.19
  -1   2  -3 1121.09   64.19
  -1  -2  -3  956.20   61.59
   1  -2   3  973.90   62.49
   1  -2   3 1057.69   64.09
   1  -2   3 1103.49   65.29
   1   2   4  277.17   21.90
  -1   2  -4  404.96   25.10
  -1   2  -4  312.07   25.80
  -1   2  -4  362.06   24.60
   1  -2   4  284.17   24.10
   1  -2   4  347.07   26.30
   1  -2   4  392.36   25.10
  -1  -2  -4  286.87   21.80
  -1  -2  -4  320.67   26.20
  -1   2  -5  110.99   13.20
  -1   2  -5  103.19   12.20
  -1   2  -5  126.29   15.30
   1  -2   5  112.99   13.40
   1  -2   5   96.29   12.40
  -1  -2  -5  119.89   13.90
  -1  -2  -5  103.89   10.20
   1  -2   5  123.39   14.90
  -1   2  -6   90.89   12.10
  -1   2  -6  120.69   14.90
  -1   2  -6  114.29   17.00
   1  -2   6  115.09   15.00
   1  -2   6  116.59   14.20
  -1  -2  -6  140.89   11.70
  -1  -2  -6  174.38   18.00
  -1   2  -7  144.49   18.10
  -1   2  -7  183.18   20.70
  -1   2  -7  164.78   16.10
  -1  -2  -7  180.28   14.10
   1  -2   7  141.59   17.90
  -1  -2  -7  174.38   20.10
   1  -2   7  146.09   17.10
  -1   2  -8   12.80    6.80
  -1   2  -8   -4.10    4.60
  -1   2  -8   -1.70    7.30
  -1  -2  -8   -0.60    4.00
  -1  -2  -8   -4.00    7.30
   1  -2   8   19.60   10.40
  -1  -2  -8    6.60    8.70
   1  -2   8    2.20    6.10
   1   2   9  590.54   47.50
  -1   2  -9  664.63   48.20
  -1   2  -9  648.54   46.70
  -1   2  -9  586.54   41.90
  -1  -2  -9  615.74   47.50
   1  -2   9  628.54   44.80
  -1  -2  -9  572.54   46.80
  -1  -2  -9  604.74   39.00
   1  -2   9  576.44   48.30
   1   2  10  393.26   36.00
  -1   2 -10  344.37   29.30
  -1   2 -10  408.76   36.50
  -1   2 -10  389.16   35.70
   1  -2  10  336.77   36.20
  -1  -2 -10  397.26   26.70
  -1  -2 -10  414.06   36.30
  -1  -2 -10  366.96   26.00
  -1  -2 -10  357.76   33.50
  -1   2 -11  523.75   45.80
  -1   2 -11  516.45   44.30
   1   2  11  492.45   45.50
  -1  -2 -11  521.55   45.80
  -1  -2 -11  541.05   35.10
   1  -2  11  514.65   47.20
  -1  -2 -11  502.65   44.70
   1  -2  11  578.14   42.40
  -1  -2 -11  536.05   34.70
  -1   2 -12    0.90    7.20
   1   2  12   17.10   12.40
  -1   2 -12   -1.80    8.20
  -1   2 -12    3.10    9.90
   1  -2  12   -6.10    8.40
  -1  -2 -12   -2.60    4.70
  -1  -2 -12   -7.20    9.40
  -1  -2 -12    0.50    9.10
  -1  -2 -12   -3.20    5.10
  -1   2 -13  160.08   27.20
  -1   2 -13  102.09   16.30
  -1   2 -13   94.89   23.10
  -1  -2 -13   68.69   20.20
  -1  -2 -13  149.29   26.20
  -1  -2 -13   97.59   11.40
  -1  -2 -13  108.89   11.20
  -1   2 -14   12.10   15.50
  -1   2 -14    7.60   14.10
  -1   2 -14    7.30    8.60
  -1  -2 -14   -5.90    4.20
  -1  -2 -14   -2.50    4.10
  -1  -2 -14   15.00   17.30
  -1  -2 -14   24.60   15.20
  -1   2 -15   -7.40   16.60
  -1   2 -15  -16.30   12.70
  -1   2 -15   15.80   11.30
  -1  -2 -15    0.20    3.00
  -1  -2 -15  -14.60   12.30
  -1  -2 -15   -4.00    3.20
  -1  -2 -15  -17.80   14.50
  -1   2 -16   18.60   17.10
  -1   2 -16    5.00   16.10
  -1   2 -16   29.10   11.70
  -1  -2 -16   40.70   21.00
  -1  -2 -16   35.90   21.20
   1  -3 -17    8.60   10.50
   1   3 -16   28.80   16.60
   1   3 -16   -9.30   16.60
   1   3 -16    3.70   17.20
   1  -3 -16    3.90   16.30
   1  -3 -16   -0.60   14.20
   1  -3 -16   21.30    9.50
   1   3 -15  -14.90   13.00
   1   3 -15    8.10   11.50
   1   3 -15   -7.50   14.20
   1  -3 -15   10.50    9.50
   1  -3 -15   12.00   14.90
   1  -3 -15   -3.60   15.40
   1   3 -14  -19.20    8.30
   1   3 -14   14.60   14.50
   1   3 -14   20.70   16.60
   1  -3 -14  -17.60   11.00
   1  -3 -14  -17.90   11.40
   1  -3 -14   12.70    8.70
   1   3 -13   41.30   17.70
   1   3 -13   22.30   15.80
   1  -3 -13   25.40   15.70
   1  -3 -13   15.10   14.80
  -1  -3  13   17.60   12.90
   1   3 -12   10.80   12.90
   1   3 -12   28.40   10.60
   1   3 -12   20.10   25.50
   1  -3 -12   23.50   11.30
   1  -3 -12    7.40   12.70
   1  -3 -12   26.60   15.60
  -1  -3  12    9.60   12.00
   1   3 -11  274.57   29.00
   1   3 -11  273.47   30.70
   1   3 -11  261.17   26.20
  -1  -3  11  223.78   28.70
  -1  -3  11  260.67   31.70
   1  -3 -11  290.67   29.70
   1  -3 -11  277.37   29.60
   1  -3 -11  286.77   24.70
  -1  -3  11  226.88   29.20
   1   3 -10  153.28   18.90
   1   3 -10  133.29   22.70
   1   3 -10  157.48   23.10
  -1  -3  10  129.29   22.10
  -1  -3  10  126.09   20.30
   1  -3 -10  110.19   19.30
   1  -3 -10  110.49   15.50
   1  -3 -10  156.68   20.50
   1   3  -9  403.06   35.00
   1   3  -9  462.55   38.70
   1   3  -9  446.06   36.90
  -1  -3   9  454.95   39.00
   1  -3  -9  430.56   37.30
   1  -3  -9  396.96   32.80
   1  -3  -9  427.16   35.50
  -1  -3   9  460.55   37.80
  -1  -3   9  476.25   40.50
   1   3  -8    4.10    9.50
   1   3  -8    8.10    7.40
   1   3  -8    3.20    7.00
   1  -3  -8   18.00    8.90
   1  -3  -8    9.20    7.30
   1  -3  -8   14.60    9.50
  -1  -3   8   -4.10    6.50
  -1  -3   8    9.60    9.40
  -1  -3   8    8.10    9.50
   1   3  -7  355.06   30.10
   1   3  -7  418.26   32.60
   1   3  -7  354.56   28.50
   1  -3  -7  294.57   28.90
  -1  -3   7  412.66   32.00
  -1  -3   7  316.27   28.40
  -1  -3   7  344.47   30.50
   1  -3  -7  317.57   27.00
   1  -3  -7  299.77   26.60
   1   3  -6    6.70    8.30
   1   3  -6    4.70    7.10
   1   3  -6   -6.20    5.30
   1  -3  -6    4.10    5.70
  -1  -3   6    5.30    6.40
   1  -3  -6    3.20    6.60
  -1  -3   6    6.60    7.60
  -1  -3   6   12.70    7.60
   1  -3  -6   14.70    7.00
   1   3  -5    3.70    5.70
   1   3  -5   -0.20    6.30
   1   3  -5   21.90    8.80
  -1   3   5    7.50    5.60
  -1  -3   5    5.90    6.80
   1  -3  -5   11.20    6.20
   1  -3  -5    3.90    4.80
  -1  -3   5    6.50    5.80
   1   3  -4 2416.56  143.39
  -1   3   4 2360.06  144.39
   1   3  -4 2386.76  146.09
   1   3  -4 2513.75  145.19
  -1  -3   4 2783.22  144.09
  -1  -3   4 2485.45  146.19
  -1  -3   4 2208.88  144.99
   1  -3  -4 2535.15  144.29
   1   3  -3   33.30    8.50
   1   3  -3   14.50    5.80
   1   3  -3   21.40    7.30
  -1   3   3   20.70    7.10
  -1  -3   3   25.70    8.80
  -1  -3   3   17.40    6.10
  -1  -3   3   19.00    5.60
   1  -3  -3    8.70    6.10
   1   3  -2 1425.76   89.89
   1   3  -2 1394.66   89.09
  -1   3   2 1503.45   89.79
   1   3  -2 1505.85   86.89
  -1  -3   2 1482.25   86.49
  -1  -3   2 1577.34   90.49
   1  -3  -2 1370.86   88.49
  -1  -3   2 1517.15   89.89
   1   3  -1  623.34   41.80
  -1   3   1  600.44   42.00
  -1  -3   1  699.33   43.10
   1  -3  -1  595.04   35.80
   1  -3  -1  576.54   40.70
   1  -3  -1  615.64   41.50
  -1  -3   1  635.24   42.00
  -1  -3   1  615.34   38.50
   1   3   0  783.12   52.39
  -1   3   0  920.21   54.19
   1  -3   0  802.32   47.10
  -1  -3   0  786.22   52.69
   1  -3   0  784.42   52.59
   1  -3   0  820.02   52.39
  -1  -3   0  820.72   49.20
  -1   3  -1  527.15   36.10
   1   3   1  454.95   34.70
  -1   3  -1  542.05   31.70
  -1   3  -1  503.55   36.20
   1  -3   1  515.95   31.30
   1  -3   1  520.05   35.80
  -1  -3  -1  494.75   35.20
   1  -3   1  509.35   35.40
  -1   3  -2 1154.68   71.29
  -1   3  -2 1099.39   70.79
  -1   3  -2 1149.39   66.59
   1   3   2 1158.78   69.19
   1  -3   2 1178.58   66.39
   1  -3   2 1075.69   69.89
   1  -3   2  968.50   69.89
  -1  -3  -2 1159.18   69.39
   1   3   3 5845.52  351.26
  -1   3  -3 6361.46  354.46
  -1   3  -3 6440.56  354.46
  -1   3  -3 6222.98  350.26
   1  -3   3 6427.86  350.26
   1  -3   3 6219.08  354.16
   1  -3   3 6579.54  354.26
  -1  -3  -3 5736.13  350.86
  -1   3  -4  361.36   29.10
  -1   3  -4  337.27   32.50
  -1   3  -4  414.46   27.70
   1   3   4  403.96   27.80
   1  -3   4  311.87   28.30
   1  -3   4  350.46   27.00
   1  -3   4  375.76   29.90
  -1  -3  -4  381.76   27.50
   1   3   5 2982.40  172.78
  -1   3  -5 3030.80  177.28
  -1   3  -5 2753.22  173.48
  -1   3  -5 3134.59  175.48
   1  -3   5 3060.19  175.88
   1  -3   5 3049.50  174.78
   1  -3   5 2943.41  177.08
  -1  -3  -5 3119.99  172.78
  -1  -3  -5 2856.01  182.88
  -1   3  -6  423.36   34.60
  -1   3  -6  385.66   31.10
  -1   3  -6  350.46   31.20
  -1  -3  -6  403.96   29.10
  -1  -3  -6  437.76   35.10
   1  -3   6  440.06   32.60
   1  -3   6  403.76   34.30
   1  -3   6  422.16   33.50
  -1   3  -7  262.17   23.40
  -1   3  -7  243.38   26.00
  -1   3  -7  232.58   24.60
   1  -3   7  227.68   24.40
  -1  -3  -7  278.47   21.10
  -1  -3  -7  299.57   27.30
   1  -3   7  249.78   25.90
  -1   3  -8  145.29   17.90
  -1   3  -8  163.98   20.10
  -1   3  -8  167.88   22.40
  -1  -3  -8  171.18   22.20
   1  -3   8  190.68   22.50
  -1  -3  -8  178.88   16.40
   1  -3   8  154.98   20.30
  -1   3  -9    1.90   10.40
  -1   3  -9   36.90   10.30
  -1   3  -9   44.60   14.20
  -1  -3  -9   50.59   14.80
  -1  -3  -9   30.40    8.00
   1  -3   9   38.00   11.90
  -1  -3  -9   21.70   11.30
  -1   3 -10    2.80    8.50
  -1   3 -10    4.60    8.70
  -1   3 -10    0.70   11.10
  -1  -3 -10    0.70   10.40
   1  -3  10   12.10   10.60
  -1  -3 -10    6.90    6.10
  -1  -3 -10    0.60   10.20
   1  -3  10   25.60   13.90
  -1   3 -11  196.88   21.50
  -1   3 -11  152.38   24.80
  -1   3 -11  219.68   27.70
  -1  -3 -11  173.18   27.30
   1  -3  11  163.88   24.20
  -1  -3 -11  137.69   15.40
  -1  -3 -11  151.88   24.70
  -1   3 -12   14.50   13.70
  -1   3 -12    4.40    9.80
  -1   3 -12    3.00   12.20
  -1  -3 -12   27.30   15.50
  -1  -3 -12   -6.60    5.40
  -1  -3 -12   -1.90   10.70
  -1  -3 -12   -5.80    5.20
   1  -3  12    2.00   11.70
  -1   3 -13  187.68   24.20
  -1   3 -13  177.48   29.80
  -1   3 -13  172.28   28.50
  -1  -3 -13  176.28   16.50
   1  -3  13  203.08   29.20
  -1  -3 -13  193.08   16.80
  -1  -3 -13  188.88   28.40
  -1   3 -14   48.10   19.40
  -1   3 -14   38.40   14.10
  -1   3 -14   30.90   17.60
  -1  -3 -14   26.50   16.50
   1  -3  14   38.60   17.40
  -1  -3 -14   42.10    7.70
  -1  -3 -14   53.29    8.20
  -1  -3 -14   59.39   20.20
  -1   3 -15   24.40   14.30
  -1   3 -15   20.80   15.90
  -1   3 -15   -8.10   14.00
  -1  -3 -15  -12.10   14.80
  -1  -3 -15  -22.30   14.70
  -1  -3 -15    0.10    3.80
  -1  -3 -15   -1.30    3.40
  -1   3 -16  -14.00   14.30
  -1  -3 -16    7.50   18.90
  -1  -3 -16   -8.80   14.20
   1   4 -16    5.90   16.40
   1  -4 -16    9.00   10.50
   1  -4 -16    7.30   16.90
   1  -4 -16    2.80    9.80
   1   4 -15    6.20   14.00
   1   4 -15  -13.60   12.60
  -1  -4  15   23.70   19.10
   1  -4 -15   12.80   10.30
   1  -4 -15  -14.20   13.70
   1  -4 -15   34.10   17.60
   1  -4 -15   -2.80    9.30
   1   4 -14   26.80   18.80
   1   4 -14   43.00   17.30
   1  -4 -14   39.10   12.10
   1  -4 -14   35.60   18.90
  -1  -4  14   64.99   22.60
   1  -4 -14   27.90   16.50
   1   4 -13    5.20   15.10
   1   4 -13   -0.50   14.50
   1   4 -13    4.10   12.20
  -1  -4  13   -3.10   12.40
   1  -4 -13    4.10    9.10
   1  -4 -13   17.10   14.80
   1  -4 -13   15.60   14.00
   1   4 -12  265.97   29.60
   1   4 -12  261.77   32.70
   1   4 -12  257.97   33.70
   1  -4 -12  240.08   24.90
   1  -4 -12  275.27   31.20
   1  -4 -12  249.48   34.50
  -1  -4  12  272.87   33.60
   1   4 -11   24.40   15.70
   1   4 -11   16.70   13.70
   1   4 -11   -4.90    8.30
   1  -4 -11    0.30   10.00
   1  -4 -11   11.50   11.80
  -1  -4  11    8.80   12.60
   1   4 -10  113.09   22.60
   1   4 -10  146.99   23.60
  -1  -4  10  127.19   22.20
   1  -4 -10  135.99   23.10
   1  -4 -10  153.38   19.20
   1  -4 -10  118.59   19.30
  -1  -4  10  152.78   25.70
  -1  -4  10  128.59   23.50
   1   4  -9   46.50   16.70
   1   4  -9   32.90   11.70
   1   4  -9   41.10   13.70
   1  -4  -9   36.80   11.40
  -1  -4   9   45.10   12.80
  -1  -4   9   35.50   11.90
  -1  -4   9   49.70   15.70
   1  -4  -9   39.00   14.60
   1  -4  -9   49.00   12.10
   1   4  -8  276.67   27.40
   1   4  -8  284.87   31.00
   1   4  -8  291.07   28.80
  -1  -4   8  327.27   31.20
   1  -4  -8  284.27   30.90
   1  -4  -8  300.37   26.60
   1  -4  -8  280.27   26.80
  -1  -4   8  312.07   32.20
  -1  -4   8  271.07   27.60
   1   4  -7   62.39   17.00
   1   4  -7   75.99   14.20
   1   4  -7   83.79   16.10
   1  -4  -7   92.99   15.30
   1  -4  -7  113.09   14.40
  -1  -4   7   97.69   16.90
  -1  -4   7   83.99   18.40
  -1  -4   7   71.79   13.90
   1  -4  -7  105.79   18.30
   1   4  -6  362.36   33.60
  -1   4   6  322.37   29.00
   1   4  -6  397.76   30.70
   1   4  -6  364.76   30.90
  -1  -4   6  360.56   32.00
   1  -4  -6  326.67   26.60
   1  -4  -6  354.86   29.60
  -1  -4   6  338.07   30.70
  -1  -4   6  332.07   28.60
  -1   4   5  296.97   25.30
   1   4  -5  222.18   24.50
   1   4  -5  238.98   23.50
   1   4  -5  201.68   22.10
  -1  -4   5  203.98   24.30
   1  -4  -5  287.47   24.00
  -1  -4   5  231.08   21.10
  -1  -4   5  234.18   25.00
  -1   4   4   10.80    7.20
   1   4  -4   17.60    9.20
   1   4  -4   24.00    8.10
   1   4  -4    8.70    9.10
  -1  -4   4   16.00   10.20
  -1  -4   4   -0.10    7.40
   1  -4  -4    8.50    7.90
   1   4  -3  213.08   23.50
   1   4  -3  226.18   22.70
  -1   4   3  278.07   23.70
   1   4  -3  259.17   20.90
  -1  -4   3  209.78   23.50
  -1  -4   3  197.58   18.90
   1  -4  -3  255.57   23.70
  -1  -4   3  283.67   24.40
   1   4  -2  136.39   16.70
  -1   4   2  178.18   18.30
  -1  -4   2  164.38   19.30
   1  -4  -2  165.78   18.60
   1  -4  -2  137.99   16.90
  -1  -4   2  155.58   14.30
  -1  -4   2  165.48   17.70
  -1   4   1  491.15   40.70
   1   4  -1  598.24   42.00
  -1  -4   1  607.24   36.70
   1  -4  -1  575.74   40.50
  -1  -4   1  620.54   42.70
  -1  -4   1  628.24   42.50
   1  -4  -1  505.95   33.30
   1  -4  -1  511.65   40.40
   1   4   0 1714.13  111.29
  -1   4   0 1988.90  113.69
   1  -4   0 1942.21  112.19
  -1  -4   0 1742.83  111.59
   1  -4   0 1854.81  112.19
  -1  -4   0 1651.13  112.19
  -1  -4   0 1852.01  106.79
   1  -4   0 1938.41  104.69
  -1   4  -1   55.39   12.20
   1  -4   1   42.30   10.00
   1  -4   1   42.80   10.70
   1  -4   1   52.49    6.80
  -1   4  -2 2873.11  168.78
  -1   4  -2 3055.69  175.28
  -1   4  -2 2955.10  175.28
   1   4   2 2587.64  172.48
   1  -4   2 3263.37  168.98
  -1  -4  -2 3034.00  173.78
   1  -4   2 2982.30  174.48
   1  -4   2 2889.21  174.38
   1   4   3  286.37   27.20
  -1   4  -3  384.16   30.00
  -1   4  -3  343.37   31.10
  -1   4  -3  343.97   25.50
   1  -4   3  432.46   31.30
   1  -4   3  328.97   25.00
   1  -4   3  340.27   29.10
  -1  -4  -3  321.37   28.00
  -1   4  -4 1107.89   75.69
  -1   4  -4 1220.28   72.59
   1   4   4 1145.89   73.99
  -1   4  -4 1128.19   77.29
   1  -4   4 1234.18   72.19
   1  -4   4 1172.48   77.09
   1  -4   4 1186.88   76.39
  -1  -4  -4 1110.69   73.29
  -1   4  -5   10.60    7.80
  -1   4  -5   20.20   11.20
  -1   4  -5   -1.30    4.60
   1   4   5    7.20    6.00
   1  -4   5    9.50    9.50
   1  -4   5    6.90    7.60
  -1  -4  -5    8.00    6.70
   1  -4   5    1.70    6.00
  -1   4  -6  386.76   29.90
  -1   4  -6  316.17   31.20
  -1   4  -6  335.37   30.30
   1   4   6  279.97   27.30
   1  -4   6  337.67   31.60
  -1  -4  -6  384.96   34.50
   1  -4   6  362.06   28.70
  -1  -4  -6  339.57   27.90
   1  -4   6  335.47   32.20
  -1   4  -7   85.59   15.90
  -1   4  -7   78.89   14.80
  -1   4  -7   59.89   15.20
   1  -4   7   58.59   15.20
   1  -4   7   58.09   15.40
  -1  -4  -7   45.40   11.20
   1  -4   7   91.79   15.20
  -1  -4  -7   52.39   15.40
  -1   4  -8   61.99   13.80
  -1   4  -8   57.69   14.30
  -1   4  -8   81.69   17.40
   1  -4   8   72.59   17.20
  -1  -4  -8   38.10   15.00
  -1  -4  -8   67.99   12.50
   1  -4   8   40.90   14.20
  -1   4  -9   -0.50   12.00
  -1   4  -9   12.80   10.30
  -1   4  -9    1.40    8.90
  -1  -4  -9   10.00   10.90
  -1  -4  -9    9.50    9.80
  -1  -4  -9    4.80    7.50
   1  -4   9  -11.30    9.30
   1  -4   9   -5.00    9.60
  -1   4 -10  359.56   38.90
  -1   4 -10  415.06   35.50
  -1   4 -10  406.26   37.30
   1  -4  10  433.06   39.60
  -1  -4 -10  363.16   35.80
  -1  -4 -10  365.16   39.40
  -1  -4 -10  394.46   31.20
  -1   4 -11   12.10   11.70
  -1   4 -11   11.50   14.10
  -1   4 -11   -2.50    8.80
  -1  -4 -11    8.10   11.90
   1  -4  11   21.00   13.40
  -1  -4 -11    2.50   11.00
  -1  -4 -11    5.70    7.90
  -1   4 -12   56.69   14.80
  -1   4 -12   46.60   19.00
  -1   4 -12   54.69   18.60
  -1  -4 -12   30.70   16.00
   1  -4  12   16.20   16.60
  -1  -4 -12   52.59   17.70
  -1  -4 -12   38.80   10.30
  -1   4 -13   14.40   15.90
  -1   4 -13   34.70   16.90
  -1   4 -13   12.10   12.40
  -1  -4 -13   37.00    9.70
  -1  -4 -13    9.80   12.60
   1  -4  13   32.50   17.70
  -1  -4 -13   40.00   18.40
  -1   4 -14   14.90   17.20
  -1   4 -14   41.20   16.20
  -1   4 -14   55.09   21.80
  -1  -4 -14   32.50    8.60
   1  -4  14   -1.40   16.80
  -1  -4 -14   18.10   17.10
  -1  -4 -14   14.90    8.10
  -1  -4 -14   24.10   17.80
  -1   4 -15   37.60   20.70
  -1   4 -15   22.60   15.70
   1  -4  15   56.29   19.30
  -1  -4 -15   27.90    6.90
  -1  -4 -15   11.70    6.80
  -1  -4 -15   24.40   19.00
  -1  -4 -15   14.20   15.60
   1   5 -15   33.40   19.40
   1   5 -15   -5.30   17.20
   1  -5 -15   38.10   14.60
  -1  -5  15   12.00   21.20
   1  -5 -15   34.10   19.60
   1  -5 -15    8.30   16.30
   1   5 -14   41.00   19.20
   1   5 -14   40.60   18.40
   1  -5 -14   23.80   16.50
  -1  -5  14   -2.20   17.40
   1  -5 -14   17.60   16.30
   1  -5 -14   24.20   13.30
   1   5 -13    4.30   15.10
   1   5 -13   31.10   18.60
   1  -5 -13   -1.70   12.60
   1  -5 -13   12.20   12.40
  -1  -5  13    1.90   16.80
   1  -5 -13   17.10   17.40
   1   5 -12  181.18   27.30
   1   5 -12  155.98   29.00
   1  -5 -12  186.58   25.30
   1  -5 -12  159.28   28.70
  -1  -5  12  173.28   31.70
   1  -5 -12  139.19   25.50
   1   5 -11   -3.80   14.80
   1   5 -11  -14.60   12.50
   1  -5 -11   -8.80   10.90
   1  -5 -11   29.00   16.00
   1  -5 -11   14.80   11.90
  -1  -5  11    7.20   17.10
   1   5 -10  220.78   29.00
   1   5 -10  214.78   29.70
   1  -5 -10  185.48   29.40
   1  -5 -10  225.38   25.90
   1  -5 -10  213.58   25.70
  -1  -5  10  277.07   32.90
  -1  -5  10  212.28   26.90
   1   5  -9  647.04   49.90
   1   5  -9  613.34   53.09
   1   5  -9  560.14   46.20
  -1  -5   9  465.35   45.00
   1  -5  -9  617.34   52.29
   1  -5  -9  612.74   44.80
   1  -5  -9  586.84   45.90
  -1  -5   9  663.83   51.89
   1   5  -8   19.90   13.20
   1   5  -8   51.59   17.70
   1   5  -8   26.00   11.80
  -1  -5   8    6.80   13.90
  -1  -5   8   25.60   13.60
  -1  -5   8   46.60   13.40
   1  -5  -8   57.69   12.60
   1  -5  -8   51.19   14.10
   1  -5  -8   48.60   15.00
   1   5  -7  391.06   39.40
   1   5  -7  417.86   36.50
   1   5  -7  405.66   34.80
   1  -5  -7  428.36   31.90
  -1  -5   7  399.56   37.30
  -1  -5   7  361.46   32.80
  -1  -5   7  418.76   39.70
   1  -5  -7  400.46   35.50
  -1   5   6 1186.28   83.89
   1   5  -6 1388.56   92.39
   1   5  -6 1245.58   87.49
   1   5  -6 1298.97   82.69
  -1  -5   6 1326.97   87.19
   1  -5  -6 1272.97   83.19
   1  -5  -6 1347.97   78.59
  -1  -5   6 1353.16   88.19
  -1  -5   6 1074.79   79.79
   1   5  -5  142.09   21.80
   1   5  -5  175.08   19.40
  -1   5   5  151.48   22.20
   1   5  -5  136.09   23.60
  -1  -5   5  160.88   17.90
  -1  -5   5  173.98   22.10
  -1  -5   5  136.69   22.00
   1  -5  -5  158.78   20.60
  -1   5   4 1741.43  108.09
   1   5  -4 1675.83  109.09
   1   5  -4 1654.03  107.59
   1   5  -4 1643.04  102.99
   1  -5  -4 1767.02  107.29
  -1  -5   4 1711.33  108.19
  -1  -5   4 1602.24  101.99
  -1  -5   4 1762.42  109.09
  -1   5   3   10.40    9.80
   1   5  -3   20.90    9.60
  -1  -5   3   13.10    9.20
   1  -5  -3    4.50    7.90
  -1  -5   3   31.00   10.10
   1  -5  -3    2.70    8.70
  -1  -5   3   39.00   12.00
   1   5  -2 1217.78   72.29
  -1   5   2 1016.70   70.39
   1  -5  -2  958.70   60.09
  -1  -5   2 1036.90   70.59
  -1  -5   2 1013.70   70.79
   1  -5  -2 1007.10   69.09
  -1  -5   2 1030.20   64.09
   1  -5  -2 1066.49   70.39
  -1   5   1  179.48   21.90
   1   5  -1  133.99   21.40
   1  -5  -1  162.28   12.00
   1  -5  -1  184.48   21.00
  -1  -5   1  165.08   15.40
  -1  -5   1  129.49   20.80
   1  -5  -1  156.18   20.90
  -1  -5   1  151.48   19.20
  -1   5   0   85.09   16.40
   1   5   0  116.79   16.00
  -1  -5   0  103.49   18.40
   1  -5   0  100.69    9.80
  -1  -5   0  140.29   12.90
   1  -5   0   84.99   16.30
   1  -5   0  105.79   16.90
  -1  -5   0  165.18   19.60
  -1   5  -1  387.26   34.10
   1   5   1  413.36   34.10
  -1  -5  -1  441.56   28.10
   1  -5   1  366.66   33.30
   1  -5   1  341.07   26.00
  -1  -5  -1  384.36   34.60
  -1  -5  -1  391.76   33.90
   1  -5   1  469.55   35.50
  -1   5  -2    3.90    5.30
   1   5   2    6.50    8.70
  -1   5  -2    7.70    8.90
   1  -5   2   13.20    9.90
   1  -5   2    8.80    4.80
   1  -5   2    7.10    8.10
  -1  -5  -2    5.00    8.70
   1   5   3  479.85   37.20
  -1   5  -3  461.45   39.00
  -1   5  -3  442.06   37.40
  -1   5  -3  445.86   31.30
   1  -5   3  370.86   30.00
   1  -5   3  408.66   37.40
  -1  -5  -3  430.26   35.70
   1  -5   3  426.76   37.10
  -1   5  -4  300.87   30.70
   1   5   4  203.38   25.20
  -1   5  -4  253.27   27.80
  -1   5  -4  331.27   25.00
   1  -5   4  265.57   29.00
   1  -5   4  329.77   29.40
  -1  -5  -4  269.97   26.60
   1  -5   4  283.87   25.40
  -1   5  -5   26.90   14.60
  -1   5  -5   34.60   11.80
   1   5   5   38.80   12.30
  -1   5  -5   50.29   11.40
   1  -5   5   37.20   10.20
  -1  -5  -5   26.10   10.40
   1  -5   5   31.40   13.90
   1  -5   5   52.29   18.10
   1   5   6  284.87   28.90
  -1   5  -6  313.47   34.40
  -1   5  -6  341.47   33.30
  -1   5  -6  340.07   29.10
  -1  -5  -6  323.37   30.40
   1  -5   6  372.16   34.90
   1  -5   6  405.56   30.10
   1  -5   6  316.77   32.20
   1   5   7   10.30    9.60
  -1   5  -7   28.10   11.80
  -1   5  -7    0.60    8.80
  -1   5  -7   23.90   13.20
   1  -5   7   24.40   11.50
  -1  -5  -7    9.70    9.80
  -1  -5  -7   18.80   14.10
   1  -5   7   16.10   12.90
  -1   5  -8  241.88   29.80
  -1   5  -8  180.58   24.30
  -1   5  -8  221.08   25.00
  -1  -5  -8  192.98   22.80
  -1  -5  -8  230.48   30.10
   1  -5   8  208.88   27.70
  -1   5  -9   35.50   13.30
  -1   5  -9   17.80   12.40
  -1   5  -9   53.29   15.50
  -1  -5  -9   39.10   14.20
   1  -5   9   23.90   15.20
  -1  -5  -9   37.90   16.90
  -1  -5  -9   29.00   11.60
  -1   5 -10  129.29   27.90
  -1   5 -10  169.68   25.10
  -1   5 -10  154.88   25.20
  -1  -5 -10  194.68   21.80
  -1  -5 -10  163.58   24.80
   1  -5  10  182.18   29.00
  -1  -5 -10  202.48   31.30
  -1   5 -11   28.30   15.30
  -1   5 -11   -2.50   12.00
  -1  -5 -11   23.00   10.70
  -1  -5 -11   22.00   19.70
   1  -5  11   25.60   15.90
  -1  -5 -11   32.10   15.60
  -1   5 -12  163.08   28.10
  -1   5 -12  119.29   26.80
  -1  -5 -12  142.49   28.60
  -1  -5 -12  132.89   26.40
   1  -5  12  166.88   34.40
  -1  -5 -12  162.38   20.40
  -1   5 -13   16.00   13.70
  -1   5 -13    1.00   14.10
  -1  -5 -13   12.10   13.30
  -1  -5 -13    1.70    8.90
   1  -5  13   12.30   19.40
  -1  -5 -13  -16.80   18.10
  -1   5 -14    9.80   15.30
  -1   5 -14   36.20   19.70
   1  -5  14    6.40   18.50
  -1  -5 -14   -4.20   18.00
  -1  -5 -14   36.00   18.40
   1   6 -14   24.50   21.90
   1   6 -14   56.79   21.80
   1  -6 -14   16.70   20.40
  -1  -6  14   18.70   20.20
   1  -6 -14   45.40   18.50
   1  -6 -14   31.30   16.00
   1   6 -13   -7.20   13.00
   1   6 -13    0.70   14.10
   1  -6 -13   39.00   15.60
   1  -6 -13   15.80   13.90
  -1  -6  13    5.70   18.50
   1  -6 -13   23.00   16.90
   1   6 -12   19.70   20.40
   1   6 -12   31.80   18.30
   1  -6 -12   70.49   18.10
   1  -6 -12   75.09   23.90
   1  -6 -12   34.50   16.30
  -1  -6  12   49.00   24.20
   1   6 -11    2.10   12.20
   1   6 -11   10.80   19.40
   1  -6 -11   -3.10   17.20
  -1  -6  11   11.20   16.90
   1  -6 -11    8.60   11.10
   1  -6 -11   12.00   14.30
   1   6 -10    4.40   12.40
   1   6 -10   18.50   13.40
   1  -6 -10    4.40    9.80
   1  -6 -10  -17.30   11.40
  -1  -6  10  -12.10   13.60
   1  -6 -10   -3.10   10.50
   1   6  -9   -6.10   13.00
   1   6  -9   10.80   15.70
  -1  -6   9   -1.80   11.10
   1  -6  -9  -10.90   13.10
   1  -6  -9    3.40    9.40
  -1  -6   9   22.80   18.60
   1  -6  -9   21.10   13.30
   1   6  -8   -8.70    8.80
   1   6  -8    6.10   13.50
  -1  -6   8    4.10   10.50
  -1  -6   8   19.20   15.90
   1  -6  -8   -1.90   10.70
   1  -6  -8   -4.00    7.60
   1  -6  -8    2.30   12.70
   1   6  -7   40.40   17.70
   1   6  -7   51.59   14.60
  -1  -6   7   65.39   20.00
  -1  -6   7   24.10   10.30
   1  -6  -7   36.30   10.10
   1  -6  -7   45.50   15.70
   1   6  -6   -0.70    9.20
  -1   6   6   11.70   13.20
   1   6  -6    9.70    9.00
  -1  -6   6   -2.50   12.60
  -1  -6   6    7.20    8.30
   1  -6  -6   14.40    7.10
   1  -6  -6   -2.20    9.70
   1   6  -5  210.48   22.70
   1   6  -5  218.18   29.90
  -1   6   5  217.28   32.60
  -1  -6   5  216.58   22.10
   1  -6  -5  171.88   16.90
  -1  -6   5  212.78   27.70
   1  -6  -5  211.68   26.10
  -1  -6   5  223.18   29.50
  -1   6   4   48.10   17.90
   1   6  -4   99.09   19.20
  -1  -6   4   93.59   17.60
   1  -6  -4   42.90   15.20
  -1  -6   4   60.69   17.80
   1  -6  -4   57.69   16.20
  -1  -6   4   45.00   10.80
   1   6  -3  408.16   38.80
   1  -6  -3  430.16   38.60
  -1  -6   3  458.15   41.00
   1  -6  -3  353.56   34.60
   1  -6  -3  414.26   26.70
  -1  -6   3  419.26   38.80
  -1  -6   3  438.36   31.80
   1   6  -2   27.60   14.30
   1  -6  -2   44.60   15.00
   1  -6  -2   36.60    5.70
  -1  -6   2   38.50   12.50
   1  -6  -2   57.39   15.20
  -1  -6   2   52.99   17.00
  -1   6   1  481.95   42.20
   1   6  -1  411.66   39.40
  -1  -6   1  495.95   41.10
   1  -6  -1  452.85   28.50
   1  -6  -1  455.65   40.70
  -1  -6   1  420.86   31.70
  -1  -6   1  468.15   40.10
   1  -6  -1  443.36   39.50
  -1   6   0  136.29   21.50
   1  -6   0   92.29   16.90
  -1  -6   0  101.19   18.90
  -1  -6   0   75.49   19.00
  -1  -6   0   87.49   12.20
   1  -6   0  113.49   20.80
   1  -6   0   97.09    9.80
   1   6   1  203.78   25.70
  -1   6  -1  247.28   28.40
  -1  -6  -1  184.58   24.00
   1  -6   1  220.18   27.70
  -1  -6  -1  191.68   17.60
   1  -6   1  184.78   15.90
   1   6   2  598.04   46.20
  -1   6  -2  491.45   45.40
   1  -6   2  550.54   45.80
  -1  -6  -2  577.94   51.69
  -1  -6  -2  495.75   44.60
   1  -6   2  569.24   46.90
   1  -6   2  507.75   35.90
  -1  -6  -2  553.94   36.50
   1   6   3   15.20   11.10
  -1   6  -3   -9.50    9.00
   1  -6   3    3.40    5.60
   1  -6   3    3.10    8.40
   1  -6   3   -2.20    8.60
  -1  -6  -3   -3.90   10.30
  -1   6  -4  104.39   15.00
  -1   6  -4   97.39   21.20
   1   6   4  148.69   22.40
  -1   6  -4   65.69   19.50
  -1  -6  -4  124.09   21.00
   1  -6   4   89.89   14.20
   1  -6   4   87.89   20.50
   1  -6   4  107.29   20.90
  -1   6  -5  336.67   34.30
  -1   6  -5  318.37   35.90
   1   6   5  306.97   31.70
  -1   6  -5  290.17   27.80
   1  -6   5  320.27   27.50
   1  -6   5  343.17   34.00
  -1  -6  -5  280.57   31.00
   1  -6   5  315.97   40.10
  -1   6  -6   12.30   11.60
  -1   6  -6   20.90    9.80
   1   6   6   15.50    9.20
   1  -6   6   26.20   11.00
  -1  -6  -6   23.00   12.70
   1  -6   6   21.10   12.10
   1   6   7  400.06   39.30
  -1   6  -7  462.45   44.70
  -1   6  -7  450.45   37.90
   1  -6   7  418.16   43.20
  -1  -6  -7  452.45   39.50
  -1   6  -8    5.90   10.10
  -1   6  -8   -9.50    9.20
   1  -6   8   -7.60   12.60
  -1  -6  -8  -15.60   10.00
  -1  -6  -8  -20.20   12.10
  -1   6  -9  196.48   33.30
  -1   6  -9  237.98   30.50
   1  -6   9  281.27   33.90
  -1  -6  -9  160.88   24.30
  -1  -6  -9  213.18   26.20
  -1  -6  -9  175.88   33.00
  -1   6 -10   28.70   19.80
  -1   6 -10    0.30   13.60
  -1  -6 -10   32.70   14.20
   1  -6  10   66.29   21.50
  -1  -6 -10   10.70   15.40
  -1  -6 -10   36.80   14.00
  -1   6 -11   10.10   14.80
  -1   6 -11   20.20   19.70
  -1  -6 -11   21.60   17.70
  -1  -6 -11   -0.40   11.30
   1  -6  11   37.30   19.40
  -1  -6 -11   19.70   12.60
  -1   6 -12    5.10   19.70
  -1   6 -12    2.00   13.60
   1  -6  12  -15.70   15.20
  -1  -6 -12    3.70   10.30
  -1  -6 -12  -10.70   18.80
  -1   6 -13    5.20   18.20
  -1   6 -13    7.50   16.00
   1  -6  13   30.30   21.00
  -1  -6 -13   20.40   19.80
  -1  -6 -13   22.30   15.90
  -1  -6 -13   16.60   13.10
   1   7 -12  -21.20   16.80
   1   7 -12  -11.40   14.30
   1  -7 -12   11.10   20.00
   1  -7 -12  -17.60    9.50
  -1  -7  12    2.90   21.00
   1   7 -11   90.99   23.70
   1   7 -11   68.99   24.90
  -1  -7  11  114.29   29.20
   1  -7 -11  120.39   27.00
   1  -7 -11  119.49   18.90
   1   7 -10    1.00   17.20
   1   7 -10   31.40   16.90
   1  -7 -10   13.10   10.00
   1  -7 -10    0.20   13.80
   1  -7 -10    0.60   16.70
  -1  -7  10   -3.20   17.20
   1   7  -9  103.59   22.10
   1   7  -9   71.49   23.60
   1  -7  -9  124.69   17.60
   1  -7  -9  110.29   23.40
  -1  -7   9  106.39   27.80
   1  -7  -9  103.09   25.90
   1   7  -8   -6.00    9.60
   1   7  -8  -29.40   13.30
  -1  -7   8   -7.40   11.20
   1  -7  -8   -3.00    8.00
  -1  -7   8   -9.50   11.40
   1  -7  -8   -0.50   12.10
   1   7  -7   51.99   15.60
   1  -7  -7   11.70   14.40
  -1  -7   7   33.00   19.10
   1  -7  -7   38.10    9.10
  -1  -7   7   11.80   13.20
   1   7  -6    1.50   10.40
   1  -7  -6   -3.70   12.50
  -1  -7   6   16.10   10.10
  -1  -7   6   24.90   16.30
   1  -7  -6   -2.60    5.40
  -1  -7   5   17.20    9.80
   1  -7  -5  -23.40   10.00
   1  -7  -5   -3.20    4.60
  -1  -7   5  -12.80   13.00
   1  -7  -5    7.40    4.70
   1  -7  -5  -11.30   11.10
  -1  -7   4   16.90    9.70
   1  -7  -4   -2.40   11.30
   1  -7  -4    4.50    3.90
   1  -7  -4   -8.90    6.50
   1  -7  -4    1.80    4.00
  -1  -7   4    8.00   11.60
  -1  -7   3  102.79   22.60
   1  -7  -3  141.29    9.80
  -1  -7   3  110.79   15.70
   1  -7  -3  100.19   22.60
   1  -7  -3   90.99   21.40
  -1  -7   2   37.80   21.20
   1  -7  -2    9.20   14.10
   1  -7  -2   49.10   15.10
   1  -7  -2   36.70    4.70
  -1  -7   2   11.20    7.30
   1  -7  -1  187.28   28.40
   1  -7  -1  167.28   12.70
  -1  -7   1  184.68   32.60
   1  -7  -1  202.98   28.90
  -1  -7   0  390.86   38.80
   1  -7   0  306.57   22.20
   1  -7   0  434.36   46.90
  -1  -7   0  315.37   25.60
   1  -7   1  183.38   15.20
  -1  -7  -1  158.88   16.30
   1  -7   1  165.48   33.90
  -1  -7  -1  163.28   27.50
  -1  -7  -2   -2.70    5.50
   1  -7   2    1.80    9.80
  -1  -7  -2   23.30   14.90
   1  -7   2    1.00    5.60
   1   7   3   96.39   21.50
   1  -7   3   72.99   21.10
  -1  -7  -3   99.49   22.40
  -1  -7  -3   95.19   13.10
   1   7   4   22.00   14.30
   1  -7   4   12.40    7.80
  -1  -7  -4   40.90   15.80
   1  -7   4    5.60   14.90
   1   7   5  172.58   27.50
  -1   7  -5  182.18   21.50
   1  -7   5  140.49   27.90
  -1  -7  -5  171.98   28.40
  -1   7  -6  114.29   18.60
  -1   7  -6  107.79   25.10
   1   7   6   78.39   20.50
   1  -7   6   92.89   22.30
  -1  -7  -6  106.39   21.50
   1   7   7   29.60   16.80
  -1   7  -7   39.80   18.20
  -1   7  -7   50.49   15.40
   1  -7   7   16.90   18.20
  -1  -7  -7   39.10   17.20
  -1   7  -8  141.79   23.10
  -1   7  -8  206.58   34.60
   1   7   8  137.49   26.20
   1  -7   8  170.98   31.50
  -1  -7  -8  119.79   24.90
  -1  -7  -8  153.98   31.90
  -1  -7  -8  174.28   22.00
  -1   7  -9   57.09   17.40
  -1   7  -9   31.50   20.40
  -1  -7  -9   37.40   16.30
  -1  -7  -9   12.50   12.60
  -1  -7  -9   13.80   16.90
   1  -7   9   53.49   21.40
  -1   7 -10   31.50   14.90
  -1   7 -10   15.00   15.50
  -1  -7 -10   45.50   17.50
  -1  -7 -10   30.10   20.00
   1  -7  10   38.60   21.10
  -1  -7 -10   19.40   14.20
  -1   7 -11   11.90   17.60
   1  -7  11   71.49   24.20
  -1  -7 -11   46.40   22.30
  -1  -7 -11   46.20   17.30
  -1  -7 -11   70.99   18.30
   1   8 -10   66.29   20.50
   1  -8 -10   56.39   13.70
   1  -8 -10   88.79   23.80
   1  -8 -10   45.50   25.30
  -1  -8  10   78.59   32.20
   1   8  -9    4.10   12.70
   1  -8  -9  -14.00   16.80
  -1  -8   9  -30.80   17.80
   1  -8  -9  -17.90   14.30
   1  -8  -8  193.08   17.30
  -1  -8   8  138.89   33.60
   1  -8  -8  141.59   28.40
  -1  -8   8  101.99   26.80
   1  -8  -7   48.40    8.60
  -1  -8   7   68.79   15.80
   1  -8  -7   53.69    8.70
  -1  -8   7   32.00   18.80
   1  -8  -7   46.50   20.10
   1  -8  -6  229.88   16.10
  -1  -8   6  230.78   25.20
   1  -8  -6  208.58   16.10
  -1  -8   6  231.18   37.50
   1  -8  -6  224.88   35.20
   1  -8  -5  112.89   24.50
  -1  -8   5  106.69   26.30
  -1  -8   4    1.50    9.00
   1  -8  -4  -25.40   13.50
  -1  -8   4    8.10   16.50
   1  -8  -3   22.50   18.10
  -1  -8   3   28.90   19.90
  -1  -8   3   31.30   10.10
  -1  -8   2  125.29   28.80
   1  -8  -2  212.78   33.30
  -1  -8   2  127.09   16.30
   1  -8  -1    8.70   16.70
  -1  -8   1   36.40   19.30
  -1  -8   1   24.50    9.10
  -1  -8   0  473.85   35.20
  -1  -8   0  505.65   50.29
   1  -8   0  413.56   44.20
  -1  -8  -1   10.10   17.10
  -1  -8  -1   13.20    6.30
   1  -8   1   31.00   17.40
   1  -8   2  438.66   47.50
  -1  -8  -2  454.05   32.00
  -1  -8  -2  466.95   47.00
  -1  -8  -3    8.20   13.60
   1  -8   3    3.20   15.80
  -1  -8  -3   -2.30    6.80
   1  -8   4   51.09   22.20
  -1  -8  -4   43.40   19.40
   1  -8   5    8.60   13.50
  -1  -8  -5   11.50   15.50
  -1  -8  -5    8.30    7.40
  -1  -8  -6   -5.60   13.70
   1  -8   6   21.80   18.90
  -1   8  -7   22.60   13.50
  -1  -8  -7  -19.40   13.60
   1  -8   7   -3.60   15.50
  -1  -8  -7   -8.10    8.00
  -1   8  -8   15.00   12.30
  -1  -8  -8   -5.00   15.10
  -1  -8  -8    4.30   17.00
   1  -8   8   18.70   19.10
  -1  -8  -8    6.10   10.70
  -1   8  -9  -11.30   20.90
  -1  -8  -9    6.30   18.00
  -1  -8  -9   69.29   20.50
   1  -8   9   35.80   23.70
  -1  -8  -9   38.60   13.00
  -1  -9   6   25.70   22.50
   1  -9  -6   45.70   20.70
  -1  -9   5   -0.20   17.70
   1  -9  -5   -6.80   16.10
  -1  -9   5   13.70   12.10
  -1  -9   4  101.29   33.50
  -1  -9   4   69.59   15.40
   1  -9  -4  117.49   27.10
  -1  -9   3    8.90   20.70
  -1  -9   3   18.00    9.80
   1  -9  -3  -11.10   17.20
  -1  -9   2  188.88   33.60
   1  -9  -2  156.78   33.20
  -1  -9   2  159.78   18.20
  -1  -9   1   38.60   23.80
   1  -9  -1   56.99   22.50
  -1  -9   0   79.79   11.90
   1  -9   0   76.99   26.70
  -1  -9   0  124.19   29.60
   1  -9   1   38.20   22.30
  -1  -9  -1   14.40   18.00
  -1  -9  -1    5.70    6.20
  -1  -9  -2   38.40   20.30
  -1  -9  -2   25.90    7.10
   1  -9   2   -5.50   20.00
  -1  -9  -3   -7.40   17.40
  -1  -9  -3   15.60    6.30
   1  -9   3    1.70   14.20
  -1  -9  -4   15.50   17.70
  -1  -9  -4   -5.20    5.90
   1  -9   5   17.70   16.90
  -1  -9  -5   33.30    8.40
  -1  -9  -5   42.50    9.00
  -1  -9  -5   33.60   20.20
   1  -9   6  103.29   27.20
  -1  -9  -6   90.09   25.10
  -1  -9  -6   62.19   11.00
   2   0 -18   55.39   21.40
   2   0 -18    8.10   20.30
   2   0 -18   38.00   13.60
   2   0 -17    4.60   15.10
   2   0 -17  -15.90   15.80
   2   0 -17   -2.00   11.30
   2   0 -16   44.60   20.90
   2   0 -16   66.49   14.40
   2   0 -16   54.69   17.60
   2   0 -15   27.90   16.50
   2   0 -15    4.50   12.80
   2   0 -15    1.00    8.40
   2   0 -14   15.60   11.90
   2   0 -14    8.60    8.00
  -2   0  14   25.30   13.00
   2   0 -14   36.60   14.10
   2   0 -13   -1.40    6.80
   2   0 -13   -1.60    8.90
  -2   0  13   11.50   11.10
   2   0 -13   -5.30    8.50
  -2   0  12   57.89   15.40
   2   0 -12  112.39   18.10
   2   0 -12   94.59   14.70
   2   0 -12   96.99   20.50
   2   0 -11   10.40    9.60
   2   0 -11   10.20   10.80
  -2   0  11   -3.50    7.20
   2   0 -11   16.80    8.10
  -2   0  10 1837.12  114.89
   2   0 -10 1891.61  116.29
   2   0 -10 1778.42  110.69
   2   0 -10 1908.31  113.29
   2   0  -9    5.10    6.30
  -2   0   9   -6.60    5.80
   2   0  -9   -3.90    5.20
   2   0  -9   -0.10    7.60
  -2   0   9    4.00    6.30
   2   0  -8  794.12   50.39
  -2   0   8  785.82   52.09
  -2   0   8  801.72   53.59
   2   0  -8  728.23   50.49
   2   0  -8  769.72   53.29
  -2   0   7    1.80    3.60
   2   0  -7    3.50    4.30
   2   0  -7   -0.20    4.40
  -2   0   7    0.40    4.30
   2   0  -7    5.20    4.70
   2   0  -6 2149.48  128.29
  -2   0   6 2261.27  130.59
   2   0  -6 2250.67  130.79
   2   0  -6 2163.68  128.79
  -2   0   6 2280.47  129.19
   2   0  -5   18.40    5.90
   2   0  -5    1.90    2.90
  -2   0   5    5.40    4.30
  -2   0   5    2.60    3.50
   2   0  -5    3.30    3.50
  -2   0   3    2.80    1.80
   2   0  -3    6.40    2.10
   2   0  -3    1.80    2.60
  -2   0   3    0.00    1.70
   2   0  -2   41.20    4.90
  -2   0   2   44.70    4.70
   2   0  -2   43.30    3.50
  -2   0   2   37.70    3.40
  -2   0   1   -0.70    1.20
   2   0   0  105.29    7.30
  -2   0   0   76.19    6.90
  -2   0  -1    0.10    1.60
   2   0   1   -1.20    1.30
  -2   0  -2  812.42   50.19
   2   0   2  852.81   46.70
   2   0   2  800.32   50.29
  -2   0  -3    5.10    1.50
   2   0   3    5.40    3.90
  -2   0  -3    5.60    3.40
   2   0   3    5.10    1.50
  -2   0  -4  579.64   40.40
   2   0   4  609.14   35.30
  -2   0  -4  605.94   35.30
   2   0   4  650.23   41.50
   2   0   5   -1.00    5.00
  -2   0  -5    4.90    2.20
  -2   0  -5    0.90    5.20
   2   0   6 3588.74  219.38
  -2   0  -6 3755.52  218.88
  -2   0  -6 3875.81  211.58
  -2   0  -6 3891.01  219.48
  -2   0  -7    6.50    6.00
  -2   0  -7    6.90    6.30
  -2   0  -7    1.90    3.00
   2   0   7    0.90    6.90
  -2   0  -8 1302.27   75.19
  -2   0  -8 1355.66   84.49
   2   0   8 1284.97   85.29
  -2   0  -8 1250.77   83.79
  -2   0  -9    1.30    9.30
  -2   0  -9    1.20    3.60
   2   0   9   -4.10    7.70
  -2   0  -9   -4.10    8.30
  -2   0 -10   49.60   14.60
  -2   0 -10   15.60   12.20
   2   0  10   44.10   14.40
  -2   0 -10   29.30    6.00
  -2   0 -11    1.40   10.90
  -2   0 -11    7.60    9.50
  -2   0 -11   -0.50    4.10
   2   0  11    7.00   10.60
  -2   0 -12    1.00    8.80
  -2   0 -12   -6.20   11.00
  -2   0 -12    5.60    5.10
   2   0  12   -0.60   11.00
  -2   0 -13    5.60    5.10
  -2   0 -13   20.00   15.80
  -2   0 -14   79.49   21.90
  -2   0 -14   31.70   13.40
  -2   0 -14   52.49    8.20
  -2   0 -15    1.10   16.80
  -2   0 -15    0.30    4.50
  -2   0 -15    3.40   13.00
  -2   0 -16   40.10   18.60
  -2   0 -16   58.69   20.60
  -2   0 -17    2.50   14.70
  -2   0 -17    0.30   15.20
   2   1 -17   25.60   16.10
   2   1 -17   -7.20   16.70
   2  -1 -17    5.30    8.90
   2  -1 -17   36.30   20.10
   2  -1 -17   10.20   14.40
   2   1 -16   14.60   17.50
   2   1 -16   -4.10   10.30
   2   1 -16   -5.80   12.50
   2  -1 -16    9.20   17.00
   2  -1 -16   -4.30   10.90
   2  -1 -16    2.30    9.20
   2   1 -15   61.49   13.80
  -2   1  15   43.20   19.00
   2   1 -15   46.60   19.40
   2  -1 -15   64.19   19.00
   2  -1 -15   36.40   11.60
   2  -1 -15   69.29   17.30
  -2   1  14   15.80   11.70
   2   1 -14    7.30   12.20
   2   1 -14   -3.00    8.90
   2   1 -14    1.80   10.20
   2  -1 -14    3.70    8.60
  -2  -1  14   -2.20   11.50
   2  -1 -14    8.30   10.30
   2  -1 -14    5.20   12.70
  -2   1  13   11.90    9.80
   2   1 -13   29.40   10.70
   2   1 -13   36.60   14.90
   2  -1 -13   12.70   12.20
   2  -1 -13    3.20   12.60
  -2  -1  13   24.20   13.60
   2  -1 -13   23.70    9.30
   2   1 -12   35.60   13.30
   2   1 -12   50.99   11.70
   2   1 -12   48.40   15.20
  -2   1  12   32.00   12.50
   2  -1 -12   52.69   11.20
   2  -1 -12   40.40   15.80
   2  -1 -12   41.40   12.20
  -2  -1  12   43.40   14.40
   2   1 -11    2.00    7.10
   2   1 -11   23.30   11.10
  -2   1  11   23.30   10.30
   2   1 -11   24.90   10.90
   2  -1 -11   20.30    7.80
  -2  -1  11   15.40   10.90
   2  -1 -11   13.30   11.60
  -2  -1  11   17.70    9.80
   2  -1 -11   24.50   10.30
  -2   1  10  248.28   23.70
   2   1 -10  240.18   21.30
   2   1 -10  233.68   23.80
   2   1 -10  234.28   24.50
   2  -1 -10  244.98   22.90
  -2  -1  10  184.88   23.30
   2  -1 -10  178.18   23.70
  -2  -1  10  249.97   25.40
   2   1  -9  114.29   14.60
   2   1  -9  118.79   18.00
  -2   1   9  145.99   16.70
   2   1  -9  167.18   18.00
   2  -1  -9  128.19   18.60
   2  -1  -9  132.39   16.70
  -2  -1   9  138.89   18.30
  -2  -1   9  145.19   18.00
   2  -1  -9  118.79   13.90
   2   1  -8  223.78   21.80
  -2   1   8  179.18   18.70
   2   1  -8  238.18   21.30
  -2  -1   8  210.68   21.20
   2  -1  -8  196.28   18.80
   2  -1  -8  183.68   20.10
  -2  -1   8  176.18   19.60
  -2   1   7 1022.30   67.69
   2   1  -7  996.80   72.19
   2   1  -7 1235.78   68.69
  -2   1   7  998.70   66.59
   2   1  -7 1097.39   66.69
   2  -1  -7 1047.90   66.19
   2  -1  -7  997.40   67.49
  -2  -1   7 1120.39   68.99
  -2  -1   7 1151.78   68.39
  -2  -1   7 1072.69   68.29
   2   1  -6   10.90    6.60
   2   1  -6   17.50    5.90
  -2   1   6   25.50    6.50
  -2   1   6   33.50    7.60
   2   1  -6   25.70    6.90
   2  -1  -6   18.00    6.90
  -2  -1   6   16.60    6.60
   2  -1  -6   15.80    5.60
  -2  -1   6   10.70    5.80
  -2  -1   6   12.00    6.30
   2   1  -5  149.09   14.60
  -2   1   5  132.79   12.30
   2   1  -5  149.49   13.60
  -2   1   5  132.59   12.90
   2   1  -5  131.79   13.10
   2  -1  -5  143.19   12.50
   2  -1  -5  150.58   13.50
  -2  -1   5  151.38   13.50
  -2  -1   5  123.49   13.60
  -2  -1   5  144.39   14.20
   2   1  -4 6622.64  373.66
  -2   1   4 6795.52  373.06
   2   1  -4 6515.45  373.46
   2   1  -4 6671.53  374.36
  -2  -1   4 6200.18  374.16
  -2  -1   4 6815.72  373.66
   2  -1  -4 6148.08  372.46
   2  -1  -4 7209.98  372.26
  -2  -1   4 6942.21  374.56
  -2   1   1  515.75   33.40
  -2   1   1  491.15   30.70
  -2   1   1  513.35   31.40
   2  -1  -1  475.35   33.00
   2  -1  -1  518.65   31.50
  -2  -1   1  611.14   33.20
  -2  -1   1  641.54   33.70
   2   1   1   16.00    3.00
   2  -1   1   17.50    4.00
   2  -1   1   24.60    4.30
  -2   1  -2  363.06   27.80
  -2   1  -2  377.36   28.80
   2   1   2  477.15   26.50
   2  -1   2  464.55   28.40
  -2  -1  -2  511.05   31.00
  -2  -1  -2  495.75   26.50
   2  -1   2  435.06   29.70
  -2   1  -3 1325.67   77.19
   2   1   3 1205.08   79.79
  -2   1  -3 1490.15   79.99
  -2  -1  -3 1220.88   74.49
   2  -1   3 1357.66   80.19
   2  -1   3 1464.15   77.49
  -2  -1  -3 1238.18   79.89
  -2   1  -4  306.37   23.10
  -2   1  -4  291.27   20.70
  -2   1  -4  326.67   23.70
   2   1   4  273.27   23.70
   2  -1   4  347.67   21.40
   2  -1   4  328.47   24.40
  -2  -1  -4  291.67   17.70
  -2  -1  -4  258.27   23.20
  -2   1  -5  231.18   19.00
   2   1   5  189.48   18.50
  -2  -1  -5  193.48   18.60
  -2  -1  -5  158.38   10.70
  -2  -1  -5  171.58   10.80
  -2   1  -6  619.14   49.80
  -2   1  -6  708.93   61.79
   2   1   6  676.43   48.40
  -2   1  -6  760.82   43.00
   2  -1   6  722.53   48.80
  -2  -1  -6  669.03   39.30
  -2  -1  -6  638.74   39.30
  -2  -1  -6  683.73   47.80
   2  -1   6  711.83   43.50
   2   1   7 1293.37   85.19
  -2   1  -7 1309.27   83.39
  -2   1  -7 1432.66   84.09
  -2   1  -7 1407.46   78.09
  -2  -1  -7 1199.68   74.49
  -2  -1  -7 1252.87   74.39
  -2  -1  -7 1297.77   84.09
   2  -1   7 1373.86   85.69
   2  -1   7 1334.57   78.89
  -2   1  -8  826.72   49.60
  -2   1  -8  871.61   56.89
   2   1   8  792.12   57.79
  -2   1  -8  799.42   56.49
   2  -1   8  807.02   50.89
  -2  -1  -8  707.13   46.20
  -2  -1  -8  818.82   56.99
   2  -1   8  789.52   57.29
  -2  -1  -8  787.02   46.10
  -2  -1  -8  835.52   56.89
  -2   1  -9  576.74   45.70
  -2   1  -9  598.34   46.50
  -2   1  -9  649.43   39.20
   2   1   9  531.95   46.70
  -2  -1  -9  595.74   35.30
  -2  -1  -9  635.14   46.90
   2  -1   9  594.54   40.40
   2  -1   9  552.24   47.30
  -2  -1  -9  562.34   46.40
  -2  -1  -9  607.34   35.70
  -2   1 -10   52.49   15.00
  -2   1 -10   72.79   10.50
  -2   1 -10   42.00   12.80
   2   1  10   48.60   15.80
  -2  -1 -10   49.30   15.00
  -2  -1 -10   53.99    6.20
   2  -1  10   63.19   16.50
  -2  -1 -10   36.00   14.30
  -2  -1 -10   44.80    6.20
  -2   1 -11   89.69   18.30
   2   1  11  107.29   20.90
  -2   1 -11   70.59   16.80
  -2   1 -11   98.39   12.10
  -2  -1 -11  100.19    8.60
  -2  -1 -11   80.79    7.90
   2  -1  11   86.29   20.30
  -2  -1 -11   53.19   17.80
  -2  -1 -11   56.99   18.60
  -2   1 -12   28.90    7.80
  -2   1 -12   28.10   13.70
   2   1  12   45.10   16.30
  -2  -1 -12   32.30   15.40
  -2  -1 -12   25.50    4.40
  -2  -1 -12   20.30   14.20
  -2  -1 -12   24.70    4.40
  -2   1 -13  168.58   28.10
  -2   1 -13  162.08   17.10
  -2   1 -13  164.68   27.60
  -2  -1 -13  134.29   26.00
  -2   1 -14   -5.40   12.40
  -2   1 -14   -3.60    9.60
  -2  -1 -14   14.20   15.00
  -2  -1 -14    7.70   13.90
  -2   1 -15   -9.00   13.40
  -2   1 -15   24.50   15.40
  -2  -1 -15    0.60   14.20
  -2  -1 -15    3.10   16.10
  -2   1 -16   32.10   17.80
  -2   1 -16   32.00   20.30
  -2   1 -16   42.30    9.30
  -2  -1 -16   65.49   19.20
  -2  -1 -16   31.10   16.30
   2   2 -17   48.70   20.60
   2   2 -17   17.80   11.70
   2  -2 -17   -3.70   16.80
   2  -2 -17   19.10   12.20
   2  -2 -17    5.50   11.30
   2  -2 -17   31.20   18.00
   2   2 -16    8.40   12.00
   2   2 -16   27.40   19.50
   2   2 -16   11.40   15.40
   2  -2 -16   -2.80    9.10
   2  -2 -16  -15.80   11.60
   2  -2 -16    1.80   10.40
   2  -2 -16   28.00   15.90
   2   2 -15  113.39   21.00
   2   2 -15   93.49   22.60
   2   2 -15  109.39   22.50
   2  -2 -15   92.39   23.60
   2  -2 -15   84.19   19.90
   2  -2 -15   88.49   16.60
   2  -2 -15   99.79   15.90
   2   2 -14   24.80   17.30
   2   2 -14    8.20   11.20
   2   2 -14   30.10   14.10
   2  -2 -14   20.30    9.90
   2  -2 -14   13.40   13.10
   2  -2 -14   13.10    9.90
   2  -2 -14   27.60   16.50
   2   2 -13  290.17   26.70
   2   2 -13  217.98   27.90
   2   2 -13  248.58   31.40
   2  -2 -13  191.98   29.90
  -2  -2  13  182.18   29.30
   2  -2 -13  210.98   22.50
   2  -2 -13  209.18   23.70
   2  -2 -13  212.18   25.90
   2   2 -12   74.39   17.50
   2   2 -12   67.39   14.80
   2   2 -12   80.09   19.80
   2  -2 -12  104.49   19.50
  -2  -2  12   47.40   16.60
   2  -2 -12  117.69   19.80
   2  -2 -12   87.39   20.20
   2  -2 -12   88.99   14.60
   2   2 -11   92.99   18.40
   2   2 -11   80.99   18.80
   2   2 -11  101.69   15.80
   2  -2 -11   74.49   14.40
   2  -2 -11   82.79   18.10
  -2  -2  11   90.89   18.60
   2  -2 -11   76.89   15.20
  -2  -2  11   92.29   18.30
  -2  -2  11   78.29   17.60
   2   2 -10   96.09   17.30
   2   2 -10   57.09   16.80
   2   2 -10  102.99   16.20
   2  -2 -10  114.19   15.50
   2  -2 -10  106.79   16.60
  -2  -2  10  110.39   18.40
   2  -2 -10  107.09   17.80
  -2  -2  10  100.89   17.70
  -2  -2  10  103.99   18.80
   2   2  -9  265.77   26.00
   2   2  -9  275.67   24.50
   2   2  -9  235.98   25.40
   2  -2  -9  283.87   24.20
  -2  -2   9  279.07   26.80
  -2  -2   9  261.57   27.50
   2  -2  -9  280.77   25.90
  -2  -2   9  270.07   26.60
   2  -2  -9  253.87   24.90
   2   2  -8   38.20   10.70
   2   2  -8   53.29   10.80
   2   2  -8   50.69   12.50
  -2  -2   8   48.30   11.30
   2  -2  -8   35.90   10.00
  -2  -2   8   45.10   12.00
   2  -2  -8   49.10   10.60
  -2  -2   8   43.40   11.60
   2  -2  -8   53.69   11.60
   2   2  -7   33.10   10.30
   2   2  -7   18.60    9.00
   2   2  -7   28.80    8.40
   2  -2  -7   29.00    8.40
  -2  -2   7   18.70    9.00
  -2  -2   7   37.60   10.10
   2  -2  -7   23.50    8.50
  -2  -2   7   22.30    8.00
   2  -2  -7   23.90    8.00
   2   2  -6    1.40    6.40
   2   2  -6    5.20    6.30
   2   2  -6    7.80    6.50
  -2  -2   6   17.60    7.30
  -2  -2   6   10.70    7.20
   2  -2  -6   -1.40    4.80
   2  -2  -6   -2.90    4.40
  -2  -2   6    2.10    5.40
   2  -2  -6   -6.80    4.60
   2   2  -5  128.09   14.30
   2   2  -5  138.49   14.80
   2   2  -5  119.29   14.20
  -2  -2   5  148.99   16.00
   2  -2  -5  173.18   14.70
   2  -2  -5  171.78   15.30
  -2  -2   5  137.99   15.10
  -2  -2   5  135.99   14.60
   2  -2  -5  158.68   13.90
   2   2  -4  166.58   15.80
   2   2  -4  149.99   16.00
   2   2  -4  199.78   16.50
  -2  -2   4  166.28   16.40
   2  -2  -4  161.18   15.20
   2  -2  -4  191.98   13.80
  -2  -2   4  177.48   16.20
  -2  -2   4  162.38   15.10
   2   2  -3  636.94   42.50
  -2   2   3  754.72   43.40
   2   2  -3  622.14   42.10
   2   2  -3  594.64   41.40
   2  -2  -3  691.23   38.80
  -2  -2   3  556.54   42.30
  -2  -2   3  634.04   41.30
  -2  -2   3  638.64   42.20
   2  -2  -3  739.83   43.20
  -2   2   2 2130.09  116.29
   2   2  -2 1884.91  114.99
   2   2  -2 1790.42  113.89
  -2  -2   2 2006.50  114.19
   2  -2  -2 2090.89  110.59
  -2  -2   2 1891.71  115.09
   2  -2  -2 2021.90  115.49
  -2  -2   2 1982.00  115.79
  -2   2   1 7414.26  399.96
   2  -2  -1 7006.30  398.86
  -2  -2   1 6896.81  397.26
  -2   2   0 3009.80  164.38
  -2   2   0 2824.72  162.98
   2   2   0 2593.44  162.58
  -2   2   0 3029.80  159.18
  -2  -2   0 2680.83  162.78
   2  -2   0 2988.50  163.68
   2  -2   0 2840.02  162.78
   2   2   1 5416.26  319.87
  -2   2  -1 5997.30  321.57
  -2   2  -1 5982.80  318.17
  -2   2  -1 5516.85  321.67
   2  -2   1 5671.43  321.37
  -2  -2  -1 5489.55  319.97
   2  -2   1 5828.12  321.47
  -2   2  -2 1918.91  104.09
  -2   2  -2 1670.43  106.19
   2   2   2 1635.24  103.79
  -2   2  -2 1915.11  106.39
  -2  -2  -2 1734.63  104.19
   2  -2   2 1943.81  106.29
   2  -2   2 1839.52  106.99
   2   2   3  142.19   11.00
  -2   2  -3  101.79   13.20
  -2   2  -3  106.29   12.10
  -2   2  -3  106.69   11.40
   2  -2   3  104.69   13.20
   2  -2   3  100.89   12.00
  -2  -2  -3  135.99   10.80
  -2  -2  -3  153.38   14.90
  -2   2  -4   13.90    7.00
  -2   2  -4   12.80    5.40
   2   2   4    5.90    3.50
  -2   2  -4   17.20    6.20
  -2  -2  -4    4.10    3.30
   2  -2   4    9.00    6.20
   2  -2   4    4.60    5.60
  -2  -2  -4   10.10    6.70
  -2   2  -5 3613.04  197.98
  -2   2  -5 3184.68  204.18
  -2   2  -5 3559.54  198.78
   2  -2   5 3376.96  201.18
   2  -2   5 3477.95  198.08
  -2  -2  -5 3273.27  193.88
  -2  -2  -5 3629.84  201.98
  -2   2  -6    5.10    4.80
  -2   2  -6   10.70    6.90
  -2   2  -6    8.00    6.00
  -2  -2  -6    4.70    7.50
  -2  -2  -6   -1.30    3.00
   2  -2   6    4.80    6.20
   2  -2   6   -5.60    5.50
  -2   2  -7 1717.03  114.79
  -2   2  -7 1918.01  112.49
  -2   2  -7 1869.51  116.49
  -2  -2  -7 1973.00  118.09
   2  -2   7 1916.21  113.69
   2  -2   7 1914.91  118.49
  -2  -2  -7 1929.91  108.09
  -2   2  -8   -3.00    7.60
  -2   2  -8   -2.50    7.90
  -2   2  -8    1.00    6.40
   2   2   8   13.90    7.90
   2  -2   8    0.20    6.00
   2  -2   8   16.70    9.50
  -2  -2  -8   -6.60    5.50
  -2  -2  -8    6.20    3.90
  -2   2  -9   45.80   15.10
  -2   2  -9   38.40    9.60
  -2   2  -9   51.89   14.80
   2   2   9   73.69   17.20
   2  -2   9   50.59   12.50
  -2  -2  -9   48.40    6.70
  -2  -2  -9   57.09    6.90
   2  -2   9   67.69   16.40
  -2  -2  -9   30.10   12.90
  -2  -2  -9   58.49   15.20
  -2   2 -10  121.39   21.20
  -2   2 -10  109.99   20.90
  -2   2 -10  128.69   16.40
   2   2  10  120.29   22.90
  -2  -2 -10  132.59   23.10
  -2  -2 -10  152.78   23.90
   2  -2  10  141.99   19.20
  -2  -2 -10  164.68   11.70
  -2  -2 -10  171.38   11.80
   2  -2  10  121.59   22.60
  -2   2 -11  447.86   36.30
  -2   2 -11  581.54   46.50
  -2   2 -11  515.35   44.20
   2   2  11  521.85   45.70
  -2  -2 -11  577.74   46.50
   2  -2  11  516.95   47.00
  -2  -2 -11  466.25   44.10
  -2  -2 -11  497.05   30.10
  -2  -2 -11  484.25   30.00
  -2   2 -12    7.80    7.60
   2   2  12  -16.20    9.20
  -2   2 -12    3.30   10.00
  -2  -2 -12   12.80   12.60
   2  -2  12   10.80    9.80
  -2  -2 -12   -0.30   10.20
  -2   2 -13   33.30   15.10
  -2   2 -13   17.20   15.00
  -2   2 -13   23.60    9.70
  -2  -2 -13    4.90   14.70
  -2  -2 -13   10.80   15.20
  -2   2 -14  -11.00   12.60
  -2   2 -14    9.60    8.90
  -2   2 -14   21.70   13.20
  -2  -2 -14    0.40   13.20
  -2  -2 -14   10.80   14.30
  -2   2 -15   11.10   18.00
  -2   2 -15   -8.80    9.20
  -2   2 -15   13.60   13.00
  -2  -2 -15   26.90   17.60
  -2  -2 -15   -3.80   14.80
  -2   2 -16    9.30   16.60
  -2   2 -16   10.60    9.50
  -2   2 -16    2.70   25.00
  -2  -2 -16    6.30   17.80
  -2  -2 -16  -19.70   13.80
   2   3 -17  106.39   26.60
   2   3 -17  108.09   25.80
   2  -3 -17   56.99   20.20
   2  -3 -17  100.99   18.00
   2  -3 -17  167.98   32.90
   2  -3 -17   82.09   16.90
   2   3 -16  -14.80   12.60
   2   3 -16  -36.80   13.30
   2  -3 -16    7.60   15.70
   2  -3 -16  -12.80    9.30
   2  -3 -16   16.00   10.90
   2  -3 -16   18.80   16.50
   2   3 -15   46.90   19.60
   2   3 -15   43.00   21.10
   2   3 -15   59.19   16.10
   2  -3 -15   56.49   14.20
   2  -3 -15   48.80   14.30
   2  -3 -15   77.19   19.10
   2  -3 -15   66.39   19.20
   2   3 -14    2.60   14.70
   2   3 -14   28.20   12.60
   2   3 -14   36.80   17.30
   2  -3 -14   49.00   11.80
   2  -3 -14   28.00   11.60
   2  -3 -14    0.30   14.00
   2  -3 -14   46.20   16.80
   2   3 -13    9.80   11.20
   2   3 -13  -12.20   12.50
   2   3 -13   13.70   11.90
   2  -3 -13    5.10   12.70
   2  -3 -13  -14.20   10.10
   2  -3 -13   13.40    9.20
  -2  -3  13    1.60   13.00
   2   3 -12  384.16   38.70
   2   3 -12  377.76   34.20
   2   3 -12  425.36   39.40
  -2  -3  12  409.16   39.40
   2  -3 -12  409.06   33.70
  -2  -3  12  388.56   40.00
   2  -3 -12  362.96   36.30
   2  -3 -12  325.07   35.70
   2   3 -11   19.10   12.60
   2   3 -11   24.80   10.90
   2   3 -11    5.90   12.30
  -2  -3  11    4.30   10.90
   2  -3 -11   18.70   10.70
  -2  -3  11   14.00   11.90
  -2  -3  11    1.80    8.80
   2  -3 -11   11.10    9.50
   2  -3 -11   17.10   12.00
   2   3 -10   10.30    8.30
   2   3 -10    3.30   10.20
   2   3 -10   20.90   12.50
   2  -3 -10   31.20   11.30
  -2  -3  10   10.40    8.20
   2  -3 -10   13.60   10.00
  -2  -3  10   15.20   12.70
   2  -3 -10   32.20   11.80
  -2  -3  10   18.40   12.30
   2   3  -9 2321.27  140.29
   2   3  -9 2198.28  139.79
   2   3  -9 2256.97  137.69
  -2  -3   9 2217.58  139.59
  -2  -3   9 2348.17  141.79
   2  -3  -9 2218.38  141.79
   2  -3  -9 2357.86  138.09
   2  -3  -9 2343.97  138.39
  -2  -3   9 2230.38  139.99
   2   3  -8   67.89   14.80
   2   3  -8   87.49   16.50
   2   3  -8   67.39   13.60
   2  -3  -8   77.09   16.40
   2  -3  -8   78.09   13.60
  -2  -3   8   78.19   14.80
  -2  -3   8   86.49   15.60
   2  -3  -8   80.99   15.00
  -2  -3   8   62.29   15.40
   2   3  -7 1987.10  111.49
   2   3  -7 1725.33  108.99
   2   3  -7 1852.01  112.09
   2  -3  -7 1762.02  109.49
  -2  -3   7 1694.23  109.39
   2  -3  -7 1730.83  108.39
  -2  -3   7 1824.72  111.59
   2  -3  -7 1741.03  107.09
  -2  -3   7 1794.02  111.89
   2   3  -6   27.50   10.70
   2   3  -6   46.50   11.50
   2   3  -6   38.10   10.40
   2  -3  -6   34.50    9.20
   2  -3  -6   39.60    8.50
  -2  -3   6   29.30   10.40
  -2  -3   6   46.60   10.40
   2  -3  -6   39.10    9.80
  -2  -3   6   39.20   11.20
   2   3  -5   18.20    8.10
   2   3  -5   22.80    8.20
   2   3  -5   28.40    8.80
   2  -3  -5    1.80    3.80
  -2  -3   5   13.90    6.30
  -2  -3   5    6.30    5.90
  -2  -3   5   15.40    9.10
   2  -3  -5    8.20    6.50
   2   3  -4 1087.99   72.69
   2   3  -4 1070.49   71.69
  -2   3   4 1118.49   72.79
   2   3  -4 1188.98   71.39
   2  -3  -4 1066.09   71.19
  -2  -3   4 1209.48   70.79
  -2  -3   4 1134.89   72.59
  -2  -3   4 1216.08   73.89
   2  -3  -4 1181.68   66.99
   2   3  -3    8.10    6.10
   2   3  -3   14.60    8.00
   2   3  -3   11.10    5.40
  -2   3   3    5.40    5.40
  -2  -3   3   22.30    8.30
  -2  -3   3   12.90    6.00
   2  -3  -3    8.40    6.40
  -2  -3   3   15.70    5.60
   2  -3  -3    9.90    2.80
   2   3  -2 1804.92  115.59
  -2   3   2 1827.32  112.99
   2  -3  -2 2050.09  104.69
  -2  -3   2 1737.43  115.29
  -2  -3   2 1969.00  113.39
   2  -3  -2 1798.42  111.79
  -2  -3   2 1933.31  109.99
   2  -3  -2 1861.71  110.59
   2   3  -1  685.13   43.20
  -2   3   1  600.84   43.00
  -2  -3   1  632.54   40.10
  -2  -3   1  646.94   43.00
   2  -3  -1  611.84   41.50
   2  -3  -1  622.94   42.40
  -2  -3   1  613.04   42.80
   2   3   0 2485.35  139.19
  -2   3   0 2364.36  139.09
  -2   3   0 2487.15  140.89
  -2   3   0 2419.96  133.09
   2  -3   0 2334.17  139.59
  -2  -3   0 2192.18  138.79
   2  -3   0 2349.06  138.59
  -2   3  -1  471.55   34.70
  -2   3  -1  456.45   33.40
   2   3   1  445.76   32.20
  -2   3  -1  501.45   28.60
   2  -3   1  435.06   32.50
   2  -3   1  409.16   32.60
  -2  -3  -1  456.25   32.40
  -2   3  -2  240.88   17.70
   2   3   2  237.48   19.50
  -2   3  -2  228.98   21.60
   2  -3   2  248.88   21.40
  -2  -3  -2  232.88   19.90
   2   3   3   10.10    5.40
  -2   3  -3   22.10    6.30
  -2   3  -3   32.40    8.90
  -2   3  -3   19.90    8.40
   2  -3   3    7.90    5.60
   2  -3   3    7.20    7.10
  -2  -3  -3   17.30    6.10
  -2   3  -4  125.79   13.90
  -2   3  -4  122.79   16.60
  -2   3  -4  128.29   15.50
   2   3   4  133.69   13.70
  -2  -3  -4  142.39   13.40
   2  -3   4  150.18   16.70
   2  -3   4  120.69   16.60
   2   3   5 1685.53  105.69
  -2   3  -5 1703.33  108.99
  -2   3  -5 1696.53  107.89
  -2   3  -5 1929.71  112.29
  -2  -3  -5 1753.32  105.89
   2  -3   5 2088.19  111.09
   2  -3   5 1795.32  111.99
  -2  -3  -5 1842.02  113.39
  -2   3  -6   91.69   14.60
  -2   3  -6  101.79   15.60
  -2   3  -6   91.39   16.50
  -2  -3  -6  132.29   20.40
   2  -3   6   87.89   16.30
   2  -3   6   81.59   17.20
  -2  -3  -6  113.09   11.70
  -2   3  -7  876.31   63.29
  -2   3  -7  819.32   59.19
  -2   3  -7  881.11   60.79
  -2  -3  -7  928.01   55.59
   2  -3   7  941.11   60.99
   2  -3   7  946.81   64.69
  -2  -3  -7  909.71   64.79
  -2   3  -8  294.77   30.10
  -2   3  -8  286.37   25.30
  -2   3  -8  219.58   26.30
   2  -3   8  287.37   30.10
   2  -3   8  314.77   28.50
  -2  -3  -8  282.37   30.50
  -2  -3  -8  266.87   20.90
  -2   3  -9   91.29   18.80
  -2   3  -9  125.59   21.40
  -2   3  -9  126.79   16.60
  -2  -3  -9  153.28   13.30
   2  -3   9   96.09   19.90
  -2  -3  -9  101.69   20.30
   2  -3   9  111.29   18.70
  -2   3 -10  199.58   26.20
  -2   3 -10  207.68   28.10
  -2   3 -10  236.98   22.60
   2  -3  10  197.88   24.80
  -2  -3 -10  196.08   29.60
  -2  -3 -10  201.88   16.60
  -2  -3 -10  236.48   27.40
   2  -3  10  180.98   30.30
  -2   3 -11    0.10    8.10
  -2   3 -11   17.00   16.00
  -2   3 -11  -11.30    9.80
  -2  -3 -11    2.40    4.40
  -2  -3 -11    1.90   11.50
  -2  -3 -11    4.00    4.60
  -2  -3 -11    4.50   11.70
   2  -3  11   -9.90    9.70
  -2   3 -12   -5.90   11.10
  -2   3 -12    6.00    9.40
  -2   3 -12   24.60   15.50
   2  -3  12    5.60   11.20
  -2  -3 -12    1.40   13.20
  -2  -3 -12    1.60    3.70
  -2  -3 -12   -0.80    4.10
  -2   3 -13  243.08   31.90
  -2   3 -13  263.37   27.20
  -2   3 -13  329.97   35.20
   2  -3  13  286.87   31.90
  -2  -3 -13  234.18   35.10
  -2  -3 -13  279.87   34.70
  -2   3 -14   10.30   17.90
  -2   3 -14    6.20   11.90
  -2   3 -14   -7.40   10.00
  -2  -3 -14   11.00   13.60
   2  -3  14   16.00   14.20
  -2  -3 -14   29.70   16.60
  -2   3 -15  146.59   20.70
  -2   3 -15  137.19   28.80
  -2   3 -15  108.49   27.40
  -2  -3 -15  103.09   25.40
  -2  -3 -15  146.89   30.50
  -2   3 -16    6.80   18.40
  -2  -3 -16   -2.80   17.30
  -2  -3 -16   -6.40   17.10
   2   4 -16   -4.30   15.10
   2  -4 -16   26.00   17.80
   2  -4 -16  -33.20   12.70
   2  -4 -16    7.50   11.90
   2  -4 -16    1.10   11.40
   2   4 -15    7.20   15.90
   2   4 -15   28.80   18.60
   2  -4 -15   12.00   14.20
   2  -4 -15    1.00   10.30
  -2  -4  15   13.10   19.70
   2  -4 -15    8.50   14.40
   2   4 -14    8.50   15.70
   2   4 -14   28.30   18.10
   2  -4 -14   24.20   13.60
  -2  -4  14  -14.70   14.60
   2  -4 -14   -3.90   10.50
   2  -4 -14   25.00   13.90
   2   4 -13   23.60   16.50
   2   4 -13   30.40   17.30
   2  -4 -13   47.90   18.60
   2  -4 -13   43.90   15.60
   2  -4 -13   24.60   12.30
  -2  -4  13   23.70   18.60
   2   4 -12   77.49   18.20
   2   4 -12   94.79   23.10
   2   4 -12   90.29   21.90
   2  -4 -12   77.69   19.40
   2  -4 -12   96.79   20.00
  -2  -4  12   85.89   22.00
   2  -4 -12   74.89   17.40
   2   4 -11   -8.50   11.30
   2   4 -11   -3.30   11.40
   2   4 -11   12.50   13.40
   2  -4 -11  -18.30    6.70
   2  -4 -11   13.90   11.60
   2  -4 -11    8.00   10.00
  -2  -4  11  -12.00   10.50
   2   4 -10  333.47   32.90
   2   4 -10  360.06   36.90
   2   4 -10  353.16   35.80
   2  -4 -10  387.66   35.70
   2  -4 -10  332.27   31.40
  -2  -4  10  399.86   35.10
   2  -4 -10  360.06   32.90
  -2  -4  10  374.56   38.20
  -2  -4  10  394.36   37.70
   2   4  -9   -4.00    9.00
   2   4  -9    2.50   11.00
   2   4  -9    9.30   12.00
  -2  -4   9    6.20   10.70
   2  -4  -9    3.80    8.50
   2  -4  -9   31.90   12.00
  -2  -4   9    7.70   11.00
  -2  -4   9   25.90   11.20
   2  -4  -9   14.60    9.00
   2   4  -8   69.39   17.30
   2   4  -8   79.19   16.60
   2   4  -8   65.69   16.00
  -2  -4   8   78.89   18.20
   2  -4  -8   84.59   17.10
  -2  -4   8   90.49   16.50
  -2  -4   8   75.49   16.50
   2  -4  -8   73.69   14.80
   2  -4  -8   86.89   14.40
   2   4  -7  329.47   30.40
   2   4  -7  332.47   30.80
   2   4  -7  315.17   32.80
   2  -4  -7  386.36   32.70
  -2  -4   7  319.77   30.90
  -2  -4   7  311.07   29.30
  -2  -4   7  334.77   33.20
   2  -4  -7  354.26   30.60
   2  -4  -7  325.77   26.30
   2   4  -6  586.84   47.60
   2   4  -6  667.83   46.80
   2   4  -6  601.44   46.60
  -2  -4   6  646.74   45.70
   2  -4  -6  674.93   42.10
  -2  -4   6  625.64   48.90
  -2  -4   6  632.34   48.40
   2  -4  -6  664.53   46.80
   2   4  -5  159.58   18.80
   2   4  -5  151.58   21.50
   2   4  -5  142.79   17.90
  -2   4   5  101.99   17.70
  -2  -4   5  163.58   16.90
  -2  -4   5  137.19   17.50
   2  -4  -5  111.09   17.40
  -2  -4   5  157.28   21.00
   2   4  -4  719.03   50.79
   2   4  -4  663.53   48.20
  -2   4   4  727.73   51.29
   2   4  -4  753.62   52.89
   2  -4  -4  646.24   49.40
  -2  -4   4  786.82   48.40
   2  -4  -4  679.33   43.10
  -2  -4   4  740.73   52.49
  -2  -4   4  786.92   51.59
   2   4  -3  751.52   53.89
   2   4  -3  707.73   50.99
  -2   4   3  869.51   55.89
   2  -4  -3  865.91   53.29
  -2  -4   3  758.62   54.19
  -2  -4   3  758.12   50.59
  -2  -4   3  738.03   54.49
   2  -4  -3  778.22   45.40
   2  -4  -3  870.41   54.79
   2   4  -2  269.47   25.40
  -2   4   2  292.67   27.00
  -2  -4   2  310.47   22.90
  -2  -4   2  244.88   25.10
   2  -4  -2  322.37   25.30
  -2  -4   2  280.57   25.50
   2  -4  -2  310.97   26.60
   2   4  -1  291.27   24.90
  -2   4   1  253.57   25.30
   2  -4  -1  239.18   23.10
  -2  -4   1  252.97   24.60
   2  -4  -1  265.37   24.10
  -2  -4   1  287.37   25.20
  -2  -4   1  284.97   21.40
   2   4   0  797.72   56.89
  -2   4   0  917.51   59.49
   2  -4   0  853.01   56.69
   2  -4   0  814.62   57.79
  -2  -4   0  882.21   58.59
  -2  -4   0  866.11   53.29
  -2   4  -1  332.17   30.00
   2   4   1  469.55   31.70
  -2   4  -1  323.37   30.00
  -2   4  -1  368.86   24.00
   2  -4   1  392.06   30.00
   2  -4   1  325.47   29.80
   2   4   2 1349.66   89.79
  -2   4  -2 1373.26   91.79
  -2   4  -2 1401.76   91.89
  -2   4  -2 1612.54   86.09
   2  -4   2 1437.06   91.39
   2  -4   2 1537.95   92.59
  -2  -4  -2 1490.75   90.79
  -2   4  -3   56.29   13.30
  -2   4  -3   38.40    7.80
  -2   4  -3   40.30   11.60
  -2  -4  -3   18.00    8.20
   2  -4   3   45.80   12.00
   2  -4   3   24.60   10.70
  -2   4  -4  757.32   50.19
   2   4   4  654.83   46.40
  -2   4  -4  693.83   45.30
  -2   4  -4  662.13   50.09
   2  -4   4  675.13   49.20
  -2  -4  -4  638.34   46.30
   2  -4   4  671.13   49.90
  -2   4  -5    7.90    8.30
  -2   4  -5   -4.40    7.40
  -2   4  -5    6.60    6.50
   2   4   5    6.30    8.20
   2  -4   5    5.10    8.40
  -2  -4  -5   14.60    7.50
   2  -4   5   -1.10    6.30
  -2   4  -6  987.70   64.29
  -2   4  -6 1034.00   67.19
  -2   4  -6  928.71   68.19
   2   4   6  959.40   66.99
  -2  -4  -6  945.51   70.49
   2  -4   6  949.01   68.99
  -2  -4  -6 1037.10   63.29
   2  -4   6  994.10   67.59
  -2   4  -7   59.39   13.70
  -2   4  -7   71.09   14.70
  -2   4  -7   75.59   18.00
   2  -4   7   63.39   15.60
  -2  -4  -7   82.59   12.60
  -2  -4  -7   70.49   17.90
  -2   4  -8  679.83   55.19
  -2   4  -8  715.03   51.79
  -2   4  -8  670.63   51.19
   2  -4   8  664.73   55.79
   2  -4   8  768.42   54.09
  -2  -4  -8  704.03   47.10
  -2  -4  -8  726.03   56.99
  -2   4  -9   11.60    9.90
  -2   4  -9   27.90   12.60
  -2   4  -9   27.20   10.80
  -2  -4  -9   20.80    8.10
   2  -4   9   22.30   14.50
  -2  -4  -9   25.20   13.90
   2  -4   9   38.00   16.10
  -2   4 -10    1.10   10.40
  -2   4 -10    4.70   15.20
  -2   4 -10   -7.60    9.90
  -2  -4 -10   20.00   14.80
  -2  -4 -10    4.20    6.60
   2  -4  10    6.10   11.00
  -2  -4 -10   18.90   12.50
  -2   4 -11    2.00   10.70
  -2  -4 -11  -12.20   11.90
  -2  -4 -11  -18.10    8.60
  -2  -4 -11    4.40    6.80
   2  -4  11    4.40   11.40
  -2   4 -12   19.50   16.60
  -2   4 -12   25.70   13.90
  -2   4 -12   19.00   13.20
   2  -4  12   -9.30   13.20
  -2  -4 -12  -17.10    9.60
  -2  -4 -12   -5.00   12.80
  -2  -4 -12   12.50    6.70
  -2   4 -13   -9.20   11.20
  -2   4 -13    6.60   13.20
  -2   4 -13   13.70   16.50
  -2  -4 -13    8.40   15.30
  -2  -4 -13   -3.60    4.70
   2  -4  13   14.80   15.10
  -2  -4 -13  -16.10   13.00
  -2  -4 -13    5.60    5.40
  -2   4 -14   39.30   14.80
  -2   4 -14   27.80   15.50
  -2   4 -14   37.80   18.20
   2  -4  14   38.30   18.00
  -2  -4 -14   38.10   20.30
  -2  -4 -14   38.50   16.50
  -2   4 -15  -26.80   13.20
   2  -4  15   22.00   17.00
  -2  -4 -15   23.10   17.90
  -2  -4 -15   20.90   19.10
   2   5 -15   -4.90   15.00
   2   5 -15  -10.40   16.80
  -2  -5  15  -18.10   16.80
   2  -5 -15    5.40   16.10
   2  -5 -15    1.00   13.30
   2  -5 -15   20.70   12.90
   2   5 -14   12.10   16.80
   2   5 -14    2.00   17.70
   2  -5 -14  -17.50   12.50
   2  -5 -14    9.20   15.30
  -2  -5  14   -5.60   17.80
   2  -5 -14    8.90   12.40
   2   5 -13   39.10   18.30
   2   5 -13   18.30   18.90
   2  -5 -13   15.50   12.40
   2  -5 -13   11.10   14.00
  -2  -5  13   -6.70   16.60
   2  -5 -13    5.00   11.10
   2   5 -12    4.70   13.80
   2   5 -12   18.80   18.10
   2  -5 -12    0.50   11.70
  -2  -5  12   12.90   16.00
   2  -5 -12  -12.70   10.50
   2  -5 -12    4.30   11.70
   2   5 -11   93.59   24.70
   2   5 -11  101.69   21.90
   2  -5 -11   99.89   19.30
   2  -5 -11  118.79   22.80
   2  -5 -11   86.89   17.30
   2   5 -10   94.69   23.60
   2   5 -10   90.19   19.30
   2  -5 -10   70.69   20.00
   2  -5 -10  100.19   18.60
   2  -5 -10   85.49   16.20
  -2  -5  10   51.89   19.60
  -2  -5  10  105.89   20.10
   2   5  -9   -3.40   13.60
   2   5  -9   -6.30    9.60
   2   5  -9    7.00   10.80
   2  -5  -9   10.50    9.50
   2  -5  -9    0.60   11.10
  -2  -5   9   15.60   11.40
   2  -5  -9   21.10   14.50
  -2  -5   9   15.00   14.60
   2   5  -8   14.50   12.00
   2   5  -8   17.50   13.30
   2   5  -8   10.30   11.10
  -2  -5   8   25.00   10.80
  -2  -5   8   15.80   14.20
   2  -5  -8  -11.10   10.40
   2  -5  -8    5.40    7.20
   2  -5  -8    3.80   10.00
  -2  -5   8    7.60   11.40
   2   5  -7  307.97   33.30
   2   5  -7  416.46   36.70
   2   5  -7  358.76   33.00
  -2  -5   7  317.57   34.30
   2  -5  -7  371.26   32.70
  -2  -5   7  357.66   31.40
   2  -5  -7  346.87   27.50
  -2  -5   7  379.96   38.40
   2   5  -6   24.60   12.00
  -2   5   6   12.00    9.50
   2   5  -6    2.90    8.60
  -2  -5   6    1.60    7.10
   2  -5  -6    2.00    9.30
   2  -5  -6    2.10    5.00
  -2  -5   6    7.50   13.00
  -2  -5   6   13.50   10.00
   2   5  -5  601.44   46.70
   2   5  -5  599.64   44.70
  -2   5   5  596.54   47.90
   2  -5  -5  606.34   38.00
  -2  -5   5  595.14   43.10
   2  -5  -5  629.64   46.90
  -2  -5   5  633.24   49.99
  -2  -5   5  569.74   46.50
  -2   5   4  177.08   21.30
   2   5  -4  135.09   19.40
   2   5  -4  169.88   19.60
   2  -5  -4  145.09   18.90
  -2  -5   4  153.28   23.50
  -2  -5   4  144.99   22.10
   2  -5  -4  186.68   20.60
  -2  -5   4  147.39   17.20
   2  -5  -4  163.68   12.10
   2   5  -3  601.44   47.40
  -2   5   3  635.34   49.70
   2  -5  -3  586.64   47.80
  -2  -5   3  648.24   49.60
  -2  -5   3  690.43   49.90
   2  -5  -3  659.33   36.90
   2  -5  -3  691.23   47.60
   2  -5  -3  659.33   36.90
  -2  -5   3  588.24   43.30
  -2   5   2 1334.47   90.79
   2   5  -2 1439.36   90.79
  -2  -5   2 1376.16   87.19
  -2  -5   2 1272.97   88.89
   2  -5  -2 1462.85   88.99
  -2  -5   2 1371.56   90.99
   2  -5  -2 1404.66   90.19
   2   5  -1   43.60   11.40
  -2   5   1   43.70   13.60
  -2  -5   1   38.40   12.20
   2  -5  -1   38.10   12.80
  -2  -5   1   48.60    9.40
  -2  -5   1   50.49   13.50
   2  -5  -1   31.90   11.50
   2   5   0  991.90   66.29
  -2   5   0  917.51   66.99
   2  -5   0 1024.00   65.99
  -2  -5   0  962.30   66.39
  -2  -5   0 1004.40   67.19
  -2  -5   0 1014.70   60.69
   2  -5   0  831.32   64.49
   2   5   1   15.60    9.40
  -2   5  -1   28.50   11.90
   2  -5   1   13.70   10.30
  -2  -5  -1   11.20   10.00
  -2  -5  -1   26.40    7.30
   2  -5   1   16.70    9.50
   2   5   2  223.18   22.40
  -2   5  -2  179.48   23.30
  -2   5  -2  164.98   15.70
  -2   5  -2  163.68   22.80
   2  -5   2  200.48   22.80
  -2  -5  -2  198.08   22.60
   2  -5   2  204.38   23.60
  -2   5  -3  544.05   36.00
  -2   5  -3  528.25   43.00
   2   5   3  438.06   39.30
  -2   5  -3  508.35   42.20
  -2  -5  -3  545.15   41.10
   2  -5   3  516.35   43.30
   2  -5   3  558.84   42.50
  -2   5  -4    5.80    9.70
  -2   5  -4    4.50    7.00
   2   5   4   10.00   10.40
  -2   5  -4   17.10   12.40
   2  -5   4    7.80   10.30
  -2  -5  -4   29.80   10.90
   2  -5   4   -0.10   10.20
  -2   5  -5  327.37   31.40
   2   5   5  333.97   28.30
  -2   5  -5  268.57   25.10
  -2   5  -5  284.47   30.10
   2  -5   5  249.38   29.80
   2  -5   5  302.67   30.80
  -2  -5  -5  262.87   26.60
  -2   5  -6  225.38   32.50
   2   5   6  160.88   21.80
  -2   5  -6  239.68   23.00
  -2   5  -6  191.98   26.70
   2  -5   6  260.77   29.20
   2  -5   6  262.77   28.70
  -2  -5  -6  219.38   23.00
  -2   5  -7    8.00   12.20
  -2   5  -7   18.50   10.60
  -2   5  -7    7.80    9.80
   2   5   7   -2.70    7.70
  -2  -5  -7    3.80   12.20
  -2  -5  -7   -5.40    8.20
   2  -5   7    0.50    9.50
   2  -5   7    3.00   11.80
  -2   5  -8  423.66   35.40
  -2   5  -8  365.76   39.90
  -2   5  -8  361.46   34.90
  -2  -5  -8  329.97   30.70
  -2  -5  -8  366.66   39.90
   2  -5   8  403.46   37.90
  -2   5  -9   38.10   16.50
  -2   5  -9   16.70   11.80
  -2   5  -9   -8.70    9.60
   2  -5   9   14.10   13.30
  -2  -5  -9   23.70   10.60
  -2  -5  -9   18.90   14.50
  -2   5 -10   79.09   20.70
  -2   5 -10   70.69   18.20
  -2   5 -10   71.89   16.80
  -2  -5 -10   33.60   11.20
   2  -5  10   18.60   15.60
  -2  -5 -10   58.29   16.00
  -2   5 -11   10.20   13.40
  -2   5 -11   35.00   18.60
   2  -5  11   14.10   14.90
  -2  -5 -11   -0.60   15.30
  -2  -5 -11   -9.20   13.30
  -2   5 -12   28.30   16.50
  -2   5 -12   10.20   18.10
  -2  -5 -12   13.30   16.60
  -2  -5 -12   54.89   19.80
  -2  -5 -12   24.30   10.50
  -2   5 -13   21.20   18.60
  -2   5 -13   -2.70   15.20
  -2  -5 -13    4.90    8.00
  -2  -5 -13   14.70   17.60
   2  -5  13   -5.50   14.90
  -2  -5 -13  -15.10   12.00
  -2   5 -14    5.90   19.20
  -2   5 -14   67.59   27.00
  -2  -5 -14   81.59   25.70
  -2  -5 -14   49.00   18.70
  -2  -5 -14   37.10    8.20
   2  -5  14   82.19   23.60
   2   6 -14   12.00   18.10
  -2  -6  14   -1.20   20.00
   2  -6 -14    4.70   15.40
   2  -6 -14   15.90   15.10
   2  -6 -14   -8.80   13.30
   2   6 -13   68.09   20.90
   2   6 -13   75.49   25.40
   2  -6 -13   66.69   18.70
  -2  -6  13   44.60   23.40
   2  -6 -13   43.30   20.30
   2  -6 -13   26.40   14.40
   2   6 -12  -12.80   14.90
   2   6 -12   25.40   15.30
  -2  -6  12   15.00   19.80
   2  -6 -12   31.60   15.10
   2  -6 -12   -5.70   19.40
   2  -6 -12   21.10   12.20
   2   6 -11   75.09   22.90
   2   6 -11   72.29   20.70
   2  -6 -11   40.40   18.90
   2  -6 -11   63.49   18.30
  -2  -6  11   97.29   26.10
   2  -6 -11   68.19   15.80
   2   6 -10   83.69   24.00
   2   6 -10   72.99   22.80
  -2  -6  10  110.59   26.40
   2  -6 -10  118.99   24.80
   2  -6 -10  112.19   22.30
   2  -6 -10   80.89   15.40
   2   6  -9   68.39   21.80
   2   6  -9   73.69   18.40
   2  -6  -9   50.49   11.00
   2  -6  -9   39.40   15.80
   2  -6  -9   18.80   16.10
  -2  -6   9   35.00   14.20
  -2  -6   9   61.39   21.10
   2   6  -8  289.87   30.80
   2   6  -8  235.08   35.00
  -2  -6   8  263.47   27.20
   2  -6  -8  232.38   22.30
   2  -6  -8  292.87   30.40
   2  -6  -8  233.18   33.80
  -2  -6   8  217.78   35.30
   2   6  -7   26.60   13.00
  -2  -6   7   68.49   24.40
   2  -6  -7   56.89   10.20
   2  -6  -7   59.39   16.50
  -2  -6   7   54.19   14.30
   2   6  -6   26.10   12.50
  -2   6   6   20.30   11.70
  -2  -6   6   33.40   16.70
  -2  -6   6   26.60   10.00
   2  -6  -6   35.70   14.10
   2  -6  -6   19.20    6.50
  -2   6   5  632.74   52.79
   2   6  -5  699.63   52.99
   2  -6  -5  670.63   50.49
  -2  -6   5  610.64   46.60
  -2  -6   5  646.04   53.49
  -2  -6   5  677.83   52.69
   2  -6  -5  607.14   39.10
   2  -6  -5  676.53   52.69
   2   6  -4   26.60   12.70
  -2   6   4    4.80    7.00
  -2  -6   4    1.10   12.10
  -2  -6   4   10.50    7.80
   2  -6  -4    4.00    2.50
   2  -6  -4    4.80    2.30
   2  -6  -4    5.10    9.40
   2  -6  -4    8.00    9.10
  -2  -6   4    0.60   10.30
   2   6  -3  749.23   56.09
  -2   6   3  713.33   57.49
  -2  -6   3  771.82   57.89
   2  -6  -3  693.83   55.49
  -2  -6   3  712.93   55.39
   2  -6  -3  718.13   54.39
   2   6  -2    0.60    8.00
  -2   6   2   20.10   12.00
  -2  -6   2    6.50   10.10
   2  -6  -2  -13.30    9.00
  -2  -6   2    0.90    9.30
  -2  -6   2    6.60    7.10
   2  -6  -2   -4.50    9.50
  -2   6   1 1042.50   74.69
   2   6  -1 1074.79   73.79
  -2  -6   1  988.70   74.09
  -2  -6   1 1013.20   72.79
   2  -6  -1 1050.99   71.89
  -2  -6   1 1045.40   65.59
   2  -6  -1 1052.99   73.99
  -2   6   0   13.50   11.20
  -2  -6   0   14.30   10.90
  -2  -6   0   13.40   11.50
   2  -6   0   12.50   10.20
   2  -6   0   -8.20    6.80
  -2   6  -1  593.14   46.90
   2   6   1  511.25   44.10
  -2  -6  -1  541.55   45.60
   2  -6   1  590.34   46.70
  -2  -6  -1  457.25   43.30
  -2   6  -2   -4.00    7.90
   2   6   2   21.60   11.70
  -2  -6  -2    1.50    7.30
   2  -6   2  -10.40   10.50
   2  -6   2   14.60   10.00
  -2  -6  -2    1.10   10.60
  -2   6  -3  190.78   26.20
  -2   6  -3  266.97   21.00
  -2   6  -3  260.57   30.10
   2   6   3  200.38   25.60
   2  -6   3  207.88   28.50
   2  -6   3  225.08   26.20
  -2  -6  -3  223.08   27.00
  -2   6  -4   13.80   13.40
  -2   6  -4   34.70   15.90
   2   6   4   28.20   12.40
  -2   6  -4   38.00    9.90
   2  -6   4   56.29   15.60
   2  -6   4   37.30   15.20
  -2  -6  -4   46.60   14.60
   2   6   5    1.70   10.70
  -2   6  -5   16.80   11.90
  -2   6  -5   -6.50    9.40
  -2   6  -5    7.80    8.90
   2  -6   5    7.70   12.80
  -2  -6  -5   11.50   11.00
   2   6   6  100.19   18.20
  -2   6  -6   83.99   15.90
   2  -6   6   50.89   17.90
  -2  -6  -6   86.79   18.00
  -2   6  -7   66.29   21.20
  -2   6  -7   55.99   15.20
   2   6   7   29.90   14.10
  -2  -6  -7   27.90   18.60
  -2  -6  -7   30.00   12.30
   2  -6   7   63.99   19.20
  -2   6  -8   32.60   17.50
   2   6   8    7.30   11.80
  -2   6  -8   31.00   14.20
  -2  -6  -8   19.40   16.10
  -2  -6  -8   38.10   13.70
   2  -6   8   18.20   15.60
  -2   6  -9   78.69   23.50
  -2   6  -9   90.09   19.20
  -2  -6  -9   80.89   17.70
  -2  -6  -9  106.09   27.10
   2  -6   9  146.59   25.90
  -2   6 -10   41.30   17.70
  -2   6 -10   71.39   20.50
  -2  -6 -10   88.99   17.60
  -2  -6 -10   53.39   16.20
  -2  -6 -10   81.29   24.10
   2  -6  10   58.89   22.10
  -2   6 -11  146.99   30.80
  -2   6 -11  132.89   24.50
   2  -6  11  129.39   27.90
  -2  -6 -11  139.09   25.60
  -2  -6 -11  124.19   19.90
  -2  -6 -11  202.58   35.30
  -2   6 -12  -11.30   17.00
  -2   6 -12   -3.80   13.40
   2  -6  12    2.10   18.50
  -2  -6 -12  -11.90   15.10
  -2  -6 -12   -1.10    9.50
  -2  -6 -12   33.20   21.30
  -2   6 -13   15.80   21.00
  -2   6 -13   26.40   18.20
  -2  -6 -13   59.39   25.10
  -2  -6 -13    8.90   16.30
  -2  -6 -13    4.10   10.60
   2  -6  13   -5.90   19.80
   2   7 -12  129.79   35.10
   2   7 -12  140.49   29.30
   2  -7 -12  133.89   28.80
   2  -7 -12   89.99   24.00
  -2  -7  12   88.09   30.80
   2  -7 -12  121.19   20.30
   2   7 -11   82.69   23.30
   2   7 -11   70.59   24.60
  -2  -7  11   75.99   25.60
   2  -7 -11   68.19   22.30
   2  -7 -11   78.59   16.80
   2  -7 -11  112.79   24.10
   2   7 -10   27.20   20.90
   2   7 -10   17.00   15.00
   2  -7 -10   20.80   15.10
  -2  -7  10   10.70   19.60
   2  -7 -10    7.90   10.00
   2  -7 -10    9.30   15.60
   2   7  -9  273.57   31.50
   2  -7  -9  286.37   27.00
  -2  -7   9  225.18   38.30
   2  -7  -9  261.57   45.60
   2  -7  -9  252.67   33.50
   2   7  -8    1.50   11.90
  -2  -7   8  -12.60   11.70
  -2  -7   8   19.80   19.10
   2  -7  -8    0.40    6.50
   2   7  -7  227.88   28.60
  -2  -7   7  336.47   39.50
  -2  -7   7  170.78   25.20
   2  -7  -7  212.78   17.80
  -2  -7   6   24.40   18.10
   2  -7  -6   27.90    5.50
   2  -7  -6   29.10   13.50
   2  -7  -6   48.20   19.70
  -2  -7   6   37.40   12.70
   2  -7  -6   36.70    5.90
   2  -7  -5   44.40   17.50
  -2  -7   5   55.09   19.40
   2  -7  -5   34.90   14.70
  -2  -7   5   34.70   11.30
   2  -7  -4    6.40   10.50
  -2  -7   4    4.80   11.40
  -2  -7   4   -4.90    7.20
   2  -7  -4   -2.00   11.50
   2  -7  -3   10.40   14.80
  -2  -7   3   31.40   15.00
   2  -7  -3    7.10   12.30
  -2  -7   3   29.30   10.30
   2  -7  -2   -3.10   11.40
  -2  -7   2   -3.90    7.10
   2  -7  -2  -10.70    8.90
  -2  -7   2    2.10   12.30
  -2  -7   1   38.60   18.20
  -2  -7   1   13.40    7.80
   2  -7  -1   42.40   15.50
   2  -7   0   31.30   17.30
  -2  -7   0   22.90    8.20
   2  -7   0   29.30   17.80
  -2  -7   0   12.90   15.70
  -2  -7  -1  309.57   35.50
  -2  -7  -1  264.07   23.70
   2  -7   1  333.57   35.00
   2   7   2   -8.40    9.30
   2  -7   2  -16.50   10.60
  -2  -7  -2    5.80   12.50
  -2  -7  -2  -10.40    5.50
   2   7   3  360.66   39.20
  -2  -7  -3  409.06   31.30
   2  -7   3  472.85   43.90
  -2  -7  -3  414.86   40.10
   2   7   4   18.50   13.70
   2  -7   4   -6.50   13.20
  -2  -7  -4    8.90   14.20
  -2   7  -5  452.05   34.70
   2   7   5  408.86   40.00
  -2   7  -5  416.46   44.50
   2  -7   5  421.66   42.40
  -2  -7  -5  395.46   40.30
   2   7   6   27.60   14.20
  -2   7  -6   13.70   10.30
  -2   7  -6   -4.20   15.10
   2  -7   6   -8.00   13.10
  -2  -7  -6  -15.40   13.10
  -2   7  -7  217.38   25.40
   2   7   7  175.78   27.20
  -2   7  -7  214.28   35.20
  -2  -7  -7  220.88   29.90
   2  -7   7  200.18   34.10
   2   7   8   53.89   18.50
  -2   7  -8   27.50   14.50
  -2   7  -8   25.20   20.50
   2  -7   8   17.40   17.60
  -2  -7  -8   34.60   19.20
  -2  -7  -8   36.90   16.20
  -2   7  -9   18.50   14.30
  -2   7  -9   41.00   22.00
   2  -7   9    9.10   16.60
  -2  -7  -9   20.90   14.40
  -2  -7  -9   46.70   22.20
  -2  -7  -9   47.30   16.10
  -2   7 -10   36.90   18.50
  -2   7 -10   33.70   16.80
  -2  -7 -10   35.20   22.40
   2  -7  10   36.60   21.00
  -2  -7 -10   38.20   15.90
  -2  -7 -10   28.40   15.00
  -2   7 -11   -8.30   19.50
  -2   7 -11   -8.30   15.30
  -2  -7 -11   26.80   19.90
  -2  -7 -11  -20.30   10.20
   2  -7  11   -9.30   19.60
   2   8 -10  -34.90   12.20
  -2  -8  10    2.30   20.70
   2  -8 -10   20.80   20.20
   2  -8 -10   22.70   18.70
   2   8  -9   -2.20   14.10
   2  -8  -9   11.40   17.40
   2  -8  -9   -3.70   14.90
   2  -8  -9   -7.70    6.40
  -2  -8   9   -4.00   19.90
   2  -8  -8   69.99   23.20
   2  -8  -8   41.90    6.80
  -2  -8   8   68.19   26.50
   2  -8  -8   48.50    7.30
  -2  -8   7   35.00   14.20
  -2  -8   7   24.90   22.70
   2  -8  -7   17.00   15.10
   2  -8  -6  286.47   36.20
  -2  -8   6  254.27   31.40
  -2  -8   6  264.27   40.70
   2  -8  -5   20.40   16.80
  -2  -8   5    1.10    9.50
  -2  -8   5   -3.00   12.10
   2  -8  -4  280.97   37.20
  -2  -8   4  321.67   41.30
  -2  -8   4  309.77   28.80
  -2  -8   3   50.29   21.60
  -2  -8   3   41.30   11.90
   2  -8  -3   24.80   18.40
   2  -8  -2   89.29   23.10
  -2  -8   2   93.59   24.90
  -2  -8   2   88.59   15.10
  -2  -8   1   20.90   18.00
  -2  -8   1   35.90   10.40
   2  -8  -1   21.50   19.10
  -2  -8   0   55.09   22.30
   2  -8   0   92.89   24.80
  -2  -8   0   87.29   13.30
  -2  -8  -1   55.09   21.30
  -2  -8  -1   50.49   11.10
   2  -8   1   21.60   18.80
  -2  -8  -2  357.76   29.20
  -2  -8  -2  428.66   43.90
   2  -8   2  372.66   42.50
   2  -8   3    0.40   15.60
  -2  -8  -3   -5.20   14.10
  -2  -8  -3    5.10    8.00
  -2  -8  -4  225.38   23.30
  -2  -8  -4  274.47   35.40
   2  -8   4  349.47   40.80
   2  -8   5    4.50   14.60
  -2  -8  -5    7.30   14.90
  -2  -8  -5  -14.40    7.90
  -2  -8  -6   83.29   22.00
   2  -8   6   57.49   23.10
  -2   8  -7   -0.80   12.70
  -2   8  -7  -12.40   10.50
  -2  -8  -7   30.10   18.50
   2  -8   7   27.70   15.30
  -2   8  -8  -29.20   10.90
  -2  -8  -8   13.90   21.60
  -2  -8  -8   -2.10   10.40
   2  -8   8  -14.00   16.80
  -2  -8  -8    9.10   14.70
  -2   8  -9    3.10   18.00
   2  -8   9  -14.30   17.30
  -2  -8  -9    8.20   19.70
  -2  -8  -9    7.20   12.90
  -2  -8  -9   25.00   16.50
  -2  -9   6   23.50   23.00
  -2  -9   6   -0.20   11.90
   2  -9  -6   -3.60   18.80
   2  -9  -5   13.50   20.50
  -2  -9   5   58.19   31.10
  -2  -9   5   28.20   16.10
   2  -9  -4   98.19   26.10
  -2  -9   4   88.39   29.40
  -2  -9   4   52.99   15.00
   2  -9  -3   75.69   25.60
  -2  -9   3   39.50   12.40
  -2  -9   3   46.10   22.40
  -2  -9   2  196.88   21.10
  -2  -9   2  179.78   35.30
   2  -9  -2  169.38   31.40
  -2  -9   1   -0.30   19.00
  -2  -9   1   19.70    9.10
   2  -9  -1  -13.90   16.90
   2  -9   0  100.89   27.60
  -2  -9   0   70.39   22.30
  -2  -9   0   57.19   13.00
   2  -9   1   17.50   20.20
  -2  -9  -1   40.20   10.30
  -2  -9  -1   45.90   20.10
  -2  -9  -2   39.00   20.70
  -2  -9  -2   10.10    8.50
   2  -9   2    4.80   19.40
  -2  -9  -3   67.09   24.80
  -2  -9  -3   80.19   13.00
   2  -9   3   70.89   23.40
   2  -9   4    5.00   17.80
  -2  -9  -4   -0.70   17.00
  -2  -9  -4    5.40    8.40
   2  -9   5   35.10   21.90
  -2  -9  -5   16.60   10.90
  -2  -9  -5    1.20   16.80
   3   0 -18  -15.40   16.40
   3   0 -18  -10.40   15.10
   3   0 -18   -9.50   13.10
   3   0 -17   -8.80   13.10
   3   0 -17  -15.90   15.60
   3   0 -17   -3.00   12.80
   3   0 -16   20.70   17.60
   3   0 -16    0.80    9.20
   3   0 -16   16.10   18.20
  -3   0  15    5.30   15.60
   3   0 -15   -3.20    9.30
   3   0 -15   -5.50   14.00
   3   0 -15   42.50   15.40
  -3   0  14   11.00   14.30
   3   0 -14   10.10    8.30
   3   0 -14   16.90   11.30
   3   0 -14    9.70   14.10
   3   0 -13   10.20    9.60
   3   0 -13   -6.50    9.40
   3   0 -13   -8.70    7.50
  -3   0  13   -8.70    8.30
   3   0 -12  128.49   19.70
  -3   0  12  118.29   19.70
   3   0 -12  138.69   23.30
   3   0 -12  106.39   16.10
   3   0 -11   -3.00    9.00
   3   0 -11   17.70    9.10
  -3   0  11    0.30    8.40
  -3   0  11   12.20   10.10
   3   0 -11    8.10    7.60
  -3   0  10   -1.50    6.30
  -3   0  10    9.80    9.30
   3   0 -10   -1.60    8.00
   3   0 -10    7.10    7.50
   3   0  -9    3.80    5.70
  -3   0   9   11.70    8.40
  -3   0   9   14.20    8.40
   3   0  -9   -2.60    7.10
   3   0  -9   -1.50    5.30
   3   0  -8  431.56   34.70
  -3   0   8  487.95   33.90
   3   0  -8  469.95   37.20
  -3   0   8  448.56   34.90
   3   0  -8  459.75   32.50
   3   0  -7    3.70    4.10
   3   0  -7    0.60    6.10
   3   0  -7    2.20    4.40
  -3   0   7    8.40    5.10
  -3   0   7    2.30    5.80
   3   0  -6 1441.06   87.79
   3   0  -6 1485.05   85.49
  -3   0   6 1388.66   87.69
  -3   0   6 1453.15   85.69
   3   0  -6 1493.95   87.79
   3   0  -5    4.00    3.10
   3   0  -5    3.20    3.60
  -3   0   5    2.60    4.20
  -3   0   5   -0.60    2.50
   3   0  -3    1.60    1.60
  -3   0   3    9.00    3.50
  -3   0   3    1.60    1.50
   3   0  -3    6.10    3.50
  -3   0   2 2208.18  125.99
   3   0  -2 2216.78  126.09
  -3   0   1   -0.90    1.20
   3   0   0 1634.14   95.89
  -3   0   0 1709.83   95.99
   3   0   1    0.10    1.90
  -3   0  -1    0.20    1.90
   3   0   2 2034.50  113.49
   3   0   2 1756.22  108.79
  -3   0  -2 2044.30  113.39
   3   0   3    3.30    3.70
  -3   0  -3   -1.40    3.80
   3   0   3    1.60    1.50
   3   0   4 2195.38  129.49
   3   0   4 2350.56  137.19
  -3   0  -4 2433.86  136.99
  -3   0  -5    1.70    1.90
  -3   0  -5    1.30    4.60
   3   0   5    8.60    6.60
   3   0   5    1.20    1.70
  -3   0  -6  380.56   31.40
  -3   0  -6  386.36   22.90
   3   0   6  360.46   31.20
  -3   0  -7    9.50    8.50
   3   0   7    1.60    8.20
  -3   0  -7   -0.40    2.40
  -3   0  -8   29.50    4.40
  -3   0  -8    7.00    7.90
  -3   0  -8   12.30    8.60
   3   0   8   50.69   13.90
  -3   0  -9   -8.60    7.50
  -3   0  -9    4.20    7.70
   3   0   9    9.50    8.70
  -3   0  -9    4.40    3.20
  -3   0 -10    0.80    8.40
  -3   0 -10   -1.00    3.00
  -3   0 -10   -4.20    9.40
  -3   0 -11    0.10    3.20
   3   0  11   -3.20    7.70
  -3   0 -11    5.40    9.50
  -3   0 -11    6.30    9.90
  -3   0 -12   25.20    4.40
  -3   0 -12   14.20   12.10
  -3   0 -12   15.50   14.80
  -3   0 -13   -0.20    8.50
  -3   0 -13   -4.10   11.50
  -3   0 -14   14.50   12.90
  -3   0 -14   -2.00   13.90
  -3   0 -15   17.50   14.50
  -3   0 -15   -3.30    9.50
  -3   0 -16  110.69   40.90
  -3   0 -16   57.09   18.10
   3   1 -18   -5.20   19.30
   3   1 -18   30.20   16.60
   3   1 -18  -13.70   13.10
   3  -1 -18   13.00   16.40
   3  -1 -18  -12.30   11.20
   3  -1 -18   52.19   25.60
   3   1 -17   24.00   13.60
   3   1 -17   12.20   19.50
   3   1 -17   21.20   17.50
   3  -1 -17    6.20   11.60
   3  -1 -17    2.80   11.70
   3  -1 -17   19.20   19.40
   3   1 -16   13.40   15.00
   3   1 -16   29.30   19.20
   3   1 -16   56.39   15.20
   3  -1 -16   41.70   12.80
   3  -1 -16   28.40   14.50
   3  -1 -16   30.20   19.70
   3   1 -15  133.59   24.90
   3   1 -15  153.68   22.80
   3   1 -15  145.09   27.30
  -3   1  15  175.18   29.00
   3  -1 -15  145.59   19.70
   3  -1 -15  196.18   27.00
   3  -1 -15  149.49   27.90
   3   1 -14  185.28   21.70
  -3   1  14  184.98   27.10
   3   1 -14  191.08   27.10
   3   1 -14  123.49   26.60
   3  -1 -14  179.68   29.10
  -3  -1  14  149.39   25.40
   3  -1 -14  188.08   25.10
   3  -1 -14  207.98   23.10
   3   1 -13  203.08   33.00
   3   1 -13  140.39   20.60
   3   1 -13  137.59   22.00
  -3   1  13  161.58   23.90
   3  -1 -13  159.08   21.20
   3  -1 -13  141.59   19.10
   3  -1 -13  154.48   25.80
  -3  -1  13  146.69   24.20
   3   1 -12   52.49   14.10
   3   1 -12   55.29   13.70
  -3   1  12   72.09   15.40
   3   1 -12   51.59   16.60
   3  -1 -12   83.49   14.70
  -3  -1  12   59.69   15.60
   3  -1 -12   63.79   13.20
   3  -1 -12   66.19   16.10
  -3  -1  12   63.99   15.30
   3   1 -11   28.00   13.40
   3   1 -11   23.40   10.70
  -3   1  11   53.99   12.60
   3   1 -11   40.90   10.50
   3  -1 -11   22.40   12.60
   3  -1 -11   46.50   11.20
  -3  -1  11   31.60   11.10
   3  -1 -11   50.49   11.00
  -3  -1  11   27.50   11.60
   3   1 -10  129.69   16.80
   3   1 -10  174.18   20.80
   3   1 -10  176.88   20.10
  -3   1  10  175.68   19.50
   3  -1 -10  152.88   19.10
   3  -1 -10  177.18   18.60
  -3  -1  10  147.59   19.20
  -3  -1  10  163.88   20.40
   3  -1 -10  165.48   18.50
   3   1  -9  570.14   58.79
  -3   1   9  656.83   48.40
   3   1  -9  694.73   50.29
   3   1  -9  736.13   47.50
  -3   1   9  679.03   47.10
  -3  -1   9  727.03   50.49
  -3  -1   9  730.93   49.00
   3  -1  -9  672.93   48.80
   3  -1  -9  665.93   46.00
   3   1  -8  451.35   36.00
  -3   1   8  463.05   36.70
   3   1  -8  516.15   36.40
   3   1  -8  505.25   38.80
  -3   1   8  506.15   35.60
  -3  -1   8  542.45   38.70
   3  -1  -8  534.85   38.00
   3  -1  -8  498.65   34.90
   3   1  -7 3294.47  205.08
   3   1  -7 3761.42  202.98
  -3   1   7 3643.14  201.78
  -3   1   7 3433.76  203.58
   3  -1  -7 3343.67  202.98
  -3  -1   7 3524.25  204.48
  -3  -1   7 3519.55  202.88
   3  -1  -7 3627.24  201.08
   3   1  -6   23.00    7.20
   3   1  -6   19.10    7.10
  -3   1   6    7.90    4.30
  -3   1   6    6.90    4.20
   3   1  -6   32.20    7.00
   3  -1  -6    6.20    5.20
   3  -1  -6   11.60    4.50
  -3  -1   6   16.10    5.80
  -3  -1   6   21.20    6.50
  -3  -1   6   15.10    6.60
  -3   1   5  332.87   22.90
   3   1  -5  393.36   25.50
  -3   1   5  295.17   24.10
   3   1  -5  361.56   26.50
   3   1  -5  340.77   25.50
  -3  -1   5  364.26   24.90
  -3  -1   5  371.86   26.40
   3  -1  -5  350.56   22.80
  -3  -1   5  320.37   26.30
   3  -1  -5  372.56   25.00
  -3   1   4   24.50    4.90
   3   1  -4    7.60    4.30
   3   1  -4    3.00    3.40
   3   1  -4   10.10    5.00
  -3  -1   4    5.70    3.40
  -3  -1   4    1.40    4.50
   3  -1  -4   12.00    4.50
  -3  -1   4    1.50    2.90
   3  -1  -4   20.00    3.40
   3   1  -3  350.86   23.30
  -3   1   3  297.87   22.10
   3   1  -3  365.86   24.80
   3   1  -3  360.56   24.50
   3  -1  -3  320.17   20.60
  -3  -1   3  366.56   25.30
  -3  -1   3  381.36   23.40
  -3  -1   3  363.36   24.20
   3  -1  -3  351.76   22.70
  -3   1   2  534.45   33.00
   3   1  -2  639.14   35.70
   3   1  -2  571.94   35.40
  -3  -1   2  576.14   35.80
   3  -1  -2  500.65   31.80
   3  -1  -2  510.85   33.00
  -3  -1   2  575.54   35.20
  -3   1   1 3328.87  184.28
   3   1  -1 3317.47  186.18
   3  -1  -1 3213.38  186.88
  -3  -1   1 3239.78  186.28
   3  -1  -1 3342.77  184.28
  -3   1   0 1164.08   68.09
   3   1   0 1097.79   68.09
  -3   1   0 1270.77   69.89
   3  -1   0 1340.97   69.59
  -3  -1   0 1128.39   68.39
   3  -1   0 1052.69   68.09
  -3   1  -1 5777.32  331.27
  -3   1  -1 5743.52  331.07
  -3  -1  -1 6593.54  333.57
   3  -1   1 5991.60  331.77
  -3  -1  -1 5917.41  329.77
   3  -1   1 5435.66  330.57
   3   1   2 4648.44  272.37
  -3   1  -2 4650.43  274.77
  -3   1  -2 4842.02  276.27
  -3  -1  -2 5224.28  272.67
   3  -1   2 4563.74  276.37
  -3  -1  -2 4987.00  277.67
   3  -1   2 5287.47  274.47
  -3   1  -3  179.08   16.10
   3   1   3  175.98   11.00
  -3   1  -3  186.48   14.20
   3   1   3  188.38   17.00
   3  -1   3  196.68   17.10
   3  -1   3  141.79   13.20
  -3  -1  -3  199.18   17.80
  -3   1  -4 1555.44   98.59
   3   1   4 1859.01  104.59
  -3   1  -4 1658.43  102.69
   3  -1   4 1592.64  102.89
   3  -1   4 1812.52   98.89
  -3  -1  -4 1783.42  103.99
  -3   1  -5  103.59   11.00
  -3   1  -5  108.49   15.10
   3   1   5  152.38   17.00
   3  -1   5  127.79   11.70
   3  -1   5  114.29   16.80
  -3  -1  -5  172.18   17.00
  -3   1  -6   21.50    8.70
   3   1   6   39.30   11.10
  -3   1  -6   26.10    6.10
  -3   1  -6   27.90    9.70
   3  -1   6   22.90    6.10
   3  -1   6    9.50    7.80
  -3  -1  -6   41.00   10.00
  -3   1  -7  622.64   44.70
  -3   1  -7  583.44   37.60
   3   1   7  546.15   45.00
  -3   1  -7  628.44   44.80
   3  -1   7  595.74   38.20
   3  -1   7  627.24   46.20
  -3  -1  -7  526.05   44.10
  -3   1  -8  250.47   18.80
   3   1   8  239.18   26.90
  -3   1  -8  228.28   24.20
  -3   1  -8  250.27   25.90
  -3  -1  -8  256.17   26.90
   3  -1   8  213.58   19.30
   3  -1   8  242.88   26.80
  -3   1  -9  632.84   38.50
  -3   1  -9  636.14   47.40
   3   1   9  519.25   47.20
  -3   1  -9  596.84   46.00
   3  -1   9  608.64   49.30
  -3  -1  -9  595.14   46.30
  -3  -1  -9  524.25   46.40
   3  -1   9  571.24   39.00
  -3   1 -10 1593.44   89.49
   3   1  10 1412.76  108.19
  -3   1 -10 1533.05   99.19
  -3   1 -10 1550.94   99.59
  -3  -1 -10 1442.66   98.89
   3  -1  10 1476.05  101.99
  -3  -1 -10 1468.65   99.69
  -3   1 -11  531.85   33.70
  -3   1 -11  431.76   42.50
  -3   1 -11  452.35   41.40
   3   1  11  486.95   45.70
  -3  -1 -11  540.65   46.10
  -3  -1 -11  468.65   43.50
   3  -1  11  472.45   44.80
  -3   1 -12  119.49   22.40
  -3   1 -12  143.99   14.50
  -3  -1 -12  139.39   26.40
  -3  -1 -12  103.19   23.20
  -3   1 -13  112.89   23.40
  -3   1 -13  132.69   25.00
  -3   1 -13  109.39   12.90
  -3  -1 -13   96.49   20.50
  -3  -1 -13  113.29   22.80
  -3   1 -14   67.59   10.20
  -3   1 -14   40.70   20.30
  -3   1 -14   69.09   19.70
  -3  -1 -14   28.10   18.70
  -3  -1 -14   29.70   19.00
  -3   1 -15    8.60   16.50
  -3   1 -15   -6.30    5.80
  -3   1 -15   28.40   18.30
  -3  -1 -15   -6.60   14.40
  -3  -1 -15   36.60   18.70
  -3   1 -16    7.20    5.40
  -3   1 -16    9.80   15.10
  -3  -1 -16    8.80   15.00
  -3  -1 -16    0.10   21.70
   3   2 -17    9.80   19.30
   3   2 -17   -1.90   16.50
   3  -2 -17   38.60   19.30
   3  -2 -17  -11.00   11.80
   3  -2 -17    8.70   11.20
   3  -2 -17  -14.80   12.80
   3   2 -16  -11.50   14.90
   3   2 -16   16.60   16.40
   3   2 -16   -0.10   13.10
   3  -2 -16    3.90   10.80
   3  -2 -16    4.50    9.70
   3  -2 -16   28.80   17.20
   3  -2 -16   -0.10   10.90
   3   2 -15   87.59   21.50
   3   2 -15  102.09   23.50
   3   2 -15   66.49   15.90
   3  -2 -15   73.29   20.60
   3  -2 -15  100.09   19.80
   3  -2 -15  100.29   18.80
   3  -2 -15  111.79   17.60
   3   2 -14   51.29   15.30
   3   2 -14   56.69   20.20
   3   2 -14   56.89   18.30
   3  -2 -14   55.29   17.40
   3  -2 -14   60.29   15.60
  -3  -2  14   58.29   19.00
   3  -2 -14   50.99   13.40
   3  -2 -14   37.70   13.60
   3   2 -13  226.48   32.50
   3   2 -13  249.38   29.00
   3   2 -13  290.47   26.70
   3  -2 -13  212.48   23.40
  -3  -2  13  216.48   32.00
   3  -2 -13  197.88   26.40
   3  -2 -13  215.78   25.00
   3   2 -12  272.77   31.40
   3   2 -12  230.28   24.40
   3   2 -12  256.07   27.80
   3  -2 -12  221.08   24.10
  -3  -2  12  233.78   35.90
  -3  -2  12  221.68   27.80
   3  -2 -12  224.78   28.10
   3   2 -11  392.46   32.20
   3   2 -11  393.16   37.20
   3   2 -11  350.46   34.10
  -3  -2  11  433.76   36.50
  -3  -2  11  317.47   34.20
   3  -2 -11  361.86   34.70
   3  -2 -11  403.36   33.30
   3   2 -10   26.80   10.20
   3   2 -10   23.70   10.90
   3   2 -10   26.10   12.10
  -3  -2  10   20.40    9.90
   3  -2 -10   26.90   10.30
   3  -2 -10   23.40   10.40
  -3  -2  10   26.00   12.50
  -3  -2  10   36.20   11.80
   3   2  -9  287.77   27.70
   3   2  -9  246.68   25.00
   3   2  -9  244.18   24.20
   3  -2  -9  269.37   25.00
   3  -2  -9  273.97   23.00
  -3  -2   9  257.67   25.70
  -3  -2   9  230.58   26.10
  -3  -2   9  250.67   25.60
   3   2  -8  142.99   17.40
   3   2  -8  100.49   16.00
   3   2  -8  138.79   19.50
  -3  -2   8  118.29   18.80
   3  -2  -8  142.39   16.50
   3  -2  -8  147.59   15.40
  -3  -2   8  110.69   17.70
  -3  -2   8  112.09   17.60
   3   2  -7   58.09   11.70
   3   2  -7   53.59   11.60
   3   2  -7   83.59   14.20
  -3  -2   7   82.89   13.50
   3  -2  -7   74.69   11.90
  -3  -2   7   89.29   14.10
   3  -2  -7   81.39   11.50
   3   2  -6  132.59   16.40
   3   2  -6  110.19   15.20
  -3   2   6  162.38   14.40
   3   2  -6  123.39   15.20
   3  -2  -6  152.38   13.90
  -3  -2   6  152.98   16.40
   3  -2  -6  154.88   14.40
  -3  -2   6  130.39   17.00
   3  -2  -6  139.99   15.70
  -3  -2   6  142.79   16.00
   3   2  -5   66.89   11.00
   3   2  -5   54.79   10.20
  -3   2   5   48.10    7.80
  -3  -2   5   73.49    9.70
   3  -2  -5   56.69    8.30
  -3  -2   5   74.19   12.40
   3  -2  -5   66.69   11.50
   3  -2  -5   65.39    8.30
  -3   2   4  225.08   16.10
   3   2  -4  230.18   19.60
   3   2  -4  220.38   18.80
   3   2  -4  196.08   18.30
  -3  -2   4  228.88   20.00
  -3  -2   4  224.78   18.80
  -3  -2   4  237.08   19.00
   3  -2  -4  230.38   16.10
   3  -2  -4  216.18   19.50
  -3   2   3  249.08   15.10
   3   2  -3  184.98   17.70
   3   2  -3  207.78   18.20
   3  -2  -3  255.17   19.50
  -3  -2   3  198.08   17.30
  -3  -2   3  221.58   18.30
   3  -2  -3  252.47   15.10
  -3  -2   3  185.48   18.10
  -3   2   2  684.83   44.00
  -3   2   2  614.94   38.00
   3   2  -2  766.92   43.40
  -3  -2   2  659.13   42.10
  -3  -2   2  647.24   43.10
   3  -2  -2  643.24   40.40
   3  -2  -2  594.64   42.90
  -3  -2   2  721.63   43.20
  -3   2   1 5413.56  281.87
   3   2  -1 4575.24  279.27
  -3   2   1 4764.72  278.37
   3  -2  -1 5167.48  280.77
   3  -2  -1 4716.13  278.27
  -3  -2   1 5094.79  280.37
  -3   2   0  721.13   43.60
  -3   2   0  734.83   45.50
   3   2   0  637.64   43.00
   3  -2   0  709.73   43.60
  -3  -2   0  617.84   43.20
   3  -2   0  738.33   44.70
   3   2   1 3157.38  187.58
  -3   2  -1 3539.45  190.28
  -3   2  -1 3189.68  188.78
   3  -2   1 3340.77  188.88
   3  -2   1 3329.57  189.28
  -3  -2  -1 3277.17  187.58
  -3   2  -2   20.10    6.00
  -3   2  -2    5.90    5.10
   3   2   2    4.20    3.30
   3  -2   2    9.40    5.40
  -3  -2  -2    2.40    3.20
   3  -2   2   13.70    5.50
  -3   2  -3 9365.36  504.25
   3   2   3 8018.10  500.05
  -3   2  -3 8921.91  504.95
  -3   2  -3 9999.00  503.15
   3  -2   3 8008.40  504.95
   3  -2   3 8718.53  502.85
  -3  -2  -3 9689.13  507.75
  -3  -2  -3 9127.49  500.45
  -3   2  -4   27.30    8.50
   3   2   4   17.00    4.30
  -3   2  -4   21.50    7.30
  -3   2  -4   34.40    8.20
  -3  -2  -4   21.50    4.50
   3  -2   4   21.40    9.00
  -3  -2  -4   20.80    9.10
   3  -2   4   28.00    7.00
   3   2   5 2940.71  158.18
  -3   2  -5 2510.95  161.68
  -3   2  -5 2858.31  165.68
  -3   2  -5 2793.92  163.48
  -3  -2  -5 2855.01  167.38
  -3  -2  -5 2783.02  157.68
   3  -2   5 2617.64  166.18
   3  -2   5 3043.20  162.78
  -3   2  -6   10.50    7.60
  -3   2  -6    9.20    5.80
  -3   2  -6    6.20    6.40
  -3  -2  -6    3.80    2.50
   3  -2   6    4.60    8.30
   3  -2   6   14.50    6.60
  -3  -2  -6    1.40    8.10
  -3   2  -7  154.08   16.70
  -3   2  -7  188.28   21.10
  -3   2  -7  205.08   23.10
  -3  -2  -7  200.68   23.60
   3  -2   7  175.58   22.30
   3  -2   7  232.08   19.50
  -3  -2  -7  177.28   11.90
  -3   2  -8   51.69   10.50
   3   2   8   57.29   13.80
  -3   2  -8   60.69   14.30
  -3   2  -8   50.79   14.80
   3  -2   8   55.59   15.90
  -3  -2  -8   50.59   15.50
   3  -2   8   55.09   11.70
  -3   2  -9  583.24   47.40
  -3   2  -9  648.24   50.99
   3   2   9  629.24   51.29
  -3  -2  -9  632.04   51.39
   3  -2   9  690.33   45.50
  -3   2 -10  216.68   27.70
  -3   2 -10  248.58   27.60
  -3   2 -10  240.68   21.30
   3   2  10  202.18   28.10
   3  -2  10  207.18   22.80
  -3  -2 -10  265.57   30.50
  -3  -2 -10  205.48   27.80
   3  -2  10  266.27   30.90
  -3   2 -11  277.07   23.30
   3   2  11  251.97   31.10
  -3   2 -11  215.48   31.90
  -3   2 -11  270.37   32.50
  -3  -2 -11  274.67   32.70
  -3  -2 -11  254.27   31.90
   3  -2  11  259.07   26.10
  -3   2 -12  234.98   30.70
  -3   2 -12  181.38   28.40
  -3   2 -12  193.48   20.00
  -3  -2 -12  184.98   30.00
  -3   2 -13   71.69   12.90
  -3   2 -13  138.49   25.40
  -3   2 -13   89.69   21.80
  -3  -2 -13   77.69   22.60
  -3  -2 -13   92.59   23.80
  -3   2 -14   -3.10   14.60
  -3   2 -14   34.60   10.70
  -3   2 -14   25.80   18.40
  -3  -2 -14   14.20   15.30
  -3  -2 -14   40.60   18.50
  -3   2 -15   10.40   17.00
  -3   2 -15  -15.50   15.40
  -3   2 -15   17.80    9.30
  -3  -2 -15   14.50   16.80
  -3  -2 -15   17.20   16.90
  -3   2 -16  -10.10   17.40
  -3   2 -16  -17.20    8.20
  -3   2 -16   -9.10   12.20
  -3  -2 -16   21.10   18.50
   3   3 -17    8.20   17.60
   3   3 -17   -3.90   17.80
   3  -3 -17    0.30   12.00
   3  -3 -17   10.90   13.40
   3  -3 -17   -5.20   12.00
   3  -3 -17   28.50   19.40
   3   3 -16    8.20   14.70
   3   3 -16   28.50   15.90
   3  -3 -16    5.90   13.00
   3  -3 -16   11.00   16.30
   3  -3 -16   19.10   12.80
   3  -3 -16   28.90   16.40
   3   3 -15   13.30   15.50
   3   3 -15   -0.90   13.30
   3  -3 -15  -29.70   11.40
   3  -3 -15   20.00   11.80
   3  -3 -15  -10.30   11.70
   3  -3 -15   13.30    9.40
   3   3 -14    1.60   12.10
   3   3 -14    2.90   11.80
   3   3 -14   17.50   14.80
   3  -3 -14    2.30   10.50
   3  -3 -14   -0.90   12.70
   3   3 -13    5.40   11.70
   3   3 -13    4.50   10.40
   3   3 -13   15.60   14.60
  -3  -3  13   16.20   14.60
   3  -3 -13    3.10   10.10
   3  -3 -13   26.30   13.60
   3  -3 -13    8.30   12.40
   3   3 -12   14.80   10.70
   3   3 -12   17.30   12.80
   3   3 -12    9.60   12.80
  -3  -3  12   19.20   14.30
   3  -3 -12    0.90    9.90
  -3  -3  12   18.90   11.90
   3  -3 -12   22.00   12.20
   3  -3 -12   -5.10    8.80
   3   3 -11   51.59   16.80
   3   3 -11   37.50   13.30
   3   3 -11   41.60   14.10
   3  -3 -11   40.30   12.70
   3  -3 -11   47.50   13.00
  -3  -3  11   42.60   16.80
  -3  -3  11   40.70   16.90
   3  -3 -11   26.50   11.50
  -3  -3  11   29.10   12.90
   3   3 -10  517.35   43.20
   3   3 -10  619.34   45.60
   3   3 -10  540.95   42.10
   3  -3 -10  505.35   40.60
  -3  -3  10  520.05   45.10
  -3  -3  10  571.74   45.00
  -3  -3  10  496.15   42.80
   3  -3 -10  480.45   40.70
   3  -3 -10  538.75   41.40
   3   3  -9    1.80    8.50
   3   3  -9   -3.10    8.40
   3   3  -9   -1.00    9.00
  -3  -3   9   -2.00    8.20
   3  -3  -9    2.30    8.10
  -3  -3   9   14.30   12.30
  -3  -3   9    5.50   10.00
   3  -3  -9    2.90    7.30
   3  -3  -9    3.90    7.70
   3   3  -8  564.14   44.20
   3   3  -8  502.05   43.20
   3   3  -8  577.44   42.10
   3  -3  -8  575.34   42.80
   3  -3  -8  564.54   40.60
  -3  -3   8  556.24   43.70
  -3  -3   8  587.54   45.90
   3  -3  -8  619.34   41.80
  -3  -3   8  568.94   43.30
   3   3  -7 1960.80  108.99
   3   3  -7 1918.51  110.79
   3   3  -7 1669.53  108.29
  -3  -3   7 1608.14  107.69
  -3  -3   7 1742.33  109.29
   3  -3  -7 1702.83  104.69
  -3  -3   7 1696.83  110.39
   3  -3  -7 1790.12  106.99
   3   3  -6   14.60    8.90
   3   3  -6   -1.50    7.60
   3   3  -6    7.90    8.00
   3  -3  -6   11.70    7.00
   3  -3  -6    6.80    5.00
   3  -3  -6    7.90    7.10
  -3  -3   6    0.70    4.50
  -3  -3   6    0.20    5.10
  -3  -3   6    7.20    8.30
   3   3  -5 3607.24  208.98
   3   3  -5 3695.73  209.38
   3   3  -5 3551.94  215.18
  -3  -3   5 3497.45  210.58
   3  -3  -5 3605.04  209.38
  -3  -3   5 3723.93  209.58
  -3  -3   5 3604.24  208.08
   3  -3  -5 3524.95  203.78
   3   3  -4   69.09   13.10
   3   3  -4   76.99   12.70
   3   3  -4   70.69   12.00
   3  -3  -4   66.59   12.30
  -3  -3   4   76.29   12.50
   3  -3  -4   65.59    7.00
  -3   3   3  139.89   16.70
   3   3  -3  167.58   16.70
   3   3  -3  178.28   17.70
   3  -3  -3  173.08   15.50
  -3  -3   3  196.38   19.70
   3  -3  -3  157.68   17.50
   3  -3  -3  160.88   11.00
  -3  -3   3  184.88   16.40
  -3  -3   3  211.58   18.10
   3   3  -2 1823.72  119.69
  -3   3   2 1801.82  117.99
  -3  -3   2 1961.00  115.29
  -3  -3   2 2134.89  118.59
   3  -3  -2 1978.40  114.99
   3  -3  -2 2063.49  117.79
  -3  -3   2 1962.60  121.19
  -3   3   1  107.89   18.50
  -3   3   1  122.69   13.50
   3   3  -1  126.39   14.60
   3  -3  -1  162.68   14.40
  -3  -3   1  147.59   15.80
   3  -3  -1  149.39   16.00
  -3  -3   1  146.89   13.70
  -3   3   0 1615.24  110.89
  -3   3   0 1940.21   99.99
  -3   3   0 1768.52  105.99
   3   3   0 1699.63  105.39
   3  -3   0 1822.92  106.79
   3  -3   0 1806.02  105.69
  -3  -3   0 1714.53  105.89
   3   3   1    9.40    5.30
  -3   3  -1   13.90    6.40
  -3   3  -1   22.40    4.50
  -3   3  -1   21.30    7.60
   3  -3   1   26.00    8.20
   3  -3   1   21.90    6.80
  -3  -3  -1   15.10    6.50
  -3   3  -2 1247.98   74.09
   3   3   2 1137.59   71.39
  -3   3  -2 1234.28   74.69
  -3   3  -2 1088.49   68.89
   3  -3   2 1058.49   72.79
  -3  -3  -2 1251.57   71.79
   3  -3   2 1161.58   73.69
  -3   3  -3  604.74   39.10
  -3   3  -3  616.74   42.80
   3   3   3  535.25   38.60
  -3  -3  -3  580.94   39.40
   3  -3   3  618.74   41.50
   3  -3   3  646.74   43.80
  -3   3  -4    5.00    7.70
  -3   3  -4   22.10    8.40
   3   3   4    5.20    4.70
  -3   3  -4   10.30    6.20
   3  -3   4   18.40    8.90
  -3  -3  -4   12.80    9.40
   3  -3   4   14.40    7.50
  -3  -3  -4   13.50    5.60
   3   3   5  671.33   43.80
  -3   3  -5  703.33   49.60
  -3   3  -5  744.33   48.20
  -3   3  -5  695.83   47.10
  -3  -3  -5  641.34   43.30
  -3  -3  -5  609.64   49.80
   3  -3   5  731.83   51.39
   3  -3   5  720.03   48.70
  -3   3  -6   -7.80    7.30
  -3   3  -6  -12.40    4.50
  -3   3  -6    2.00    7.00
   3   3   6   -0.80    4.30
   3  -3   6   -3.40    8.30
   3  -3   6   -2.90    7.50
  -3  -3  -6   -2.50    3.80
  -3  -3  -6    4.90    9.90
  -3   3  -7   69.99   12.90
  -3   3  -7   48.30   13.10
  -3   3  -7   50.29   13.00
   3  -3   7   45.50   13.60
  -3  -3  -7   40.40    7.50
  -3  -3  -7   35.60   13.80
   3  -3   7   53.09   12.90
  -3   3  -8  153.08   22.30
  -3   3  -8  138.19   22.40
  -3   3  -8  184.18   19.20
  -3  -3  -8  162.88   26.20
   3  -3   8  177.18   21.10
  -3  -3  -8  171.88   14.10
  -3   3  -9  156.38   19.10
  -3   3  -9  166.28   26.00
  -3   3  -9  128.69   21.30
  -3  -3  -9  174.78   13.10
   3  -3   9  187.58   22.40
   3  -3   9  125.29   23.00
  -3  -3  -9  168.98   26.00
  -3   3 -10  235.88   27.20
  -3   3 -10  186.18   20.40
  -3   3 -10  158.58   27.10
  -3  -3 -10  196.18   29.90
   3  -3  10  205.08   22.90
  -3  -3 -10  184.98   13.10
  -3   3 -11   -1.10   12.30
  -3   3 -11   29.60   15.10
  -3   3 -11    6.10    9.50
  -3  -3 -11   -0.60   11.40
  -3  -3 -11   -6.60   11.90
   3  -3  11    3.40   11.10
  -3   3 -12   20.00   13.20
  -3   3 -12   -5.20    9.70
  -3   3 -12    6.10    9.10
  -3  -3 -12    0.50   14.80
  -3  -3 -12    4.70   12.60
   3  -3  12    8.10   12.00
  -3   3 -13  -21.70   11.10
  -3   3 -13   37.60   12.00
  -3   3 -13    2.50   15.60
  -3  -3 -13   -9.00   13.30
  -3  -3 -13   11.20   14.30
   3  -3  13    0.60   11.90
  -3   3 -14   49.10   14.30
  -3   3 -14   24.50   19.10
  -3   3 -14   36.20   18.70
  -3  -3 -14   49.40   19.60
  -3  -3 -14   42.60   19.00
   3  -3  14   30.90   15.30
  -3   3 -15  -12.90   11.10
  -3   3 -15   -3.70   11.80
  -3   3 -15  -41.90   15.60
  -3  -3 -15    3.40   16.20
  -3  -3 -15  -15.00   13.70
   3   4 -16   61.39   21.20
   3   4 -16   46.10   25.50
   3  -4 -16   30.00   14.70
   3  -4 -16   50.19   21.60
   3  -4 -16   47.20   18.10
   3   4 -15   21.90   19.00
   3   4 -15   61.69   22.10
   3  -4 -15   19.70   14.50
   3  -4 -15    3.20   13.20
   3  -4 -15   25.40   16.70
   3   4 -14   56.49   20.80
   3   4 -14   34.40   17.80
   3  -4 -14   61.49   16.90
  -3  -4  14   82.59   24.70
   3  -4 -14   44.60   15.20
   3   4 -13   46.00   19.10
   3   4 -13   46.60   17.90
   3  -4 -13   29.50   13.90
   3  -4 -13   56.79   16.50
   3  -4 -13   38.50   16.30
  -3  -4  13   28.60   17.80
   3   4 -12  123.99   25.40
   3   4 -12   79.59   18.40
   3  -4 -12  144.69   23.00
   3  -4 -12  126.99   21.80
   3  -4 -12  137.99   21.10
  -3  -4  12  122.69   25.30
   3   4 -11   69.29   19.20
   3   4 -11  116.39   19.20
   3   4 -11   71.59   18.90
  -3  -4  11   66.99   19.00
   3  -4 -11   59.29   16.10
   3  -4 -11   73.29   16.20
   3  -4 -11   65.59   16.80
  -3  -4  11   88.69   21.50
   3   4 -10   98.79   21.80
   3   4 -10   87.89   20.00
   3   4 -10  127.19   20.20
   3  -4 -10  120.69   18.00
  -3  -4  10  107.19   21.60
   3  -4 -10  106.89   18.30
   3  -4 -10   97.99   18.50
  -3  -4  10   99.49   21.80
  -3  -4  10   85.39   18.80
   3   4  -9  587.04   48.40
   3   4  -9  646.64   47.70
   3  -4  -9  556.74   45.80
  -3  -4   9  682.83   52.09
   3  -4  -9  547.15   42.80
   3  -4  -9  535.85   44.70
  -3  -4   9  669.63   53.99
   3   4  -8  597.54   49.50
   3   4  -8  623.54   47.40
   3   4  -8  609.24   47.80
   3  -4  -8  628.74   43.00
  -3  -4   8  645.54   47.00
   3  -4  -8  590.04   46.20
  -3  -4   8  612.24   50.59
  -3  -4   8  611.54   48.40
   3  -4  -8  621.94   46.80
   3   4  -7  308.47   29.70
   3   4  -7  316.07   29.20
   3   4  -7  332.47   31.90
  -3  -4   7  295.17   29.60
  -3  -4   7  349.17   32.80
   3  -4  -7  314.67   29.10
   3  -4  -7  293.97   23.90
  -3  -4   7  299.47   28.10
   3  -4  -7  276.37   27.80
   3   4  -6 1271.57   82.89
   3   4  -6 1204.38   80.09
   3   4  -6 1363.36   81.29
   3  -4  -6 1228.18   73.79
  -3  -4   6 1105.29   78.29
   3  -4  -6 1334.57   81.09
  -3  -4   6 1197.48   81.19
  -3  -4   6 1179.78   82.39
   3   4  -5   16.50    8.90
  -3   4   5    3.80    7.20
   3   4  -5   22.10    8.50
   3   4  -5   16.10    9.60
  -3  -4   5   20.00   11.20
  -3  -4   5   22.70   10.20
   3  -4  -5   12.50    9.20
  -3  -4   5    6.60    6.70
   3  -4  -5    8.90    4.20
  -3   4   4 2367.06  137.79
   3   4  -4 2263.27  135.89
   3   4  -4 2144.59  133.59
  -3  -4   4 2180.08  135.89
   3  -4  -4 2182.18  137.09
   3  -4  -4 2307.97  126.29
   3  -4  -4 2163.18  135.19
  -3  -4   4 2258.37  137.49
  -3  -4   4 2300.97  133.09
   3   4  -3  129.29   15.80
   3  -4  -3   57.09   13.00
  -3  -4   3  100.89   12.50
  -3  -4   3   97.89   15.30
   3  -4  -3   62.69   13.60
  -3  -4   3  100.49   17.40
  -3   4   2  796.32   55.89
   3   4  -2  851.21   55.09
  -3  -4   2  760.02   51.49
  -3  -4   2  842.72   56.19
  -3  -4   2  836.32   55.39
   3  -4  -2  712.93   54.19
   3  -4  -2  786.32   52.79
  -3   4   1  208.38   21.20
   3   4  -1  174.78   19.70
   3  -4  -1  211.18   19.30
  -3  -4   1  172.58   19.00
  -3  -4   1  165.48   16.70
  -3  -4   1  191.28   19.90
   3  -4  -1  203.18   21.30
  -3   4   0   98.39   15.80
   3   4   0   59.19   13.20
  -3   4   0   97.29   16.90
  -3  -4   0   90.59   15.40
   3  -4   0  130.09   15.00
   3  -4   0  143.09   17.10
   3   4   1   90.89   14.00
  -3   4  -1   62.09   13.10
  -3   4  -1   61.19    7.20
  -3   4  -1   57.79   12.80
   3  -4   1   51.39   12.90
   3  -4   1   46.40   11.30
  -3  -4  -1   65.69   12.90
  -3   4  -2  955.40   69.39
  -3   4  -2 1016.70   69.39
  -3   4  -2 1053.39   62.79
   3   4   2  989.80   66.89
  -3  -4  -2 1081.09   67.69
   3  -4   2 1102.99   69.29
   3  -4   2 1112.29   69.89
   3   4   3   83.39   12.60
  -3   4  -3   56.09   14.00
  -3   4  -3   78.29   10.70
  -3   4  -3   54.09   13.40
   3  -4   3   58.19   13.30
   3  -4   3   47.20   12.60
  -3   4  -4  512.45   36.00
  -3   4  -4  424.26   38.70
  -3   4  -4  540.05   41.20
   3  -4   4  472.65   39.20
   3  -4   4  537.05   41.80
  -3  -4  -4  562.04   37.70
  -3   4  -5   54.19   13.80
  -3   4  -5   73.39   15.00
  -3   4  -5   47.20   12.80
   3   4   5  100.19   13.10
  -3  -4  -5   97.89   19.50
   3  -4   5   61.49   14.20
   3  -4   5   49.00   15.00
  -3  -4  -5   78.49   12.80
  -3   4  -6  327.87   28.70
  -3   4  -6  307.47   32.60
  -3   4  -6  381.56   31.50
   3   4   6  320.27   26.90
  -3  -4  -6  325.07   33.80
   3  -4   6  308.97   32.70
   3  -4   6  404.16   32.90
  -3  -4  -6  352.46   27.40
  -3   4  -7    5.70    9.50
  -3   4  -7    2.40    7.90
  -3   4  -7   18.20    9.90
   3   4   7   -2.50    6.00
   3  -4   7   -7.20    8.00
  -3  -4  -7   21.10    8.00
   3  -4   7    8.20    9.20
  -3  -4  -7    3.20    9.00
  -3   4  -8  324.17   30.70
  -3   4  -8  356.46   32.80
  -3   4  -8  304.77   33.90
   3  -4   8  381.76   36.80
  -3  -4  -8  299.97   24.90
  -3  -4  -8  283.27   34.30
   3  -4   8  341.57   31.90
  -3   4  -9    8.70   10.30
  -3   4  -9    4.80   10.20
  -3   4  -9    6.70   11.00
  -3  -4  -9    9.30    6.70
   3  -4   9   11.10   11.20
  -3  -4  -9   25.70   14.60
  -3   4 -10  301.57   32.60
  -3   4 -10  273.57   29.60
  -3   4 -10  324.07   35.40
   3  -4  10  301.97   31.00
  -3  -4 -10  301.97   36.90
  -3  -4 -10  267.57   22.00
  -3   4 -11   23.60   14.70
  -3   4 -11   26.60   14.10
  -3   4 -11   47.00   16.40
   3  -4  11   29.70   14.40
  -3  -4 -11   27.40    6.60
  -3  -4 -11   27.80   15.60
  -3  -4 -11   27.00   17.30
  -3   4 -12   85.69   21.40
  -3   4 -12   76.69   18.80
  -3   4 -12  107.29   23.10
  -3  -4 -12  105.29    9.30
  -3  -4 -12  117.89   25.20
  -3  -4 -12   98.69    8.70
  -3  -4 -12   89.19   22.00
   3  -4  12  115.89   22.80
  -3   4 -13   45.60   15.50
  -3   4 -13   38.60   17.70
  -3   4 -13   30.80   18.70
   3  -4  13   18.80   16.40
  -3  -4 -13   41.50   19.00
  -3  -4 -13   16.40   18.40
  -3   4 -14  -17.60   13.00
  -3   4 -14    1.50   17.10
  -3   4 -14  -11.70   14.70
  -3  -4 -14  -11.80   15.50
   3  -4  14   -8.00   13.60
  -3  -4 -14  -31.60   12.70
  -3   4 -15  -11.70   13.90
  -3   4 -15   15.10   17.80
   3  -4  15   -9.80   14.60
  -3  -4 -15   13.70   20.20
  -3  -4 -15   66.09   19.50
   3   5 -15  -14.20   14.20
   3   5 -15  -30.00   13.50
   3  -5 -15   -0.20   13.80
   3  -5 -15    5.10   13.90
   3  -5 -15    8.70   12.60
  -3  -5  15    5.90   18.20
   3   5 -14   41.20   21.70
   3   5 -14   87.79   24.90
   3  -5 -14   55.09   18.10
   3  -5 -14   42.40   16.30
  -3  -5  14   49.50   23.40
   3  -5 -14   68.09   22.90
   3   5 -13   -0.50   15.90
   3   5 -13   -5.00   13.30
  -3  -5  13  -29.00   14.40
   3  -5 -13   -0.90   12.40
   3  -5 -13   -3.80   10.70
   3  -5 -13    3.90   13.40
   3   5 -12  102.29   25.50
   3   5 -12  103.99   23.40
   3  -5 -12  139.29   22.90
   3  -5 -12  112.39   20.90
   3  -5 -12  150.98   25.50
  -3  -5  12  125.29   28.10
   3   5 -11   69.49   18.90
   3   5 -11   71.29   21.10
   3  -5 -11   32.50   14.70
  -3  -5  11   88.19   23.50
   3  -5 -11   72.39   15.70
   3  -5 -11   63.79   15.60
   3   5 -10   13.30   13.50
  -3  -5  10   43.20   12.50
   3  -5 -10   43.70   14.50
  -3  -5  10   39.90   18.50
   3  -5 -10   30.40   14.00
   3  -5 -10   14.70    9.50
   3   5  -9  -11.10    9.40
   3   5  -9   -4.00    8.80
   3   5  -9   -7.00    9.70
  -3  -5   9  -14.10    8.50
  -3  -5   9    2.50   13.00
   3  -5  -9    9.90    9.80
   3  -5  -9   -1.00    9.20
   3  -5  -9    2.80   10.20
  -3  -5   9  -12.30   10.50
   3   5  -8   76.59   18.10
   3   5  -8   96.89   21.30
   3   5  -8  103.69   19.40
   3  -5  -8  100.39   14.00
  -3  -5   8   88.29   18.40
   3  -5  -8   90.69   17.90
  -3  -5   8  101.49   18.60
  -3  -5   8   91.19   21.40
   3  -5  -8   82.79   19.20
   3   5  -7   14.50   13.70
   3   5  -7   33.80   13.50
   3   5  -7   36.10   13.30
  -3  -5   7   52.59   16.40
   3  -5  -7   47.90   14.40
   3  -5  -7   44.90    8.70
  -3  -5   7   55.69   17.90
  -3  -5   7   45.40   13.30
   3   5  -6   68.29   14.70
   3   5  -6   79.69   16.00
  -3  -5   6   70.39   14.30
  -3  -5   6   57.59   16.40
   3  -5  -6   58.49   15.20
   3  -5  -6   53.59    8.40
  -3  -5   6   76.99   19.80
  -3   5   5   -4.30    9.50
   3   5  -5   16.50    9.30
   3   5  -5    4.00    8.10
   3  -5  -5   15.00   11.00
  -3  -5   5   11.70   12.00
  -3  -5   5   15.50   11.60
   3  -5  -5    9.80    3.60
  -3  -5   5   10.80    7.40
   3  -5  -5   14.00    8.40
   3   5  -4  178.88   22.30
  -3   5   4  166.88   21.30
  -3  -5   4  157.78   18.00
   3  -5  -4  185.88   20.00
   3  -5  -4  190.58   22.40
  -3  -5   4  168.78   20.60
  -3  -5   4  135.39   23.70
   3   5  -3  113.29   18.20
  -3   5   3  125.09   20.00
   3  -5  -3  132.09   20.70
  -3  -5   3  109.99   15.80
  -3  -5   3  126.49   20.00
  -3  -5   3  127.79   22.00
   3  -5  -3  143.59   19.00
  -3   5   2  315.77   31.60
   3   5  -2  288.67   28.60
  -3  -5   2  318.37   25.20
  -3  -5   2  274.97   29.10
   3  -5  -2  338.87   29.60
  -3  -5   2  272.57   28.90
   3  -5  -2  339.27   28.40
   3   5  -1  330.77   29.30
  -3   5   1  247.88   27.90
  -3  -5   1  303.47   30.10
   3  -5  -1  306.17   27.50
   3  -5  -1  257.37   28.40
  -3  -5   1  295.47   27.90
  -3  -5   1  295.67   24.00
   3   5   0  766.02   54.39
  -3   5   0  775.12   56.29
  -3  -5   0  749.23   54.59
   3  -5   0  783.42   55.39
   3  -5   0  762.02   53.79
  -3  -5   0  741.73   49.40
  -3  -5   0  678.83   53.99
  -3   5  -1   26.20   12.20
  -3   5  -1   23.10   11.10
   3   5   1   22.40   10.50
  -3  -5  -1   39.00   11.10
   3  -5   1   39.00   11.80
   3  -5   1   31.10   12.00
  -3   5  -2 1526.75  103.29
  -3   5  -2 1587.84   94.49
  -3   5  -2 1596.14  104.39
   3   5   2 1602.44  101.49
   3  -5   2 1728.43  103.99
  -3  -5  -2 1640.54  102.29
   3  -5   2 1636.64  103.59
  -3   5  -3   24.40   10.40
  -3   5  -3   19.20   12.40
  -3   5  -3   34.90    8.50
   3   5   3   33.60   10.80
   3  -5   3   41.80   13.50
   3  -5   3   27.30   12.10
  -3  -5  -3   25.20   11.50
  -3   5  -4  522.55   38.10
  -3   5  -4  574.74   45.50
   3   5   4  560.34   41.80
  -3   5  -4  560.84   46.00
   3  -5   4  556.84   45.50
   3  -5   4  526.45   44.80
  -3  -5  -4  533.85   41.80
   3   5   5  279.07   26.20
  -3   5  -5  274.67   24.80
  -3   5  -5  239.88   28.70
  -3   5  -5  255.87   27.40
   3  -5   5  286.77   29.50
  -3  -5  -5  277.57   26.60
   3  -5   5  212.48   28.00
  -3   5  -6    2.30    8.60
  -3   5  -6    2.00    8.00
   3   5   6   19.50    9.10
   3  -5   6   13.60   11.50
   3  -5   6    2.50   10.70
  -3  -5  -6   19.50   13.90
  -3  -5  -6   13.60    9.20
  -3   5  -7  184.38   24.40
  -3   5  -7  216.88   26.20
   3   5   7  210.48   21.90
  -3   5  -7  223.88   24.50
  -3  -5  -7  178.38   21.40
   3  -5   7  200.78   26.60
  -3  -5  -7  178.18   30.10
  -3   5  -8   42.40   17.00
  -3   5  -8   37.80   13.80
  -3   5  -8   24.80   12.00
  -3  -5  -8   17.40   15.60
  -3  -5  -8   33.30   10.90
   3  -5   8    7.30   12.40
  -3   5  -9    3.50   10.30
  -3   5  -9  -11.60    8.70
  -3   5  -9    4.70   13.20
   3  -5   9   12.60   12.00
  -3   5 -10  122.69   23.20
  -3   5 -10  171.48   28.50
  -3   5 -10  161.48   24.90
   3  -5  10  205.98   29.40
  -3  -5 -10  149.59   30.00
  -3  -5 -10  151.38   18.10
  -3   5 -11   26.90   15.70
  -3   5 -11   40.30   16.20
  -3  -5 -11    3.70    6.90
   3  -5  11   -7.00   12.30
  -3  -5 -11    7.30   17.10
  -3  -5 -11    9.40   16.90
  -3   5 -12   39.20   16.40
  -3   5 -12    9.30   17.80
  -3  -5 -12    6.60   15.50
  -3  -5 -12   14.40    7.20
  -3  -5 -12   33.30   18.80
  -3   5 -13   68.49   24.30
  -3   5 -13   90.79   22.10
  -3  -5 -13  117.59   27.60
   3  -5  13   93.59   23.50
  -3  -5 -13  107.09   11.10
  -3  -5 -13   97.59   26.30
  -3   5 -14    6.30   15.50
  -3   5 -14  -24.10   14.20
  -3  -5 -14   20.80   19.50
  -3  -5 -14    5.20   16.60
   3  -5  14   17.40   19.80
   3   6 -14    2.60   16.90
   3   6 -14   18.50   18.50
  -3  -6  14  -21.00   17.40
   3  -6 -14   25.10   17.40
   3  -6 -14    2.70   12.90
   3  -6 -14    3.80   18.40
   3   6 -13   90.49   25.40
   3   6 -13   85.09   23.20
   3  -6 -13   73.39   20.80
  -3  -6  13   59.39   25.30
   3  -6 -13   71.19   17.50
   3   6 -12   73.29   23.70
   3   6 -12   24.30   17.50
  -3  -6  12   43.70   21.90
   3  -6 -12   20.80   13.30
   3  -6 -12   56.99   20.60
   3  -6 -12   17.80   13.60
   3   6 -11  132.99   26.40
   3   6 -11  132.89   27.00
   3  -6 -11  160.88   21.70
  -3  -6  11  116.39   29.40
   3  -6 -11  117.29   23.80
   3  -6 -11  155.08   26.40
   3   6 -10   18.40   17.10
   3   6 -10  -12.50   12.90
   3  -6 -10   -1.80   13.20
  -3  -6  10    7.20   16.80
   3  -6 -10    3.40   13.90
   3  -6 -10   12.60   10.00
   3   6  -9  277.07   32.20
   3   6  -9  268.37   35.10
   3  -6  -9  226.28   29.50
  -3  -6   9  208.48   30.00
   3  -6  -9  248.28   23.70
  -3  -6   9  288.37   36.90
   3  -6  -9  273.67   34.30
   3   6  -8   23.60   13.10
   3  -6  -8   11.10   11.90
   3  -6  -8   21.90    7.80
  -3  -6   8   20.50   17.20
  -3  -6   8   -9.90    9.20
   3   6  -7   40.10   14.90
  -3  -6   7   36.90   12.80
   3  -6  -7   37.00   14.80
   3  -6  -7   32.00    7.10
   3   6  -6  227.78   28.00
  -3   6   6  321.47   34.00
   3  -6  -6  350.36   31.80
  -3  -6   6  271.07   27.70
   3  -6  -6  303.07   32.70
   3  -6  -6  317.77   19.90
  -3  -6   6  264.47   35.70
  -3   6   5    2.10   12.80
   3   6  -5   -5.40    7.70
  -3  -6   5   -7.60   10.80
   3  -6  -5    8.10   10.60
   3  -6  -5    4.10    7.90
  -3  -6   5   -5.70   11.00
  -3  -6   5   -4.30    8.30
   3   6  -4  393.56   38.70
  -3   6   4  364.76   39.50
   3  -6  -4  472.75   38.90
  -3  -6   4  487.55   40.90
  -3  -6   4  439.26   40.60
   3  -6  -4  471.45   40.20
  -3  -6   4  375.36   33.20
  -3   6   3   76.99   19.20
   3   6  -3   97.09   18.80
  -3  -6   3   80.19   18.90
   3  -6  -3   86.89   19.90
   3  -6  -3  109.39   19.20
  -3  -6   3  119.69   22.70
  -3  -6   3  130.09   16.30
  -3   6   2   33.50   15.90
   3   6  -2   51.69   14.30
  -3  -6   2   62.79   12.10
  -3  -6   2   66.09   18.00
   3  -6  -2   50.49   15.80
   3  -6  -2   30.80   11.80
  -3  -6   2   34.60   15.20
   3   6  -1  579.34   49.00
  -3   6   1  655.43   53.09
   3  -6  -1  583.44   49.60
   3  -6  -1  602.14   47.90
  -3  -6   1  605.94   49.80
  -3  -6   1  689.33   51.19
  -3  -6   1  633.84   43.80
  -3   6   0  215.38   26.00
   3  -6   0  202.08   23.90
  -3  -6   0  165.88   26.30
  -3  -6   0  189.78   24.20
   3  -6   0  184.18   22.70
  -3  -6   0  163.88   18.50
  -3   6  -1  633.64   53.79
   3   6   1  668.13   51.59
  -3  -6  -1  690.83   53.09
  -3  -6  -1  637.84   45.20
  -3  -6  -1  678.13   53.09
   3  -6   1  678.33   53.59
  -3   6  -2    4.00   11.40
  -3   6  -2   21.90   11.20
   3   6   2    6.00    9.80
  -3  -6  -2   21.80   12.40
   3  -6   2   14.80   11.90
   3  -6   2   10.00   12.40
  -3   6  -3   96.59   22.00
  -3   6  -3  158.48   24.80
   3   6   3  151.68   20.30
  -3   6  -3  113.49   14.20
   3  -6   3  123.19   22.30
  -3  -6  -3   83.99   19.00
   3  -6   3  133.69   23.50
   3   6   4   41.90   14.30
  -3   6  -4   52.29   16.30
  -3   6  -4   67.69   17.70
  -3   6  -4   64.79   12.20
  -3  -6  -4   69.79   16.60
   3  -6   4   85.39   20.30
   3  -6   4   75.09   16.60
  -3   6  -5   -4.10    7.50
   3   6   5   17.70   10.50
  -3   6  -5   11.20   14.00
  -3  -6  -5   -3.40   10.40
   3  -6   5    6.40   11.80
  -3   6  -6   -3.30   10.60
   3   6   6  -11.40    8.90
  -3   6  -6   -1.00    8.90
   3  -6   6   -1.30   11.80
  -3  -6  -6   -7.60    8.90
  -3   6  -7   58.09   17.70
   3   6   7   20.50   11.40
  -3   6  -7   34.90   12.40
  -3  -6  -7   11.80   16.80
  -3  -6  -7   15.40   11.60
  -3   6  -8   37.20   14.20
  -3   6  -8   68.19   21.60
   3   6   8   49.70   14.70
  -3  -6  -8   37.20   19.00
  -3  -6  -8   25.00   12.80
   3  -6   8   40.20   17.60
  -3   6  -9  133.99   22.60
  -3   6  -9   97.69   25.40
  -3  -6  -9   87.69   17.00
   3  -6   9  134.79   26.40
  -3  -6  -9   66.29   23.60
  -3   6 -10   15.70   16.20
  -3   6 -10    4.10   15.00
  -3  -6 -10    4.40    9.50
  -3  -6 -10   10.60   17.20
   3  -6  10  -17.80   11.40
  -3   6 -11  130.49   29.80
  -3   6 -11  112.59   25.80
   3  -6  11  157.98   28.10
  -3  -6 -11  157.68   20.50
  -3  -6 -11  116.39   25.30
  -3   6 -12   17.90   18.60
  -3   6 -12    5.10   27.50
  -3  -6 -12   46.20   24.10
  -3  -6 -12   12.90   17.40
   3  -6  12  -28.20   13.50
  -3  -6 -12    8.30   10.10
   3   7 -12    6.40   16.90
   3  -7 -12   13.40   11.40
  -3  -7  12   19.20   20.70
   3  -7 -12   15.30   15.30
   3  -7 -12   19.80   17.90
   3   7 -11   -9.80   14.70
   3   7 -11   33.20   17.10
   3  -7 -11  -11.40   15.10
   3  -7 -11   -0.80    9.20
   3  -7 -11   11.10   16.60
  -3  -7  11   -7.20   19.90
   3   7 -10   64.89   19.90
   3  -7 -10   64.49   20.40
  -3  -7  10   61.49   23.40
   3  -7  -9   72.99   20.90
   3  -7  -9   38.10   19.70
  -3  -7   9   57.79   23.70
   3  -7  -9   69.09   11.00
   3   7  -8   68.79   21.20
   3  -7  -8   75.09   20.80
  -3  -7   8   86.99   19.30
   3  -7  -8   74.59   20.40
   3  -7  -8   85.99   10.90
  -3  -7   8   89.79   25.30
   3  -7  -7  269.17   17.10
   3  -7  -7  302.87   35.40
   3  -7  -7  282.57   31.90
  -3  -7   7  287.77   39.50
  -3  -7   7  266.27   28.90
   3  -7  -6   98.29   20.20
   3  -7  -6  105.49   22.80
  -3  -7   6  100.19   25.40
  -3  -7   6   85.99   17.50
  -3  -7   5  281.97   34.60
   3  -7  -5  300.07   32.50
   3  -7  -5  325.17   35.50
  -3  -7   5  262.17   27.80
  -3  -7   4   76.49   15.20
  -3  -7   4   70.29   20.70
   3  -7  -4   40.70   15.30
   3  -7  -4   43.30   15.70
   3  -7  -3  146.69   24.00
   3  -7  -3  164.88   28.00
  -3  -7   3  168.48   19.80
  -3  -7   3  188.08   30.30
   3  -7  -2  537.15   47.30
   3  -7  -2  538.25   50.69
  -3  -7   2  641.24   42.90
  -3  -7   2  522.05   57.39
  -3  -7   1   24.60    9.50
   3  -7  -1   -6.60    9.30
   3  -7  -1   35.20   13.80
  -3  -7   1   38.30   18.10
  -3  -7   0   34.30   10.70
   3  -7   0   23.80   14.00
  -3  -7   0   29.80   17.00
   3  -7   0   31.00   15.50
  -3  -7  -1    3.40    6.90
  -3  -7  -1    8.20   13.50
   3  -7   1   20.20   13.90
   3   7   2   55.19   17.00
  -3  -7  -2   70.29   13.50
   3  -7   2   88.19   21.40
  -3  -7  -2   81.69   20.00
   3   7   3   41.00   16.90
  -3  -7  -3   80.29   14.00
   3  -7   3   85.69   22.60
  -3  -7  -3   86.19   19.50
  -3   7  -4   10.50    8.20
   3   7   4   14.10   14.10
  -3   7  -4   -2.50   12.40
  -3  -7  -4   -0.30   13.10
   3  -7   4   15.60   12.80
  -3   7  -5  234.48   24.50
   3   7   5  200.38   30.30
  -3   7  -5  260.97   37.90
   3  -7   5  281.97   34.70
  -3  -7  -5  261.67   33.10
  -3   7  -6  -13.50    7.90
  -3   7  -6   -0.10   14.30
   3   7   6   13.10   13.60
  -3  -7  -6  -17.80   12.60
   3  -7   6   46.60   19.20
  -3   7  -7  343.97   32.70
  -3   7  -7  361.46   42.60
   3   7   7  376.46   37.40
  -3  -7  -7  286.37   35.50
  -3  -7  -7  376.36   45.70
   3  -7   7  341.67   41.20
  -3   7  -8   34.30   20.60
   3   7   8   26.30   15.10
  -3   7  -8  -14.60   10.00
  -3  -7  -8    1.40   13.50
  -3  -7  -8    6.90   17.00
   3  -7   8    5.80   15.40
  -3   7  -9  146.19   33.10
  -3   7  -9  166.88   26.00
  -3  -7  -9  172.58   26.00
  -3  -7  -9  189.28   35.70
   3  -7   9  211.48   33.90
  -3   7 -10    3.30   13.80
   3  -7  10    7.90   17.00
  -3  -7 -10   14.30   13.00
  -3  -7 -10  -13.90   16.00
  -3   7 -11  -13.60   17.30
  -3   7 -11   29.40   15.60
   3  -7  11   24.10   19.40
  -3  -7 -11    1.20   12.80
  -3  -7 -11   23.80   23.20
  -3  -7 -11   32.60   16.40
   3   8 -10   11.30   17.80
  -3  -8  10   -7.60   20.00
   3  -8 -10   -0.30    5.80
   3  -8 -10   -4.20   15.20
   3  -8 -10   12.80   18.10
   3  -8  -9   54.29   22.50
  -3  -8   9   -9.20   18.90
   3  -8  -9   51.09   21.90
   3  -8  -8   27.70   17.50
  -3  -8   8   -2.50   17.60
   3  -8  -7   13.30   17.50
  -3  -8   7   21.40   13.60
   3  -8  -6   94.79   24.20
  -3  -8   6   63.19   25.10
  -3  -8   6   56.59   15.70
   3  -8  -5  -10.20   13.00
  -3  -8   5   -2.30   10.70
  -3  -8   5    3.70   19.40
   3  -8  -4  179.08   29.40
  -3  -8   4  202.18   35.90
  -3  -8   4  182.38   22.50
  -3  -8   3  -22.50   13.50
   3  -8  -3    8.40   15.50
  -3  -8   3    4.40    8.60
   3  -8  -2  184.68   31.50
  -3  -8   2  190.98   20.60
  -3  -8   2  177.88   32.30
   3  -8  -1    4.50   15.00
  -3  -8   1    0.70    8.80
  -3  -8   1   21.10   17.60
  -3  -8   0  167.38   29.80
  -3  -8   0  143.09   18.70
   3  -8   0  123.09   25.90
  -3  -8  -1   56.99   12.70
  -3  -8  -1   65.19   21.00
   3  -8   1   48.90   18.30
  -3  -8  -2   -4.90   12.40
   3  -8   2   -3.80   11.30
  -3  -8  -2   15.90    9.50
   3  -8   3  192.88   32.00
  -3  -8  -3  115.29   18.10
  -3  -8  -3  168.78   29.90
  -3  -8  -4  194.68   31.50
  -3  -8  -4  182.98   21.40
   3  -8   4  225.08   34.90
  -3  -8  -5   17.90   16.00
   3  -8   5    7.90   14.50
  -3   8  -6  210.68   23.80
  -3   8  -6  122.89   26.90
  -3  -8  -6  204.18   31.20
   3  -8   6  181.98   35.50
  -3   8  -7   17.30   18.00
  -3   8  -7    5.80   11.60
  -3  -8  -7  -10.50   12.80
  -3  -8  -7    6.10   19.20
   3  -8   7    0.80   17.30
  -3   8  -8   58.59   16.70
  -3   8  -8   78.29   25.90
   3  -8   8  106.29   27.50
  -3  -8  -8   98.79   29.10
  -3  -8  -8   91.69   22.70
  -3  -9   6    5.60   14.00
  -3  -9   6   30.90   24.10
   3  -9  -6   16.70   18.20
  -3  -9   5   23.60   25.20
  -3  -9   4   33.20   27.60
   3  -9  -4   13.60   19.40
  -3  -9   4  -14.40   13.00
  -3  -9   3   24.10   22.00
  -3  -9   3    8.90   12.00
   3  -9  -3   37.60   22.50
  -3  -9   2  197.38   23.10
  -3  -9   2  146.49   33.80
   3  -9  -2  159.68   33.80
   3  -9  -1   -3.70   18.40
  -3  -9   1    9.30   19.30
  -3  -9   1    3.40    9.70
   3  -9   0  191.88   35.90
  -3  -9   0  153.28   30.50
  -3  -9   0  230.08   22.60
  -3  -9  -1  -13.20    8.50
  -3  -9  -1    1.00   16.70
   3  -9   1   -0.90   17.30
  -3  -9  -2   19.20   18.70
   3  -9   2   45.30   25.40
  -3  -9  -2   85.19   14.00
  -3  -9  -3  -10.80   16.40
  -3  -9  -3  -14.10    9.40
  -3  -9  -4    2.30   11.10
  -3  -9  -4   71.09   22.40
   3  -9   4   13.30   20.60
  -3  -9  -5   32.80   17.90
  -3  -9  -5  110.39   27.90
   3  -9   5   46.30   25.80
   4   0 -18   47.80   21.80
   4   0 -18   -8.10   13.10
   4   0 -18   17.90   15.40
   4   0 -17    9.10   19.20
   4   0 -17    4.90   13.20
   4   0 -17    4.90   11.50
   4   0 -16   -6.40   11.10
  -4   0  16   35.90   15.70
   4   0 -16   -4.80   10.20
   4   0 -16  -17.00   13.60
   4   0 -15   14.20   13.60
  -4   0  15    1.80   12.60
   4   0 -15   -6.40   12.80
   4   0 -15    6.60   10.10
   4   0 -14    5.30   11.70
   4   0 -14    0.50   13.20
   4   0 -14   -7.90    9.10
  -4   0  14   18.90   13.60
   4   0 -13   21.90   10.50
   4   0 -13  -10.70    7.50
   4   0 -13    8.30   10.60
  -4   0  13  -17.00    9.20
   4   0 -12   37.10   11.00
   4   0 -12   44.80   13.00
   4   0 -12   33.10   13.10
  -4   0  12   49.40   12.60
  -4   0  12   21.90   10.30
   4   0 -11   -0.90    7.10
   4   0 -11   -7.80    6.80
   4   0 -11   -6.90    6.20
  -4   0  11    8.60    7.40
  -4   0  11   -4.20    7.60
   4   0 -10   32.00    8.90
  -4   0  10   23.10   10.50
  -4   0  10   27.80    9.60
   4   0 -10   44.60   13.50
   4   0 -10   28.20    9.90
   4   0  -9   -8.30    6.40
   4   0  -9   11.20    7.90
  -4   0   9   -1.20    4.30
  -4   0   9   -4.00    5.30
   4   0  -9   -4.50    5.00
   4   0  -8   13.70    7.20
   4   0  -8    8.00    5.60
   4   0  -8   21.10    8.10
  -4   0   8   11.10    7.40
  -4   0   8   20.80    6.60
   4   0  -7    0.10    3.90
   4   0  -7   -0.30    5.50
  -4   0   7    9.10    6.20
  -4   0   7    3.60    4.20
   4   0  -6   28.50    5.50
  -4   0   6   24.20    5.20
   4   0  -6   21.50    6.80
  -4   0   6   21.80    7.20
  -4   0   5    1.40    2.60
   4   0  -5    1.50    4.50
   4   0  -5    1.20    2.60
  -4   0   5    0.60    3.90
   4   0  -3   10.30    4.00
  -4   0   3    6.60    2.10
  -4   0   3    4.60    3.20
  -4   0   1    0.80    2.20
   4   0   0  174.58   14.10
  -4   0   0  183.98   14.20
   4   0   1    1.50    2.90
  -4   0  -1    0.30    3.00
   4   0   2  212.98   14.20
   4   0   2  196.18   17.70
  -4   0  -2  185.08   17.30
  -4   0  -3    6.90    5.80
   4   0   3    6.20    4.60
   4   0   3    2.10    2.30
   4   0   4 3880.01  220.98
   4   0   4 4106.39  230.98
  -4   0  -4 3919.91  228.68
   4   0   5    0.50    1.70
  -4   0  -5    3.60    8.10
   4   0   5   -3.70    3.90
  -4   0  -6 5024.30  286.07
   4   0   6 4871.81  287.17
  -4   0  -7   -2.00    6.50
   4   0   7   -1.90    7.30
  -4   0  -8   44.60   12.80
   4   0   8   65.69   16.20
  -4   0  -9  -14.20    7.20
  -4   0  -9    4.10   10.80
   4   0   9  -15.80    7.30
  -4   0 -10   89.79   19.90
  -4   0 -10  118.49   22.50
   4   0  10  141.59   24.70
  -4   0 -11   -2.40   11.00
  -4   0 -11   -6.80   11.80
  -4   0 -12   12.90   11.70
  -4   0 -12   36.30   16.50
  -4   0 -13    3.70   13.10
  -4   0 -13   -4.50   13.50
  -4   0 -14   85.89   23.40
  -4   0 -14  111.29   24.60
  -4   0 -15  -21.40   13.90
  -4   0 -15   12.10   13.90
  -4   0 -16   16.20   16.80
  -4   0 -16   13.20   18.80
   4   1 -18  -11.60   17.30
   4   1 -18  -25.40   16.40
   4  -1 -18   42.30   16.30
   4  -1 -18   24.90   16.10
   4   1 -17   -2.60   14.00
   4   1 -17   28.60   19.10
   4   1 -17   41.70   21.10
   4  -1 -17   83.49   24.10
   4  -1 -17   48.80   14.20
   4  -1 -17    6.50   17.30
   4   1 -16   37.60   13.40
  -4   1  16   13.10   16.90
   4   1 -16   36.50   20.00
   4   1 -16   43.20   19.00
   4  -1 -16   44.40   15.90
   4  -1 -16   38.70   13.10
   4  -1 -16   34.90   19.70
   4   1 -15   25.60   16.80
   4   1 -15   33.70   13.00
   4   1 -15   29.50   14.10
   4  -1 -15   29.80   12.50
   4  -1 -15   19.80   13.00
   4  -1 -15   31.40   14.70
  -4  -1  15    9.90   12.80
   4   1 -14   -7.30   10.10
   4   1 -14    3.50   10.50
   4   1 -14   13.20   10.60
   4  -1 -14   -6.90   11.30
   4  -1 -14   -3.60    8.80
  -4  -1  14  -10.60   10.90
   4  -1 -14    6.60    9.70
   4   1 -13  104.29   17.90
   4   1 -13   67.89   14.70
   4   1 -13   48.70   18.70
  -4   1  13  122.39   19.70
   4  -1 -13   76.99   18.90
   4  -1 -13   68.09   14.40
   4  -1 -13   48.20   13.50
  -4  -1  13   57.39   15.80
  -4   1  12  271.37   26.50
   4   1 -12  237.38   25.40
   4   1 -12  239.78   28.00
   4   1 -12  237.58   25.30
   4  -1 -12  240.88   24.30
  -4  -1  12  245.48   26.70
  -4  -1  12  220.18   27.40
   4  -1 -12  244.98   24.60
   4  -1 -12  290.17   29.80
  -4   1  11   97.79   15.50
   4   1 -11   90.09   16.10
   4   1 -11   81.39   18.10
  -4   1  11   86.09   16.50
   4   1 -11   73.79   14.20
   4  -1 -11   51.69   12.50
   4  -1 -11   59.59   15.50
  -4  -1  11   74.19   16.70
  -4  -1  11   73.89   15.20
   4   1 -10  621.94   47.00
   4   1 -10  634.34   44.60
  -4   1  10  600.14   47.90
   4   1 -10  578.54   44.00
  -4   1  10  613.54   45.80
   4  -1 -10  630.04   42.60
  -4  -1  10  603.84   45.00
   4  -1 -10  615.44   46.50
  -4  -1  10  632.34   47.30
  -4   1   9    4.80    7.20
  -4   1   9    6.70    6.10
   4   1  -9    9.20    6.90
   4   1  -9   -3.20    8.00
   4   1  -9   13.30    7.60
   4  -1  -9   13.00    6.10
  -4  -1   9    9.70    6.80
   4  -1  -9   10.80    8.80
  -4  -1   9    2.40    6.20
   4   1  -8 2048.70  115.39
  -4   1   8 1904.91  110.39
   4   1  -8 1918.61  111.79
  -4   1   8 1873.61  113.09
   4   1  -8 1768.72  112.49
   4  -1  -8 1781.02  113.09
  -4  -1   8 1885.51  111.89
  -4  -1   8 1811.22  113.59
   4  -1  -8 1813.32  109.09
  -4   1   7 2695.83  158.68
   4   1  -7 2668.73  158.68
   4   1  -7 2490.35  156.58
  -4   1   7 2823.92  155.48
   4   1  -7 2809.52  160.18
   4  -1  -7 2661.73  158.18
  -4  -1   7 2793.92  159.68
  -4  -1   7 2655.33  156.78
   4  -1  -7 2768.92  154.68
  -4   1   6  843.82   53.19
   4   1  -6  852.81   55.19
   4   1  -6  743.73   52.09
  -4   1   6  856.71   50.39
  -4  -1   6  888.71   54.79
  -4  -1   6  826.62   52.49
   4  -1  -6  823.82   49.80
   4  -1  -6  885.01   53.69
   4   1  -5  369.66   26.00
  -4   1   5  346.57   26.10
   4   1  -5  402.26   28.80
   4   1  -5  389.76   28.30
  -4  -1   5  411.36   28.50
  -4  -1   5  397.86   26.10
   4  -1  -5  342.27   22.80
   4  -1  -5  362.76   26.50
   4   1  -4  575.54   37.50
   4   1  -4  557.34   39.50
  -4   1   4  620.24   37.90
   4   1  -4  555.74   39.60
  -4  -1   4  583.24   37.40
   4  -1  -4  667.13   34.10
  -4  -1   4  614.14   40.90
   4  -1  -4  582.14   37.70
  -4  -1   4  577.94   39.20
  -4   1   3  279.17   18.20
   4   1  -3  211.38   19.30
   4   1  -3  232.38   19.50
   4  -1  -3  282.47   18.40
  -4  -1   3  279.17   18.60
  -4  -1   3  246.08   19.70
  -4  -1   3  258.87   20.80
  -4   1   2 3933.41  233.88
  -4   1   2 3934.01  232.28
   4   1  -2 4537.25  236.88
  -4  -1   2 4175.98  236.88
   4  -1  -2 4243.48  232.48
  -4  -1   2 4210.48  236.28
   4   1  -1 2251.37  126.49
  -4   1   1 2230.88  124.19
   4  -1  -1 2239.68  124.49
  -4  -1   1 2044.60  126.39
  -4   1   0  287.17   19.10
   4   1   0  301.07   19.30
  -4  -1   0  277.37   19.30
   4  -1   0  232.38   18.60
   4  -1   0  248.58   19.70
   4   1   1 1672.13   95.99
  -4   1  -1 1700.03   97.89
   4  -1   1 1603.14   97.99
   4  -1   1 1707.13   97.49
   4   1   2  715.13   39.60
  -4   1  -2  742.33   43.80
  -4   1  -2  592.84   41.40
  -4  -1  -2  693.63   44.50
   4  -1   2  649.24   43.60
   4  -1   2  591.44   40.60
  -4   1  -3   30.20    6.10
   4   1   3   52.19    4.60
   4   1   3   44.50   10.20
  -4   1  -3   38.30    8.50
   4  -1   3   28.30    7.80
   4  -1   3   19.10    5.30
  -4  -1  -3   61.09   11.20
   4   1   4  789.52   51.99
  -4   1  -4  791.02   46.60
  -4   1  -4  698.33   49.50
   4  -1   4  650.83   45.00
   4  -1   4  903.91   52.79
  -4  -1  -4  689.83   50.29
  -4   1  -5  688.23   41.60
  -4   1  -5  704.73   47.10
   4   1   5  676.93   48.00
  -4  -1  -5  577.04   46.60
   4  -1   5  667.13   41.00
   4  -1   5  603.24   47.10
   4   1   6 1307.37   83.49
  -4   1  -6 1297.37   75.09
  -4   1  -6 1361.36   82.19
   4  -1   6 1184.38   82.09
  -4  -1  -6 1258.67   82.39
   4  -1   6 1176.28   74.39
  -4   1  -7  339.97   25.90
  -4   1  -7  396.96   32.70
   4   1   7  370.46   34.40
  -4   1  -7  410.16   34.50
  -4  -1  -7  358.06   32.90
   4  -1   7  397.06   26.70
   4  -1   7  394.46   34.90
  -4   1  -8  482.95   42.00
  -4   1  -8  534.15   44.10
  -4   1  -8  565.44   35.20
   4   1   8  540.25   45.20
  -4  -1  -8  543.65   43.40
   4  -1   8  517.75   44.80
   4  -1   8  521.55   35.10
  -4   1  -9  152.68   23.80
   4   1   9  161.28   26.50
  -4   1  -9  194.98   16.20
  -4   1  -9  203.88   25.50
   4  -1   9  156.38   30.30
   4  -1   9  181.08   16.20
  -4  -1  -9  145.49   23.40
  -4   1 -10   -0.30    9.10
  -4   1 -10    7.60    5.60
   4   1  10    4.50   10.80
  -4   1 -10   -3.60    7.30
   4  -1  10    5.70   10.40
  -4  -1 -10    7.40   11.70
  -4  -1 -10    7.10   11.50
  -4   1 -11  100.99   11.50
  -4   1 -11   93.39   21.00
  -4   1 -11  121.19   23.20
  -4  -1 -11   82.89   21.00
  -4  -1 -11   58.89   19.60
  -4   1 -12   99.39   22.10
  -4   1 -12   95.09   20.90
  -4  -1 -12   69.69   18.10
  -4  -1 -12  101.49   22.30
  -4   1 -13   35.30   17.80
  -4   1 -13   25.00    6.80
  -4   1 -13   57.29   19.80
  -4  -1 -13   54.19   19.00
  -4  -1 -13   11.20   15.80
  -4   1 -14   58.19   21.50
  -4   1 -14   48.90    7.20
  -4   1 -14    9.70   17.00
  -4  -1 -14   44.80   18.40
  -4  -1 -14   54.99   20.70
  -4   1 -15   30.90   18.20
  -4   1 -15   -7.20   16.20
  -4  -1 -15    8.10   18.50
  -4  -1 -15   24.10   18.40
  -4   1 -16   32.60   22.30
  -4  -1 -16   -7.40   17.10
  -4  -1 -16    4.00   13.40
   4   2 -17   32.40   17.90
   4   2 -17   80.79   22.10
   4  -2 -17   33.50   19.40
   4  -2 -17   46.20   16.50
   4  -2 -17  -12.30   13.60
   4  -2 -17    8.60   11.90
   4   2 -16   10.50   13.10
   4   2 -16    8.80   16.20
   4  -2 -16    8.30   13.60
   4  -2 -16   -0.40   11.60
   4  -2 -16  -13.60   13.30
   4  -2 -16   17.10   12.60
   4   2 -15   26.30   15.10
   4   2 -15    7.30   11.40
   4   2 -15   16.40   15.50
   4  -2 -15   34.10   16.50
   4  -2 -15  -14.90    8.00
   4  -2 -15   11.30   12.30
   4  -2 -15    4.60   10.80
   4   2 -14   10.70   10.70
   4   2 -14    1.90   12.90
   4   2 -14   23.20   14.00
  -4  -2  14    1.30   10.10
   4  -2 -14   -0.40    9.70
   4  -2 -14  -17.60    8.00
   4   2 -13    0.80    8.00
   4   2 -13    7.80   11.10
  -4  -2  13    2.70   12.50
   4  -2 -13   13.60    9.40
   4  -2 -13    7.70   11.40
   4  -2 -13    9.00    9.40
   4   2 -12   97.09   21.10
   4   2 -12   75.49   16.30
   4   2 -12  102.59   19.10
  -4  -2  12   73.49   17.80
   4  -2 -12  100.09   16.30
  -4  -2  12   74.39   20.10
   4  -2 -12   90.89   17.40
   4   2 -11  766.92   56.99
   4   2 -11  773.02   55.29
   4   2 -11  786.02   54.09
  -4  -2  11  746.13   55.69
   4  -2 -11  731.43   54.69
  -4  -2  11  748.03   56.09
   4  -2 -11  694.13   64.59
   4   2 -10    8.30    7.90
   4   2 -10   10.90    8.70
   4   2 -10   -2.50    6.80
  -4  -2  10   12.30    9.50
   4  -2 -10    3.80    8.40
  -4  -2  10   -8.40    6.60
   4  -2 -10   -3.00    6.00
   4   2  -9  537.45   44.10
   4   2  -9  560.94   46.30
   4   2  -9  642.34   45.50
  -4  -2   9  599.64   46.40
  -4  -2   9  599.34   45.20
   4  -2  -9  614.84   44.20
   4  -2  -9  678.43   42.50
  -4  -2   9  696.43   49.80
   4   2  -8    3.30    8.20
  -4   2   8    2.80    5.00
   4   2  -8   -1.80    6.50
   4  -2  -8    3.50    6.30
  -4  -2   8   -1.50    6.70
  -4  -2   8    0.70    6.00
   4  -2  -8   11.50    5.80
  -4  -2   8    0.10    6.40
   4   2  -7   38.20   11.40
   4   2  -7   53.29   11.30
   4   2  -7   30.70    9.20
  -4   2   7   63.69   10.30
  -4  -2   7   32.60   11.10
  -4  -2   7   41.90   10.00
  -4  -2   7   42.80   10.90
   4  -2  -7   59.49    8.90
   4  -2  -7   50.99    9.60
   4   2  -6   56.69   12.30
   4   2  -6   54.19   11.10
   4   2  -6   48.50   11.00
  -4   2   6   64.99    9.70
   4  -2  -6   76.69    8.90
   4  -2  -6   86.79   10.70
  -4  -2   6   52.19   11.10
  -4  -2   6   63.19   11.20
   4   2  -5  395.66   30.40
  -4   2   5  456.45   28.50
   4   2  -5  397.16   31.70
   4   2  -5  389.16   31.20
  -4  -2   5  451.65   31.60
  -4  -2   5  382.36   32.30
  -4  -2   5  464.25   30.90
   4  -2  -5  416.16   31.90
   4  -2  -5  411.66   27.20
   4  -2  -5  401.96   28.00
   4   2  -4   10.60    6.50
  -4   2   4    6.90    3.50
   4   2  -4    7.90    5.10
  -4  -2   4    1.20    4.50
   4  -2  -4    3.20    3.10
   4  -2  -4    7.50    6.50
   4  -2  -4    5.30    2.80
  -4  -2   4    0.40    4.10
  -4  -2   4    5.10    5.30
   4   2  -3  146.89   13.70
   4   2  -3  126.49   13.40
  -4   2   3  108.79    9.50
   4  -2  -3  125.59   10.30
   4  -2  -3  113.89    9.80
  -4  -2   3  142.09   13.20
   4  -2  -3   91.69   12.70
  -4  -2   3  153.88   14.00
  -4  -2   3  174.18   15.90
  -4   2   2  309.97   20.90
   4   2  -2  298.77   23.20
  -4   2   2  310.17   19.50
  -4  -2   2  349.96   24.90
   4  -2  -2  259.57   23.20
   4  -2  -2  332.77   21.20
  -4  -2   2  309.67   23.30
   4   2  -1 1088.09   70.89
  -4   2   1 1257.87   73.69
  -4   2   1 1234.38   70.09
   4  -2  -1 1195.98   69.99
   4  -2  -1 1234.88   72.99
  -4  -2   1 1073.69   71.39
   4   2   0  951.10   57.99
  -4   2   0  927.31   59.89
  -4   2   0  959.50   57.89
   4  -2   0  859.11   57.49
   4  -2   0  995.00   59.39
  -4  -2   0  984.80   58.39
   4   2   1 2514.85  150.88
  -4   2  -1 2643.14  153.48
  -4   2  -1 2613.24  152.38
  -4  -2  -1 2554.54  150.88
   4  -2   1 2588.44  152.58
   4  -2   1 2911.21  153.28
  -4   2  -2   12.30    6.40
   4   2   2   48.40    7.10
  -4   2  -2   22.30    6.80
   4  -2   2   32.90    8.40
  -4  -2  -2   36.00    6.30
   4  -2   2   10.70    5.70
  -4   2  -3  530.45   33.70
   4   2   3  450.45   29.10
  -4   2  -3  449.66   33.90
   4  -2   3  366.96   30.80
   4  -2   3  440.16   34.20
  -4  -2  -3  497.15   29.50
  -4  -2  -3  485.15   36.30
  -4   2  -4    5.40    8.90
   4   2   4    1.70    2.80
  -4   2  -4   -7.00    3.80
   4  -2   4   -3.70    6.10
  -4  -2  -4   -2.00    6.90
   4  -2   4   -0.80    4.50
  -4  -2  -4   -0.40    2.70
  -4   2  -5  998.40   62.69
  -4   2  -5  907.41   64.69
   4   2   5 1010.60   57.09
   4  -2   5  999.40   61.99
  -4  -2  -5 1058.49   68.09
  -4  -2  -5  979.80   56.99
   4  -2   5  957.50   66.89
  -4   2  -6   54.49   13.10
  -4   2  -6   43.80    9.90
  -4   2  -6   54.59   12.00
   4  -2   6   43.30    9.20
   4  -2   6   56.69   13.70
  -4  -2  -6   63.39   15.80
  -4   2  -7  962.30   66.89
  -4   2  -7 1062.59   62.69
  -4   2  -7 1000.80   65.89
   4  -2   7  852.01   67.29
  -4  -2  -7  981.80   68.29
   4  -2   7  960.80   61.89
  -4   2  -8   12.20   10.00
  -4   2  -8   18.50   11.30
  -4   2  -8   17.10    7.70
  -4  -2  -8   11.50    9.80
   4  -2   8    9.60    7.70
   4  -2   8   30.30   13.30
  -4   2  -9   -1.30    8.20
  -4   2  -9   -3.60    9.30
  -4   2  -9   -5.60    6.80
   4   2   9   12.20    9.90
  -4  -2  -9  -13.70    8.70
   4  -2   9    6.80    7.50
   4  -2   9   -0.10    8.00
  -4   2 -10   50.89   16.90
  -4   2 -10   40.70   15.50
   4   2  10   41.10   14.30
  -4  -2 -10   39.60   14.90
   4  -2  10   75.29   19.10
   4  -2  10   44.70   12.00
  -4   2 -11   15.40   14.70
  -4   2 -11   48.70   11.40
   4  -2  11   70.09   13.90
  -4  -2 -11   30.50   18.80
  -4  -2 -11   52.59   19.10
  -4   2 -12   -0.30   14.10
  -4   2 -12   11.80   14.20
  -4   2 -12  -13.00    6.80
  -4  -2 -12    8.90   14.10
   4  -2  12   10.40    9.00
  -4  -2 -12    5.10   13.70
  -4   2 -13  472.15   36.00
  -4   2 -13  529.35   48.20
  -4   2 -13  506.45   48.20
  -4  -2 -13  452.45   47.00
  -4  -2 -13  442.76   48.60
  -4   2 -14    7.30   16.10
  -4   2 -14    5.90    8.70
  -4   2 -14    7.10   15.80
  -4  -2 -14   -5.00   10.60
  -4  -2 -14    7.80   17.70
  -4   2 -15   44.10   21.70
  -4   2 -15   45.40   21.30
  -4  -2 -15   34.90   20.50
  -4  -2 -15   50.79   21.00
   4   3 -17   29.90   21.70
   4   3 -17    0.40   15.20
   4  -3 -17   25.30   25.40
   4  -3 -17  -18.50   10.90
   4  -3 -17   -8.50   14.20
   4  -3 -17   20.50   16.40
   4   3 -16   -4.50   17.00
   4   3 -16   -3.00   13.20
   4  -3 -16   17.80   15.30
   4  -3 -16   11.40   10.90
   4  -3 -16    2.50   11.80
   4  -3 -16    0.60   10.80
   4   3 -15   15.00   14.40
   4   3 -15  -18.00   14.20
   4  -3 -15   -5.30   12.60
   4  -3 -15   12.20   11.90
   4  -3 -15   -7.60   12.30
   4  -3 -15    9.70   12.20
   4   3 -14   14.30   16.00
   4  -3 -14   22.40   14.70
   4  -3 -14   23.80   13.50
   4  -3 -14    0.80   10.70
   4   3 -13   29.30   14.70
   4   3 -13   11.10   12.50
   4   3 -13   18.70   11.90
  -4  -3  13   16.30   13.80
   4  -3 -13   36.40   15.10
   4  -3 -13   25.30   13.00
   4  -3 -13   35.50   13.90
   4   3 -12   12.80    9.30
   4   3 -12    0.30   10.50
   4   3 -12   -0.90   14.10
   4  -3 -12   20.80   10.10
   4  -3 -12    6.00   10.60
  -4  -3  12    7.40   10.90
   4  -3 -12   32.70   13.50
  -4  -3  12  -12.00   11.20
   4   3 -11   -6.80    9.20
   4   3 -11   14.60   13.30
   4  -3 -11    2.50    8.50
  -4  -3  11   17.90   11.40
  -4  -3  11    1.80   10.50
  -4  -3  11    0.00   10.80
   4  -3 -11   -0.80    7.60
   4  -3 -11    6.30   10.30
   4   3 -10   76.59   15.50
   4   3 -10   61.29   16.30
   4   3 -10   64.39   16.80
  -4  -3  10   52.29   16.90
  -4  -3  10   58.99   15.50
   4  -3 -10   64.39   14.40
   4  -3 -10   49.10   13.10
   4  -3 -10   61.59   13.10
  -4  -3  10   81.19   17.50
   4   3  -9  252.07   28.10
   4   3  -9  276.97   28.00
   4   3  -9  327.27   27.90
  -4  -3   9  272.47   29.80
  -4  -3   9  262.67   26.50
  -4  -3   9  277.47   27.50
   4  -3  -9  216.48   25.70
   4  -3  -9  236.98   23.20
   4  -3  -9  242.18   23.40
   4   3  -8  111.09   18.50
   4   3  -8  119.49   19.50
   4   3  -8  107.19   17.10
   4  -3  -8  107.19   13.70
   4  -3  -8  124.39   15.10
  -4  -3   8  116.89   18.80
  -4  -3   8  113.29   21.20
   4  -3  -8  150.38   18.60
  -4  -3   8  137.89   17.90
   4   3  -7   16.60    9.50
   4   3  -7   19.90   10.00
   4   3  -7   23.10    8.70
  -4  -3   7   13.30    8.50
  -4  -3   7   19.90    9.20
  -4  -3   7    9.80    8.00
   4  -3  -7    5.80    6.20
   4  -3  -7   -1.90    5.00
   4  -3  -7   11.20    8.00
   4   3  -6 1453.65   91.89
   4   3  -6 1387.06   90.59
   4   3  -6 1534.35   92.49
  -4  -3   6 1352.46   90.09
  -4  -3   6 1544.25   91.79
   4  -3  -6 1490.85   91.89
  -4  -3   6 1517.95   94.29
   4  -3  -6 1400.36   86.09
   4   3  -5  438.16   30.90
   4   3  -5  356.06   30.30
   4  -3  -5  347.37   30.60
  -4  -3   5  348.67   31.50
  -4  -3   5  379.46   29.20
   4  -3  -5  336.27   24.10
  -4  -3   5  350.76   29.10
   4   3  -4 1378.46   87.09
   4   3  -4 1429.36   87.69
  -4  -3   4 1364.36   88.49
   4  -3  -4 1398.86   83.59
  -4  -3   4 1373.96   85.99
  -4  -3   4 1442.66   87.39
   4  -3  -4 1494.85   80.99
   4  -3  -4 1349.47   92.69
  -4   3   3 1901.91  118.39
   4   3  -3 1985.60  117.19
   4  -3  -3 1881.81  113.59
  -4  -3   3 1984.80  118.39
   4  -3  -3 1955.50  117.69
  -4  -3   3 1999.00  117.09
   4   3  -2    3.20    5.80
  -4   3   2    2.80    6.50
  -4  -3   2    2.80    4.80
  -4  -3   2    4.80    5.30
   4  -3  -2    8.00    7.50
   4  -3  -2    2.60    3.70
  -4   3   1 2143.99  127.19
  -4   3   1 1945.71  123.09
  -4   3   1 1933.71  117.49
   4   3  -1 2280.87  129.69
  -4  -3   1 2247.98  126.19
   4  -3  -1 2091.59  125.79
   4  -3  -1 2177.98  123.59
  -4   3   0   11.50    3.10
  -4   3   0   13.10    6.30
  -4   3   0   12.60    6.60
   4   3   0   16.50    6.90
  -4  -3   0   28.10    8.50
   4  -3   0    9.60    7.10
   4  -3   0   18.10    6.60
  -4   3  -1  664.33   47.30
   4   3   1  675.13   44.20
  -4   3  -1  676.83   40.90
  -4   3  -1  690.33   45.70
   4  -3   1  668.43   46.50
   4  -3   1  668.53   45.80
  -4  -3  -1  645.64   44.40
   4   3   2  263.57   21.90
  -4   3  -2  243.78   22.90
  -4   3  -2  267.27   24.80
  -4   3  -2  309.07   20.90
   4  -3   2  330.57   25.20
   4  -3   2  260.47   23.60
  -4  -3  -2  283.27   22.40
  -4   3  -3  788.92   55.39
   4   3   3  756.72   51.29
  -4   3  -3  827.62   51.99
  -4   3  -3  837.12   55.49
   4  -3   3  825.42   54.39
   4  -3   3  895.21   56.89
  -4  -3  -3  822.52   51.69
  -4   3  -4 1505.85   88.09
   4   3   4 1278.47   81.79
  -4   3  -4 1301.07   84.19
  -4   3  -4 1480.85   88.59
   4  -3   4 1512.15   87.39
   4  -3   4 1382.06   89.49
  -4  -3  -4 1321.77   90.39
  -4  -3  -4 1334.37   82.09
   4   3   5  766.52   49.00
  -4   3  -5  840.32   56.29
  -4  -3  -5  798.12   48.90
   4  -3   5  779.12   56.59
  -4  -3  -5  773.02   58.39
   4   3   6  563.74   38.50
  -4   3  -6  600.94   47.20
  -4   3  -6  648.54   44.80
  -4   3  -6  662.93   44.70
   4  -3   6  598.94   44.00
   4  -3   6  623.24   48.80
  -4  -3  -6  654.53   49.99
  -4  -3  -6  589.44   38.30
  -4   3  -7  964.70   65.79
  -4   3  -7  912.01   68.29
  -4   3  -7  978.90   64.89
   4  -3   7 1022.10   65.39
  -4  -3  -7  980.00   58.19
   4  -3   7 1026.50   71.99
  -4  -3  -7  982.10   70.79
  -4   3  -8   -2.50    7.40
  -4   3  -8    1.50    9.10
  -4   3  -8    2.90    8.30
  -4  -3  -8    0.10   11.00
   4  -3   8   -2.80   10.60
   4  -3   8   11.80    9.40
  -4  -3  -8   -2.40    3.00
  -4   3  -9  460.45   40.20
  -4   3  -9  528.65   43.90
  -4   3  -9  515.55   38.10
   4  -3   9  478.75   45.70
  -4  -3  -9  449.16   44.40
   4  -3   9  490.95   39.60
  -4   3 -10   40.80   16.50
  -4   3 -10   48.40   12.90
   4  -3  10   38.10   12.90
  -4  -3 -10   67.89   20.20
  -4   3 -11   -2.60   13.60
  -4   3 -11   16.70   10.10
  -4   3 -11   10.80    9.70
   4  -3  11   -9.40   10.00
  -4  -3 -11   26.30   16.20
  -4  -3 -11   21.60   14.70
  -4   3 -12   80.19   20.20
  -4   3 -12   47.50   19.80
  -4   3 -12   20.20   11.40
  -4  -3 -12   26.80   18.40
   4  -3  12   50.39   15.90
  -4  -3 -12   53.49   19.30
  -4   3 -13   19.60   18.00
  -4   3 -13   17.40   11.40
  -4   3 -13   29.10   15.60
  -4  -3 -13   29.00   17.90
   4  -3  13   16.70   13.10
  -4  -3 -13  -20.80   12.30
  -4   3 -14   11.00   19.00
  -4   3 -14   29.60   14.00
  -4   3 -14   31.00   16.30
  -4  -3 -14   24.60   18.30
   4  -3  14   33.60   14.70
  -4  -3 -14   55.69   19.00
  -4   3 -15  -17.70   10.80
  -4  -3 -15    1.70   15.20
  -4  -3 -15  -37.20   13.30
   4   4 -16   25.80   19.80
   4   4 -16   41.10   21.90
   4  -4 -16   63.09   18.10
   4  -4 -16   52.69   16.70
   4  -4 -16   36.50   17.70
   4   4 -15   -5.40   14.60
   4   4 -15   -0.40   16.80
   4  -4 -15   -7.10   10.00
   4  -4 -15   15.70   13.50
   4  -4 -15   -4.30   12.30
   4   4 -14   44.40   20.00
   4   4 -14   62.29   21.50
   4  -4 -14   61.49   17.70
   4  -4 -14   67.29   17.70
  -4  -4  14   49.60   21.70
   4  -4 -14   82.59   17.50
   4   4 -13   76.29   21.20
   4   4 -13  100.99   23.50
  -4  -4  13   99.99   24.60
   4  -4 -13   79.39   18.80
   4  -4 -13   73.59   18.30
   4  -4 -13   66.09   16.80
   4   4 -12   21.00   14.90
   4   4 -12   35.40   16.30
   4  -4 -12    1.70   10.80
  -4  -4  12   42.90   18.10
   4  -4 -12   27.90   13.30
   4  -4 -12   17.90   12.40
   4   4 -11  191.58   27.80
   4   4 -11  196.28   29.40
   4   4 -11  169.28   23.20
   4  -4 -11  163.48   22.50
  -4  -4  11  151.58   28.70
   4  -4 -11  183.08   21.50
   4  -4 -11  191.78   23.90
  -4  -4  11  157.48   26.00
   4   4 -10  117.29   21.60
   4   4 -10   99.39   20.00
   4   4 -10   88.59   18.80
  -4  -4  10   66.69   20.30
  -4  -4  10  113.09   20.20
   4  -4 -10   80.19   16.70
   4  -4 -10   76.39   17.60
   4  -4 -10   87.99   15.00
  -4  -4  10  119.09   20.90
   4   4  -9  445.16   41.20
   4   4  -9  542.45   44.80
   4   4  -9  527.05   44.40
   4  -4  -9  554.64   41.40
  -4  -4   9  647.74   51.99
  -4  -4   9  461.45   45.30
   4  -4  -9  516.05   42.30
  -4  -4   9  483.05   46.40
   4   4  -8   29.40   13.00
   4   4  -8   15.70   11.90
   4   4  -8   29.70   11.00
   4  -4  -8   43.10   11.70
  -4  -4   8    5.10    9.60
  -4  -4   8   21.90   11.70
  -4  -4   8   27.70   12.30
   4  -4  -8   24.00   11.40
   4  -4  -8   25.40    8.00
   4   4  -7    1.40    7.40
   4   4  -7    9.50    8.80
   4   4  -7   -8.10    8.00
   4  -4  -7    0.00    5.40
   4  -4  -7    5.80    8.20
  -4  -4   7   -4.10    7.70
  -4  -4   7   -2.50    7.10
  -4  -4   7   -2.40   10.40
   4   4  -6  497.65   41.10
   4   4  -6  472.55   40.70
  -4  -4   6  536.95   40.20
  -4  -4   6  567.74   42.40
   4  -4  -6  556.24   34.70
  -4  -4   6  543.75   44.80
   4  -4  -6  562.44   42.70
   4   4  -5  449.66   37.00
   4   4  -5  485.75   37.30
  -4  -4   5  484.85   36.10
   4  -4  -5  479.95   29.40
  -4  -4   5  380.46   36.10
  -4  -4   5  534.25   40.10
   4  -4  -5  481.95   38.50
   4  -4  -5  473.55   34.40
   4   4  -4 1247.38   81.49
  -4   4   4 1209.68   82.89
   4  -4  -4 1342.47   78.79
   4  -4  -4 1207.08   81.49
  -4  -4   4 1184.68   78.79
  -4  -4   4 1266.87   83.79
  -4  -4   4 1378.26   82.69
   4   4  -3   45.30   11.90
  -4   4   3   16.60    9.90
  -4  -4   3   46.30   12.10
   4  -4  -3   17.00   10.10
  -4  -4   3   42.40   10.00
  -4  -4   3   38.00   13.10
   4  -4  -3   38.30    8.80
  -4   4   2 2034.30  123.79
   4   4  -2 2119.79  121.99
  -4  -4   2 1956.10  118.79
  -4  -4   2 2019.20  122.59
   4  -4  -2 1961.70  119.49
  -4  -4   2 1907.61  121.39
   4  -4  -2 1956.50  121.49
   4   4  -1   77.09   13.10
  -4   4   1   48.90   12.70
   4  -4  -1   45.20   10.80
   4  -4  -1   29.30    9.30
  -4  -4   1   78.99   14.80
  -4  -4   1   72.29   11.70
  -4   4   0  689.03   39.00
  -4   4   0  650.83   50.09
   4   4   0  752.42   48.30
  -4  -4   0  627.44   47.30
   4  -4   0  677.03   48.40
   4  -4   0  626.44   46.50
  -4   4  -1  240.18   23.70
  -4   4  -1  258.57   25.30
  -4   4  -1  229.08   16.20
   4   4   1  211.98   21.60
   4  -4   1  218.68   23.30
   4  -4   1  204.58   22.20
  -4   4  -2  263.07   26.80
  -4   4  -2  276.77   21.30
  -4   4  -2  305.07   28.70
   4   4   2  303.87   25.10
  -4  -4  -2  308.67   25.60
   4  -4   2  271.37   26.70
   4  -4   2  295.87   26.50
  -4   4  -3    4.50    9.10
  -4   4  -3   21.70    6.80
  -4   4  -3    4.10    8.70
   4   4   3   13.70    7.50
  -4  -4  -3    5.70    6.50
   4  -4   3   27.20   10.50
   4  -4   3    4.80    7.80
  -4   4  -4  257.07   26.70
  -4   4  -4  256.07   22.00
  -4   4  -4  270.57   26.90
   4  -4   4  242.18   24.10
  -4  -4  -4  240.58   22.10
   4  -4   4  258.17   27.00
  -4   4  -5   76.89   15.30
  -4   4  -5  106.39   18.60
   4   4   5  108.39   13.60
  -4   4  -5   64.29   12.60
  -4  -4  -5  127.69   22.00
  -4  -4  -5  125.29   14.40
   4  -4   5   76.59   16.10
   4  -4   5   78.19   16.70
  -4   4  -6  645.04   47.80
  -4   4  -6  616.74   44.50
  -4   4  -6  660.13   50.39
   4   4   6  591.14   42.00
  -4  -4  -6  575.14   50.39
  -4  -4  -6  590.74   41.60
   4  -4   6  681.53   47.90
  -4   4  -7   75.79   15.20
  -4   4  -7   96.09   19.60
  -4   4  -7   88.09   17.00
   4   4   7  100.29   13.00
   4  -4   7   91.29   19.70
  -4  -4  -7   92.89   21.90
   4  -4   7   79.69   17.50
  -4  -4  -7  110.19   13.30
  -4   4  -8  101.99   20.80
  -4   4  -8  110.69   19.10
  -4   4  -8  109.79   18.50
  -4  -4  -8  112.09   13.20
  -4  -4  -8  108.09   23.30
   4  -4   8  117.79   20.40
   4  -4   8   93.69   21.50
  -4   4  -9  -11.50    7.70
  -4   4  -9  -15.20    6.40
  -4   4  -9    0.70   10.40
  -4  -4  -9    4.50   13.60
   4  -4   9   -2.90    8.70
  -4  -4  -9   -0.50    4.80
  -4   4 -10   83.89   21.70
  -4   4 -10  127.49   19.90
  -4   4 -10   78.49   19.30
  -4  -4 -10   81.89    9.00
   4  -4  10   49.40   15.40
  -4  -4 -10   79.39   22.90
  -4   4 -11   -0.70   11.40
  -4   4 -11    4.40   12.40
  -4   4 -11    5.50   14.60
  -4  -4 -11   20.80   18.40
   4  -4  11   10.30   12.60
  -4   4 -12   47.70   16.90
  -4   4 -12   74.89   23.00
  -4   4 -12   25.60   17.20
  -4  -4 -12   52.39   19.40
  -4  -4 -12   39.20   18.20
   4  -4  12   73.99   18.00
  -4   4 -13   26.20   17.50
  -4   4 -13   24.30   14.40
  -4   4 -13   22.00   17.00
  -4  -4 -13    8.30   17.80
   4  -4  13   52.19   18.10
  -4  -4 -13   24.30   18.50
  -4   4 -14   56.89   21.70
  -4   4 -14   57.99   17.50
   4  -4  14   23.30   16.30
  -4  -4 -14   41.60   20.00
  -4  -4 -14   37.30   21.40
   4   5 -15   -7.10   14.40
   4   5 -15   -1.00   17.80
  -4  -5  15   13.90   21.10
   4  -5 -15    4.00   14.10
   4  -5 -15   42.10   16.80
   4  -5 -15    3.10   12.10
   4   5 -14    1.00   16.40
   4   5 -14   -4.40   15.20
   4  -5 -14    7.90   12.70
   4  -5 -14    3.10   13.00
  -4  -5  14  -16.90   14.70
   4  -5 -14  -21.60   11.40
   4   5 -13   50.99   19.70
   4   5 -13   34.60   19.10
   4  -5 -13   54.39   14.80
  -4  -5  13   54.19   22.30
   4  -5 -13   41.90   16.30
   4  -5 -13   39.60   15.60
   4   5 -12  112.49   25.10
   4   5 -12  101.79   24.10
   4  -5 -12  105.79   19.50
  -4  -5  12   95.99   26.80
   4  -5 -12  124.99   23.90
   4  -5 -12  123.79   22.60
   4   5 -11   19.00   16.00
   4   5 -11   63.99   19.30
   4  -5 -11   34.90   15.90
  -4  -5  11   21.50   18.20
   4  -5 -11   17.40   13.20
   4  -5 -11   39.60   12.20
   4   5 -10  137.79   26.40
   4   5 -10  174.28   27.40
   4  -5 -10  159.48   24.20
   4  -5 -10  185.58   27.40
   4  -5 -10  161.18   19.50
   4   5  -9   74.89   17.30
   4   5  -9   46.20   17.80
   4  -5  -9   58.79   11.80
  -4  -5   9   71.69   15.90
   4  -5  -9   59.69   16.40
   4  -5  -9   76.69   17.70
  -4  -5   9   70.09   19.50
  -4  -5   9   63.49   18.70
   4   5  -8  317.77   33.90
   4   5  -8  340.87   33.70
   4   5  -8  307.57   32.70
   4  -5  -8  328.27   32.50
   4  -5  -8  311.47   25.00
   4  -5  -8  291.87   32.20
  -4  -5   8  327.77   37.30
  -4  -5   8  384.16   34.00
   4   5  -7  261.57   27.90
   4   5  -7  253.57   26.30
  -4  -5   7  253.37   31.10
  -4  -5   7  206.08   24.40
  -4  -5   7  245.38   28.00
   4  -5  -7  221.48   18.50
   4  -5  -7  226.98   27.40
   4   5  -6  139.79   21.20
   4   5  -6  141.19   21.80
   4  -5  -6   90.69   19.30
   4  -5  -6  128.29   11.20
  -4  -5   6  137.99   24.10
   4  -5  -6  128.69   18.50
  -4  -5   6  155.28   20.80
  -4  -5   6  138.39   25.60
  -4   5   5  333.17   32.50
   4  -5  -5  395.66   30.60
   4  -5  -5  304.67   30.50
  -4  -5   5  385.06   35.40
  -4  -5   5  332.27   29.40
  -4  -5   5  328.27   32.50
   4   5  -4  110.59   18.30
  -4   5   4  130.69   21.90
  -4  -5   4  113.79   16.50
   4  -5  -4  136.29   18.90
  -4  -5   4  121.19   19.70
   4  -5  -4  108.19   18.60
  -4  -5   4  114.39   22.20
  -4   5   3  176.48   25.00
   4   5  -3  124.89   17.50
   4  -5  -3  135.59   17.10
   4  -5  -3  160.88   21.40
  -4  -5   3  138.19   23.20
  -4  -5   3  103.99   19.40
  -4  -5   3  126.29   16.00
  -4   5   2  663.83   50.49
   4   5  -2  575.74   47.00
  -4  -5   2  665.03   49.00
   4  -5  -2  678.13   46.80
  -4  -5   2  610.94   44.70
   4  -5  -2  664.53   49.30
  -4  -5   2  632.84   50.19
   4   5  -1  139.39   20.30
  -4   5   1  151.68   20.40
   4  -5  -1  140.49   21.70
  -4  -5   1  158.48   20.90
  -4  -5   1  122.89   15.90
   4  -5  -1  165.28   19.30
  -4  -5   1  144.09   22.50
   4   5   0  319.77   31.60
  -4   5   0  412.86   37.00
   4  -5   0  425.26   35.00
   4  -5   0  370.06   32.00
  -4  -5   0  389.36   29.40
  -4  -5   0  301.57   30.70
  -4   5  -1  110.69   19.90
  -4   5  -1  101.89    9.40
  -4   5  -1  108.09   19.20
   4   5   1   69.99   15.60
  -4  -5  -1  101.19   17.70
   4  -5   1   79.59   15.80
   4  -5   1   84.59   17.30
  -4   5  -2  718.13   43.90
   4   5   2  701.23   50.89
  -4   5  -2  741.23   54.99
  -4   5  -2  699.43   53.09
   4  -5   2  675.53   51.29
  -4  -5  -2  641.44   50.19
   4  -5   2  695.13   52.79
  -4   5  -3   10.60   11.50
   4   5   3    4.90    8.40
  -4   5  -3    9.30    6.20
  -4   5  -3    8.20   10.10
   4  -5   3   19.90   12.00
  -4  -5  -3   -3.50    7.10
   4  -5   3    4.20    9.90
  -4   5  -4  511.55   44.50
  -4   5  -4  545.65   44.30
   4   5   4  518.75   39.90
  -4   5  -4  519.55   37.10
  -4  -5  -4  495.45   39.60
   4  -5   4  573.54   44.00
  -4   5  -5   13.60   12.70
  -4   5  -5   18.10    9.10
   4   5   5    6.00    8.30
  -4   5  -5   24.60   14.40
   4  -5   5   10.20   11.80
   4  -5   5   10.70   12.30
  -4  -5  -5   29.40   10.40
  -4   5  -6  245.38   29.20
  -4   5  -6  186.08   26.10
   4   5   6  237.58   23.60
  -4   5  -6  225.18   22.50
  -4  -5  -6  241.88   23.50
   4  -5   6  249.68   28.40
  -4  -5  -6  240.88   35.10
   4  -5   6  209.28   28.10
  -4   5  -7  114.39   22.90
  -4   5  -7  163.78   21.40
  -4   5  -7  172.08   27.00
   4   5   7  145.69   19.10
  -4  -5  -7  163.08   29.30
   4  -5   7  177.68   25.90
  -4  -5  -7  156.28   22.90
  -4   5  -8   66.19   15.80
  -4   5  -8   31.80   16.60
  -4   5  -8   77.29   18.50
  -4  -5  -8   73.49   13.60
   4  -5   8   72.19   18.40
  -4   5  -9   73.29   20.70
  -4   5  -9  118.29   20.80
  -4   5  -9   81.99   19.60
  -4  -5  -9   67.19   19.90
  -4  -5  -9   91.59   14.00
   4  -5   9  124.79   21.80
  -4   5 -10    5.20   12.90
  -4   5 -10   -3.00   11.20
  -4   5 -10   13.70   11.90
   4  -5  10   -5.60   12.60
  -4  -5 -10   -5.10    9.10
  -4  -5 -10   -5.40    6.00
  -4   5 -11   47.50   19.60
  -4   5 -11   35.20   16.60
  -4  -5 -11   15.90    6.80
  -4  -5 -11   -6.40   14.30
   4  -5  11   21.50   15.20
  -4   5 -12   31.20   20.40
  -4   5 -12   59.69   19.10
  -4  -5 -12   39.50    6.00
  -4  -5 -12    7.60   14.70
  -4  -5 -12   41.20   20.90
  -4   5 -13   12.60   15.90
  -4   5 -13  -38.90   14.90
  -4  -5 -13   19.70   17.30
   4  -5  13   17.30   16.50
  -4  -5 -13  -20.60   15.30
   4   6 -14   55.59   22.70
   4   6 -14    7.40   17.00
   4  -6 -14   39.70   16.20
   4  -6 -14    2.80   29.00
   4  -6 -14   53.09   17.30
  -4  -6  14   53.69   27.20
   4   6 -13   34.70   19.00
   4   6 -13   18.10   17.60
   4  -6 -13   -5.70   12.60
   4  -6 -13   16.40   14.60
  -4  -6  13   -6.20   19.20
   4  -6 -13   21.90   13.80
   4   6 -12   29.30   20.30
   4   6 -12   60.29   20.80
   4  -6 -12   43.20   18.80
   4  -6 -12   40.80   12.70
  -4  -6  12   19.00   19.40
   4   6 -11   79.29   22.90
   4   6 -11   70.69   22.30
  -4  -6  11   86.79   26.80
   4  -6 -11   83.69   20.30
   4  -6 -11   76.59   15.00
   4  -6 -11   93.99   22.00
   4   6 -10    4.10   14.00
   4   6 -10   -8.50   12.60
   4  -6 -10   -0.10   11.10
  -4  -6  10    4.60   16.80
   4  -6 -10  -16.50   10.00
   4   6  -9  358.96   37.20
   4  -6  -9  321.67   36.00
  -4  -6   9  391.66   43.60
   4  -6  -9  366.26   27.70
   4  -6  -9  300.27   36.30
   4   6  -8  101.69   20.40
   4  -6  -8   80.29   17.90
   4  -6  -8   84.59   20.00
   4  -6  -8   72.29   10.50
  -4  -6   8   93.49   18.00
  -4  -6   8   62.79   21.40
   4   6  -7  345.77   36.20
   4  -6  -7  373.16   25.20
  -4  -6   7  487.55   37.80
  -4  -6   7  409.56   41.30
   4  -6  -7  387.46   35.00
   4  -6  -7  416.76   39.20
  -4  -6   6   90.79   22.20
   4  -6  -6   43.20   16.50
   4  -6  -6   61.09   15.30
  -4  -6   6   73.09   15.20
   4   6  -5   83.99   20.30
  -4   6   5   58.19   16.40
  -4  -6   5   64.09   14.20
  -4  -6   5   90.99   19.50
   4  -6  -5   63.59   15.50
   4  -6  -5   50.39   14.90
  -4  -6   5  101.89   23.10
  -4   6   4  216.88   31.40
   4   6  -4  174.88   23.50
  -4  -6   4  152.78   28.20
  -4  -6   4  164.78   26.00
   4  -6  -4  200.08   23.60
  -4  -6   4  168.68   20.10
   4  -6  -4  186.28   27.70
   4   6  -3  104.49   19.10
  -4   6   3  135.89   23.10
  -4  -6   3  118.69   16.80
   4  -6  -3   99.79   20.90
  -4  -6   3   77.29   21.30
   4  -6  -3  125.69   19.70
  -4  -6   3  101.59   20.90
   4   6  -2  732.73   54.99
  -4   6   2  658.83   55.99
  -4  -6   2  674.33   56.19
  -4  -6   2  670.73   54.99
   4  -6  -2  744.33   55.99
  -4  -6   2  702.03   48.90
   4  -6  -2  698.73   52.39
   4   6  -1    8.80   11.90
  -4   6   1   12.20   13.30
  -4  -6   1   19.90   14.50
   4  -6  -1   -1.50   10.50
  -4  -6   1   -9.60    6.40
  -4  -6   1   13.90    9.10
   4  -6  -1    3.80    9.30
  -4   6   0  157.58   26.40
   4  -6   0  140.09   23.30
  -4  -6   0  120.89   22.10
   4  -6   0  110.49   19.80
  -4  -6   0  174.78   18.80
  -4  -6   0  151.18   24.70
   4   6   1 1034.60   71.49
  -4   6  -1  978.80   74.59
   4  -6   1 1021.40   71.59
  -4  -6  -1 1054.29   66.49
  -4  -6  -1  948.01   71.49
  -4   6  -2   37.30   15.30
  -4   6  -2   86.69   20.40
  -4   6  -2   42.60    7.70
   4   6   2   17.90   12.00
   4  -6   2   46.80   14.90
   4  -6   2   30.50   13.90
  -4  -6  -2   14.10   12.10
  -4   6  -3  663.23   42.40
  -4   6  -3  723.93   54.59
  -4   6  -3  643.24   53.49
   4   6   3  513.65   47.50
  -4  -6  -3  630.64   49.99
   4  -6   3  620.84   50.49
   4  -6   3  685.03   52.89
  -4   6  -4    4.20   16.60
   4   6   4    5.30    9.00
  -4   6  -4   22.50   15.50
  -4   6  -4   23.80    9.10
   4  -6   4   26.20   14.70
  -4  -6  -4   22.70   13.30
   4  -6   4   30.10   15.90
  -4   6  -5  316.17   38.90
   4   6   5  257.47   29.00
  -4   6  -5  315.07   26.90
   4  -6   5  302.37   33.60
  -4  -6  -5  346.67   31.80
  -4   6  -6  100.49   23.70
  -4   6  -6  110.29   17.10
   4   6   6   75.59   17.30
  -4  -6  -6   83.29   25.30
   4  -6   6   92.09   19.90
  -4  -6  -6   77.39   17.20
  -4   6  -7   83.39   20.00
   4   6   7   74.59   16.30
  -4   6  -7   86.79   17.70
  -4  -6  -7   70.09   23.00
  -4  -6  -7  103.99   18.00
   4  -6   7   87.89   23.90
  -4   6  -8  110.59   24.50
   4   6   8  133.79   20.80
  -4   6  -8  133.49   21.00
  -4  -6  -8   95.39   26.80
  -4  -6  -8   83.09   17.30
   4  -6   8  156.88   27.10
  -4   6  -9   13.20   17.00
  -4   6  -9  -20.20   11.80
  -4  -6  -9  -13.90    9.50
   4  -6   9   -7.40   12.90
  -4  -6  -9   14.30   18.60
  -4   6 -10    5.30   12.80
  -4   6 -10    4.90   16.40
  -4  -6 -10   27.40   19.00
   4  -6  10  -18.80   11.70
  -4  -6 -10   -3.90    9.00
  -4   6 -11   28.50   18.80
  -4   6 -11   25.60   16.30
  -4  -6 -11   47.10   18.80
  -4  -6 -11   36.90   23.60
   4  -6  11   36.40   18.80
  -4   6 -12   24.30   20.70
  -4   6 -12    2.50   14.90
   4  -6  12   -6.40   15.10
  -4  -6 -12   24.50    9.10
  -4  -6 -12   29.30   21.20
  -4  -6 -12    1.40   14.40
   4   7 -12   22.90   18.90
   4  -7 -12   14.80   11.10
   4  -7 -12    5.30   17.40
   4  -7 -12   12.70   14.00
  -4  -7  12   17.80   20.90
   4   7 -11   36.20   18.20
  -4  -7  11    0.00   20.40
   4  -7 -11   22.60   16.70
   4  -7 -11    5.60   14.80
   4  -7 -11   -7.40   14.50
   4   7 -10    5.90   14.20
   4  -7 -10    6.10   14.50
  -4  -7  10   12.70   20.00
   4  -7 -10   -8.20   12.90
   4  -7 -10    3.60    6.50
   4   7  -9  -26.80   12.40
   4  -7  -9    5.90    5.60
   4  -7  -9   14.10   15.20
   4  -7  -9   28.90   14.70
   4  -7  -9    2.30   12.80
  -4  -7   9   -5.00   16.00
   4  -7  -8   12.90   14.60
  -4  -7   8   -3.30   16.20
   4  -7  -8    4.70   11.60
   4  -7  -7   52.49   14.80
   4  -7  -7   43.90   17.40
  -4  -7   7   47.80   14.00
  -4  -7   7   51.99   19.10
  -4  -7   6  130.19   20.40
   4  -7  -6  147.59   25.90
   4  -7  -6  162.18   24.50
  -4  -7   6  139.79   27.40
   4  -7  -5  327.97   34.30
   4  -7  -5  298.17   34.00
  -4  -7   5  259.87   35.40
  -4  -7   5  300.77   29.60
  -4  -7   4  193.18   22.30
  -4  -7   4  174.58   32.40
   4  -7  -4  185.08   30.40
   4  -7  -4  217.48   26.10
  -4  -7   3  310.07   39.70
   4  -7  -3  350.76   34.90
   4  -7  -3  271.27   31.80
  -4  -7   3  323.37   29.40
   4  -7  -2   34.00   14.50
  -4  -7   2   70.09   19.10
   4  -7  -2   40.80   17.70
  -4  -7   2   47.30   12.50
   4  -7  -1  311.67   36.40
   4  -7  -1  324.87   34.90
  -4  -7   1  352.46   29.80
  -4  -7   1  337.37   44.40
   4  -7   0  304.07   34.60
   4  -7   0  280.77   31.60
  -4  -7   0  247.38   33.50
  -4  -7   0  245.38   25.30
   4  -7   1  206.88   28.00
  -4  -7  -1  212.58   22.90
  -4  -7  -1  264.27   31.60
   4   7   2  111.69   23.80
  -4  -7  -2  143.49   18.20
   4  -7   2  138.69   25.30
  -4  -7  -2  132.19   24.80
  -4   7  -3   -3.80   12.50
   4   7   3  -13.70    8.80
   4  -7   3    0.10   10.60
  -4  -7  -3    9.20   12.70
  -4   7  -4   67.49   12.40
   4   7   4   66.99   19.60
  -4   7  -4   57.79   17.70
  -4  -7  -4   70.99   18.80
   4  -7   4   57.19   20.40
   4   7   5   17.20   11.80
  -4   7  -5   28.10   16.80
  -4   7  -5    9.80    9.60
  -4  -7  -5    8.40   15.20
   4  -7   5   27.30   16.90
   4   7   6  -16.20   10.10
  -4   7  -6   18.30   10.70
  -4   7  -6    5.70   16.20
  -4  -7  -6   12.30   14.20
   4  -7   6   22.00   16.00
  -4   7  -7   12.20   12.80
   4   7   7  -19.10   11.40
  -4   7  -7   -3.80   15.80
  -4  -7  -7   24.50   20.50
  -4  -7  -7   15.70   13.00
   4  -7   7   27.40   15.40
  -4   7  -8   70.49   17.10
  -4   7  -8   73.59   22.00
   4   7   8  106.99   22.20
  -4  -7  -8   68.79   19.30
  -4  -7  -8   99.39   26.90
   4  -7   8   53.39   22.10
  -4   7  -9   47.40   21.50
  -4   7  -9   78.99   18.80
  -4  -7  -9   69.89   27.10
  -4  -7  -9   52.99   16.20
   4  -7   9   42.20   20.80
  -4   7 -10  -21.00   12.60
  -4   7 -10   30.10   18.50
  -4  -7 -10   26.90   20.60
  -4  -7 -10    5.60   12.20
   4  -7  10   22.90   17.80
  -4  -8  10  -10.40   20.30
   4  -8 -10   13.50   17.30
   4  -8 -10  -23.40   13.00
   4  -8  -9   25.60   16.30
   4  -8  -9    5.80   15.80
  -4  -8   9   35.90   21.50
  -4  -8   8  -16.80   10.50
  -4  -8   7    3.00   14.60
   4  -8  -7  -16.20   13.30
   4  -8  -6  133.69   26.60
  -4  -8   6   86.29   18.90
  -4  -8   6   89.89   26.50
  -4  -8   5   29.20   14.50
   4  -8  -5   35.90   18.90
  -4  -8   5   20.90   22.70
   4  -8  -4  207.48   33.50
  -4  -8   4  174.88   35.70
  -4  -8   3   63.99   14.20
  -4  -8   3   80.79   25.70
   4  -8  -3   72.09   22.90
   4  -8  -2   71.49   22.80
  -4  -8   2   71.09   24.90
  -4  -8   2   62.19   16.10
   4  -8  -1   70.79   20.70
  -4  -8   1   83.89   25.10
  -4  -8   1   42.00   13.00
  -4  -8   0   25.10   10.30
  -4  -8   0   27.70   18.90
   4  -8   0  -11.80   12.80
  -4  -8  -1   13.40   16.50
  -4  -8  -1    2.10    8.40
   4  -8   1  -16.40   12.90
  -4  -8  -2    2.30   10.50
   4  -8   2    6.00   13.40
  -4  -8  -2   20.40   17.40
  -4  -8  -3   33.00   17.50
   4  -8   3   31.90   19.30
  -4  -8  -4   18.80   12.10
   4  -8   4    2.30   14.60
  -4  -8  -4  -12.80   16.30
   4  -8   5   12.60   17.70
  -4  -8  -5   63.49   21.40
  -4   8  -6   29.80   21.40
  -4   8  -6   66.09   13.30
   4  -8   6   80.69   26.10
  -4  -8  -6   44.30   19.40
  -4   8  -7   19.20   12.20
  -4   8  -7   14.60   20.70
  -4  -8  -7    7.20   13.40
  -4  -8  -7  -10.90   18.40
   4  -8   7   29.20   20.60
  -4   8  -8  109.69   20.40
  -4   8  -8  124.49   27.30
   4  -8   8  110.29   27.90
  -4  -8  -8  113.49   23.60
  -4  -8  -8   73.39   29.50
  -4  -9   6  109.69   33.50
   4  -9  -6   79.19   24.40
   4  -9  -5   -0.20   16.60
  -4  -9   5   -7.30   19.50
  -4  -9   5    0.90   12.70
   4  -9  -4    6.60   17.50
  -4  -9   4   20.70   13.50
  -4  -9   3   21.30   14.60
   4  -9  -3    6.20   18.60
  -4  -9   3  -13.80   19.10
   4  -9  -2   15.10   17.70
  -4  -9   2    6.10   19.90
  -4  -9   2   -5.50   10.80
  -4  -9   1   -6.00   10.90
  -4  -9   1   13.70   14.40
   4  -9  -1   14.10   15.70
  -4  -9   0   84.09   24.30
   4  -9   0   91.39   28.20
  -4  -9   0   78.19   17.10
  -4  -9  -1   21.50   19.50
  -4  -9  -1    3.30   10.70
  -4  -9  -2  126.59   18.30
  -4  -9  -2  123.99   29.90
   4  -9   3   36.70   20.50
  -4  -9  -3  -13.20   16.40
  -4  -9  -3   10.40   11.90
  -4  -9  -4  177.38   23.70
  -4  -9  -4  133.09   29.90
   4  -9   4  140.59   31.30
   5   0 -18   14.00   22.30
   5   0 -18   16.70   13.20
   5   0 -17   18.00   15.80
   5   0 -17    4.60   12.40
   5   0 -17   22.40   19.00
   5   0 -16   63.39   17.40
   5   0 -16   53.79   15.40
  -5   0  16   41.90   17.90
   5   0 -16   21.10   17.10
   5   0 -15  -10.40    9.90
   5   0 -15    0.80   11.30
  -5   0  15   27.10   14.30
   5   0 -15    1.60   12.80
   5   0 -14  471.15   45.60
  -5   0  14  511.35   44.40
   5   0 -14  489.35   41.10
   5   0 -14  527.05   41.60
   5   0 -13   -2.90   10.30
   5   0 -13   -0.50    9.10
   5   0 -13   11.50    9.40
  -5   0  13   -2.30    8.10
   5   0 -12   99.19   19.90
  -5   0  12   92.09   16.60
   5   0 -12   93.49   16.80
   5   0 -12   85.29   15.20
  -5   0  12   91.09   18.00
   5   0 -11    5.90    7.30
   5   0 -11   10.60    8.10
   5   0 -11   -8.60    6.10
  -5   0  11  -11.90    7.80
   5   0 -10  309.47   25.00
  -5   0  10  300.57   28.40
   5   0 -10  277.87   26.80
  -5   0  10  309.07   25.90
   5   0 -10  299.87   28.20
   5   0  -9   -3.60    7.60
   5   0  -9    0.70    6.30
  -5   0   9    0.50    4.80
   5   0  -9    4.60    5.30
  -5   0   9    5.30    7.20
   5   0  -8  192.18   21.00
  -5   0   8  249.28   22.20
   5   0  -8  203.18   20.80
   5   0  -8  216.48   17.90
  -5   0   8  230.08   18.50
  -5   0   7    3.80    5.90
  -5   0   7    0.20    3.60
   5   0  -7    6.80    6.30
   5   0  -7    7.00    7.80
   5   0  -7    9.70    4.30
   5   0  -6   56.29    6.90
   5   0  -6   51.89   10.50
  -5   0   6   60.79    6.90
  -5   0   5    0.50    3.70
  -5   0   5    1.50    2.30
   5   0  -5    0.80    4.90
   5   0  -4 2759.02  149.29
  -5   0   4 2533.55  148.49
  -5   0   4 2441.66  144.19
  -5   0   3   -2.10    2.90
  -5   0   2 1156.88   67.39
  -5   0   1    0.80    2.90
   5   0   0 4235.58  235.48
  -5   0   0 4066.09  235.08
  -5   0  -1    2.70    3.20
   5   0   1   -7.40    2.60
   5   0   2 2544.75  151.18
  -5   0  -2 2616.04  151.08
   5   0   3    6.50    7.30
   5   0   3    3.90    3.00
  -5   0  -3   -1.10    5.50
   5   0   4    7.90    7.60
   5   0   4    5.20    2.80
  -5   0  -4    8.10    8.30
   5   0   5    4.20    2.30
  -5   0  -5   -4.10    5.00
   5   0   5    6.80    7.70
  -5   0  -6  464.25   39.10
   5   0   6  519.05   41.40
   5   0   7   16.40   10.30
  -5   0  -7    4.00    9.30
   5   0   8 2088.89  127.69
  -5   0  -8 1847.92  123.89
  -5   0  -9    8.10   11.60
   5   0   9   -9.70    9.40
   5   0  10 2920.21  197.48
  -5   0 -10 3186.48  195.48
  -5   0 -10 3484.45  195.98
  -5   0 -11    0.00    9.40
  -5   0 -11   -3.30   15.20
  -5   0 -12  212.98   32.20
  -5   0 -12  187.28   29.80
  -5   0 -13    4.40   14.30
  -5   0 -13   -4.90   14.30
  -5   0 -14  -13.60   14.50
  -5   0 -14    1.20   14.60
  -5   0 -15   -1.00   18.70
  -5   0 -15   17.50   18.00
   5   1 -18    5.60   16.20
   5   1 -18   17.60   15.60
   5  -1 -18  -17.90   16.00
   5  -1 -18    7.30   13.30
   5   1 -17  -11.20   12.50
  -5   1  17   -6.50   15.30
   5   1 -17   10.90   20.50
   5  -1 -17    1.30   12.90
   5  -1 -17  -11.50   11.40
   5  -1 -17   31.20   12.50
   5   1 -16   -8.80   10.60
   5   1 -16   11.00   13.70
  -5   1  16   34.10   14.10
   5   1 -16    1.90   12.10
   5  -1 -16  -23.80   10.40
   5  -1 -16   -4.80   13.70
  -5  -1  16   33.90   16.10
   5  -1 -16  -18.90   10.90
   5   1 -15   59.79   18.30
   5   1 -15   60.19   19.90
  -5   1  15   30.10   15.70
   5   1 -15   73.09   17.40
   5  -1 -15   34.20   17.90
   5  -1 -15   35.50   14.40
  -5  -1  15   34.70   14.80
   5  -1 -15   71.39   17.30
  -5   1  14   61.59   16.30
   5   1 -14   29.40   14.90
   5   1 -14   58.29   19.00
   5   1 -14   67.29   15.10
   5  -1 -14   42.30   13.10
  -5  -1  14   42.80   14.10
   5  -1 -14   55.09   13.60
   5  -1 -14   36.00   20.60
   5   1 -13   54.29   14.60
   5   1 -13   60.19   19.20
   5   1 -13   45.00   14.10
  -5   1  13   43.70   13.60
   5  -1 -13   84.09   19.40
   5  -1 -13   54.19   13.50
  -5  -1  13   51.09   15.40
   5  -1 -13   74.89   16.60
   5   1 -12  203.38   23.70
  -5   1  12  191.88   22.10
  -5   1  12  188.28   24.90
   5   1 -12  218.68   23.50
   5   1 -12  179.08   28.10
   5  -1 -12  201.58   24.60
   5  -1 -12  228.48   24.30
   5  -1 -12  248.38   28.50
  -5  -1  12  201.78   26.00
  -5  -1  12  249.48   24.50
   5   1 -11  128.69   19.70
  -5   1  11  120.59   20.50
   5   1 -11  155.08   22.90
   5   1 -11  168.68   19.60
  -5   1  11  132.19   20.00
   5  -1 -11  127.39   17.90
  -5  -1  11  151.48   19.30
  -5  -1  11  146.09   21.80
   5  -1 -11  129.99   16.60
   5  -1 -11  183.88   22.50
   5   1 -10    1.40    6.50
  -5   1  10    4.00    7.10
   5   1 -10    8.50    7.40
  -5   1  10    2.50    5.30
   5   1 -10    3.60    7.50
  -5  -1  10    9.40    7.50
   5  -1 -10   10.00    8.80
   5  -1 -10   13.80    6.90
  -5  -1  10    1.50    6.70
  -5   1   9   22.10    9.10
   5   1  -9   17.60    8.70
   5   1  -9   14.00    8.30
   5   1  -9   12.40    7.60
  -5   1   9   13.00    6.40
   5  -1  -9   17.10    5.80
   5  -1  -9   14.40    9.30
  -5  -1   9   26.70   10.30
   5   1  -8  934.91   60.19
  -5   1   8  898.71   59.39
   5   1  -8  932.51   57.69
  -5   1   8  898.71   55.19
   5   1  -8  879.81   60.79
   5  -1  -8  827.42   58.89
  -5  -1   8  858.11   57.19
   5  -1  -8  898.51   54.39
  -5  -1   8  948.81   60.79
   5   1  -7  131.59   17.90
  -5   1   7  101.59   12.90
   5   1  -7   81.69   11.90
  -5   1   7  109.59    9.70
   5   1  -7   99.99   15.20
   5  -1  -7   83.19    8.80
  -5  -1   7   88.39   14.20
  -5  -1   7   89.59   10.80
   5  -1  -7  100.09   14.10
  -5   1   6 1873.51  112.09
   5   1  -6 1873.31  113.79
   5   1  -6 1897.81  110.39
   5   1  -6 1895.41  113.99
  -5  -1   6 2045.00  110.79
  -5  -1   6 1799.62  113.09
   5  -1  -6 1848.22  111.79
   5  -1  -6 1867.41  106.69
  -5   1   5   47.90    8.40
   5   1  -5   72.09   12.20
  -5  -1   5   59.19    8.20
   5  -1  -5   38.30    8.30
   5   1  -4  904.01   56.49
   5   1  -4  979.30   57.49
  -5   1   4  818.22   53.89
  -5  -1   4  859.01   53.49
   5  -1  -4  883.11   54.39
  -5  -1   4  885.11   55.99
  -5   1   3 2037.10  117.69
   5   1  -3 2250.57  124.49
  -5   1   3 2065.99  121.49
   5  -1  -3 2060.29  117.79
  -5  -1   3 2174.98  123.79
  -5   1   2  167.08   11.50
   5   1  -2  207.68   16.00
   5  -1  -2  143.39   11.60
   5   1  -1  844.12   50.09
  -5   1   1  806.62   48.00
   5  -1  -1  750.02   48.00
   5   1   0 1015.00   61.69
  -5   1   0 1062.09   61.79
   5  -1   0 1002.50   62.89
   5  -1   0  978.30   61.89
  -5  -1   0 1061.99   64.09
  -5   1  -1 3191.98  176.98
   5   1   1 3017.50  174.88
   5  -1   1 3553.14  176.78
  -5  -1  -1 2660.73  177.68
   5  -1   1 2977.20  177.28
  -5   1  -2 1513.35   89.59
   5   1   2 1438.76   85.59
  -5  -1  -2 1521.05   91.59
   5  -1   2 1564.24   90.79
   5  -1   2 1402.26   86.99
   5   1   3 2007.30  117.09
  -5   1  -3 2205.88  123.59
   5   1   3 1974.10  124.59
  -5  -1  -3 1994.10  124.59
   5  -1   3 1993.70  128.59
   5  -1   3 2215.28  119.69
   5   1   4  968.20   55.19
   5   1   4  943.01   65.39
  -5   1  -4 1030.50   60.09
  -5  -1  -4  899.91   64.39
   5  -1   4 1028.80   58.99
   5  -1   4  945.71   64.89
   5   1   5   80.19   15.20
  -5   1  -5   59.19   13.40
  -5   1  -5   69.19    9.20
   5  -1   5   63.69    8.60
  -5  -1  -5   73.89   14.50
   5  -1   5   81.69   15.50
   5   1   6  173.18   21.30
  -5   1  -6  134.69   17.50
  -5   1  -6  130.79   12.70
  -5  -1  -6  148.49   18.60
   5  -1   6  126.59   12.30
   5  -1   6  140.99   18.60
  -5   1  -7  182.98   16.40
  -5   1  -7  211.98   24.60
   5   1   7  188.18   24.80
   5  -1   7  225.58   17.00
  -5  -1  -7  175.88   24.30
   5  -1   7  237.18   26.20
  -5   1  -8   -5.10    9.40
  -5   1  -8   -4.80    4.10
   5   1   8   -4.10   10.10
  -5   1  -8    0.30    8.60
   5  -1   8    2.00    4.70
  -5  -1  -8    0.20    9.80
   5  -1   8   -5.40    6.70
  -5   1  -9   56.19    8.80
  -5   1  -9   56.49   15.70
  -5   1  -9   47.00   16.20
   5   1   9   44.10   15.70
   5  -1   9   41.40   15.00
  -5  -1  -9   49.30   14.10
   5  -1   9   54.69    8.80
  -5   1 -10  120.79   23.30
  -5   1 -10  147.49   24.10
   5   1  10  144.19   24.60
  -5   1 -10  163.18   14.10
  -5  -1 -10  193.98   28.90
   5  -1  10  136.39   30.50
  -5   1 -11    9.80   12.30
  -5   1 -11   37.30   16.50
  -5   1 -11   20.50    6.10
  -5  -1 -11    8.60   10.30
  -5  -1 -11    7.90   15.30
  -5   1 -12   -5.70   12.90
  -5   1 -12    2.20    9.30
  -5  -1 -12   -4.30    9.00
  -5  -1 -12    5.10   15.10
  -5   1 -13   -4.10   14.30
  -5   1 -13    0.70   13.90
  -5  -1 -13   19.30   16.50
  -5  -1 -13   28.50   17.20
  -5   1 -14    5.70   13.80
  -5   1 -14   38.20   18.40
  -5  -1 -14  -16.20   14.70
  -5  -1 -14    2.30   16.00
  -5   1 -15   28.10   19.80
  -5   1 -15    8.70   14.50
  -5  -1 -15  -24.80   14.10
  -5  -1 -15   18.10   17.60
   5   2 -17  -14.30   14.00
   5   2 -17   -2.10   13.60
   5  -2 -17    8.30   13.20
   5  -2 -17   -7.60   14.00
   5  -2 -17   -2.80   11.10
   5  -2 -17   -3.20   11.00
   5   2 -16   29.70   20.50
   5   2 -16   39.50   18.20
   5  -2 -16   59.39   20.90
   5  -2 -16   21.00   13.70
   5  -2 -16   24.50   13.30
   5   2 -15   96.99   20.90
   5   2 -15  111.99   25.60
   5  -2 -15   69.99   18.50
   5  -2 -15   82.39   21.60
   5  -2 -15   96.69   17.70
  -5  -2  15   41.10   19.00
   5   2 -14  -14.40    9.30
   5   2 -14   20.00   15.00
   5   2 -14    5.60   12.80
   5  -2 -14   -0.20   10.00
  -5  -2  14   -0.10   13.10
   5  -2 -14    8.10    9.70
   5  -2 -14   21.10   14.10
   5   2 -13   28.60   13.50
   5   2 -13   33.80   13.30
   5   2 -13   17.70   11.30
   5  -2 -13   17.80    9.50
  -5  -2  13    0.80   10.40
   5  -2 -13   -5.00   10.40
   5   2 -12   31.10   14.70
   5   2 -12   39.60   12.90
   5   2 -12   46.30   17.00
  -5  -2  12   33.20   14.00
   5  -2 -12   22.80   13.50
   5   2 -11  286.17   32.30
   5   2 -11  279.37   28.60
   5   2 -11  309.77   30.10
  -5  -2  11  320.17   29.70
  -5  -2  11  313.17   31.00
   5  -2 -11  322.77   30.40
   5  -2 -11  299.57   25.50
   5   2 -10   18.90   11.10
   5   2 -10   34.90   12.00
  -5   2  10   42.90   11.10
   5   2 -10   28.60   10.60
   5  -2 -10   30.40    8.70
   5  -2 -10   48.30   12.50
  -5  -2  10   18.90   10.90
  -5  -2  10   48.00   13.70
   5   2  -9  419.26   38.00
  -5   2   9  465.35   35.50
   5   2  -9  482.05   36.20
   5   2  -9  460.25   36.70
  -5  -2   9  423.46   34.90
   5  -2  -9  464.25   31.80
   5  -2  -9  480.65   35.60
  -5  -2   9  412.46   36.80
   5   2  -8   93.69   16.20
   5   2  -8   83.79   16.10
  -5   2   8   92.09   13.50
   5   2  -8   93.29   14.90
  -5  -2   8   94.79   18.00
  -5  -2   8   66.49   14.50
  -5  -2   8   99.99   15.20
   5  -2  -8   87.79   13.90
   5  -2  -8   93.79   10.80
  -5   2   7 1642.44   98.69
   5   2  -7 1471.65  101.79
   5   2  -7 1646.44  100.29
   5   2  -7 1666.83  101.79
  -5  -2   7 1671.63  100.79
   5  -2  -7 1724.93   95.69
  -5  -2   7 1602.54  103.79
   5  -2  -7 1630.64   98.69
  -5  -2   7 1749.72  101.99
   5   2  -6  617.64   44.20
  -5   2   6  673.53   43.10
   5   2  -6  737.23   46.70
   5   2  -6  645.44   46.30
  -5  -2   6  666.93   47.60
  -5  -2   6  678.53   44.60
  -5  -2   6  618.24   45.10
   5  -2  -6  617.94   39.60
   5  -2  -6  659.43   42.70
  -5   2   5 2239.68  127.79
   5   2  -5 2072.89  130.89
   5   2  -5 2231.88  132.29
  -5  -2   5 2376.66  131.89
  -5  -2   5 2076.69  137.49
   5  -2  -5 2257.77  127.89
   5  -2  -5 2206.58  124.89
   5  -2  -5 2136.39  125.29
  -5  -2   5 2291.27  129.99
   5   2  -4 1209.48   76.39
   5   2  -4 1392.46   77.09
  -5   2   4 1156.98   71.99
  -5  -2   4 1264.17   76.29
   5  -2  -4 1205.58   72.19
   5  -2  -4 1218.18   77.39
   5  -2  -4 1177.48   70.39
  -5  -2   4 1224.08   74.99
  -5  -2   4 1219.68   77.69
   5   2  -3   28.60    7.80
  -5   2   3   28.10    5.10
  -5  -2   3   15.00    6.20
   5  -2  -3   13.50    7.30
  -5  -2   3    9.90    6.30
   5  -2  -3   21.00    4.20
  -5   2   2   11.00    3.70
   5   2  -2   32.70    7.60
  -5   2   2   12.80    4.30
   5  -2  -2   13.10    4.10
  -5  -2   2   18.50    7.20
  -5  -2   2    9.30    5.50
   5  -2  -2    9.40    6.30
   5   2  -1  506.45   31.90
  -5   2   1  440.36   29.50
   5  -2  -1  391.76   28.90
   5  -2  -1  371.66   31.30
  -5  -2   1  522.65   32.90
  -5   2   0  314.47   23.40
   5   2   0  293.37   23.10
  -5   2   0  311.37   25.60
   5  -2   0  346.87   24.20
   5  -2   0  303.37   24.30
  -5  -2   0  338.07   24.30
  -5   2  -1 1739.73  103.19
   5   2   1 1657.33  101.49
  -5   2  -1 1654.53  104.59
   5  -2   1 1764.72  103.89
   5  -2   1 1890.91  104.19
  -5  -2  -1 1721.43  101.99
  -5   2  -2   83.89   13.00
   5   2   2  112.59   10.60
  -5   2  -2  101.09   13.10
   5  -2   2   76.09   11.70
   5  -2   2   81.89   13.50
  -5  -2  -2  101.69   15.70
  -5  -2  -2   99.19   10.40
   5   2   3  576.24   37.00
  -5   2  -3  515.45   40.00
  -5   2  -3  619.04   41.90
   5  -2   3  642.64   40.30
  -5  -2  -3  625.54   37.40
  -5  -2  -3  598.54   44.70
   5  -2   3  589.44   43.00
  -5   2  -4  520.45   38.00
  -5   2  -4  556.14   40.30
   5   2   4  571.84   33.40
  -5  -2  -4  579.24   33.70
   5  -2   4  448.86   36.10
   5  -2   4  498.15   40.70
  -5  -2  -4  614.24   43.10
  -5   2  -5  286.97   24.00
   5   2   5  306.67   18.00
  -5   2  -5  262.07   25.50
   5  -2   5  222.08   22.10
   5  -2   5  322.97   27.90
  -5  -2  -5  315.97   29.80
  -5   2  -6  101.89   16.30
  -5   2  -6  108.59   14.90
  -5   2  -6   92.79   17.50
   5  -2   6  107.69   13.70
   5  -2   6   93.29   18.70
  -5  -2  -6   73.09   16.50
  -5   2  -7  466.85   38.50
  -5   2  -7  467.95   37.30
  -5   2  -7  478.15   34.10
   5  -2   7  430.36   40.90
   5  -2   7  464.65   33.80
  -5  -2  -7  448.16   39.90
  -5   2  -8   18.60   11.60
  -5   2  -8   27.90    8.40
  -5   2  -8   17.30   11.20
   5  -2   8   14.60    8.00
  -5  -2  -8   17.00   12.80
   5  -2   8   -5.60    9.60
  -5   2  -9  315.97   34.70
  -5   2  -9  374.56   33.70
  -5   2  -9  408.16   29.40
   5   2   9  301.07   34.30
   5  -2   9  303.57   36.70
  -5  -2  -9  374.26   38.80
   5  -2   9  379.56   29.40
  -5   2 -10  181.18   21.20
  -5   2 -10  216.38   27.40
  -5   2 -10  232.38   30.30
   5  -2  10  184.78   20.80
  -5  -2 -10  234.08   33.10
  -5   2 -11   24.90   15.00
  -5   2 -11   25.60   12.20
  -5   2 -11   30.20   16.60
  -5  -2 -11   31.30   17.00
   5  -2  11   23.10   10.50
  -5   2 -12   26.30   16.60
  -5   2 -12   10.20   14.60
   5  -2  12   -6.50    8.00
  -5  -2 -12    0.40   13.70
  -5  -2 -12   -3.70   12.60
  -5   2 -13   -0.30    9.00
  -5   2 -13    1.80   15.40
  -5   2 -13   35.70   19.30
  -5  -2 -13    3.10   15.10
  -5  -2 -13   -0.40   14.80
  -5   2 -14   -4.10   14.30
  -5   2 -14   -9.50   15.20
  -5   2 -14   18.80    8.50
  -5  -2 -14    6.70   16.30
  -5  -2 -14  -22.60   10.40
  -5   2 -15   21.10    7.90
  -5   2 -15   24.60   20.60
  -5  -2 -15   18.90   16.70
   5   3 -17   14.10   15.00
   5   3 -17    4.30   19.50
   5  -3 -17   31.20   15.60
   5  -3 -17   13.00   12.80
   5  -3 -17   53.99   22.10
   5   3 -16  -15.60   12.50
   5   3 -16  -17.30   15.20
   5  -3 -16   11.60   13.20
   5  -3 -16  -21.30   11.90
   5  -3 -16   11.80   11.30
   5  -3 -16   -1.70   11.10
   5   3 -15  103.99   22.50
   5   3 -15  103.89   26.50
   5  -3 -15   89.89   19.60
   5  -3 -15   65.89   16.50
   5  -3 -15   98.39   22.80
   5   3 -14   29.80   14.10
   5   3 -14  -16.90   10.90
   5  -3 -14  -12.70   10.30
   5  -3 -14    2.40    9.60
   5  -3 -14   -3.30   13.40
   5   3 -13  230.78   28.70
   5   3 -13  199.58   26.50
   5   3 -13  236.68   33.50
  -5  -3  13  234.58   29.50
   5  -3 -13  210.88   28.20
   5  -3 -13  228.98   27.40
   5  -3 -13  201.48   23.90
   5   3 -12   32.20   15.60
   5   3 -12   32.30   12.90
  -5  -3  12   42.60   14.80
   5  -3 -12   42.50   11.90
   5  -3 -12   37.70   13.70
   5  -3 -12   59.49   15.70
   5   3 -11  108.39   20.70
   5   3 -11  134.39   23.10
   5   3 -11  127.59   20.70
   5  -3 -11  102.49   16.20
   5  -3 -11  125.59   21.10
   5  -3 -11   76.29   17.50
  -5  -3  11  104.29   18.90
  -5  -3  11  133.39   22.40
  -5  -3  11  106.09   23.40
   5   3 -10    7.50   10.00
   5   3 -10   12.70   10.80
   5   3 -10    7.70    9.60
   5  -3 -10    8.90    9.20
  -5  -3  10   10.50   10.40
  -5  -3  10    7.80   10.40
   5  -3 -10    4.80    6.70
  -5  -3  10   29.00   12.20
   5  -3 -10    1.50   10.40
   5   3  -9  122.99   19.80
   5   3  -9  108.29   17.50
   5   3  -9   94.49   18.10
  -5  -3   9  114.19   18.90
  -5  -3   9   85.39   19.80
   5  -3  -9  144.09   15.30
   5  -3  -9  104.39   15.80
   5  -3  -9  128.19   20.50
  -5  -3   9  126.69   20.70
   5   3  -8   82.29   17.40
   5   3  -8   90.69   16.70
   5   3  -8  106.49   17.70
   5  -3  -8   93.69   13.90
  -5  -3   8   84.29   15.90
   5  -3  -8   93.89   13.10
  -5  -3   8   86.59   15.50
   5  -3  -8   77.29   15.80
  -5  -3   8  109.19   18.90
   5   3  -7  190.88   21.90
   5   3  -7  174.48   22.00
   5   3  -7  163.08   20.80
  -5  -3   7  183.48   20.50
   5  -3  -7  222.98   18.00
   5  -3  -7  237.78   23.80
  -5  -3   7  191.28   21.40
   5  -3  -7  188.98   17.30
  -5  -3   7  156.78   24.50
  -5   3   6   23.10    6.10
   5   3  -6   22.60    9.50
   5   3  -6   13.60    8.90
  -5  -3   6   18.60   10.90
   5  -3  -6   16.70    7.90
  -5  -3   6   18.90    9.10
  -5  -3   6   19.20    8.80
   5  -3  -6   25.40    6.40
   5   3  -5  354.26   29.50
   5   3  -5  391.76   31.30
  -5   3   5  365.86   24.60
   5  -3  -5  395.06   31.20
   5  -3  -5  393.86   25.10
   5  -3  -5  398.16   25.70
  -5  -3   5  331.87   29.10
  -5  -3   5  323.37   30.70
  -5  -3   5  330.07   28.60
  -5   3   4  125.69   10.80
   5   3  -4  161.78   16.80
   5  -3  -4  151.78   13.50
  -5  -3   4  143.29   16.50
   5  -3  -4  154.28   18.60
  -5  -3   4  159.38   18.00
  -5  -3   4  140.19   16.50
  -5   3   3  289.77   19.10
   5   3  -3  318.67   26.30
  -5  -3   3  303.77   25.40
  -5  -3   3  356.66   26.30
   5  -3  -3  300.37   27.30
   5  -3  -3  295.37   22.30
  -5  -3   3  312.87   27.30
  -5   3   2  470.35   36.60
  -5   3   2  475.65   32.00
  -5   3   2  473.85   27.60
   5   3  -2  475.35   34.50
  -5  -3   2  383.26   34.10
  -5  -3   2  509.05   34.10
   5  -3  -2  447.16   35.20
   5  -3  -2  459.15   31.90
   5   3  -1  601.34   41.90
  -5   3   1  588.94   40.70
  -5   3   1  613.64   44.90
  -5  -3   1  626.84   42.80
   5  -3  -1  602.24   40.50
  -5   3   0   99.99   13.00
   5   3   0  121.29   13.70
  -5   3   0  136.89   16.50
  -5  -3   0  105.49   13.40
   5  -3   0   87.49   13.50
  -5   3  -1 2266.67  147.69
   5   3   1 2613.84  145.79
  -5   3  -1 2492.75  146.59
   5  -3   1 2515.45  147.09
  -5  -3  -1 2534.95  145.49
  -5   3  -2  357.76   30.90
   5   3   2  366.56   27.10
  -5  -3  -2  399.96   27.80
   5  -3   2  333.97   29.60
  -5   3  -3 1044.50   69.49
  -5   3  -3 1088.39   65.49
  -5   3  -3 1037.10   68.99
   5   3   3  992.50   64.39
  -5  -3  -3 1122.29   64.99
   5  -3   3  987.50   69.29
  -5  -3  -3 1089.79   72.59
  -5   3  -4  823.62   57.09
  -5   3  -4  749.73   52.99
   5   3   4  804.82   50.69
  -5   3  -4  878.01   56.89
   5  -3   4  883.31   55.89
  -5  -3  -4  767.32   50.59
   5  -3   4  882.31   58.99
  -5  -3  -4  762.32   59.79
  -5   3  -5  134.29   18.10
  -5   3  -5  133.29   17.80
  -5   3  -5  160.48   21.10
   5   3   5  184.18   14.90
   5  -3   5  156.28   23.60
  -5  -3  -5  202.38   15.50
   5  -3   5  165.48   18.70
  -5  -3  -5  248.38   27.70
  -5   3  -6   72.79   14.90
  -5   3  -6  101.09   15.60
  -5   3  -6  115.49   19.30
   5   3   6   68.79    9.00
   5  -3   6  116.69   15.20
  -5  -3  -6   82.89    9.40
  -5  -3  -6   81.19   17.80
   5  -3   6   87.89   19.20
  -5   3  -7  380.76   36.50
  -5   3  -7  400.66   32.30
  -5   3  -7  451.35   35.20
  -5  -3  -7  357.66   24.30
   5  -3   7  386.96   32.40
  -5  -3  -7  404.16   39.00
   5  -3   7  369.66   36.60
  -5   3  -8   11.90   10.60
  -5   3  -8    3.60    8.10
  -5   3  -8    1.10   11.00
   5  -3   8   12.20   11.60
   5  -3   8    5.80    9.50
  -5  -3  -8    5.20   12.60
  -5   3  -9 1099.59   80.19
  -5   3  -9 1244.68   85.89
  -5   3  -9 1179.08   78.59
  -5  -3  -9 1207.48   87.59
   5  -3   9 1307.67   79.39
  -5   3 -10   27.80   10.70
  -5   3 -10   42.00   15.90
  -5   3 -10   30.90   17.10
  -5  -3 -10   41.30   16.30
   5  -3  10   35.00   12.60
  -5   3 -11  506.55   49.40
  -5   3 -11  577.74   49.99
  -5   3 -11  562.54   42.80
  -5  -3 -11  566.14   53.69
   5  -3  11  568.34   43.90
  -5   3 -12   -7.10   15.60
  -5   3 -12    7.30   14.70
  -5   3 -12    3.40   10.40
  -5  -3 -12   23.10   17.00
   5  -3  12    5.80   11.30
  -5  -3 -12   29.90   19.10
  -5   3 -13    6.40   18.10
  -5   3 -13   10.70   12.80
  -5   3 -13   17.30   10.60
  -5  -3 -13    2.20   16.50
  -5  -3 -13   18.10   19.20
   5  -3  13   -2.30   10.70
  -5   3 -14    9.20   14.50
  -5   3 -14   -1.50   15.30
  -5   3 -14   19.10   11.80
  -5  -3 -14   32.10   17.60
   5  -3  14   -8.40    8.60
  -5  -3 -14    9.00   15.50
   5   4 -16   -6.10   19.50
   5   4 -16   40.40   20.70
   5  -4 -16   36.40   14.60
   5  -4 -16   39.80   18.20
   5  -4 -16   43.70   17.10
   5   4 -15   -4.10   15.90
   5   4 -15    5.10   16.00
   5  -4 -15   30.20   17.50
   5  -4 -15   -1.60   11.20
   5  -4 -15   21.20   14.40
   5   4 -14   57.99   20.70
   5   4 -14   59.69   20.60
   5  -4 -14   53.49   16.60
   5  -4 -14   62.99   16.70
   5  -4 -14   90.29   20.60
   5   4 -13   -9.30   12.40
   5   4 -13    8.50   14.60
  -5  -4  13    8.50   15.90
   5  -4 -13   20.90   12.10
   5  -4 -13   18.70   14.30
   5  -4 -13   10.90   10.40
   5   4 -12   26.60   15.80
   5   4 -12   18.70   16.00
   5  -4 -12   32.20   14.00
   5  -4 -12   45.90   14.00
   5  -4 -12   26.80   12.00
   5   4 -11   94.69   22.00
   5   4 -11  106.39   20.80
   5  -4 -11   89.89   19.70
  -5  -4  11  104.49   24.70
   5  -4 -11   98.59   16.90
   5  -4 -11  113.19   18.20
  -5  -4  11  113.39   21.10
   5   4 -10  306.17   33.70
   5   4 -10  268.57   32.00
   5   4 -10  326.07   32.40
  -5  -4  10  288.27   30.80
  -5  -4  10  329.07   32.10
  -5  -4  10  272.97   34.80
   5  -4 -10  293.87   27.60
   5  -4 -10  336.17   32.80
   5   4  -9  139.09   23.60
   5   4  -9  124.79   21.40
   5   4  -9  120.49   22.00
   5  -4  -9  115.69   20.80
  -5  -4   9  131.49   25.50
  -5  -4   9  100.39   20.20
   5  -4  -9  147.19   17.00
   5  -4  -9  136.29   17.80
  -5  -4   9  102.89   20.10
   5   4  -8   29.80   13.10
   5   4  -8   49.99   15.30
   5  -4  -8   18.60    9.10
  -5  -4   8   33.50   11.70
  -5  -4   8   53.09   17.50
  -5  -4   8   30.00   11.00
   5  -4  -8   29.40    8.90
   5  -4  -8   28.30   12.90
   5   4  -7  227.38   25.70
   5   4  -7  219.38   25.20
   5  -4  -7  257.27   26.60
  -5  -4   7  223.18   28.20
  -5  -4   7  217.28   23.30
   5  -4  -7  241.08   18.90
  -5  -4   7  187.88   24.20
   5   4  -6   51.69   12.80
   5   4  -6   58.69   14.70
  -5  -4   6   38.50   11.70
  -5  -4   6   43.90   15.40
   5  -4  -6   48.60    7.80
   5  -4  -6   65.29   11.00
   5  -4  -6   51.79   14.60
  -5  -4   6   58.99   13.80
   5   4  -5  554.74   44.50
   5  -4  -5  617.34   41.10
  -5  -4   5  602.94   44.00
   5  -4  -5  628.24   46.60
  -5  -4   5  524.45   46.50
  -5  -4   5  659.73   46.10
   5   4  -4  609.94   45.40
   5  -4  -4  608.64   46.20
  -5  -4   4  624.04   46.30
   5  -4  -4  622.64   42.10
  -5  -4   4  602.84   44.00
  -5  -4   4  657.23   48.70
  -5   4   3   85.39   16.80
   5   4  -3  133.09   17.00
   5  -4  -3   91.29   16.90
  -5  -4   3  123.19   15.30
  -5  -4   3  121.69   19.10
  -5  -4   3  150.78   17.00
   5  -4  -3   89.99   13.40
   5   4  -2 2278.97  138.39
  -5   4   2 2541.75  143.09
  -5  -4   2 2205.08  136.19
  -5  -4   2 2081.89  138.59
   5  -4  -2 2339.47  139.79
   5  -4  -2 2345.17  139.49
  -5   4   1  645.24   42.40
   5   4  -1  519.35   41.70
  -5   4   1  664.83   46.30
  -5  -4   1  531.25   42.60
   5  -4  -1  553.74   40.80
  -5  -4   1  488.05   39.60
   5  -4  -1  649.64   44.30
  -5   4   0 1010.00   67.19
  -5   4   0 1121.29   58.59
  -5   4   0 1064.19   69.69
   5   4   0  996.80   65.99
  -5  -4   0  926.21   66.29
   5  -4   0  936.21   65.69
   5  -4   0  967.50   67.19
   5   4   1  672.53   52.49
  -5   4  -1  833.82   55.49
  -5   4  -1  841.22   58.59
  -5   4  -1  845.82   48.10
   5  -4   1  801.02   55.09
  -5  -4  -1  726.23   58.09
   5  -4   1  805.62   55.69
   5   4   2  687.13   45.80
  -5   4  -2  661.63   50.19
  -5   4  -2  638.94   47.70
  -5   4  -2  605.84   41.50
  -5  -4  -2  703.63   46.40
   5  -4   2  658.63   48.10
   5  -4   2  625.44   47.60
  -5   4  -3   89.89   12.70
  -5   4  -3   88.39   16.80
   5   4   3  100.89   14.90
  -5   4  -3   78.19   16.70
   5  -4   3  113.59   18.80
  -5  -4  -3   99.39   15.20
   5  -4   3  117.79   17.80
  -5   4  -4  122.09   19.80
   5   4   4  125.49   18.70
  -5   4  -4  165.18   16.90
  -5   4  -4  124.79   20.20
   5  -4   4  112.39   18.60
   5  -4   4  153.28   19.30
  -5  -4  -4  128.19   15.90
  -5  -4  -4   96.59   21.20
  -5   4  -5   82.39   16.50
  -5   4  -5   71.59   17.40
  -5   4  -5   73.49   13.90
   5   4   5   94.09   12.60
   5  -4   5   69.79   15.20
  -5  -4  -5  100.29   13.90
   5  -4   5   89.59   19.40
  -5  -4  -5  104.29   21.10
  -5   4  -6   64.79   14.10
   5   4   6   81.29   11.90
  -5   4  -6   50.19   13.80
  -5   4  -6   49.00   13.10
   5  -4   6   53.19   16.00
   5  -4   6   60.89   15.30
  -5  -4  -6   62.09   17.60
  -5  -4  -6   63.29   10.90
   5   4   7    6.50    6.20
  -5   4  -7   30.00   14.10
  -5   4  -7   18.50   10.20
  -5   4  -7   25.10   10.40
  -5  -4  -7   11.10   13.30
   5  -4   7   21.40   11.00
   5  -4   7   11.20   11.90
  -5  -4  -7   12.10    6.60
  -5   4  -8   22.20   12.60
  -5   4  -8   18.90   12.40
  -5   4  -8   57.39   14.60
   5  -4   8   49.60   14.10
  -5  -4  -8   27.40    6.80
  -5  -4  -8   15.70   15.30
  -5   4  -9   15.70   10.30
  -5   4  -9  -10.50   10.80
  -5   4  -9    2.00   10.70
  -5  -4  -9    4.00    4.00
  -5  -4  -9   13.70   16.20
   5  -4   9   10.70   11.70
  -5   4 -10    3.50   12.90
  -5   4 -10   11.50   13.80
  -5   4 -10   32.30   11.90
  -5  -4 -10    3.40   14.10
   5  -4  10   27.00   13.50
  -5   4 -11   43.80   15.20
  -5   4 -11   35.30   16.40
  -5   4 -11   73.79   23.10
  -5  -4 -11   55.99   23.50
   5  -4  11   76.29   18.30
  -5   4 -12   -3.50   16.60
  -5   4 -12   11.70   13.80
  -5  -4 -12   42.00   18.60
  -5  -4 -12   35.10   19.80
   5  -4  12   24.10   14.30
  -5   4 -13   38.20   21.60
  -5   4 -13   61.39   17.50
  -5   4 -13   38.70   17.00
   5  -4  13   89.29   21.30
  -5  -4 -13   25.50   18.10
  -5  -4 -13   41.40   19.10
  -5   4 -14  -20.80   14.20
  -5   4 -14    2.00   18.00
  -5   4 -14    6.60   17.90
   5  -4  14   15.50   14.00
  -5  -4 -14   23.60   16.80
  -5  -4 -14  -12.20   17.20
   5   5 -15    8.40   20.20
   5   5 -15   -3.20   14.50
   5  -5 -15   13.20   15.10
  -5  -5  15  -11.70   18.20
   5  -5 -15    0.10   13.10
   5  -5 -15    6.10   14.60
   5   5 -14   49.99   21.50
   5   5 -14   35.00   17.50
   5  -5 -14   45.10   16.20
  -5  -5  14   36.00   21.10
   5  -5 -14   11.30   17.80
   5  -5 -14   16.10   13.00
   5   5 -13   39.40   16.90
   5   5 -13   46.90   20.10
  -5  -5  13   89.79   26.00
   5  -5 -13   27.50   13.20
   5  -5 -13   22.40   14.60
   5  -5 -13   54.79   18.30
   5   5 -12   37.00   20.00
   5   5 -12   42.60   17.60
   5  -5 -12   47.70   16.10
   5  -5 -12   74.39   20.10
  -5  -5  12   81.69   25.50
   5  -5 -12   54.89   14.90
   5   5 -11   98.89   23.20
   5   5 -11  126.49   24.90
   5  -5 -11   97.59   19.30
   5  -5 -11   81.79   19.60
   5  -5 -11   90.99   16.60
  -5  -5  11  121.29   27.70
   5   5 -10   81.39   21.00
   5   5 -10  106.69   23.20
   5  -5 -10  117.49   16.30
   5  -5 -10  110.59   19.60
  -5  -5  10   92.59   25.10
   5  -5 -10   83.59   19.40
   5   5  -9  178.28   27.40
  -5  -5   9  177.38   23.60
   5  -5  -9  151.58   25.30
  -5  -5   9  180.78   26.00
   5  -5  -9  236.18   25.30
   5  -5  -9  195.48   19.10
  -5  -5   9  207.48   33.00
   5   5  -8  825.62   62.39
   5   5  -8  824.02   63.09
  -5  -5   8  812.92   63.09
   5  -5  -8  861.71   60.59
   5  -5  -8  875.51   63.49
  -5  -5   8 1002.50   70.49
  -5  -5   8  727.23   59.69
   5  -5  -8  859.81   53.19
   5   5  -7  227.18   28.60
   5   5  -7  237.38   26.60
  -5  -5   7  275.17   31.50
   5  -5  -7  271.57   30.00
  -5  -5   7  253.57   26.60
   5  -5  -7  253.57   19.10
  -5  -5   7  265.27   28.80
   5  -5  -7  283.07   25.30
   5   5  -6 1321.27   90.19
   5  -5  -6 1494.85   92.29
   5  -5  -6 1341.67   85.79
  -5  -5   6 1289.07   87.39
  -5  -5   6 1322.57   92.99
  -5  -5   6 1405.06   91.79
   5   5  -5   24.70   12.10
  -5  -5   5   25.30   14.00
   5  -5  -5   15.30   12.20
  -5  -5   5   53.29   14.90
   5  -5  -5   35.90   10.50
  -5  -5   5   40.00   11.40
  -5   5   4  392.96   37.90
   5   5  -4  446.46   36.10
  -5  -5   4  405.56   36.70
  -5  -5   4  435.86   39.40
  -5  -5   4  374.16   33.10
   5  -5  -4  404.26   33.20
   5  -5  -4  408.26   37.00
   5   5  -3  661.73   51.29
  -5   5   3  788.82   57.19
   5  -5  -3  745.53   53.29
   5  -5  -3  710.63   49.30
  -5  -5   3  667.33   53.19
  -5  -5   3  697.73   49.10
  -5  -5   3  608.14   50.59
   5   5  -2   74.59   16.10
  -5   5   2   79.09   18.20
   5  -5  -2   70.99   14.10
  -5  -5   2   28.30   13.80
   5  -5  -2   71.99   15.10
  -5  -5   2   53.89   13.40
  -5  -5   2   52.29   11.90
  -5   5   1  614.44   48.60
   5   5  -1  623.54   47.00
   5  -5  -1  617.04   47.80
  -5  -5   1  587.74   43.60
  -5  -5   1  570.84   47.60
   5  -5  -1  625.24   45.00
   5   5   0  297.57   29.40
  -5   5   0  347.57   31.60
  -5   5   0  319.67   33.80
   5  -5   0  360.76   30.70
   5  -5   0  383.06   33.30
  -5  -5   0  283.77   30.60
  -5   5  -1  210.48   24.20
  -5   5  -1  184.88   23.40
  -5   5  -1  170.78   13.60
   5   5   1  157.78   20.70
  -5  -5  -1  201.18   23.00
   5  -5   1  178.28   22.10
   5  -5   1  164.48   21.60
  -5   5  -2  146.99   22.80
  -5   5  -2  157.78   14.40
  -5   5  -2  154.48   24.20
   5   5   2  142.89   19.10
   5  -5   2  147.19   22.00
   5  -5   2  169.08   22.20
  -5  -5  -2  139.89   18.90
  -5   5  -3  112.99   19.80
  -5   5  -3   91.49   12.30
  -5   5  -3  102.09   19.30
   5   5   3   91.59   16.80
  -5  -5  -3   95.09   16.90
   5  -5   3  100.69   19.00
   5  -5   3  102.59   18.40
   5   5   4  113.39   17.60
  -5   5  -4  145.29   16.80
  -5   5  -4  134.99   22.70
   5  -5   4  143.29   21.30
  -5  -5  -4   98.89   16.80
   5  -5   4  116.39   21.30
  -5   5  -5  109.49   21.40
   5   5   5  139.99   17.80
  -5   5  -5  101.49   16.70
  -5   5  -5  126.99   22.10
  -5  -5  -5  171.08   28.50
   5  -5   5   96.19   20.60
  -5  -5  -5  134.99   18.80
   5  -5   5  134.19   21.90
  -5   5  -6  109.19   21.10
  -5   5  -6  126.19   22.90
   5   5   6   80.99   14.90
  -5   5  -6   84.49   16.10
   5  -5   6  121.49   21.50
  -5  -5  -6   90.19   15.70
  -5  -5  -6  115.39   26.10
  -5   5  -7   68.69   17.50
  -5   5  -7   85.59   17.30
  -5   5  -7   92.09   20.20
   5   5   7   97.09   14.80
  -5  -5  -7   81.29   13.80
   5  -5   7   82.39   18.40
  -5   5  -8  104.49   20.60
  -5   5  -8  100.69   19.90
  -5   5  -8  124.69   25.00
  -5  -5  -8  118.09   15.70
  -5  -5  -8  106.19   26.70
   5  -5   8  110.69   21.40
  -5   5  -9  245.78   29.50
  -5   5  -9  265.27   30.50
  -5   5  -9  230.78   31.30
   5  -5   9  256.27   30.00
  -5  -5  -9  244.48   22.00
  -5  -5  -9  328.47   39.80
  -5   5 -10   10.20   14.30
  -5   5 -10   46.50   17.90
  -5   5 -10   23.40   17.30
   5  -5  10   51.39   16.50
  -5  -5 -10   66.49   25.10
  -5  -5 -10   55.39    9.10
  -5   5 -11    3.20   11.60
  -5   5 -11   39.80   16.20
  -5  -5 -11    9.90    4.00
   5  -5  11    5.60   12.70
  -5  -5 -11   10.00   13.20
  -5   5 -12   22.50   15.70
  -5   5 -12   -2.00   12.70
  -5  -5 -12   14.40   18.60
  -5  -5 -12   -8.10   14.40
  -5   5 -13    7.20   15.30
  -5   5 -13   18.60   17.30
   5  -5  13   29.60   17.40
  -5  -5 -13  -24.30   14.00
  -5  -5 -13   32.10   17.50
   5   6 -14   23.60   20.00
   5   6 -14   18.20   19.90
   5  -6 -14   30.80   15.30
  -5  -6  14   18.00   22.60
   5  -6 -14   59.39   20.40
   5  -6 -14   45.10   18.80
   5   6 -13    6.40   18.70
   5   6 -13  -26.20   13.80
  -5  -6  13   20.80   20.70
   5  -6 -13    5.00   11.40
   5  -6 -13   16.10   15.70
   5  -6 -13    5.70   14.10
   5   6 -12   -7.30   14.40
   5   6 -12    3.40   16.20
   5  -6 -12    3.00   12.70
   5  -6 -12   -2.00    9.20
  -5  -6  12    5.00   20.00
   5  -6 -12   -0.30   13.60
   5   6 -11   10.50   15.80
   5  -6 -11   43.40   15.70
   5  -6 -11   18.70   13.90
   5  -6 -11   18.20    9.60
  -5  -6  11   39.80   18.40
   5   6 -10   54.69   18.70
   5  -6 -10   40.00    9.90
  -5  -6  10   28.20   20.10
   5  -6 -10   64.89   19.10
   5   6  -9   43.10   17.60
   5  -6  -9   49.60   14.70
   5  -6  -9   51.39   17.40
   5  -6  -9   42.00    9.50
   5  -6  -9   54.89   17.50
  -5  -6   9   16.30   18.10
   5   6  -8   34.70   16.20
   5  -6  -8   69.19   18.90
   5  -6  -8   62.89   14.80
   5  -6  -8   60.69    8.20
  -5  -6   8   46.60   17.10
  -5  -6   8   79.19   17.00
   5  -6  -7  130.79   22.50
   5  -6  -7   88.19   20.80
  -5  -6   7  122.09   24.90
  -5  -6   7  131.39   20.90
   5  -6  -6   -9.10   10.10
   5  -6  -6    9.80   11.20
  -5  -6   6   22.80   12.30
  -5   6   5  147.29   25.90
  -5  -6   5  134.69   21.50
  -5  -6   5  165.08   27.60
   5  -6  -5  164.58   22.80
   5  -6  -5  167.18   26.70
   5   6  -4   93.89   19.20
  -5   6   4   42.80   16.10
   5  -6  -4   39.60   13.20
  -5  -6   4   93.89   15.80
   5  -6  -4   82.39   18.20
  -5  -6   4   53.89   16.20
  -5  -6   4   72.69   18.70
   5   6  -3  239.68   27.00
  -5   6   3  199.58   31.00
  -5  -6   3  259.87   27.60
   5  -6  -3  209.68   26.10
   5  -6  -3  202.48   24.90
  -5  -6   3  201.28   23.50
  -5  -6   3  207.28   31.90
   5   6  -2    8.00   11.20
  -5   6   2  -12.10   10.20
  -5  -6   2    6.90    9.10
   5  -6  -2   10.10    9.60
  -5  -6   2   19.30   14.10
  -5  -6   2   -1.90   10.90
   5  -6  -2  -10.20    8.80
  -5   6   1   30.00   12.20
   5   6  -1   20.80   12.70
   5  -6  -1   57.49   15.10
   5  -6  -1   -0.50   10.30
  -5  -6   1   23.00   12.60
  -5  -6   1   30.30   11.00
  -5  -6   1   48.70   17.20
   5   6   0  346.27   38.80
  -5   6   0  397.06   39.90
   5  -6   0  407.66   36.20
  -5  -6   0  335.67   30.00
   5  -6   0  353.46   34.10
  -5  -6   0  360.36   36.70
  -5   6  -1   83.09   21.20
  -5   6  -1   58.59   17.80
   5   6   1   93.39   18.30
   5  -6   1   62.99   16.90
   5  -6   1   93.39   19.30
  -5  -6  -1   62.19   17.60
  -5   6  -2   26.40    6.90
  -5   6  -2   32.70   13.50
  -5   6  -2   19.30   14.20
   5   6   2   35.30   12.70
   5  -6   2   16.90   12.00
  -5  -6  -2   40.70   14.00
   5  -6   2   18.90   14.10
   5   6   3  478.15   41.30
  -5   6  -3  504.25   34.70
  -5   6  -3  539.95   45.90
   5  -6   3  544.05   45.60
  -5  -6  -3  465.55   42.50
   5  -6   3  467.55   44.20
  -5   6  -4   14.90    8.40
   5   6   4   25.90   12.30
  -5   6  -4    3.90   12.70
  -5  -6  -4    9.10   11.90
   5  -6   4    8.00    9.30
   5   6   5  568.94   47.90
  -5   6  -5  687.33   55.89
  -5   6  -5  614.54   45.50
   5  -6   5  767.42   56.19
  -5  -6  -5  610.54   48.70
   5   6   6   13.50   10.90
  -5   6  -6   22.30   15.70
  -5   6  -6    9.90    9.70
  -5  -6  -6   -8.50    9.20
  -5  -6  -6   17.10   11.70
   5   6   7  198.38   24.40
  -5   6  -7  192.18   31.70
  -5   6  -7  188.58   25.60
  -5  -6  -7  230.58   24.80
   5  -6   7  214.48   29.20
  -5  -6  -7  212.08   35.00
  -5   6  -8   76.99   17.00
   5   6   8   54.49   14.20
  -5   6  -8   59.09   18.20
  -5  -6  -8   68.69   14.40
   5  -6   8   79.29   21.20
  -5  -6  -8   47.80   24.80
  -5   6  -9    3.00   15.90
  -5   6  -9    1.80   12.20
   5  -6   9    9.30   15.00
  -5  -6  -9   20.60    9.10
  -5  -6  -9    3.40   11.60
  -5   6 -10   34.60   16.60
  -5   6 -10   20.90   13.60
   5  -6  10   37.90   17.60
  -5  -6 -10   57.79   24.20
  -5   6 -11    8.20   15.10
   5  -6  11   10.10   17.50
  -5  -6 -11   -0.90    7.00
  -5  -6 -11   36.40   23.30
   5   7 -12   13.80   17.70
   5  -7 -12   45.90   16.50
  -5  -7  12    6.70   22.10
   5  -7 -12    9.20   10.00
   5  -7 -12   52.09   19.20
   5   7 -11   19.20   18.00
   5  -7 -11   21.50    8.90
   5  -7 -11   14.30   15.50
   5  -7 -11   31.00   18.20
  -5  -7  11   45.40   23.60
   5  -7 -11   27.80   15.90
   5   7 -10   -3.40   13.80
   5  -7 -10    9.30   16.40
   5  -7 -10  -10.20   14.30
   5  -7 -10   -4.70    5.90
   5  -7 -10   27.50   15.30
  -5  -7  10    0.50   15.20
   5  -7  -9   14.90   15.00
  -5  -7   9    7.20   19.20
   5  -7  -9    4.80   12.60
   5  -7  -9   13.20   13.80
   5  -7  -8   26.30   15.90
   5  -7  -8   29.60   11.80
  -5  -7   8   33.10   21.20
  -5  -7   7   -3.50   11.40
  -5  -7   7   18.90   17.50
   5  -7  -7   -0.20   14.10
   5  -7  -7    3.40   10.70
  -5  -7   6   29.60   15.30
   5  -7  -6    1.50   12.40
  -5  -7   6    0.30   10.40
   5  -7  -6   11.00   11.10
   5  -7  -5   51.59   19.10
  -5  -7   5   63.29   19.20
  -5  -7   5   62.49   14.20
   5  -7  -5   21.20   13.80
  -5  -7   4   24.50   18.10
  -5  -7   4   -8.20    9.50
   5  -7  -4   13.50   11.00
   5  -7  -4   10.50   11.70
  -5  -7   3   87.09   22.50
   5  -7  -3   67.29   16.90
   5  -7  -3   83.19   21.80
  -5  -7   3   72.39   16.10
  -5  -7   2   95.89   17.80
   5  -7  -2  119.49   24.20
  -5  -7   2  110.19   26.00
   5  -7  -2  114.49   22.90
   5  -7  -1  203.88   25.70
  -5  -7   1  166.08   20.80
   5  -7  -1  138.59   25.60
  -5  -7   0   10.20    9.20
   5  -7   0   32.30   16.10
  -5  -7   0   84.59   20.60
   5  -7   0   51.59   19.00
  -5  -7  -1  226.68   29.90
   5  -7   1  164.38   27.20
  -5  -7  -1  183.08   22.30
   5   7   2    9.80   12.50
  -5  -7  -2    1.90    9.50
   5  -7   2   14.00   14.60
  -5  -7  -2   17.60   14.40
   5   7   3  199.18   25.20
  -5   7  -3  177.98   29.00
  -5   7  -3  122.49   14.60
  -5  -7  -3  188.48   27.80
   5  -7   3  119.69   25.20
  -5   7  -4  119.59   24.70
   5   7   4  113.79   24.00
  -5   7  -4  108.29   15.00
  -5  -7  -4  112.39   23.40
   5  -7   4  109.79   23.30
   5   7   5  -28.60   10.50
  -5   7  -5    8.00   15.40
  -5   7  -5    7.80    8.90
   5  -7   5   19.20   14.00
  -5  -7  -5  -12.20   10.10
  -5   7  -6  123.79   27.70
   5   7   6   99.89   22.00
  -5   7  -6   98.49   17.80
  -5  -7  -6  120.99   22.80
  -5  -7  -6  137.49   32.30
   5  -7   6  124.49   25.40
  -5   7  -7   35.50   13.70
  -5   7  -7   73.09   24.10
   5   7   7   58.19   17.40
  -5  -7  -7   70.69   23.50
  -5  -7  -7   51.19   15.70
   5  -7   7   39.10   19.30
  -5   7  -8   -3.50   16.40
   5   7   8   21.10   15.50
  -5   7  -8   14.90   12.80
  -5  -7  -8    9.30   13.40
   5  -7   8   39.00   20.40
  -5  -7  -8   34.40   13.50
  -5   7  -9   37.30   25.40
  -5   7  -9   32.30   15.60
  -5  -7  -9   33.80   22.40
   5  -7   9   41.80   20.30
  -5  -7  -9   37.50   14.50
  -5   7 -10   14.40   16.00
  -5   7 -10  -10.10   17.50
  -5  -7 -10   17.00   11.40
   5  -7  10   12.80   19.60
  -5  -8  10  124.59   32.50
   5  -8 -10   72.99   27.10
   5  -8 -10   57.09   21.70
   5  -8  -9   15.90   17.10
  -5  -8   8   43.40   26.10
   5  -8  -8   60.29   21.90
  -5  -8   7   82.39   27.40
   5  -8  -7   72.99   21.80
  -5  -8   6   -9.80   15.50
   5  -8  -6    8.50   13.00
   5  -8  -5   44.30   17.10
  -5  -8   5   43.20   14.30
  -5  -8   5   43.40   21.70
  -5  -8   4   66.99   25.40
   5  -8  -4  118.19   26.30
  -5  -8   4   59.49   15.60
   5  -8  -3    8.20   16.50
  -5  -8   3    3.40   11.70
  -5  -8   3   34.70   21.00
  -5  -8   2  456.85   50.19
   5  -8  -2  567.44   51.89
  -5  -8   1    8.50   13.40
   5  -8  -1   31.20   16.60
  -5  -8   1   23.50   11.50
  -5  -8   0  325.27   30.00
  -5  -8   0  289.47   36.90
   5  -8   0  320.17   40.10
   5  -8   1   20.80   14.50
  -5  -8  -1   10.80   16.70
  -5  -8  -1   38.30   13.30
  -5  -8  -2   32.50   18.90
  -5  -8  -2   51.39   13.30
   5  -8   2   35.20   17.70
   5  -8   3   23.50   18.90
  -5  -8  -3    2.20   15.20
  -5  -8  -4   14.70   15.20
   5  -8   4    6.00   12.40
  -5   8  -5   -4.30   17.20
   5  -8   5    0.50   16.80
  -5  -8  -5    0.50   12.00
  -5   8  -6  -14.50   17.60
  -5   8  -6  -17.40    6.20
  -5  -8  -6    1.10   21.00
   5  -8   6   -2.80   16.20
  -5  -8  -6  -10.70   13.40
  -5   8  -7   14.90   10.90
  -5   8  -7   21.00   21.40
  -5  -8  -7   26.20   15.70
   5  -8   7   64.09   24.60
  -5  -8  -7   12.20   24.50
   5  -9  -6   82.19   31.60
  -5  -9   6   98.59   30.80
  -5  -9   5   37.10   23.80
  -5  -9   4   10.70   15.90
   5  -9  -4   64.09   42.50
  -5  -9   3   50.79   14.60
  -5  -9   3   41.30   24.10
  -5  -9   2   27.50   20.90
  -5  -9   2   12.50   12.80
  -5  -9   1   16.00   19.60
  -5  -9   1   45.90   14.20
  -5  -9   0    9.10   20.40
  -5  -9   0   14.00   12.70
  -5  -9  -1   12.20   11.90
   5  -9   1   -9.80   18.20
  -5  -9  -1    9.70   18.60
  -5  -9  -2   32.80   20.30
   5  -9   2   10.40   18.70
  -5  -9  -2  -20.30   12.60
  -5  -9  -3   11.50   21.30
   5  -9   3   45.30   21.00
  -5  -9  -3   36.80   14.80
   6   0 -18   27.80   28.00
  -6   0  17    7.20   15.00
   6   0 -17   -0.30   13.00
   6   0 -17    0.80   17.90
   6   0 -16   13.20   17.10
   6   0 -16   17.20   12.80
   6   0 -15   -3.10    9.90
   6   0 -15   -8.70   10.90
   6   0 -15  -13.30   13.70
  -6   0  15  -19.30   10.50
  -6   0  14  203.28   25.90
   6   0 -14  217.88   31.80
   6   0 -14  208.68   24.00
   6   0 -14  199.18   27.10
   6   0 -13    1.70    9.10
  -6   0  13   -4.90    7.70
   6   0 -13   -5.10   10.40
   6   0 -13  -11.80   11.50
  -6   0  12  920.21   67.09
   6   0 -12  942.11   65.79
   6   0 -12  925.51   67.89
  -6   0  12  919.71   62.59
   6   0 -11   10.00    7.10
   6   0 -11   11.60   11.10
   6   0 -11  -10.60    6.70
  -6   0  11   -1.00    8.20
  -6   0  10  265.67   23.70
  -6   0  10  283.37   27.20
   6   0 -10  290.37   28.10
   6   0 -10  315.47   24.20
   6   0 -10  303.97   29.20
  -6   0   9    2.20    5.00
  -6   0   9   -1.20    7.40
   6   0  -9   -3.00    6.60
   6   0  -9   -5.00    3.70
   6   0  -9   -2.90    7.50
   6   0  -8 1544.25   97.29
  -6   0   8 1820.22  104.49
  -6   0   8 1722.83   98.09
   6   0  -8 1584.24  103.49
   6   0  -8 1714.53  103.79
   6   0  -7    7.50    4.10
  -6   0   7   -2.30    5.40
  -6   0   7    3.60    3.90
   6   0  -7    7.00    7.50
  -6   0   6  375.06   28.80
   6   0  -6  374.36   29.40
  -6   0   6  371.56   23.80
   6   0  -5    4.20    6.10
  -6   0   5    5.20    2.60
  -6   0   5    5.20    5.40
  -6   0   4   66.79    6.40
  -6   0   4   75.09    9.30
  -6   0   3    4.20    3.10
  -6   0   3   -1.90    2.40
  -6   0   2   18.30    4.60
  -6   0   1    0.10    2.90
  -6   0   0 4935.11  292.67
   6   0   0 5415.36  293.47
  -6   0  -1   -4.10    4.20
   6   0   1    9.10    5.50
   6   0   2 6306.37  345.17
  -6   0  -2 5809.32  344.17
   6   0   3    7.10    7.00
   6   0   3    1.00    3.20
  -6   0  -3    5.60    5.80
  -6   0  -4 1652.53   99.99
   6   0   4 1465.75   99.39
   6   0   4 1629.84   91.19
  -6   0  -5   -1.40    5.80
   6   0   5   10.40    9.30
   6   0   5    0.50    2.60
  -6   0  -6  329.87   30.60
   6   0   6  323.47   19.50
   6   0   6  358.96   33.40
   6   0   7    6.70    7.20
  -6   0  -7    0.60   10.10
  -6   0  -8  137.79   24.40
   6   0   8  129.39   23.40
  -6   0  -9    1.00   11.80
   6   0   9   -1.30    7.70
  -6   0 -10   10.40   11.60
  -6   0 -10   -0.80   13.10
  -6   0 -11    2.70    8.50
  -6   0 -11   -8.50   12.10
  -6   0 -12  295.47   37.20
  -6   0 -12  271.27   33.60
  -6   0 -13  -13.00   12.90
  -6   0 -14  165.78   31.90
  -6   0 -14  170.28   33.30
  -6   0 -15   21.60   21.50
  -6   0 -15   12.20   16.90
   6   1 -18   18.40   16.60
  -6   1  18  -31.80   20.90
   6   1 -18    3.00   15.40
   6  -1 -18   -1.10   18.00
   6  -1 -18   15.40   14.10
   6   1 -17   -1.40   18.70
  -6   1  17   22.70   18.30
   6   1 -17   26.00   14.80
   6  -1 -17   54.39   15.30
   6  -1 -17   19.20   19.50
   6   1 -16    3.30   12.20
  -6   1  16   -9.20   11.60
   6   1 -16   -4.50   16.30
   6  -1 -16   -9.20   13.10
  -6  -1  16   16.00   14.50
   6  -1 -16   -3.00   11.50
   6  -1 -16   19.80   12.10
   6   1 -15  -23.50   10.60
  -6   1  15   15.30   11.30
   6   1 -15   -3.20   11.00
   6   1 -15   -2.70   14.10
   6  -1 -15   27.00   11.20
   6  -1 -15   14.00   16.00
   6  -1 -15   -2.00   11.40
   6   1 -14   61.09   15.70
  -6   1  14   35.00   12.50
   6   1 -14   33.90   12.60
   6   1 -14   37.70   18.00
   6  -1 -14   31.00   13.30
   6  -1 -14   53.09   13.30
  -6  -1  14   61.99   15.10
  -6   1  13    3.60    8.90
   6   1 -13    5.80    8.20
   6   1 -13   -4.60   11.00
   6   1 -13    0.60   11.40
  -6   1  13    0.10    9.40
  -6  -1  13  -20.70    8.60
   6  -1 -13   13.50   13.30
   6  -1 -13   12.70   10.60
   6  -1 -13   -9.60    6.70
   6   1 -12    5.20   10.50
  -6   1  12   23.20   11.40
   6   1 -12   11.10    9.50
   6   1 -12   30.90   15.10
  -6   1  12   18.10    9.20
   6  -1 -12   24.40   11.50
  -6  -1  12    0.80   11.10
   6  -1 -12   26.30   14.10
   6  -1 -12   13.90    8.30
  -6  -1  12   21.80   10.40
  -6   1  11  345.47   28.10
   6   1 -11  332.27   31.50
   6   1 -11  334.67   34.10
   6   1 -11  349.57   29.50
  -6   1  11  404.96   33.90
   6  -1 -11  344.87   27.20
   6  -1 -11  348.67   33.60
  -6  -1  11  384.06   34.00
  -6  -1  11  341.87   30.20
  -6   1  10  134.09   14.10
  -6   1  10  125.39   16.60
   6   1 -10  130.09   16.60
   6   1 -10  138.49   21.90
   6   1 -10  127.89   19.50
  -6  -1  10  122.79   16.40
  -6  -1  10  110.49   19.10
   6  -1 -10  125.39   13.60
   6  -1 -10  116.49   18.90
   6   1  -9  196.38   22.10
  -6   1   9  185.58   21.30
  -6   1   9  193.58   16.80
   6   1  -9  206.58   19.60
   6   1  -9  213.88   24.10
   6  -1  -9  214.28   16.50
  -6  -1   9  187.08   21.00
  -6  -1   9  206.78   18.90
   6  -1  -9  187.98   21.10
   6   1  -8  621.84   45.70
  -6   1   8  602.54   38.10
   6   1  -8  611.94   46.10
  -6   1   8  620.84   43.70
   6   1  -8  637.74   41.60
  -6  -1   8  595.14   40.90
  -6  -1   8  624.24   45.00
   6  -1  -8  611.44   37.70
   6  -1  -8  624.14   44.10
   6   1  -7   23.50    8.40
   6   1  -7   21.80    6.40
  -6   1   7   11.30    7.00
   6   1  -7   17.00    8.40
   6  -1  -7    9.30    6.70
  -6  -1   7   15.60    7.30
  -6  -1   7   22.70    6.30
   6  -1  -7   10.50    3.00
   6   1  -6 1951.20  118.99
  -6   1   6 1861.41  116.09
   6   1  -6 1974.90  118.99
  -6  -1   6 1980.50  114.39
   6  -1  -6 2152.78  117.59
  -6  -1   6 1881.91  117.79
  -6   1   5  142.39   15.30
   6   1  -5  175.18   17.40
   6   1  -5  193.68   17.90
  -6  -1   5  190.88   17.70
   6  -1  -5  187.18   17.00
  -6  -1   5  147.99   14.00
  -6   1   4  638.44   40.50
   6   1  -4  591.04   45.60
  -6  -1   4  588.14   45.40
  -6  -1   4  652.53   39.60
  -6   1   3 1316.57   73.79
   6   1  -3 1283.47   80.09
  -6   1   3 1339.77   77.69
   6  -1  -3 1153.98   73.89
  -6  -1   3 1457.15   80.39
  -6   1   2 2161.78  121.79
   6   1  -2 2158.58  125.99
   6  -1  -2 2106.09  122.29
   6   1  -1 1716.83  105.69
  -6   1   1 1811.32  103.79
   6  -1  -1 1844.92  104.39
  -6   1   0  111.39   11.40
   6   1   0   87.59   10.40
   6  -1   0  104.89   12.10
  -6  -1   0   65.69   11.80
   6  -1   0  135.79   12.50
  -6   1  -1   28.60    7.50
   6   1   1   14.20    5.40
   6  -1   1   69.99   10.00
   6  -1   1   69.79   10.70
  -6  -1  -1   40.20    9.50
  -6   1  -2   19.00    7.20
   6   1   2   19.10    4.90
   6  -1   2    5.70    5.20
   6  -1   2    6.20    6.60
  -6  -1  -2   25.00    8.30
   6   1   3  167.78   12.40
  -6   1  -3  120.39   16.60
   6   1   3  152.48   18.90
   6  -1   3  155.38   14.30
   6  -1   3  154.18   18.40
  -6  -1  -3  169.58   19.80
   6   1   4  448.16   28.00
   6   1   4  456.65   38.00
  -6   1  -4  473.75   36.50
   6  -1   4  494.85   31.20
  -6  -1  -4  481.35   38.00
   6  -1   4  431.66   37.10
  -6   1  -5  617.84   43.50
   6   1   5  492.85   43.40
  -6  -1  -5  591.74   44.60
   6  -1   5  568.24   35.70
   6  -1   5  489.05   42.40
  -6   1  -6  518.35   43.00
   6   1   6  556.74   44.80
   6  -1   6  545.95   43.90
  -6  -1  -6  532.25   44.20
   6  -1   6  542.55   35.00
   6   1   7  139.89   22.90
  -6   1  -7  131.09   21.90
   6  -1   7  156.98   24.60
   6  -1   7  153.08   13.60
  -6  -1  -7  136.19   22.80
   6   1   8  109.39   21.10
  -6   1  -8   90.89   18.80
   6  -1   8   73.09    9.80
  -6  -1  -8   83.39   19.70
   6  -1   8   47.10   17.00
  -6   1  -9  295.97   30.80
   6   1   9  230.08   31.10
  -6   1  -9  305.27   31.50
   6  -1   9  257.27   19.70
   6  -1   9  251.07   33.00
  -6  -1  -9  272.37   32.40
  -6   1 -10   24.30   29.30
  -6   1 -10   14.30   11.30
  -6  -1 -10    5.70   11.80
  -6   1 -11  100.19   21.70
  -6   1 -11   87.79   20.30
  -6  -1 -11   76.89   22.50
  -6  -1 -11   66.39   17.80
  -6   1 -12   21.70   15.80
  -6   1 -12   11.10   15.20
  -6  -1 -12   25.40   14.10
  -6  -1 -12   33.50   15.50
  -6   1 -13  108.79   26.10
  -6   1 -13  111.39   23.10
  -6  -1 -13  100.39   26.10
  -6  -1 -13   88.19   22.30
  -6   1 -14   12.90   17.80
  -6  -1 -14  -16.00   12.90
  -6  -1 -14   -6.10   16.10
  -6   1 -15   60.09   23.20
  -6   1 -15   14.20   17.80
  -6  -1 -15    3.40   18.30
  -6  -1 -15   31.70   20.90
   6   2 -17   -1.60   14.60
   6   2 -17    0.80   16.70
   6  -2 -17   20.00   19.20
   6  -2 -17   30.90   14.80
   6   2 -16   12.20   14.10
   6   2 -16   30.50   18.60
   6  -2 -16    8.90   16.20
   6  -2 -16   -0.70   17.00
   6  -2 -16   -1.50   11.00
   6   2 -15   20.10   17.80
   6   2 -15   24.80   14.60
   6  -2 -15   14.70   13.30
  -6  -2  15   45.90   14.50
   6  -2 -15   11.10   10.30
   6  -2 -15   37.40   17.90
   6   2 -14  -17.20    9.10
   6   2 -14    7.60   14.60
   6  -2 -14   15.90   14.50
   6  -2 -14    8.50    9.60
  -6  -2  14  -11.50   10.90
   6  -2 -14   -4.50   10.30
   6   2 -13   -0.60    8.50
   6   2 -13   24.70   12.30
   6   2 -13   -5.50   11.50
  -6  -2  13   -5.00   10.20
   6  -2 -13   17.30   12.30
   6   2 -12   32.60   15.10
   6   2 -12   22.80   11.00
  -6   2  12   37.20   14.60
   6   2 -12   21.10   11.60
   6  -2 -12   44.10   10.00
   6  -2 -12    9.50   11.00
  -6  -2  12   17.20   11.90
   6   2 -11  124.79   21.00
  -6   2  11  144.19   20.70
   6   2 -11  107.89   19.90
   6   2 -11  145.09   20.60
   6  -2 -11  133.19   14.70
   6  -2 -11   90.19   18.50
  -6  -2  11  140.79   18.80
  -6  -2  11   91.19   18.60
  -6   2  10    2.20    7.00
   6   2 -10   -5.80    8.30
   6   2 -10    9.60   11.30
   6   2 -10   16.60   10.20
   6  -2 -10    6.80    8.90
  -6  -2  10   23.10   10.50
   6  -2 -10    0.20    5.40
   6   2  -9   43.50   12.00
  -6   2   9   24.90   10.40
   6   2  -9   23.20    9.90
   6   2  -9   26.60    9.90
   6  -2  -9   21.60    5.90
  -6  -2   9   32.90   10.00
   6  -2  -9   35.90   10.30
  -6  -2   9   36.20   11.30
   6   2  -8    4.90    9.00
   6   2  -8    3.00    7.50
  -6   2   8    7.30    6.40
   6   2  -8    7.80    7.10
  -6  -2   8    3.20    5.70
  -6  -2   8    4.90    6.20
   6  -2  -8    5.70    3.80
   6  -2  -8    7.50    6.90
   6   2  -7   39.90   11.00
  -6   2   7   50.79    9.60
   6   2  -7   30.70   11.20
   6  -2  -7   38.10    9.20
   6  -2  -7   36.40    5.20
  -6  -2   7   48.60   13.80
  -6  -2   7   38.30   10.10
  -6   2   6  848.32   55.09
   6   2  -6  858.51   59.09
   6   2  -6  911.61   59.19
   6  -2  -6  912.41   55.99
  -6  -2   6  842.92   58.19
  -6  -2   6  898.81   61.29
   6  -2  -6  858.11   50.19
   6  -2  -6  961.80   50.59
  -6  -2   6  784.02   55.79
   6   2  -5  569.24   42.00
   6   2  -5  577.74   42.90
  -6   2   5  618.24   38.70
  -6  -2   5  622.74   40.50
  -6  -2   5  549.95   41.50
  -6  -2   5  497.95   42.90
   6  -2  -5  588.84   34.30
   6  -2  -5  620.14   34.60
   6  -2  -5  619.54   38.90
  -6   2   4 3333.17  191.98
   6   2  -4 3387.06  196.38
  -6  -2   4 3536.95  203.68
   6  -2  -4 3356.46  189.28
  -6  -2   4 3237.98  195.88
  -6  -2   4 3449.35  194.58
  -6   2   3 3256.97  180.18
   6   2  -3 3405.46  184.68
  -6   2   3 3144.59  178.68
  -6  -2   3 2982.10  183.68
  -6  -2   3 3260.87  185.78
   6  -2  -3 3199.68  178.98
   6  -2  -3 2935.91  185.28
   6   2  -2  862.51   58.59
  -6   2   2  973.50   55.89
  -6  -2   2  892.11   59.69
   6  -2  -2  919.61   55.79
   6  -2  -2  971.70   61.29
  -6   2   1 1364.26   82.99
   6   2  -1 1391.96   84.89
   6  -2  -1 1472.15   86.49
   6  -2  -1 1374.26   83.49
  -6  -2   1 1410.36   85.79
   6   2   0 1084.49   65.29
  -6   2   0 1051.39   64.69
  -6  -2   0 1081.29   65.79
   6  -2   0  998.50   66.59
   6  -2   0 1037.50   65.49
  -6   2  -1   48.60    9.80
   6   2   1   71.59   10.00
   6  -2   1   44.20    9.70
   6  -2   1   23.80    8.00
  -6  -2  -1   55.29    9.60
  -6  -2  -1   53.19   11.30
   6   2   2  417.66   29.80
  -6   2  -2  483.15   33.60
  -6   2  -2  448.66   33.50
  -6  -2  -2  439.26   35.60
  -6  -2  -2  442.76   30.30
   6  -2   2  422.76   33.70
   6  -2   2  452.45   32.40
  -6   2  -3 1803.12  107.69
  -6   2  -3 1675.83  106.79
   6   2   3 1710.63  102.09
  -6  -2  -3 1870.41  111.79
   6  -2   3 1578.64  104.39
   6  -2   3 1989.50  109.99
   6   2   4   52.39    7.20
  -6   2  -4   88.09   12.90
  -6   2  -4   71.89   14.00
   6  -2   4   74.39   11.50
  -6  -2  -4   39.80   11.80
   6  -2   4   58.79   13.50
   6   2   5 1515.85   87.09
  -6   2  -5 1454.45   97.29
  -6   2  -5 1597.34   94.69
  -6  -2  -5 1489.05  100.59
   6  -2   5 1508.85   99.49
   6  -2   5 1647.74   93.09
  -6   2  -6   11.10   11.10
  -6   2  -6    4.10    6.10
  -6  -2  -6    3.10   11.20
   6  -2   6    4.10    9.60
   6  -2   6    5.30    6.30
  -6   2  -7  687.33   46.90
  -6   2  -7  676.03   50.19
  -6   2  -7  685.73   52.79
   6  -2   7  722.33   46.40
  -6  -2  -7  631.74   52.99
  -6   2  -8  188.68   22.90
  -6   2  -8  235.78   20.50
  -6   2  -8  141.99   23.30
   6  -2   8  178.48   18.70
  -6  -2  -8  178.78   27.70
   6  -2   8  146.09   26.10
  -6   2  -9  171.78   26.40
  -6   2  -9  207.58   26.90
  -6   2  -9  199.38   19.70
   6  -2   9  183.28   19.60
  -6  -2  -9  172.38   30.00
  -6   2 -10   -2.50   12.00
  -6   2 -10    8.50    7.80
  -6  -2 -10    8.70   11.90
   6  -2  10   14.40    8.30
  -6   2 -11   54.09   20.70
  -6   2 -11   68.29   11.70
  -6   2 -11   55.39   18.20
  -6  -2 -11   45.30   18.60
   6  -2  11   68.39   12.60
  -6   2 -12   -2.40   13.80
  -6   2 -12  -26.80   13.80
  -6  -2 -12    7.40   11.20
   6  -2  12  -12.20    6.70
  -6  -2 -12    3.60   13.80
  -6   2 -13   10.00   17.10
  -6   2 -13   -3.60   12.50
  -6  -2 -13    1.30   15.80
  -6  -2 -13   -7.00   11.20
  -6   2 -14   24.80   17.20
  -6   2 -14  -10.30   15.60
  -6  -2 -14  -15.20   14.50
  -6  -2 -14   40.90   22.70
   6   3 -17   23.80   21.20
   6   3 -17  -32.10   13.10
   6  -3 -17    9.50   17.80
   6  -3 -17   11.00   11.70
   6  -3 -17   45.60   17.10
   6   3 -16    3.90   17.50
   6   3 -16   55.89   20.00
   6  -3 -16   35.20   13.40
   6  -3 -16   12.10   16.50
   6  -3 -16    9.90   13.80
   6   3 -15   -7.40   11.40
   6   3 -15    3.80   15.00
   6  -3 -15    5.50   12.70
   6  -3 -15  -23.30   11.00
   6  -3 -15   16.10   10.00
   6   3 -14   45.50   19.30
   6   3 -14   34.10   15.90
   6  -3 -14   25.20   15.20
   6  -3 -14   25.60   11.30
  -6  -3  14   69.49   19.40
   6  -3 -14   17.90   13.90
   6   3 -13  100.79   21.70
   6   3 -13  109.79   22.80
   6  -3 -13  102.89   21.00
   6  -3 -13  110.49   21.90
  -6  -3  13  111.39   21.90
   6  -3 -13   88.59   15.50
   6   3 -12   25.60   11.00
   6   3 -12   67.49   16.40
   6   3 -12   35.00   14.30
   6  -3 -12   19.90   12.10
   6  -3 -12   45.80   15.50
   6  -3 -12   36.00   10.60
   6   3 -11 1362.46   89.89
   6   3 -11 1324.07   89.39
   6   3 -11 1280.27   92.49
  -6  -3  11 1306.97   95.19
  -6  -3  11 1341.87   89.69
   6  -3 -11 1319.67   87.09
   6  -3 -11 1391.26   92.29
   6  -3 -11 1420.26   83.49
   6   3 -10  410.56   36.40
   6   3 -10  367.36   34.90
   6   3 -10  444.46   40.00
  -6  -3  10  374.36   36.40
   6  -3 -10  436.56   38.40
  -6  -3  10  408.66   40.90
  -6  -3  10  404.06   34.90
   6  -3 -10  403.86   29.70
   6  -3 -10  369.96   33.10
   6   3  -9  354.26   33.30
   6   3  -9  436.06   35.60
  -6   3   9  393.16   31.50
   6   3  -9  444.46   38.50
  -6  -3   9  341.57   37.40
   6  -3  -9  376.86   28.60
   6  -3  -9  397.56   31.10
   6  -3  -9  399.96   36.60
  -6  -3   9  424.36   34.40
  -6  -3   9  414.06   39.70
   6   3  -8  271.37   27.40
   6   3  -8  258.17   28.50
  -6   3   8  283.07   23.70
   6   3  -8  274.37   26.60
   6  -3  -8  289.87   23.90
  -6  -3   8  255.27   25.70
   6  -3  -8  239.88   20.60
  -6  -3   8  310.37   31.50
   6  -3  -8  285.67   29.30
  -6  -3   8  295.57   27.40
  -6   3   7    4.80    5.30
   6   3  -7    8.60    9.80
   6   3  -7    4.10    8.00
   6  -3  -7    9.50    5.30
   6  -3  -7    7.70    6.50
   6  -3  -7    3.20    4.20
  -6  -3   7   11.60    9.20
   6  -3  -7   17.30   10.30
  -6  -3   7    1.50   10.50
  -6  -3   7   19.40    9.60
  -6   3   6 1030.70   62.39
   6   3  -6  978.30   67.89
   6   3  -6 1024.80   69.29
   6  -3  -6 1035.40   61.29
   6  -3  -6 1063.59   62.99
  -6  -3   6 1001.30   70.89
   6  -3  -6 1030.60   69.49
  -6  -3   6 1015.20   67.59
   6   3  -5   27.00    9.60
  -6   3   5   24.40    5.80
   6  -3  -5   15.10    7.90
  -6  -3   5   28.20    9.60
   6  -3  -5   13.80    4.80
  -6  -3   5   36.30    9.80
  -6  -3   5   15.00   11.10
  -6   3   4  166.58   13.20
   6   3  -4  181.08   19.00
   6  -3  -4  145.39   19.60
  -6  -3   4  134.69   17.80
   6  -3  -4  172.68   14.00
  -6  -3   4  179.28   20.40
  -6  -3   4  153.58   17.50
  -6   3   3  110.99    9.20
   6   3  -3  113.69   14.60
   6  -3  -3   81.79   10.80
  -6  -3   3   95.69   16.40
   6  -3  -3  100.49   16.70
  -6  -3   3  102.39   15.50
  -6   3   2   12.80    3.90
  -6   3   2   11.40    6.20
   6   3  -2    5.20    6.30
   6  -3  -2   12.10    5.70
  -6  -3   2   14.50    6.60
   6  -3  -2   32.70   10.50
  -6  -3   2   26.90   11.20
  -6   3   1  401.16   29.10
  -6   3   1  321.87   30.50
   6   3  -1  410.46   30.10
   6  -3  -1  338.87   27.70
  -6  -3   1  426.96   31.40
   6  -3  -1  371.96   30.90
   6   3   0  122.09   17.40
  -6   3   0   69.89   12.70
  -6   3   0   84.19   15.10
   6  -3   0   65.89   13.50
  -6  -3   0  115.29   14.20
   6  -3   0   82.59   12.80
  -6   3  -1  426.36   34.70
   6   3   1  377.36   30.60
  -6   3  -1  468.55   33.30
   6  -3   1  386.16   32.70
   6  -3   1  514.15   34.80
  -6  -3  -1  402.26   31.30
   6   3   2    8.10    5.80
  -6   3  -2   48.70   11.40
  -6   3  -2   11.80    7.70
  -6  -3  -2   14.40    6.90
   6  -3   2   21.60    8.80
   6  -3   2   22.60    9.80
  -6   3  -3  942.31   65.39
   6   3   3  970.60   61.39
  -6   3  -3 1126.79   67.49
   6  -3   3  887.11   63.79
  -6  -3  -3  988.50   61.79
   6  -3   3 1029.80   67.79
  -6  -3  -3 1011.60   70.09
   6   3   4   98.19   11.80
  -6   3  -4   94.79   15.80
  -6   3  -4   97.69   16.60
  -6   3  -4   87.29   15.40
  -6  -3  -4   88.69   18.00
  -6  -3  -4   89.09   11.50
   6  -3   4   89.59   14.90
   6  -3   4   89.19   17.00
   6   3   5  743.43   46.00
  -6   3  -5  734.43   54.89
  -6   3  -5  738.43   51.19
  -6   3  -5  773.52   53.19
  -6  -3  -5  774.72   46.50
   6  -3   5  656.23   50.59
   6  -3   5  724.33   56.59
  -6  -3  -5  804.82   58.99
  -6   3  -6  298.57   27.00
   6   3   6  267.87   19.30
  -6   3  -6  299.37   27.50
  -6   3  -6  291.77   30.10
   6  -3   6  258.37   24.80
  -6  -3  -6  242.38   29.90
   6  -3   6  257.37   31.20
  -6  -3  -6  290.57   19.80
  -6   3  -7  206.48   26.30
  -6   3  -7  137.69   20.60
  -6   3  -7  179.18   22.10
   6  -3   7  153.88   19.90
   6  -3   7  146.09   26.10
  -6  -3  -7  231.18   28.00
  -6   3  -8   -4.40    9.20
  -6   3  -8    8.10    8.80
  -6   3  -8   17.90   11.00
   6  -3   8    4.60    9.30
   6  -3   8    7.10   15.50
  -6  -3  -8  -10.70   11.50
  -6   3  -9  128.59   19.80
  -6   3  -9  151.08   24.50
  -6   3  -9  136.69   23.10
   6  -3   9  156.88   20.20
  -6   3 -10   42.60   17.90
  -6   3 -10   45.00   12.80
  -6   3 -10   44.70   20.00
  -6  -3 -10   52.79   20.40
   6  -3  10   45.30   13.50
  -6   3 -11  170.18   28.60
  -6   3 -11  146.49   21.70
  -6   3 -11  182.48   28.40
   6  -3  11  170.78   22.90
  -6  -3 -11  172.28   30.40
  -6   3 -12    3.30    9.50
  -6   3 -12   19.50   16.00
  -6   3 -12    6.00   17.20
   6  -3  12  -11.80   10.40
  -6  -3 -12   -8.10   15.30
  -6   3 -13  100.29   16.80
  -6   3 -13   92.99   26.40
  -6   3 -13   63.89   22.70
   6  -3  13   69.39   15.30
  -6  -3 -13  125.79   28.50
  -6  -3 -13   93.59   25.50
  -6   3 -14   -5.20   10.30
  -6   3 -14   32.60   21.70
  -6   3 -14    7.50   17.00
  -6  -3 -14   -5.80   17.10
  -6  -3 -14  -26.30   14.90
   6   4 -16  -31.00   18.30
   6   4 -16   29.40   18.50
   6  -4 -16    7.80   11.80
   6  -4 -16   -5.00   14.30
   6  -4 -16    0.80   11.80
   6   4 -15   26.10   19.60
   6   4 -15   14.00   15.70
   6  -4 -15   -7.10   11.20
   6  -4 -15    5.40   10.70
   6   4 -14   14.60   14.00
   6   4 -14   28.30   15.60
   6  -4 -14   11.60   10.60
   6  -4 -14   20.60   13.30
   6  -4 -14   60.19   17.10
   6   4 -13    5.70   11.80
   6  -4 -13   15.80   13.50
   6  -4 -13  -15.70   10.50
  -6  -4  13   -0.20   16.20
   6  -4 -13   -2.70    8.20
   6   4 -12   35.60   15.50
   6   4 -12   66.99   18.50
  -6  -4  12   36.70   20.40
   6  -4 -12   54.69   14.50
  -6  -4  12   64.29   19.30
   6  -4 -12   77.59   18.90
   6  -4 -12   61.89   12.70
   6   4 -11   13.10   12.20
  -6  -4  11   -4.50    9.90
   6  -4 -11   11.50   12.50
  -6  -4  11   -8.60   11.60
   6  -4 -11   -3.40    8.50
   6  -4 -11  -10.90    6.60
   6   4 -10  108.09   23.80
   6   4 -10  135.49   23.00
   6   4 -10  124.59   22.00
  -6  -4  10  107.59   24.90
   6  -4 -10  125.09   17.30
  -6  -4  10  145.39   23.50
  -6  -4  10  149.49   23.60
   6  -4 -10  125.69   17.50
   6  -4 -10  131.69   23.10
   6   4  -9  485.55   41.60
   6   4  -9  484.15   41.00
  -6  -4   9  432.16   44.30
   6  -4  -9  468.75   42.30
   6  -4  -9  475.15   35.70
   6  -4  -9  501.15   35.40
  -6  -4   9  478.55   40.30
  -6  -4   9  408.36   38.50
   6   4  -8  633.04   48.80
   6   4  -8  637.54   48.80
   6  -4  -8  600.34   41.40
   6  -4  -8  599.54   42.70
   6  -4  -8  604.04   41.60
  -6  -4   8  655.63   48.50
  -6  -4   8  623.94   53.19
   6  -4  -8  564.04   48.80
   6   4  -7  341.97   35.00
   6   4  -7  333.37   31.80
  -6  -4   7  279.27   32.80
  -6  -4   7  292.47   28.50
  -6  -4   7  278.27   27.70
   6  -4  -7  253.97   21.20
   6  -4  -7  280.17   22.60
   6  -4  -7  245.38   27.50
   6   4  -6   33.30   10.60
   6   4  -6   39.10   12.90
  -6  -4   6   35.70   14.50
   6  -4  -6   31.70    8.50
  -6  -4   6   34.90   11.40
   6  -4  -6   25.50    6.20
   6  -4  -6   24.60   12.60
  -6  -4   6   41.40   10.70
   6   4  -5  202.28   23.30
  -6  -4   5  189.48   22.50
  -6  -4   5  162.28   25.60
  -6  -4   5  202.18   21.60
   6  -4  -5  204.18   24.30
   6  -4  -5  241.28   19.00
   6   4  -4  435.26   37.60
   6  -4  -4  499.25   33.90
  -6  -4   4  447.96   40.10
  -6  -4   4  451.25   36.60
   6  -4  -4  510.25   40.10
  -6  -4   4  487.35   37.70
   6   4  -3  370.96   31.50
  -6  -4   3  427.76   35.00
   6  -4  -3  347.07   31.50
  -6  -4   3  380.16   32.10
  -6  -4   3  343.37   29.50
   6  -4  -3  324.87   27.20
  -6   4   2  436.86   40.10
   6   4  -2  449.06   37.20
  -6   4   2  464.15   35.20
   6  -4  -2  511.45   36.00
  -6  -4   2  509.25   39.80
   6  -4  -2  483.45   38.40
  -6  -4   2  513.75   37.30
  -6   4   1   83.29   14.30
  -6   4   1   96.89    7.80
  -6   4   1   95.79   18.90
   6  -4  -1   78.89   16.60
  -6  -4   1  152.78   20.30
   6  -4  -1  110.89   15.80
  -6   4   0  877.21   53.69
   6   4   0  950.10   61.79
  -6   4   0  922.91   65.49
  -6   4   0  896.71   60.99
   6  -4   0  869.61   60.59
   6  -4   0 1012.40   63.19
  -6  -4   0  869.21   61.09
   6   4   1   19.70    8.50
  -6   4  -1    1.50    6.90
  -6   4  -1   -5.30    7.20
  -6   4  -1   10.40    5.00
  -6  -4  -1   14.50    8.50
   6  -4   1    1.30    8.60
   6  -4   1   -5.30    6.70
   6   4   2  837.62   55.09
  -6   4  -2  930.11   60.99
  -6   4  -2  806.12   57.29
  -6   4  -2  780.52   51.39
  -6  -4  -2  770.22   55.29
   6  -4   2  812.52   56.89
   6  -4   2  808.42   57.69
  -6   4  -3  207.18   21.60
  -6   4  -3  169.78   17.50
   6   4   3  153.48   18.70
  -6   4  -3  209.58   24.30
  -6  -4  -3  153.78   18.40
   6  -4   3  208.98   23.20
   6  -4   3  179.98   23.20
  -6   4  -4  265.77   28.00
  -6   4  -4  285.07   29.00
   6   4   4  242.88   30.50
  -6  -4  -4  239.48   31.10
   6  -4   4  254.97   26.30
   6  -4   4  267.87   29.70
  -6  -4  -4  286.67   23.50
  -6   4  -5  167.08   25.40
  -6   4  -5  165.48   22.60
  -6   4  -5  197.98   20.80
   6   4   5  192.58   18.60
  -6  -4  -5  233.58   30.20
  -6  -4  -5  236.68   19.90
   6  -4   5  205.38   32.50
   6  -4   5  192.48   22.90
  -6   4  -6  -14.70    8.30
   6   4   6   -1.00    5.60
  -6   4  -6    3.20   10.60
  -6   4  -6    3.70    9.00
  -6  -4  -6    0.20   12.60
  -6  -4  -6    0.00    5.90
   6  -4   6   -2.90    8.70
   6  -4   6    1.40   10.30
   6   4   7    5.40    5.60
  -6   4  -7    8.80    9.80
  -6   4  -7    6.30    9.70
  -6  -4  -7    3.40   12.80
  -6  -4  -7    1.60    5.70
   6  -4   7    0.10   10.80
  -6   4  -8   10.00   13.40
  -6   4  -8  -14.50    9.40
  -6   4  -8    0.30    9.70
   6  -4   8   -2.70    9.20
  -6  -4  -8  -15.00   11.50
  -6  -4  -8   -6.00    3.90
  -6   4  -9   -9.20    9.10
  -6   4  -9   18.90   13.50
  -6   4  -9   21.60   13.10
  -6  -4  -9    8.20   13.00
   6  -4   9   -8.50   11.50
  -6   4 -10   22.50   13.70
  -6   4 -10   23.70   14.10
  -6   4 -10   15.90   10.90
  -6  -4 -10   26.00   18.40
   6  -4  10   34.30   14.50
  -6   4 -11    9.10   13.20
  -6   4 -11   22.50   13.40
  -6   4 -11   -1.40   10.90
  -6  -4 -11   13.70   17.80
   6  -4  11    1.40   11.40
  -6   4 -12  134.19   25.70
  -6   4 -12  115.29   28.90
   6  -4  12  179.28   25.90
  -6  -4 -12  133.39   31.90
  -6   4 -13    3.40   14.80
  -6   4 -13   28.90   16.90
   6  -4  13   -0.90   14.50
  -6  -4 -13   -3.60   17.20
  -6  -4 -13   15.00   16.30
   6   5 -15  -16.40   13.20
   6   5 -15    3.40   18.10
   6  -5 -15   -4.10   14.50
   6  -5 -15   -6.10   11.50
   6   5 -14   -0.80   15.60
   6   5 -14    6.50   14.30
   6  -5 -14    0.40   15.20
  -6  -5  14    7.20   21.00
   6  -5 -14   -6.90   11.10
   6  -5 -14   11.70   11.40
   6   5 -13  -12.40   15.50
   6   5 -13   14.50   13.20
   6  -5 -13   12.30   13.90
   6  -5 -13   -9.70    8.90
  -6  -5  13   10.90   15.20
   6  -5 -13   16.60   11.60
   6   5 -12   -9.00   14.70
   6   5 -12   11.40   15.40
   6  -5 -12    3.70   12.20
   6  -5 -12   -2.30    9.60
  -6  -5  12    2.20   17.90
   6  -5 -12  -16.20    7.60
   6   5 -11   35.20   17.20
   6  -5 -11   23.40   15.00
   6  -5 -11   44.20   11.50
   6  -5 -11   47.10   14.00
  -6  -5  11   56.39   22.90
   6  -5 -10   15.60   12.30
  -6  -5  10   15.40   16.70
   6  -5 -10   12.90   11.00
   6   5  -9   11.70   14.10
   6  -5  -9    0.70   11.10
   6  -5  -9   18.40    8.20
   6  -5  -9   10.90    9.00
  -6  -5   9    2.90    8.10
  -6  -5   9   12.40   13.00
   6  -5  -9    6.40    9.80
   6   5  -8   29.50   15.60
  -6  -5   8   19.10   17.10
   6  -5  -8   40.70    8.50
  -6  -5   8   33.70   14.50
   6  -5  -8   50.69   16.90
   6  -5  -8   24.90    9.80
  -6  -5   8   19.20   11.00
   6   5  -7  195.28   25.00
   6  -5  -7  218.28   27.20
  -6  -5   7  163.08   25.20
  -6  -5   7  179.88   29.40
  -6  -5   7  160.68   21.50
   6  -5  -7  215.18   21.30
   6   5  -6  312.17   31.60
  -6  -5   6  322.17   31.50
  -6  -5   6  327.17   32.10
   6  -5  -6  427.36   36.90
  -6  -5   6  363.36   38.30
   6  -5  -6  357.16   29.20
   6   5  -5  662.63   49.40
   6  -5  -5  612.34   44.50
   6  -5  -5  619.34   50.79
  -6  -5   5  652.53   47.70
  -6  -5   5  604.14   52.19
   6  -5  -4  992.00   71.69
  -6  -5   4  967.00   72.29
  -6  -5   4 1056.19   72.79
  -6  -5   4 1045.80   68.69
   6   5  -3    3.70    8.30
  -6  -5   3   19.10   10.00
   6  -5  -3    5.20    6.90
  -6  -5   3    2.90    7.10
  -6  -5   3    2.50   10.70
   6  -5  -3   -1.50    7.30
  -6   5   2 1406.16  106.69
   6   5  -2 1584.14   96.59
   6  -5  -2 1387.76   96.09
  -6  -5   2 1579.54   98.09
  -6  -5   2 1422.86   93.39
   6  -5  -2 1494.35   93.79
  -6  -5   2 1506.45   97.19
  -6   5   1  233.18   25.50
  -6   5   1  279.57   36.50
   6   5  -1  263.77   27.50
   6  -5  -1  306.67   26.90
   6  -5  -1  283.37   29.50
  -6  -5   1  254.57   24.90
  -6  -5   1  240.28   27.60
   6   5   0  231.58   24.80
  -6   5   0  214.68   14.10
  -6   5   0  221.08   34.60
  -6   5   0  239.38   25.60
  -6  -5   0  279.27   27.50
   6  -5   0  209.88   26.60
   6  -5   0  204.48   23.30
  -6   5  -1 1576.64   97.69
  -6   5  -1 1477.55   86.49
   6   5   1 1481.25   95.19
  -6   5  -1 1597.64  107.99
  -6  -5  -1 1479.85   95.99
   6  -5   1 1437.16   96.99
   6  -5   1 1425.66   96.19
   6   5   2  158.98   20.80
  -6   5  -2  171.58   16.00
  -6   5  -2  186.68   23.80
   6  -5   2  172.48   22.20
   6  -5   2  177.88   22.70
  -6  -5  -2  143.89   19.90
  -6   5  -3  369.96   42.60
   6   5   3  372.56   32.80
  -6   5  -3  356.46   35.50
  -6   5  -3  396.96   28.50
   6  -5   3  403.46   35.90
  -6  -5  -3  369.16   32.30
   6   5   4  602.34   47.00
  -6   5  -4  661.83   53.89
  -6   5  -4  647.04   52.59
   6  -5   4  708.73   52.29
   6  -5   4  786.22   55.69
  -6  -5  -4  595.84   47.20
  -6   5  -5  139.09   24.10
   6   5   5  121.69   18.30
  -6   5  -5  151.08   19.20
  -6   5  -5  144.19   24.80
   6  -5   5  133.59   21.80
  -6  -5  -5  128.59   27.50
  -6  -5  -5  128.19   17.70
   6  -5   5   98.99   20.60
  -6   5  -6  423.86   36.20
   6   5   6  453.55   34.30
  -6   5  -6  464.35   44.20
  -6   5  -6  446.36   41.40
  -6  -5  -6  326.07   52.49
   6  -5   6  470.65   41.10
   6   5   7   14.60    8.50
  -6   5  -7   15.20   15.00
  -6   5  -7    3.30    8.80
  -6   5  -7    0.10    9.20
  -6  -5  -7  -18.00    8.60
  -6  -5  -7   12.70    8.20
   6  -5   7   17.60   12.00
  -6   5  -8  136.89   25.40
  -6   5  -8   85.09   20.00
  -6   5  -8  103.29   20.50
  -6  -5  -8  138.99   28.20
  -6  -5  -8  117.19   15.00
   6  -5   8   84.19   18.60
  -6   5  -9   38.00   14.00
  -6   5  -9   45.00   19.50
  -6   5  -9   43.20   16.70
  -6  -5  -9   40.00   19.40
   6  -5   9   40.20   17.90
  -6  -5  -9   29.70    8.50
  -6   5 -10    7.80   14.90
  -6   5 -10    6.50   12.40
  -6  -5 -10   -8.10   18.40
   6  -5  10   11.70   14.60
  -6   5 -11    0.20   13.70
  -6   5 -11   -1.50   12.50
  -6  -5 -11   12.10   14.40
   6  -5  11   53.39   18.10
  -6   5 -12    8.40   15.90
  -6   5 -12   10.40   16.00
  -6  -5 -12   22.70   22.00
   6   6 -14   -0.60   17.10
   6  -6 -14    2.80   13.00
  -6  -6  14  -19.50   17.20
   6  -6 -14   14.20   12.40
   6  -6 -14   -4.90   16.00
   6   6 -13   11.20   16.60
  -6  -6  13   71.19   24.20
   6  -6 -13   44.00   14.50
   6  -6 -13   52.79   15.80
   6  -6 -13   69.09   19.80
   6   6 -12   57.39   21.20
   6  -6 -12   40.90   14.80
   6  -6 -12  106.79   22.30
  -6  -6  12   43.90   24.30
   6  -6 -12   76.79   15.10
   6   6 -11   -0.20   14.10
   6  -6 -11    8.20   13.10
   6  -6 -11   27.80   11.80
  -6  -6  11   31.20   21.30
   6  -6 -11    1.80   12.70
   6   6 -10   83.09   23.50
  -6  -6  10   67.79   21.20
   6  -6 -10   57.09   11.50
   6  -6 -10   84.29   16.60
   6  -6 -10   78.89   21.10
   6  -6 -10  108.39   21.80
   6   6  -9   35.10   17.40
  -6  -6   9   29.40   16.30
   6  -6  -9   50.29    8.50
   6  -6  -9   41.30   17.50
   6  -6  -9   26.20   13.90
   6  -6  -9   62.59   14.20
   6  -6  -8   36.10   12.10
   6  -6  -8   39.30   20.00
  -6  -6   8   28.10   15.40
  -6  -6   7  123.99   21.10
  -6  -6   7  107.19   23.70
   6  -6  -7   88.09   16.80
   6  -6  -7   90.19   25.00
  -6  -6   6    8.00   10.30
   6  -6  -6   12.10   13.50
  -6  -6   6   38.90   15.60
   6  -6  -6   15.30   10.40
   6  -6  -5  453.25   41.10
  -6  -6   5  473.95   45.50
   6  -6  -5  402.86   36.50
   6  -6  -4  149.19   21.70
  -6  -6   4  147.29   27.00
  -6  -6   4  121.79   19.40
   6  -6  -4  184.98   27.70
   6   6  -3  412.96   36.20
   6  -6  -3  309.17   36.30
   6  -6  -3  389.06   34.30
  -6  -6   3  347.97   38.90
  -6  -6   3  393.66   43.20
  -6  -6   3  393.76   33.70
  -6   6   2   74.19   23.10
   6   6  -2   63.19   15.20
   6  -6  -2   81.49   19.80
  -6  -6   2   51.79   15.20
  -6  -6   2   49.30   16.00
   6  -6  -2   81.39   15.80
  -6  -6   2   33.80   12.20
  -6   6   1   37.10   20.00
   6   6  -1   12.10   11.60
   6  -6  -1    5.80   10.20
   6  -6  -1   -0.70   11.30
  -6  -6   1    3.10   12.30
  -6  -6   1  -18.00    8.10
  -6  -6   1   -0.40    8.10
   6   6   0   -0.20   10.00
  -6  -6   0   23.40   13.60
  -6  -6   0   -4.80    9.10
   6  -6   0    3.90   13.10
   6  -6   0   13.60   12.50
  -6   6  -1   -3.40    9.70
  -6  -6  -1   -8.00    9.20
   6  -6   1    2.40   10.40
   6  -6   1    8.10   12.20
   6   6   2   48.10   15.00
  -6   6  -2   34.60   15.30
  -6   6  -2   45.10    8.20
   6  -6   2   37.60   13.70
  -6  -6  -2   31.60   14.00
   6  -6   2   45.70   16.30
   6   6   3    5.20    8.90
  -6   6  -3    6.20   10.40
  -6   6  -3   24.40    8.10
   6  -6   3   27.20   15.60
  -6  -6  -3   18.50   11.80
   6  -6   3   15.90   13.00
  -6   6  -4   73.49   24.60
  -6   6  -4   79.29   13.80
   6   6   4   94.59   17.90
   6  -6   4   63.89   17.40
  -6  -6  -4   82.89   18.70
  -6   6  -5   25.50   13.70
   6   6   5   26.40   12.00
  -6   6  -5   34.90   11.40
  -6  -6  -5    5.40   10.80
  -6  -6  -5   31.30   16.70
  -6   6  -6   68.19   20.90
  -6   6  -6   69.89   15.00
   6   6   6   69.99   16.00
   6  -6   6   79.99   20.50
  -6  -6  -6   89.69   17.10
  -6  -6  -6   69.69   21.10
  -6   6  -7  180.88   22.20
  -6   6  -7  171.08   30.00
   6   6   7  121.39   20.00
  -6  -6  -7  137.79   20.50
  -6  -6  -7  106.99   26.60
   6  -6   7  177.78   27.90
   6   6   8   94.09   17.00
  -6   6  -8  101.39   19.00
  -6   6  -8   65.39   22.80
  -6  -6  -8   49.90   25.10
  -6  -6  -8   82.09   15.30
   6  -6   8   85.59   20.90
  -6   6  -9  124.19   22.50
  -6   6  -9  118.99   27.30
   6  -6   9  166.28   29.50
  -6  -6  -9   80.49   17.50
  -6  -6  -9  145.89   33.20
  -6   6 -10   24.90   15.30
  -6   6 -10  -14.90   14.80
   6  -6  10  -12.40   13.30
  -6  -6 -10    3.80    8.00
  -6  -6 -10   10.60   21.70
  -6   6 -11   20.10   15.10
  -6   6 -11    2.90   19.50
   6  -6  11  -11.90   14.40
  -6  -6 -11    1.60    5.70
   6   7 -12   12.20   17.20
   6  -7 -12    0.80   14.80
   6  -7 -12  -11.10   13.80
   6  -7 -12  -23.90    9.00
   6  -7 -12    4.80   15.20
   6   7 -11   65.99   22.70
   6  -7 -11   79.69   20.80
   6  -7 -11   35.30   16.80
   6  -7 -11   47.00    9.10
   6  -7 -11   54.79   16.90
  -6  -7  11   30.80   21.70
   6  -7 -10   18.10   15.90
   6  -7 -10   -4.80   13.60
  -6  -7  10   12.00   18.50
   6  -7  -9   41.70   15.80
   6  -7  -9   24.60   17.10
  -6  -7   9   15.00   20.00
   6  -7  -8   78.49   21.90
   6  -7  -8   67.19   20.50
  -6  -7   8   90.59   27.90
  -6  -7   7   12.70   18.10
   6  -7  -7   -9.80   13.20
   6  -7  -6   88.39   22.00
  -6  -7   6  117.19   19.80
  -6  -7   6   88.59   26.00
   6  -7  -6  101.69   23.70
  -6  -7   5   52.09   15.30
  -6  -7   5   31.30   18.50
   6  -7  -5   32.60   15.00
   6  -7  -5   27.10   17.50
  -6  -7   4    5.80   16.20
   6  -7  -4    7.80   10.80
   6  -7  -4   26.10   15.80
  -6  -7   4   -7.80   10.30
   6  -7  -3  145.09   27.00
   6  -7  -3   87.29   18.80
  -6  -7   3   86.49   16.00
  -6  -7   3   78.39   23.40
   6  -7  -2    2.20   13.60
  -6  -7   2   13.80   14.10
   6  -7  -2   11.60   13.10
  -6  -7   2   37.70   18.20
   6  -7  -1   63.49   17.50
  -6  -7   1   45.50   19.00
  -6  -7   1   52.39   14.90
   6  -7  -1   74.69   20.80
  -6  -7   0   -6.60    8.20
   6  -7   0    0.40   13.80
  -6  -7   0   -4.90   13.40
  -6  -7  -1   57.09   19.50
  -6  -7  -1   81.19   15.60
   6  -7   1   69.99   19.00
   6   7   2  -15.00   11.60
  -6   7  -2   11.00   14.10
  -6  -7  -2   -5.80   11.90
   6  -7   2    2.90   15.40
  -6   7  -3  154.78   27.70
  -6   7  -3  145.89   15.40
   6   7   3  199.18   28.90
   6  -7   3  205.98   31.20
  -6  -7  -3  166.98   27.30
   6   7   4  -11.40    9.50
  -6   7  -4   16.30    8.40
  -6   7  -4   13.40   15.60
  -6  -7  -4   13.80   12.30
   6  -7   4   -7.10   13.40
  -6   7  -5   90.39   15.10
  -6   7  -5   50.39   20.60
   6   7   5  125.29   21.60
  -6  -7  -5   95.99   21.00
   6  -7   5   81.99   23.20
  -6   7  -6   -2.00    9.50
  -6   7  -6    3.50   14.80
   6   7   6   32.10   14.90
   6  -7   6  -16.90   13.30
  -6  -7  -6   -5.00   11.50
  -6  -7  -6   29.70   21.50
  -6   7  -7    6.60   11.60
  -6   7  -7  -23.70   14.20
  -6  -7  -7   -1.20   10.60
   6  -7   7   22.20   17.20
  -6  -7  -7   14.60   14.80
   6   7   8   15.10   13.20
  -6   7  -8  -14.90   11.20
  -6   7  -8   -6.70   11.60
   6  -7   8  -28.30   13.80
  -6  -7  -8   -9.80   11.40
  -6  -7  -8   48.00   25.40
  -6   7  -9   20.90   16.30
  -6   7  -9   -6.30   14.40
   6  -7   9   12.50   20.70
  -6  -7  -9   22.70   13.10
  -6  -8   9   -9.20   20.00
   6  -8  -9   31.00   19.60
  -6  -8   8  114.89   33.50
   6  -8  -8   58.29   22.30
   6  -8  -7    3.00   16.00
  -6  -8   7   11.40   15.50
  -6  -8   6   94.29   29.30
   6  -8  -6   32.90   16.70
  -6  -8   5   13.00   15.90
   6  -8  -5   14.40   15.00
  -6  -8   4   -0.60   17.60
  -6  -8   4   31.50   14.70
   6  -8  -4   26.00   18.30
  -6  -8   3   76.79   25.90
  -6  -8   3   68.79   16.20
   6  -8  -3   68.89   22.80
   6  -8  -2   48.70   20.60
  -6  -8   2   49.10   22.10
  -6  -8   2   53.89   15.00
   6  -8  -1   83.99   21.60
  -6  -8   1   97.99   18.40
  -6  -8   1   93.99   23.90
   6  -8   0  229.18   31.90
  -6  -8   0  285.77   37.60
  -6  -8   0  251.57   27.20
   6  -8   1   18.80   16.90
  -6  -8  -1   -3.60   11.90
  -6  -8  -1    8.40   15.80
  -6  -8  -2  240.68   36.20
   6  -8   2  272.47   35.30
  -6  -8  -2  164.08   24.60
  -6  -8  -3   29.00   19.70
   6  -8   3   64.29   22.90
  -6  -8  -3   39.80   15.20
  -6   8  -4   65.79   23.30
   6  -8   4  100.49   26.80
  -6  -8  -4   76.09   22.60
  -6   8  -5    9.10   16.40
   6  -8   5   13.70   18.30
  -6  -8  -5   44.00   18.40
  -6   8  -6  -11.40   17.20
  -6   8  -6    5.50    6.70
  -6  -8  -6   15.80   14.80
   6  -8   6   -9.30   11.50
  -6  -9   5   15.90   21.60
   6  -9  -5   66.89   24.90
  -6  -9   4   75.79   26.20
   6  -9  -4   82.69   25.90
   6  -9  -3  -35.60   16.50
   6  -9  -2   10.60   14.30
  -6  -9   2   -6.90   16.40
  -6  -9   1    6.60   16.20
   6  -9  -1   17.80   20.40
  -6  -9   1  -17.40   14.10
  -6  -9   0   -3.10   16.70
   6  -9   0   15.70   19.00
  -6  -9   0    8.50   13.10
  -6  -9  -1   55.79   17.70
  -6  -9  -1   57.09   24.10
   6  -9   1   70.99   25.60
  -6  -9  -2    7.20   17.40
   6  -9   2    4.10   19.00
  -7   0  18    9.80   21.90
   7   0 -18   40.70   17.00
   7   0 -17   -2.90   11.70
   7   0 -17   -5.80   10.90
  -7   0  17   -2.60   13.00
  -7   0  16  -11.60   12.70
   7   0 -16  -18.70    8.00
   7   0 -16  -13.20   14.50
  -7   0  15   12.10   11.80
   7   0 -15    2.80   11.50
   7   0 -15   -5.80    9.70
   7   0 -14  299.67   31.30
   7   0 -14  276.27   26.80
   7   0 -14  242.98   34.70
  -7   0  14  302.97   29.50
   7   0 -13   -9.50    7.40
  -7   0  13    9.00    8.70
   7   0 -13    1.30    7.80
   7   0 -13   -1.30    8.00
   7   0 -12  244.48   31.70
   7   0 -12  197.18   25.80
  -7   0  12  243.88   26.00
  -7   0  12  250.07   23.50
   7   0 -12  242.88   22.20
   7   0 -11   -0.80    8.70
   7   0 -11   -6.20    9.60
  -7   0  11    0.10    6.20
   7   0 -11   -3.20    6.00
   7   0 -10   -1.40    8.20
   7   0 -10   -2.20    9.00
   7   0 -10   18.80    6.50
  -7   0  10    6.20    9.00
  -7   0  10   21.50    7.10
  -7   0   9    0.60    4.40
   7   0  -9    3.40    8.40
   7   0  -9    4.00    8.20
  -7   0   9   22.70   10.30
   7   0  -9    6.10    5.00
   7   0  -8 2725.03  166.38
  -7   0   8 2821.82  159.18
  -7   0   8 2905.31  165.88
   7   0  -8 2748.53  158.88
   7   0  -8 2776.82  167.28
  -7   0   7   -1.20    2.80
   7   0  -7    7.30    8.00
  -7   0   7   -0.10    4.60
  -7   0   6 2719.03  159.58
  -7   0   6 2716.63  153.08
  -7   0   5    4.10    2.70
  -7   0   5    3.00    5.70
  -7   0   4  961.80   56.79
  -7   0   3   -1.20    2.80
  -7   0   3   -6.60    3.30
  -7   0   2   24.60    6.00
  -7   0   1    0.70    4.30
  -7   0   0 3873.71  227.98
   7   0   0 4089.49  228.68
   7   0   1  -11.10    3.80
  -7   0  -1    0.80    5.50
  -7   0  -2 4775.12  257.37
   7   0   2 4132.19  256.77
  -7   0  -3   -6.20    6.60
   7   0   3    2.70    4.40
   7   0   3    2.80    6.30
  -7   0  -4  632.64   51.29
   7   0   4  661.13   52.89
   7   0   4  855.81   45.60
   7   0   5   -0.40    3.20
  -7   0  -5   -7.70    5.00
   7   0   5    0.00    6.70
  -7   0  -6  100.89   18.90
   7   0   6  109.79   20.30
   7   0   6   87.09    7.30
   7   0   7   -3.60    8.10
  -7   0  -7   -8.20    9.30
  -7   0  -8   20.30   14.70
   7   0   8   24.30   12.20
  -7   0  -9    6.40   13.20
  -7   0 -10  303.47   35.60
  -7   0 -11   -3.80   14.00
  -7   0 -11   -0.20   13.40
  -7   0 -12   -3.30   15.00
  -7   0 -12    9.80   15.40
  -7   0 -13   -1.20   16.70
  -7   0 -13   -1.90   10.60
  -7   0 -14   47.80   23.50
  -7   0 -14   27.40   22.20
   7   1 -18   19.50   18.70
   7   1 -18    0.00   14.70
   7  -1 -18   23.90   19.70
   7  -1 -18   23.60   15.70
  -7   1  17    6.80   14.50
   7   1 -17   15.80   13.70
   7   1 -17   14.90   17.90
   7  -1 -17   21.50   12.20
  -7  -1  17  -32.50   14.60
   7  -1 -17  -23.10   14.80
  -7   1  16   87.99   18.40
   7   1 -16   45.90   15.90
   7   1 -16   46.10   19.60
  -7  -1  16   57.79   18.80
   7  -1 -16   62.69   21.50
   7  -1 -16   55.29   14.20
  -7   1  15    6.80   10.60
   7   1 -15    6.00   14.40
   7   1 -15    5.70   11.60
   7  -1 -15    1.70   14.10
   7  -1 -15   -2.50   13.20
   7  -1 -15   19.40    9.90
  -7  -1  15   -4.40   10.10
  -7   1  14   79.79   15.60
   7   1 -14  101.39   18.70
   7   1 -14   98.39   21.70
   7   1 -14  148.79   26.60
   7  -1 -14  125.99   16.70
   7  -1 -14  116.79   26.60
   7  -1 -14   90.39   20.50
  -7  -1  14   95.49   19.30
  -7   1  13   14.00    8.90
   7   1 -13   20.60   12.50
   7   1 -13   29.20   11.40
  -7   1  13    3.70   10.40
   7  -1 -13   16.60   14.10
  -7  -1  13   51.89   12.70
   7  -1 -13   32.40   12.60
   7  -1 -13   22.90    9.30
  -7   1  12  129.09   20.70
   7   1 -12   77.09   16.10
   7   1 -12  103.79   20.10
   7   1 -12   90.19   15.40
  -7   1  12   65.99   12.40
  -7  -1  12  100.09   16.50
  -7  -1  12  102.79   19.30
   7  -1 -12   72.69   12.10
   7  -1 -12   64.99   16.60
   7  -1 -12   56.09   16.20
   7   1 -11  531.35   46.60
  -7   1  11  595.34   45.20
  -7   1  11  613.44   39.00
   7   1 -11  528.15   44.30
   7   1 -11  541.85   40.90
   7  -1 -11  562.04   37.60
   7  -1 -11  554.04   44.90
  -7  -1  11  595.74   45.30
  -7  -1  11  535.05   41.10
  -7   1  10   69.89   14.20
   7   1 -10   48.10   14.90
  -7   1  10   54.99    8.70
   7   1 -10   67.49   12.00
   7   1 -10   80.69   16.70
   7  -1 -10   40.40   13.00
   7  -1 -10   51.59    8.30
  -7  -1  10   58.89   13.20
  -7  -1  10   44.40   13.50
   7   1  -9  465.85   40.00
   7   1  -9  474.35   35.50
  -7   1   9  552.04   39.70
   7   1  -9  495.95   40.40
   7  -1  -9  561.14   40.40
  -7  -1   9  526.05   40.60
  -7  -1   9  503.65   35.70
   7  -1  -9  492.45   31.40
   7   1  -8  264.07   27.60
  -7   1   8  299.37   26.10
   7   1  -8  284.47   27.60
  -7  -1   8  267.67   26.40
   7  -1  -8  275.37   25.80
  -7  -1   8  291.57   22.70
   7  -1  -8  296.97   17.70
   7   1  -7   -3.50    7.20
  -7   1   7    4.70    6.60
   7   1  -7    0.90    5.40
  -7  -1   7   16.00    5.90
   7  -1  -7    3.50    7.50
  -7  -1   7    8.50    7.60
   7   1  -6   26.80    9.60
   7   1  -6   19.70    9.70
  -7   1   6   28.00    8.30
  -7  -1   6   17.90    5.90
   7  -1  -6   26.00    8.50
  -7  -1   6   38.00   10.20
   7   1  -5  276.57   26.70
  -7   1   5  357.56   25.50
  -7  -1   5  333.67   23.30
  -7  -1   5  327.37   26.40
   7   1  -4  290.07   24.50
  -7   1   4  289.87   22.20
  -7   1   4  282.07   16.20
  -7  -1   4  241.28   23.10
  -7   1   3    5.70    5.40
   7   1  -3    5.70    5.30
  -7   1   3    6.20    2.90
  -7  -1   3    0.70    5.10
   7  -1  -3    2.50    2.90
   7   1  -2  836.52   52.39
  -7   1   2  767.22   47.90
   7  -1  -2  780.52   48.50
   7   1  -1   93.39   11.50
  -7   1   1   75.99    9.40
  -7  -1   1  108.99   12.90
   7  -1  -1   64.69   10.20
   7   1   0  890.71   56.19
  -7   1   0  843.52   55.79
   7  -1   0  896.31   56.99
  -7  -1   0  911.31   58.79
   7  -1   0  914.01   57.59
   7   1   1  152.68   14.20
  -7   1  -1  137.09   15.50
   7  -1   1  135.59   15.10
   7  -1   1  140.89   15.80
  -7  -1  -1  189.48   18.80
  -7   1  -2    1.30    5.90
   7   1   2   12.30    4.90
  -7  -1  -2    3.00    8.20
   7  -1   2    5.80    5.30
   7  -1   2   10.90    7.60
   7   1   3  463.85   32.50
  -7   1  -3  493.35   38.70
   7   1   3  562.14   41.40
   7  -1   3  494.85   39.30
   7  -1   3  554.74   35.20
  -7  -1  -3  539.25   41.00
   7   1   4    9.60    9.40
  -7   1  -4   14.20    9.20
   7   1   4   20.30    4.50
   7  -1   4    8.70    5.30
  -7  -1  -4   17.90    9.00
   7  -1   4   13.30    9.30
   7   1   5  453.45   26.00
   7   1   5  419.36   25.90
   7   1   5  390.96   37.40
  -7   1  -5  453.55   37.40
   7  -1   5  523.95   31.30
   7  -1   5  439.26   38.90
  -7  -1  -5  451.75   39.20
  -7   1  -6  408.46   36.80
   7   1   6  374.46   37.00
  -7  -1  -6  397.86   37.80
   7  -1   6  432.86   38.20
   7  -1   6  438.56   28.60
  -7   1  -7   -0.40    8.20
   7   1   7   -4.00   10.80
   7  -1   7    3.50    4.90
   7  -1   7    9.80    9.60
  -7  -1  -7    2.80    9.90
   7   1   8 1022.60   75.59
  -7   1  -8 1051.49   74.29
   7  -1   8 1049.20   61.39
   7  -1   8  890.61   73.89
  -7  -1  -8 1055.89   74.69
  -7   1  -9    3.40   12.20
  -7  -1  -9    9.80   13.80
   7  -1   9    6.10    4.60
  -7   1 -10  117.29   25.20
  -7   1 -10  162.28   25.90
  -7  -1 -10  146.39   27.10
  -7   1 -11   -0.20   14.80
  -7   1 -11   29.50   14.80
  -7  -1 -11    8.20   15.60
  -7   1 -12   44.70   18.50
  -7   1 -12   21.90   17.30
  -7  -1 -12   28.80   17.30
  -7  -1 -12   25.00   15.10
  -7   1 -13   -3.30   14.70
  -7   1 -13   22.40   16.70
  -7  -1 -13    7.00   18.20
  -7  -1 -13    4.40   18.80
  -7  -1 -14   -0.70   18.50
   7   2 -17   78.79   22.20
   7   2 -17   57.89   20.30
   7  -2 -17   61.69   15.30
   7  -2 -17   49.00   20.30
   7   2 -16   30.80   16.70
   7   2 -16    8.90   14.30
  -7  -2  16   20.20   14.90
   7  -2 -16   -3.50   14.30
   7  -2 -16   10.30    9.80
   7   2 -15  201.78   33.70
   7   2 -15  210.98   27.30
  -7  -2  15  190.18   25.80
   7  -2 -15  192.68   22.60
   7  -2 -15  208.18   31.50
   7   2 -14   18.30   12.90
   7   2 -14  -27.80   11.20
   7  -2 -14    1.20   12.60
   7  -2 -14    0.40   11.10
  -7  -2  14    4.50   12.30
   7  -2 -14    9.80   13.10
   7   2 -13   68.09   20.00
   7   2 -13   40.60   14.30
  -7   2  13   50.89   14.70
   7   2 -13   37.80   14.20
  -7  -2  13   47.90   15.20
   7  -2 -13   27.50    9.60
   7  -2 -13   36.40   14.80
   7   2 -12  104.69   18.00
   7   2 -12   90.29   18.20
   7   2 -12   83.99   20.90
   7  -2 -12   95.99   12.90
   7  -2 -12   94.59   18.80
  -7  -2  12  112.49   18.50
   7   2 -11  -13.70    9.60
  -7   2  11    3.30    8.00
   7   2 -11    1.10    8.90
   7   2 -11   -0.10    8.70
  -7  -2  11    3.90    9.60
   7  -2 -11    1.50    4.90
   7  -2 -11   16.30   10.20
  -7  -2  11    1.30    7.20
   7   2 -10   31.60   12.10
   7   2 -10   28.10   13.50
   7   2 -10   35.30   11.40
  -7   2  10   26.30   10.30
   7  -2 -10   34.80   11.70
  -7  -2  10   31.30   12.80
   7  -2 -10   45.90    7.10
  -7  -2  10   24.40   10.90
   7   2  -9   60.99   14.60
  -7   2   9   50.89   11.80
   7   2  -9   54.39   13.10
   7  -2  -9   61.89   12.90
  -7  -2   9   75.89   13.90
  -7  -2   9   34.60   11.00
   7  -2  -9   59.79    6.80
   7   2  -8   -0.50    7.90
  -7   2   8    8.10    6.30
   7   2  -8   -0.70    5.90
  -7  -2   8   10.20    7.10
  -7  -2   8    7.50    8.10
  -7   2   7    1.10    5.10
   7   2  -7   -3.50    5.80
   7   2  -7    6.70    6.50
   7  -2  -7   13.00    6.50
  -7  -2   7   17.70    7.30
   7   2  -6  466.65   37.90
  -7   2   6  452.45   32.80
   7   2  -6  435.16   36.40
  -7  -2   6  536.05   34.70
   7  -2  -6  476.85   33.50
  -7  -2   6  449.66   36.10
   7   2  -5  657.73   47.90
  -7   2   5  722.53   44.90
  -7  -2   5  724.33   46.30
  -7  -2   5  645.94   47.90
   7   2  -4   96.29   13.90
  -7   2   4   44.30    8.50
  -7  -2   4   72.29   12.90
   7  -2  -4   61.89    6.40
  -7  -2   4  102.39   16.30
  -7   2   3 3358.06  186.88
  -7   2   3 3421.36  188.78
   7   2  -3 2878.11  191.38
   7  -2  -3 3608.84  187.28
  -7  -2   3 3140.59  198.68
   7  -2  -3 3277.37  194.48
  -7  -2   3 3423.76  193.18
  -7   2   2 1236.18   69.89
   7   2  -2 1065.89   72.69
  -7  -2   2 1189.58   74.99
   7  -2  -2 1177.38   69.99
  -7   2   1  645.94   43.20
   7   2  -1  683.83   45.50
   7  -2  -1  714.33   44.00
   7  -2  -1  631.64   46.50
   7   2   0   13.80    7.00
  -7   2   0    7.80    5.80
   7  -2   0   10.00    6.20
   7  -2   0   10.80    7.40
   7   2   1 2157.38  119.69
  -7   2  -1 2001.40  120.39
   7  -2   1 1963.80  125.79
   7  -2   1 1950.50  120.89
  -7  -2  -1 2057.59  124.89
   7   2   2   35.90    7.30
   7  -2   2   26.10    9.40
   7  -2   2   14.90    8.10
  -7  -2  -2   18.40    9.80
   7   2   3  101.29   10.80
  -7   2  -3   85.19   14.60
   7  -2   3   79.59   16.10
  -7  -2  -3   89.79   16.50
   7  -2   3   68.59   12.60
  -7   2  -4  133.19   19.30
   7   2   4  110.09   10.90
  -7  -2  -4  108.49   20.90
   7  -2   4  120.99   14.90
   7  -2   4  138.59   21.40
  -7   2  -5  217.18   24.20
   7   2   5  196.48   13.20
   7  -2   5  180.28   18.60
  -7  -2  -5  159.68   25.40
   7  -2   5  182.08   26.50
  -7   2  -6  126.09   20.80
  -7   2  -6  108.29   18.30
   7  -2   6  129.09   15.40
  -7  -2  -6  119.29   20.50
   7  -2   6  172.78   25.90
  -7   2  -7  339.97   35.60
  -7   2  -7  357.76   30.70
   7  -2   7  360.06   38.00
   7  -2   7  406.26   29.70
  -7  -2  -7  397.36   39.10
  -7   2  -8   70.09   12.90
  -7   2  -8   68.29   16.30
  -7   2  -8   46.50   16.80
   7  -2   8   67.29   20.30
   7  -2   8   55.59   11.60
  -7  -2  -8   63.69   19.20
  -7   2  -9  377.96   37.80
  -7   2  -9  422.56   39.40
  -7  -2  -9  370.76   42.70
   7  -2   9  412.16   31.00
  -7   2 -10    9.40   10.40
  -7   2 -10   24.70   15.40
  -7  -2 -10    3.30   14.80
   7  -2  10    7.50    8.20
  -7   2 -11   99.19   23.10
  -7   2 -11  138.29   25.10
   7  -2  11  142.69   16.40
  -7  -2 -11  106.09   27.40
  -7   2 -12    9.10   13.30
  -7   2 -12    4.00   14.90
  -7  -2 -12   23.20   16.50
  -7   2 -13   -9.60   14.60
  -7   2 -13    5.60   12.10
  -7  -2 -13   13.90   17.90
  -7  -2 -13    3.80   17.00
  -7   2 -14    1.70   18.60
  -7   2 -14   23.40   20.30
  -7  -2 -14   21.00   21.00
   7   3 -17   -7.70   16.70
   7   3 -17   33.00   16.50
   7  -3 -17   -9.70   11.80
   7  -3 -17   -5.70   14.60
   7  -3 -17  -16.80   10.30
   7   3 -16   21.70   19.50
   7   3 -16   24.10   17.90
   7  -3 -16   -3.60    8.90
   7  -3 -16  -10.00   12.50
   7  -3 -16   -0.40   15.50
   7   3 -15  -28.80    9.90
   7   3 -15    3.40   16.70
   7  -3 -15  -21.30   13.30
   7  -3 -15   30.50   14.70
   7  -3 -15   10.50    9.30
   7   3 -14   23.30   16.90
   7   3 -14    2.50   11.70
  -7  -3  14   14.80   14.40
   7  -3 -14   21.80   14.20
   7  -3 -14   32.90   17.50
   7   3 -13   19.30   13.90
   7   3 -13   41.40   18.90
   7  -3 -13   15.10   13.40
  -7  -3  13    8.00   14.40
   7  -3 -13   24.00   13.20
   7  -3 -13   40.00   10.00
   7   3 -12   52.69   16.80
   7   3 -12   73.19   16.60
   7  -3 -12   62.29   18.60
   7  -3 -12   48.60   10.50
   7  -3 -12   78.89   16.60
  -7  -3  12   92.39   18.40
   7   3 -11   83.49   21.20
   7   3 -11   99.39   19.60
  -7   3  11   81.59   15.60
   7   3 -11   99.19   19.80
   7  -3 -11   96.69   20.50
   7  -3 -11   69.69   10.80
  -7  -3  11  101.49   18.30
   7  -3 -11   49.20   14.80
   7   3 -10   41.30   16.10
  -7   3  10   39.60   10.90
   7   3 -10   57.29   15.60
   7   3 -10   26.70   11.80
   7  -3 -10   29.20    7.40
   7  -3 -10   40.10   15.50
   7  -3 -10   26.30   11.30
  -7  -3  10   21.30   11.00
  -7  -3  10   44.20   14.60
   7   3  -9 1083.09   77.19
   7   3  -9 1174.08   79.19
  -7   3   9 1119.99   72.19
   7  -3  -9 1065.79   66.89
   7  -3  -9 1158.68   72.49
   7  -3  -9 1130.89   79.19
  -7  -3   9 1217.38   77.59
  -7  -3   9 1098.79   81.09
  -7  -3   9 1142.79   74.79
  -7   3   8   26.10    8.90
   7   3  -8   34.10   14.20
   7   3  -8   36.30   11.70
   7  -3  -8   18.10    5.10
   7  -3  -8   19.80    8.40
  -7  -3   8   26.30   14.50
   7  -3  -8   24.90   13.00
  -7  -3   8   25.70    9.80
   7  -3  -8   35.20    6.00
  -7  -3   8   22.30   10.80
   7   3  -7 1295.07   83.19
  -7   3   7 1220.08   76.59
   7   3  -7 1224.78   83.29
  -7  -3   7 1245.58   81.89
  -7  -3   7 1350.56   81.49
   7  -3  -7 1245.38   84.19
   7  -3  -7 1228.28   72.89
   7  -3  -7 1274.97   73.69
   7  -3  -7 1219.08   76.99
  -7  -3   7 1291.67   86.29
  -7   3   6   87.09   10.80
   7   3  -6   86.19   16.40
   7  -3  -6   50.09   15.00
  -7  -3   6  103.59   15.50
  -7  -3   6   74.59   16.90
   7  -3  -6   73.39    7.90
  -7  -3   6   62.89   13.10
  -7   3   5  108.09   11.90
   7   3  -5  133.89   16.30
   7  -3  -5  123.39   20.10
  -7  -3   5  129.69   16.80
  -7  -3   5  140.99   17.70
  -7  -3   5  126.99   20.60
   7  -3  -5  108.19   10.80
  -7   3   4 1311.77   79.69
   7   3  -4 1495.25   87.59
   7  -3  -4 1263.67   79.99
  -7  -3   4 1315.97   85.39
  -7  -3   4 1305.77   85.89
  -7  -3   4 1391.26   88.99
   7  -3  -4 1506.45   89.09
   7   3  -3   14.00    7.30
  -7   3   3   21.20    5.40
  -7   3   3   17.70    6.00
   7  -3  -3   22.10    6.20
  -7  -3   3   21.70    7.90
  -7  -3   3   19.30    9.40
   7  -3  -3    9.00    8.50
  -7   3   2  658.53   44.50
   7   3  -2  772.12   48.70
   7  -3  -2  629.94   44.30
   7  -3  -2  674.63   49.70
  -7  -3   2  704.83   48.90
  -7   3   1  319.17   26.10
   7   3  -1  321.67   27.50
   7  -3  -1  359.06   27.30
   7  -3  -1  381.76   30.80
  -7   3   0   81.29   13.60
   7   3   0   98.09   14.40
   7  -3   0   97.29   16.00
   7  -3   0   84.69   13.80
  -7  -3   0   90.49   14.30
  -7   3  -1 1686.73  110.09
  -7   3  -1 1761.02  109.39
   7  -3   1 1840.02  107.59
  -7  -3  -1 1654.83  104.49
   7  -3   1 1728.33  106.89
  -7   3  -2    7.10    8.10
  -7   3  -2    7.40    8.50
   7   3   2    9.50    6.80
   7  -3   2    0.00    7.70
  -7  -3  -2   -6.20    5.50
  -7  -3  -2    9.00   10.30
   7  -3   2   22.10    9.20
  -7   3  -3  608.04   43.80
   7   3   3  539.75   38.50
  -7   3  -3  635.04   45.50
  -7  -3  -3  532.05   38.70
  -7  -3  -3  528.85   45.80
   7  -3   3  622.24   42.40
   7  -3   3  545.85   44.80
  -7   3  -4   31.00   10.90
   7   3   4   35.80    7.90
  -7   3  -4   23.30   11.60
   7  -3   4   25.50    9.90
   7  -3   4   32.30   12.10
  -7  -3  -4   27.30   13.70
  -7  -3  -4   24.50    7.50
   7   3   5  367.16   26.10
  -7   3  -5  349.57   32.70
  -7   3  -5  452.35   35.70
  -7  -3  -5  356.06   37.60
   7  -3   5  435.76   32.90
   7  -3   5  386.26   36.80
   7   3   6  176.98   13.40
  -7   3  -6  172.28   20.60
  -7   3  -6  158.48   20.30
  -7   3  -6  186.18   26.50
  -7  -3  -6  161.98   27.20
   7  -3   6  160.88   20.30
   7  -3   6  172.28   27.60
  -7   3  -7  337.97   30.60
  -7   3  -7  337.67   33.40
  -7   3  -7  284.37   31.00
  -7  -3  -7  409.66   40.60
   7  -3   7  310.27   29.20
   7  -3   7  348.87   36.30
  -7   3  -8   72.19   15.10
  -7   3  -8   85.79   23.50
  -7   3  -8  118.69   20.20
  -7  -3  -8  128.59   40.70
   7  -3   8   97.79   16.50
  -7   3  -9   12.90   14.60
  -7   3  -9   23.70   13.20
  -7   3  -9   25.90   10.90
  -7  -3  -9    9.90   16.20
   7  -3   9   -1.10    9.80
  -7   3 -10   26.20   10.80
  -7   3 -10    7.90   13.20
  -7   3 -10    5.70   13.20
   7  -3  10   11.30   10.90
  -7  -3 -10   -5.40   15.10
  -7   3 -11   17.50   15.70
  -7   3 -11   -2.10    9.80
  -7   3 -11    1.50   10.70
   7  -3  11   27.80   11.60
  -7  -3 -11   34.60   20.30
  -7   3 -12   16.20   12.20
  -7   3 -12   11.70   16.70
  -7   3 -12   11.10   16.70
   7  -3  12   23.60   11.80
  -7  -3 -12   23.60   21.10
  -7   3 -13  -11.90   20.40
  -7   3 -13   16.90   17.00
  -7   3 -13   -6.20   10.10
  -7  -3 -13   25.30   19.80
  -7  -3 -13    7.60   17.30
   7  -3  13   19.90    7.90
   7   4 -16    2.10   14.40
   7   4 -16   -5.90   16.80
   7  -4 -16   20.60   11.50
   7  -4 -16    7.50   15.50
   7  -4 -16   -7.90   14.10
   7   4 -15   13.30   19.80
   7   4 -15   27.00   15.00
   7  -4 -15   46.00   13.00
   7  -4 -15   72.49   18.90
   7  -4 -15   35.60   17.50
   7   4 -14   15.30   18.10
   7   4 -14   10.00   13.80
   7  -4 -14    3.50   13.50
   7  -4 -14    5.10    9.00
   7  -4 -14   21.30   13.80
   7   4 -13   17.70   13.30
   7   4 -13   42.50   20.10
   7  -4 -13   43.30   12.20
   7  -4 -13   41.40   16.60
   7  -4 -13   38.70   13.70
   7   4 -12  149.39   29.40
   7   4 -12  215.48   28.10
  -7  -4  12  172.18   26.70
  -7  -4  12  133.19   28.80
   7  -4 -12  167.28   18.00
   7  -4 -12  184.48   29.00
   7  -4 -12  165.48   23.80
   7   4 -11  498.65   45.50
   7  -4 -11  408.46   36.60
   7  -4 -11  471.45   42.60
  -7  -4  11  411.06   46.90
   7  -4 -11  443.86   33.10
  -7  -4  11  437.36   40.10
   7   4 -10  326.67   36.10
  -7  -4  10  292.57   37.10
   7  -4 -10  320.77   28.10
   7  -4 -10  333.07   34.60
   7  -4 -10  309.47   25.60
  -7  -4  10  311.37   32.20
   7   4  -9  415.86   38.20
   7   4  -9  401.16   35.90
   7  -4  -9  418.26   30.40
  -7  -4   9  371.76   35.60
   7  -4  -9  354.46   37.30
  -7  -4   9  340.37   35.50
  -7  -4   9  492.45   43.90
   7  -4  -9  368.46   30.30
   7  -4  -9  401.06   28.60
   7   4  -8  496.25   42.30
   7   4  -8  527.15   44.80
   7  -4  -8  497.65   34.30
   7  -4  -8  504.85   35.60
   7  -4  -8  518.95   35.80
  -7  -4   8  481.25   46.30
  -7  -4   8  491.45   41.40
  -7  -4   8  398.36   39.50
   7  -4  -8  626.94   45.70
   7   4  -7   14.10    9.80
   7   4  -7   18.80    9.90
   7  -4  -7   30.80    7.60
   7  -4  -7   44.50   13.50
  -7  -4   7   37.90   12.40
  -7  -4   7    7.60   11.80
  -7  -4   7    6.80    9.90
   7  -4  -7   37.50    8.30
   7   4  -6  529.55   43.40
  -7   4   6  521.85   34.50
  -7  -4   6  554.74   43.10
   7  -4  -6  596.74   46.80
  -7  -4   6  576.34   43.50
   7  -4  -6  549.65   36.70
  -7  -4   6  517.95   45.80
  -7   4   5   89.49    8.50
   7   4  -5  113.89   17.70
  -7  -4   5   67.79   17.60
   7  -4  -5   65.79   17.00
  -7  -4   5  118.49   18.50
  -7  -4   5  109.29   17.50
   7  -4  -5   62.29   10.60
   7   4  -4   17.20   10.10
  -7   4   4    7.40    3.10
   7  -4  -4    6.60    6.30
   7  -4  -4    8.50   10.70
  -7  -4   4   -6.60    9.20
  -7  -4   4   22.80   10.60
  -7  -4   4    0.00    7.70
  -7   4   3  114.99    8.40
   7   4  -3  122.99   18.90
   7  -4  -3   95.89   17.00
  -7  -4   3  111.89   17.70
   7  -4  -3   98.79   13.50
  -7  -4   3   94.99   17.80
  -7   4   2  228.98   14.90
  -7   4   2  205.48   21.20
   7   4  -2  225.28   23.50
   7  -4  -2  203.28   23.50
  -7  -4   2  238.98   24.30
  -7  -4   2  202.48   22.50
   7  -4  -2  213.28   21.10
   7   4  -1   30.20   10.40
  -7   4   1    6.60    9.80
  -7  -4   1   26.60   11.00
   7  -4  -1   12.90    7.50
   7  -4  -1    9.40    8.40
  -7   4   0  474.65   35.90
  -7   4   0  450.15   40.40
   7   4   0  412.26   35.10
   7  -4   0  468.55   38.20
  -7  -4   0  445.96   36.40
   7  -4   0  445.96   35.30
   7   4   1  958.30   59.89
  -7   4  -1  810.62   63.69
  -7   4  -1  824.12   59.69
  -7   4  -1  805.12   53.89
  -7  -4  -1 1010.80   61.39
   7  -4   1  841.22   60.49
   7  -4   1  918.91   61.89
  -7   4  -2  135.29   20.40
   7   4   2  117.09   17.50
  -7   4  -2  150.78   15.40
  -7   4  -2  143.19   22.40
   7  -4   2  138.29   20.70
   7  -4   2  154.08   20.30
  -7  -4  -2  146.69   22.60
   7   4   3  392.96   28.70
  -7   4  -3  310.27   31.30
  -7   4  -3  290.67   31.40
  -7   4  -3  347.67   27.20
   7  -4   3  311.77   32.00
  -7  -4  -3  352.56   28.60
   7  -4   3  285.87   30.10
  -7  -4  -3  343.17   36.10
  -7   4  -4  195.38   25.20
  -7   4  -4  227.18   25.60
  -7   4  -4  183.78   20.90
  -7  -4  -4  223.68   20.50
   7  -4   4  236.08   24.40
  -7  -4  -4  158.98   27.60
   7  -4   4  222.38   25.40
  -7   4  -5   14.90   10.40
  -7   4  -5   33.40   14.00
  -7   4  -5   17.00    9.90
   7   4   5   25.80    8.00
  -7  -4  -5   36.00    9.40
   7  -4   5   33.90   11.90
   7  -4   5   40.10   15.50
  -7  -4  -5   13.20   11.70
  -7   4  -6   92.89   18.30
  -7   4  -6   65.09   17.80
   7   4   6   76.89   11.40
  -7   4  -6   85.49   15.70
   7  -4   6   84.79   16.70
  -7  -4  -6   73.99   20.60
   7  -4   6   71.79   19.00
  -7  -4  -6   71.09   11.50
  -7   4  -7   84.59   19.10
  -7   4  -7  114.29   19.50
   7   4   7  128.49   12.30
   7  -4   7  111.59   20.10
  -7  -4  -7  107.39   24.50
  -7   4  -8   17.80   15.00
  -7   4  -8   20.10   12.80
  -7   4  -8   22.40   13.60
  -7  -4  -8   19.40   18.20
   7  -4   8   32.80   12.90
  -7   4  -9   16.20   13.10
  -7   4  -9   15.60   12.30
  -7   4  -9  -12.90   11.10
   7  -4   9    3.90   10.80
  -7  -4  -9   13.40   17.00
  -7   4 -10   12.80   13.50
  -7   4 -10   11.40   12.40
  -7   4 -10    6.40   13.70
   7  -4  10    9.30   12.30
  -7  -4 -10    6.80   17.00
  -7   4 -11   41.10   17.90
  -7   4 -11   77.79   17.50
  -7   4 -11   60.49   23.00
  -7  -4 -11   27.00   19.80
   7  -4  11   79.69   17.90
  -7   4 -12   28.30   21.20
  -7   4 -12   13.70   16.30
  -7  -4 -12  -15.20   18.10
   7  -4  12   59.09   16.60
  -7   4 -13   16.90   18.10
  -7   4 -13    1.70   14.30
  -7  -4 -13  -13.40   19.40
   7  -4  13   -7.80   11.60
  -7  -4 -13  -11.20   17.40
   7   5 -15   -0.30   15.50
   7  -5 -15   -8.10   10.80
   7  -5 -15  -31.50   11.50
   7  -5 -15   17.30   11.50
   7   5 -14   24.70   20.00
   7   5 -14    3.50   18.30
   7  -5 -14   20.60   15.20
   7  -5 -14   18.70   12.10
   7  -5 -14   31.20   12.40
  -7  -5  14   11.40   21.20
   7   5 -13   14.70   18.00
  -7  -5  13    9.80   19.70
   7  -5 -13    3.00   11.60
   7  -5 -13   12.10    9.40
   7  -5 -13   -8.40   11.60
   7   5 -12  -16.00   14.60
   7  -5 -12    7.50    9.20
   7  -5 -12    6.30    9.70
  -7  -5  12   12.60   18.40
   7  -5 -12  -20.20   14.00
   7   5 -11  -18.00   12.20
  -7  -5  11   15.30   16.40
   7  -5 -11  -14.70    7.70
   7  -5 -11   -7.70    8.00
   7  -5 -11   -0.60   13.70
   7   5 -10  130.49   25.90
   7  -5 -10  107.19   14.70
   7  -5 -10   98.39   14.90
   7  -5 -10  115.69   17.70
   7  -5 -10  108.79   22.30
  -7  -5  10  122.69   27.30
   7   5  -9  -10.00   11.60
   7  -5  -9    3.00    7.10
  -7  -5   9   -5.10   13.10
  -7  -5   9   33.20   12.40
   7  -5  -9   16.10    9.90
   7  -5  -9    1.20    7.00
   7  -5  -9   -3.70   10.90
  -7  -5   8    1.10   10.70
   7  -5  -8   21.20   13.80
  -7  -5   8   48.20   22.10
   7  -5  -8   19.80    8.30
  -7  -5   8   16.10   11.00
  -7  -5   7  -11.40    8.70
   7  -5  -7   18.30   13.70
  -7  -5   7    1.30   11.30
   7  -5  -7    8.80    8.00
  -7  -5   7   16.00   14.80
   7   5  -6  176.58   25.40
   7  -5  -6  212.08   27.80
  -7  -5   6  240.48   27.20
   7  -5  -6  211.58   21.40
  -7  -5   6  301.77   28.00
  -7  -5   6  226.98   29.20
   7   5  -5   18.90   12.00
  -7  -5   5   26.30   11.40
   7  -5  -5   33.00   10.20
  -7  -5   5   16.90   14.10
   7  -5  -5   18.80   13.30
  -7  -5   5   18.00   10.30
   7   5  -4   26.70   12.40
   7  -5  -4   19.80    8.40
   7  -5  -4   10.20   12.20
  -7  -5   4   11.30   10.10
  -7  -5   4   17.00    9.60
  -7  -5   4   39.20   13.20
   7   5  -3  183.88   30.10
  -7  -5   3  211.88   27.30
  -7  -5   3  168.38   29.10
   7  -5  -3  239.38   22.60
   7  -5  -3  205.08   24.50
  -7  -5   3  172.18   20.80
   7   5  -2  306.87   30.80
  -7   5   2  326.67   34.80
  -7  -5   2  307.07   29.00
   7  -5  -2  318.07   32.30
   7  -5  -2  305.67   28.30
  -7  -5   2  306.17   32.70
   7   5  -1  155.88   18.80
  -7   5   1   95.99   18.80
  -7   5   1  123.89   23.90
  -7  -5   1  141.89   22.80
   7  -5  -1  126.89   18.90
  -7  -5   1  127.39   19.50
   7  -5  -1  110.69   20.90
  -7   5   0  784.82   47.50
  -7   5   0  779.52   57.69
   7   5   0  788.32   57.69
  -7   5   0  814.02   62.99
  -7  -5   0  856.01   59.89
   7  -5   0  854.11   58.29
   7  -5   0  783.72   59.29
  -7   5  -1   -1.90    8.60
   7   5   1   -2.40    7.90
  -7   5  -1    4.30    9.90
  -7   5  -1    2.40    5.00
  -7  -5  -1   -3.80    9.40
   7  -5   1    2.50    8.30
   7  -5   1    2.80   11.10
  -7   5  -2   44.40    8.90
  -7   5  -2   41.50   14.70
  -7   5  -2   54.49   15.10
   7   5   2   46.60   13.50
  -7  -5  -2   56.59   14.60
   7  -5   2   38.90   12.60
   7  -5   2   45.10   13.30
  -7   5  -3  540.55   36.60
   7   5   3  552.34   41.60
  -7   5  -3  487.65   42.50
  -7   5  -3  545.15   46.10
   7  -5   3  501.45   43.20
  -7  -5  -3  536.85   40.90
   7  -5   3  445.46   43.30
  -7   5  -4    5.00   11.90
  -7   5  -4   19.10    9.10
  -7   5  -4   10.90   12.80
   7   5   4   37.80   11.30
  -7  -5  -4   23.10   11.00
   7  -5   4   23.10   13.60
  -7  -5  -4   28.90   15.10
   7  -5   4   35.30   13.90
  -7   5  -5  300.07   26.40
   7   5   5  238.68   24.80
  -7   5  -5  253.57   31.60
  -7   5  -5  340.17   34.10
   7  -5   5  279.47   30.30
  -7  -5  -5  257.67   34.80
  -7  -5  -5  240.58   25.10
  -7   5  -6   37.60   11.50
   7   5   6   28.30    9.60
  -7   5  -6   44.90   17.00
  -7   5  -6   56.19   17.00
   7  -5   6   16.00   12.80
  -7  -5  -6   20.10   11.00
  -7  -5  -6    4.50   11.80
  -7   5  -7   11.80   14.00
  -7   5  -7   29.70   12.00
  -7   5  -7    2.50   13.30
  -7  -5  -7   23.30    9.50
  -7  -5  -7   25.80   15.70
   7  -5   7   -4.30   13.00
  -7   5  -8  218.98   28.50
  -7   5  -8  199.08   30.60
  -7   5  -8  208.68   26.70
  -7  -5  -8  182.98   34.00
  -7  -5  -8  172.38   18.00
   7  -5   8  202.68   26.50
  -7   5  -9   -9.90   13.50
  -7   5  -9    7.00   15.90
  -7  -5  -9  -11.00   18.20
   7  -5   9   17.30   14.30
  -7   5 -10   43.60   16.60
  -7   5 -10    9.50   13.00
   7  -5  10   39.40   17.50
  -7  -5 -10   14.20   22.20
  -7   5 -11   18.10   15.60
  -7   5 -11   35.70   17.80
   7  -5  11   16.70   15.70
  -7  -5 -11   -4.50   20.70
  -7   5 -12   -3.90   12.60
  -7   5 -12   10.60   15.40
  -7  -5 -12   22.40   22.70
   7   6 -14  -11.80   16.80
   7  -6 -14   20.80   16.40
   7  -6 -14   -8.50   12.10
   7  -6 -14    2.20   11.00
   7  -6 -14   30.70   13.30
   7   6 -13   20.50   19.80
   7  -6 -13   58.39   22.90
   7  -6 -13   46.50   14.80
   7  -6 -13   26.30   13.70
   7  -6 -13   40.40   13.50
  -7  -6  13    1.80   20.40
   7   6 -12    2.80   17.40
   7  -6 -12  -19.00   10.60
   7  -6 -12    4.40   14.10
   7  -6 -12   -9.20    8.80
  -7  -6  12  -22.60   18.20
   7  -6 -12   -8.30   10.80
   7   6 -11   28.50   17.80
   7  -6 -11   11.20    9.70
   7  -6 -11   32.00   10.30
   7  -6 -11   13.90   16.20
   7  -6 -11   17.70   12.70
  -7  -6  11    8.00   19.40
   7   6 -10   14.60   15.60
   7  -6 -10   -4.60    9.40
   7  -6 -10  -16.90    8.80
   7  -6 -10    1.90   13.70
   7  -6 -10   -2.60    6.30
  -7  -6  10  -20.50   14.30
   7  -6  -9    3.80    8.50
  -7  -6   9  -31.40   14.30
   7  -6  -9   17.30   11.50
   7  -6  -9   16.90   16.00
   7  -6  -8   58.59   13.50
   7  -6  -8   43.60   18.50
  -7  -6   8   27.00   18.80
   7  -6  -7    3.30    8.10
  -7  -6   7  -11.70   11.00
  -7  -6   7    5.50   12.20
   7  -6  -7  -10.40   12.80
   7  -6  -6  235.68   24.40
  -7  -6   6  195.48   33.20
  -7  -6   6  208.58   26.30
   7  -6  -6  249.48   31.30
  -7  -6   5  103.19   18.60
   7  -6  -5   99.49   17.60
   7  -6  -4   19.70   17.00
  -7  -6   4   32.60   18.00
  -7  -6   4   25.40   11.90
   7  -6  -4   15.90    9.70
   7   6  -3  526.15   46.70
  -7  -6   3  545.35   49.50
   7  -6  -3  520.25   47.80
   7  -6  -3  525.15   42.40
   7   6  -2  225.68   27.10
  -7  -6   2  181.58   24.20
   7  -6  -2  271.37   28.50
   7  -6  -2  195.28   24.00
  -7  -6   2  195.18   30.50
   7   6  -1  446.06   40.00
   7  -6  -1  492.35   43.80
   7  -6  -1  443.56   39.70
  -7  -6   1  443.06   37.90
  -7  -6   1  444.66   42.30
  -7   6   0   44.20   16.20
   7   6   0   37.70   15.10
  -7  -6   0   47.70   13.50
  -7  -6   0   52.69   16.60
   7  -6   0   59.29   17.70
  -7   6  -1  109.79   21.60
  -7   6  -1   88.79    8.50
   7   6   1  101.69   23.20
   7  -6   1  114.59   21.10
   7  -6   1  105.79   22.30
  -7  -6  -1  102.09   20.50
  -7   6  -2  118.29   12.70
  -7   6  -2   99.69   21.60
   7   6   2  115.89   20.90
  -7  -6  -2   89.29   19.60
   7  -6   2  103.49   25.00
   7  -6   2  114.29   22.40
  -7   6  -3   -5.60    7.70
   7   6   3   14.20   10.90
  -7   6  -3    3.30    7.00
  -7  -6  -3   10.40   10.60
  -7   6  -4   32.60   15.90
  -7   6  -4   16.10   10.20
   7   6   4    7.20   11.10
   7  -6   4   36.00   16.70
  -7  -6  -4   13.50   12.80
   7   6   5  196.98   23.90
  -7   6  -5  212.88   22.10
  -7   6  -5  235.88   33.40
  -7  -6  -5  195.88   36.40
   7  -6   5  161.18   26.90
  -7  -6  -5  182.68   24.10
  -7   6  -6   35.80   18.70
   7   6   6    6.90   10.30
  -7   6  -6   18.40   10.80
  -7  -6  -6   21.30   16.50
   7  -6   6   30.00   15.70
  -7  -6  -6   24.40   12.30
  -7   6  -7  196.58   24.50
   7   6   7  168.08   22.80
  -7   6  -7  172.68   31.10
   7  -6   7  158.58   27.20
  -7  -6  -7  183.38   36.90
  -7  -6  -7  153.38   21.30
  -7   6  -8   21.10   16.70
  -7   6  -8   23.60   14.30
  -7  -6  -8   46.60   23.50
   7  -6   8   31.90   17.30
  -7  -6  -8   35.40   11.70
  -7   6  -9   99.69   26.50
  -7   6  -9   89.99   20.10
   7  -6   9   69.39   23.40
  -7  -6  -9   95.59   28.10
  -7  -6  -9  100.39   15.70
  -7   6 -10   22.30   22.60
  -7   6 -10   70.09   19.70
  -7  -6 -10   24.10   25.80
  -7  -6 -10   17.70    7.70
   7  -6  10   48.70   19.30
   7  -7 -12   31.80   15.40
   7  -7 -12   13.30   20.50
  -7  -7  12    9.50   22.60
   7  -7 -12   26.60    8.60
   7  -7 -12   17.50   17.80
  -7  -7  11   54.19   27.30
   7  -7 -11   46.90   18.10
   7  -7 -11   30.30   17.40
   7  -7 -10   66.09   17.00
  -7  -7  10   51.09   25.20
   7  -7 -10   60.89   21.80
   7  -7 -10   43.20   16.50
   7  -7  -9  125.89   20.90
  -7  -7   9  123.99   31.50
   7  -7  -9  129.59   28.40
  -7  -7   8  111.19   26.60
   7  -7  -8   67.19   17.00
   7  -7  -8   78.19   23.20
   7  -7  -7  158.38   24.40
  -7  -7   7  227.48   38.40
   7  -7  -7  197.48   31.70
  -7  -7   6  103.19   24.00
   7  -7  -6   51.39   19.40
   7  -7  -6   76.99   17.30
  -7  -7   5   84.29   20.50
  -7  -7   5   30.50   21.50
   7  -7  -5   64.49   21.80
  -7  -7   4  206.68   25.30
  -7  -7   4  196.78   33.70
   7  -7  -4  164.08   25.80
   7  -7  -4  189.78   30.10
  -7  -7   3   27.80   14.50
   7  -7  -3   32.60   17.30
   7  -7  -3   34.50   14.70
  -7  -7   3   46.50   17.00
  -7  -7   2  143.09   26.20
  -7  -7   2  124.79   20.70
   7  -7  -2  200.18   30.00
   7  -7  -2  152.48   24.90
  -7  -7   1  179.48   29.10
   7  -7  -1  188.38   28.00
  -7  -7   1  157.88   23.50
   7  -7  -1  182.28   30.30
   7  -7   0   68.69   18.40
  -7  -7   0   52.39   14.80
  -7  -7  -1  118.79   20.40
  -7  -7  -1  152.88   26.50
   7  -7   1  129.79   26.20
  -7   7  -2   20.40   15.50
   7  -7   2   15.20   14.00
  -7  -7  -2   13.90   15.00
  -7   7  -3   53.39   17.50
   7   7   3   87.49   19.20
  -7   7  -3   69.99   10.20
   7  -7   3   77.89   21.70
  -7  -7  -3   91.99   21.50
   7   7   4   25.30   13.70
  -7   7  -4   35.80   17.90
  -7   7  -4    8.20    8.30
   7  -7   4   38.60   17.20
  -7  -7  -4   34.40   14.70
   7   7   5   82.49   19.80
  -7   7  -5   73.99   23.90
  -7   7  -5   74.29   14.30
  -7  -7  -5   82.49   18.70
  -7  -7  -5   85.39   28.30
   7  -7   5   99.09   24.00
   7   7   6   15.10   13.60
  -7   7  -6    3.40    9.60
  -7   7  -6   40.80   19.70
   7  -7   6    6.00   16.10
  -7  -7  -6    2.90   11.40
  -7  -7  -6   15.10   21.30
  -7   7  -7   48.80   19.50
   7   7   7   32.70   17.50
  -7   7  -7   38.30   13.30
   7  -7   7   26.20   18.40
  -7  -7  -7   22.90   21.90
  -7  -7  -7   35.00   14.60
  -7   7  -8   21.90   14.40
  -7   7  -8   30.50   24.50
   7   7   8   -6.60   11.30
   7  -7   8   52.99   19.90
  -7  -7  -8   24.10   13.50
  -7  -8   9    8.50   17.10
   7  -8  -9    7.80   17.30
   7  -8  -8   60.49   20.80
   7  -8  -7   -1.20   16.50
  -7  -8   7   -7.40   21.20
   7  -8  -6   49.30   20.80
  -7  -8   6   39.70   25.30
  -7  -8   5   -8.60   13.10
   7  -8  -5   12.40   17.20
   7  -8  -4   35.50   21.70
  -7  -8   4   -2.30   17.10
   7  -8  -3    2.60   12.70
  -7  -8   3    4.90   17.30
  -7  -8   2   43.80   19.80
   7  -8  -2   50.39   19.40
  -7  -8   1  114.59   26.30
  -7  -8   1   85.19   19.70
   7  -8  -1   82.89   23.40
  -7  -8   0   15.40   17.70
   7  -8   0   40.60   21.20
  -7  -8   0   -4.20   13.90
  -7  -8  -1   75.29   22.20
   7  -8   1  103.59   26.80
  -7  -8  -2   76.49   24.50
   7  -8   2   84.49   21.00
  -7  -8  -3   61.19   21.40
   7  -8   3   -6.80   16.20
  -7   8  -4  151.18   30.60
   7  -8   4  170.58   30.50
  -7  -8  -4  169.48   28.60
  -7   8  -5   46.90   22.60
  -7  -8  -5   51.29   31.30
   7  -8   5   -2.10   17.00
  -7  -8  -5    9.10   16.80
  -7  -8  -6   79.29   21.50
  -7  -8  -6  144.89   37.60
   7  -8   6   96.79   27.90
  -7  -9   3   21.70   19.80
   7  -9  -3   -9.70   12.30
   7  -9  -2  108.09   29.70
  -7  -9   2   44.90   24.20
   7  -9  -1   12.90   15.40
  -7  -9   1   25.30   21.20
   7  -9   0   38.00   21.50
  -7  -9   0   47.10   22.30
  -8   0  18  -15.20   16.50
   8   0 -18  -13.10   11.10
   8   0 -17  -17.10   17.90
  -8   0  17  -24.40   13.30
   8   0 -17   -5.40   10.80
   8   0 -16  -12.80    9.80
  -8   0  16   18.30   12.40
   8   0 -16    5.00   16.30
   8   0 -15    0.30    9.70
  -8   0  15    5.50    9.70
   8   0 -15   11.20   15.00
  -8   0  14   10.20    9.30
   8   0 -14    3.30    8.50
   8   0 -14    9.20   15.30
   8   0 -13    2.30    7.50
  -8   0  13  -16.00    6.40
   8   0 -13  -12.20    9.50
   8   0 -13  -23.20   10.30
   8   0 -12   50.19   15.30
   8   0 -12   51.79   11.00
  -8   0  12   43.20   14.70
  -8   0  12   53.99   11.20
   8   0 -12   48.90   17.40
   8   0 -11    2.50   10.30
  -8   0  11  -12.50    7.80
   8   0 -11    1.30    5.80
  -8   0  11   -2.10    5.50
   8   0 -10   29.50    7.20
  -8   0  10   44.70   13.30
   8   0 -10   63.59   15.40
  -8   0  10   39.70    8.30
   8   0 -10   39.30   13.80
  -8   0   9    7.80    4.80
   8   0  -9  -10.20    7.30
  -8   0   9   -9.90    6.40
   8   0  -9    1.60    8.10
  -8   0   8   10.20    4.10
   8   0  -8    8.70    8.90
   8   0  -8    7.90    7.30
  -8   0   8   -2.00    6.60
   8   0  -7    1.30    7.40
  -8   0   7   -9.70    5.40
  -8   0   7    0.10    2.70
  -8   0   6  586.64   35.00
  -8   0   6  573.84   41.60
  -8   0   5    4.20    2.90
  -8   0   5   -0.20    2.90
  -8   0   5    1.20    6.20
  -8   0   4  401.26   25.50
  -8   0   4  347.97   28.50
  -8   0   3   -1.30    3.70
  -8   0   3    0.60    3.90
  -8   0   2  710.13   45.80
  -8   0   1    3.70    5.10
  -8   0   0  369.56   28.60
   8   0   0  349.77   28.50
  -8   0  -1   -6.90    5.00
   8   0   1    0.60    5.70
   8   0   2  241.78   25.00
  -8   0  -2  290.37   25.30
   8   0   3   -0.40    4.70
  -8   0  -3   12.30    9.30
   8   0   3    9.70    8.20
   8   0   4  808.12   66.49
  -8   0  -4 1088.29   68.79
   8   0   4 1014.20   59.29
  -8   0  -5   11.90   10.90
   8   0   5   -0.70    3.80
   8   0   5    0.30    6.50
   8   0   6  207.88   32.80
   8   0   6  167.48   12.40
  -8   0  -6  175.68   26.00
  -8   0  -7   -6.90    9.90
   8   0   7    1.00    8.00
  -8   0  -8   42.00   17.30
  -8   0  -9    8.50   13.00
  -8   0 -10   35.20   16.90
  -8   0 -11  -20.20    7.10
  -8   0 -11  -13.20   14.30
  -8   0 -12    6.20   18.10
  -8   0 -12    1.70   10.80
  -8   0 -13  -13.20   16.00
  -8   0 -13    8.60   19.00
  -8   0 -14   23.80   19.60
  -8   0 -14   22.30   20.00
   8   1 -18   -2.00   14.90
   8   1 -18   -8.60   13.70
   8  -1 -18  -10.20   17.10
   8  -1 -18    5.10   11.90
   8   1 -17    7.90   14.30
   8   1 -17   -3.60   12.30
   8  -1 -17   34.20   18.00
   8  -1 -17   -4.80   10.70
  -8  -1  17  -25.10   12.00
   8   1 -16    4.50   17.30
   8   1 -16  -12.80   10.20
   8  -1 -16   18.20   10.50
  -8  -1  16   20.90   14.90
   8  -1 -16    7.00   14.90
   8   1 -15  -10.30    9.90
   8   1 -15    2.80   14.80
  -8   1  15    8.40    9.70
   8  -1 -15   16.70   14.60
   8  -1 -15    9.90   10.00
  -8  -1  15   -2.70   10.30
   8   1 -14   21.30   12.10
  -8   1  14   46.10   16.40
   8   1 -14   31.50   17.60
  -8  -1  14    7.10   10.40
   8  -1 -14   16.20   14.30
   8  -1 -14    7.20    7.70
  -8   1  13  141.39   22.60
   8   1 -13  140.09   19.70
  -8   1  13  146.09   16.20
   8   1 -13  129.49   24.70
   8   1 -13  159.48   24.30
  -8  -1  13  122.69   18.50
   8  -1 -13  102.89   14.60
   8  -1 -13  146.49   23.20
   8  -1 -13  114.09   23.00
   8   1 -12  372.56   40.10
  -8   1  12  429.46   38.20
   8   1 -12  424.56   38.90
  -8   1  12  433.86   31.00
   8  -1 -12  422.96   38.80
   8  -1 -12  446.26   30.40
  -8  -1  12  410.36   34.20
  -8  -1  12  493.75   46.30
   8  -1 -12  459.15   40.30
  -8   1  11  135.99   21.00
   8   1 -11  105.59   20.00
   8   1 -11  110.99   21.20
   8   1 -11  101.09   15.40
   8  -1 -11  115.89   11.30
  -8  -1  11   91.39   19.70
   8  -1 -11  140.89   22.10
  -8  -1  11  110.29   15.80
   8   1 -10  416.06   37.30
   8   1 -10  392.96   29.50
   8   1 -10  363.76   35.20
  -8   1  10  364.36   31.80
   8  -1 -10  355.76   33.30
  -8  -1  10  373.96   29.10
   8  -1 -10  377.66   24.00
  -8   1   9  160.88   19.30
   8   1  -9  141.59   22.30
   8   1  -9  156.38   20.60
   8  -1  -9  138.59   20.30
  -8  -1   9  127.19   14.80
  -8  -1   9  143.09   20.50
  -8   1   8    9.60    7.20
   8   1  -8   18.60   11.10
   8   1  -8   37.40   10.90
  -8  -1   8    4.30    8.30
   8  -1  -8   18.70    9.40
  -8  -1   8   14.10    6.50
   8   1  -7  588.44   42.60
   8   1  -7  517.15   40.90
  -8   1   7  514.15   39.00
  -8  -1   7  507.75   39.70
  -8  -1   7  529.75   35.50
   8  -1  -7  550.64   39.70
   8   1  -6  738.33   53.89
  -8   1   6  838.62   51.89
  -8  -1   6  824.12   53.59
  -8  -1   6  695.23   47.70
  -8   1   5 1378.56   92.19
   8   1  -5 1707.63   97.39
  -8  -1   5 1566.14   90.49
  -8  -1   5 1490.25   94.89
   8   1  -4  895.11   60.69
  -8   1   4  834.92   58.19
  -8   1   4  934.71   52.39
  -8  -1   4  969.30   60.69
  -8   1   3  504.95   35.00
   8   1  -3  445.56   36.10
  -8   1   3  516.35   31.30
  -8  -1   3  500.55   36.50
  -8   1   2  120.59   11.40
   8   1  -2  103.29   13.80
  -8  -1   2  121.79   14.30
   8  -1  -2   94.69   11.30
   8   1  -1   23.80    8.30
  -8   1   1    5.00    5.80
   8  -1  -1   16.90    6.40
  -8  -1   1   41.90    9.80
   8   1   0 1270.97   77.99
  -8   1   0 1342.27   78.39
   8  -1   0 1218.78   78.59
  -8  -1   0 1221.08   79.99
   8   1   1  125.09   13.10
  -8   1  -1   98.89   14.80
   8  -1   1   77.29   14.40
  -8  -1  -1  127.29   21.50
   8  -1   1  111.29   14.10
   8   1   2   90.19   11.30
  -8   1  -2  102.59   15.60
   8  -1   2   58.49   11.00
   8  -1   2   72.29   14.20
  -8  -1  -2  110.99   17.80
   8   1   3  633.44   49.10
   8   1   3  688.43   41.60
  -8   1  -3  601.44   47.00
   8  -1   3  644.54   48.40
   8  -1   3  614.34   42.80
  -8  -1  -3  709.33   49.99
   8   1   4  211.68   26.40
   8   1   4  267.97   18.30
  -8   1  -4  249.97   26.10
   8  -1   4  235.88   20.00
  -8  -1  -4  248.68   27.30
   8  -1   4  219.38   25.30
   8   1   5  430.16   41.60
   8   1   5  445.66   28.70
   8   1   5  467.85   28.80
  -8   1  -5  531.25   41.20
  -8  -1  -5  514.05   42.60
   8  -1   5  482.05   42.30
   8  -1   5  498.75   32.90
   8   1   6  275.27   32.20
  -8   1  -6  256.37   29.00
   8  -1   6  224.78   19.00
  -8  -1  -6  261.57   30.00
   8   1   7  310.07   35.40
  -8   1  -7  285.97   32.80
   8  -1   7  285.97   35.50
  -8  -1  -7  327.87   35.40
   8  -1   7  318.97   22.90
  -8   1  -8   -4.60   12.10
  -8  -1  -8   13.20   14.00
   8  -1   8    9.10    5.60
  -8   1  -9   51.79   19.20
   8  -1   9   42.50    6.20
  -8  -1  -9   49.10   17.80
  -8   1 -10  194.38   30.30
  -8   1 -10  190.98   30.10
  -8  -1 -10  213.18   33.40
  -8   1 -11  114.89   25.20
  -8   1 -11  125.79   25.50
  -8  -1 -11   95.49   24.20
  -8   1 -12   46.70   18.40
  -8   1 -12   61.09   21.40
  -8  -1 -12   30.80   19.70
  -8  -1 -12   95.09   25.70
  -8   1 -13   10.40   17.00
  -8   1 -13   31.60   20.20
  -8  -1 -13   -9.70   15.90
  -8  -1 -13  -14.20   16.10
  -8   1 -14   -7.50   17.30
  -8   1 -14   64.09   22.40
  -8  -1 -14   11.90   14.00
  -8  -1 -14   -3.50   16.00
   8   2 -17   48.70   23.10
   8   2 -17   26.00   14.70
   8  -2 -17   -6.00   10.20
   8  -2 -17   11.90   17.20
   8   2 -16   35.70   22.70
   8   2 -16   21.90   15.30
   8  -2 -16   14.80   16.10
  -8  -2  16   44.20   16.80
   8  -2 -16   18.70   10.30
   8   2 -15   86.49   25.70
   8   2 -15   91.29   19.10
   8  -2 -15   74.19   13.10
   8  -2 -15   78.69   20.90
  -8  -2  15   58.59   16.40
   8   2 -14   93.49   24.20
   8   2 -14  137.29   22.40
   8  -2 -14  110.49   23.70
   8  -2 -14  132.59   15.90
  -8  -2  14  152.38   24.60
  -8   2  13  488.45   42.00
   8   2 -13  444.06   38.90
   8   2 -13  455.85   45.70
   8  -2 -13  444.36   42.80
   8  -2 -13  439.76   32.00
  -8  -2  13  522.35   41.50
   8   2 -12  123.39   21.50
   8   2 -12  112.39   19.30
  -8  -2  12  108.89   18.30
   8  -2 -12  146.29   22.30
   8  -2 -12  107.99   11.70
   8   2 -11  534.45   46.40
   8   2 -11  472.95   38.80
  -8   2  11  495.65   39.90
   8   2 -11  545.15   43.20
  -8  -2  11  438.16   38.00
  -8  -2  11  567.14   44.40
   8  -2 -11  482.95   30.60
   8  -2 -11  451.35   39.90
   8   2 -10  200.48   24.60
   8   2 -10  175.48   26.20
  -8   2  10  221.88   22.80
  -8  -2  10  188.28   22.30
  -8  -2  10  188.58   20.60
   8  -2 -10  193.58   12.00
   8  -2 -10  203.08   23.50
  -8   2   9   37.10   10.40
   8   2  -9   31.30   11.20
   8   2  -9   38.50   14.40
   8  -2  -9   20.80    9.70
  -8  -2   9   35.90   10.00
   8   2  -8    4.20    8.20
   8   2  -8    0.00    5.80
  -8   2   8    5.90    7.30
  -8  -2   8   -1.30    6.30
   8  -2  -8    9.00    8.20
  -8  -2   8    0.90    5.30
   8   2  -7   34.30   10.80
   8   2  -7   23.70   11.00
  -8   2   7   44.30    9.10
  -8  -2   7   23.30   10.70
   8  -2  -7   34.50    9.60
  -8  -2   7   33.30   10.60
   8   2  -6  110.39   17.80
  -8   2   6   98.49   15.60
  -8  -2   6   81.79   15.00
  -8  -2   6  110.69   17.20
   8   2  -5  154.98   20.40
  -8   2   5  187.78   17.30
  -8  -2   5  247.08   20.00
  -8  -2   5  187.78   21.40
  -8   2   4  588.94   39.50
  -8   2   4  579.24   35.30
   8   2  -4  598.54   43.40
   8  -2  -4  613.94   35.80
  -8  -2   4  553.04   42.90
  -8   2   3  806.32   46.20
   8   2  -3  702.13   51.19
  -8   2   3  807.82   48.50
   8  -2  -3  759.52   46.40
  -8  -2   3  693.53   51.49
   8  -2  -3  698.03   52.49
  -8   2   2  674.73   44.90
   8   2  -2  868.11   50.49
   8  -2  -2  782.62   52.19
   8  -2  -2  596.04   45.00
   8   2  -1  981.40   64.29
  -8   2   1  965.00   62.39
   8  -2  -1 1002.50   63.39
   8  -2  -1 1096.69   67.59
  -8   2   0  104.19   12.70
   8   2   0   72.89   14.00
   8  -2   0   96.39   14.30
   8  -2   0   83.79   14.40
  -8  -2   0   82.39   16.00
  -8   2  -1  602.24   40.70
   8   2   1  566.94   39.00
  -8  -2  -1  564.64   44.20
   8  -2   1  515.55   41.00
   8   2   2  250.47   20.80
  -8   2  -2  251.67   24.30
  -8  -2  -2  244.48   27.40
   8  -2   2  286.27   26.20
   8  -2   2  243.88   23.90
   8   2   3  898.21   53.29
  -8   2  -3  869.21   58.89
   8  -2   3  815.22   55.59
   8  -2   3  762.42   59.29
  -8  -2  -3  896.41   62.99
  -8   2  -4  128.39   19.80
   8   2   4  124.79   12.60
   8  -2   4  162.48   17.20
   8  -2   4  125.79   20.70
  -8  -2  -4  148.89   24.50
   8   2   5   24.30    4.80
  -8   2  -5   12.10   11.20
  -8  -2  -5   19.70   11.40
   8  -2   5   24.30    9.10
   8  -2   5   37.70   13.50
  -8   2  -6   13.00   11.40
  -8  -2  -6   38.70   15.20
   8  -2   6   12.80   13.90
   8  -2   6   10.90    7.50
  -8   2  -7  140.79   22.40
   8  -2   7  124.99   24.90
   8  -2   7  125.09   16.20
  -8  -2  -7  132.09   25.10
  -8   2  -8   12.00   14.60
   8  -2   8    6.30    7.90
  -8   2  -9   99.19   22.20
  -8   2  -9  104.39   22.50
   8  -2   9  101.49   14.50
  -8  -2  -9   79.99   22.90
  -8   2 -10  -19.80   11.50
  -8   2 -10  -15.40   11.10
   8  -2  10   -6.10    7.00
  -8  -2 -10    1.30   16.50
  -8   2 -11  189.78   30.60
  -8   2 -11  171.78   30.00
  -8  -2 -11  176.28   31.50
  -8   2 -12  -14.80   13.10
  -8   2 -12  -26.00   12.00
  -8  -2 -12   11.50   16.70
  -8   2 -13   65.19   22.90
  -8  -2 -13   51.79   24.50
  -8  -2 -13   97.29   30.00
   8   3 -17  -30.20   12.20
   8   3 -17    0.20   20.40
   8  -3 -17   17.30   16.90
   8  -3 -17   12.90   10.60
   8  -3 -17   12.90   16.80
   8   3 -16   31.20   18.90
   8   3 -16    2.80   13.40
   8  -3 -16   20.10   15.40
   8  -3 -16   23.10   14.70
   8   3 -15    9.00   12.20
   8   3 -15   17.50   18.20
   8  -3 -15   -5.10   14.50
   8  -3 -15   14.70   14.80
   8  -3 -15   -1.70    8.00
   8   3 -14   -7.20   15.20
   8   3 -14   -7.50   10.90
   8  -3 -14    5.90    7.60
  -8  -3  14   22.90   14.10
   8  -3 -14    3.60   12.10
   8  -3 -14   -6.70   13.10
   8   3 -13    9.80   12.90
   8   3 -13  -18.00   13.50
   8  -3 -13    5.40    6.30
   8  -3 -13   14.20   15.60
   8  -3 -13  -12.30    8.90
  -8  -3  13   -2.30   11.50
   8   3 -12  108.29   21.30
   8   3 -12  108.39   22.50
  -8   3  12  126.69   20.00
   8  -3 -12  130.09   21.30
   8  -3 -12   85.39   21.10
  -8  -3  12  105.69   19.40
   8  -3 -12  104.99   11.60
  -8   3  11  138.99   20.80
   8   3 -11  182.58   28.50
   8  -3 -11  117.59   11.60
   8  -3 -11  150.58   25.50
  -8  -3  11  163.28   22.80
   8  -3 -11  132.79   19.80
   8   3 -10   26.40   12.90
  -8   3  10   41.10   10.80
   8   3 -10   30.20   12.50
   8  -3 -10   11.90    9.00
  -8  -3  10   22.10   10.30
   8  -3 -10   26.60   14.20
  -8  -3  10   15.80   12.30
   8  -3 -10   29.70    5.10
   8  -3 -10   37.30    5.00
   8   3  -9  105.29   20.70
  -8   3   9  101.59   15.00
   8   3  -9  109.49   21.60
   8  -3  -9   69.99   17.70
  -8  -3   9  126.39   20.30
   8  -3  -9   98.09    7.50
   8  -3  -9   89.49    7.30
  -8  -3   9  120.99   18.70
   8  -3  -9  103.29   16.10
  -8   3   8  336.17   28.30
   8   3  -8  353.06   34.10
   8   3  -8  335.57   37.50
   8  -3  -8  364.66   29.30
  -8  -3   8  354.16   31.50
   8  -3  -8  332.47   35.50
  -8  -3   8  431.46   39.40
   8  -3  -8  351.26   21.30
   8  -3  -8  396.16   21.50
  -8   3   7   11.50    6.40
   8   3  -7   14.50   10.70
  -8  -3   7   -2.50    8.20
   8  -3  -7    1.30    2.30
  -8  -3   7   15.20    8.40
   8  -3  -7    3.00    8.10
  -8  -3   7    5.10    8.60
   8  -3  -7    0.40    2.20
   8   3  -6   52.89   14.20
  -8   3   6   74.29   11.00
  -8  -3   6   64.59   13.80
  -8  -3   6   64.69   15.60
   8  -3  -6   58.79    6.50
  -8  -3   6   61.59   14.30
   8  -3  -6   47.70   14.90
  -8   3   5  445.96   32.10
   8   3  -5  479.45   38.60
  -8  -3   5  499.15   37.10
   8  -3  -5  473.65   40.90
  -8  -3   5  514.95   39.00
   8  -3  -5  463.85   30.30
  -8  -3   5  483.25   40.30
   8   3  -4   37.30   12.10
  -8   3   4   20.80    6.30
  -8  -3   4   48.80   12.00
   8  -3  -4   32.40    6.80
  -8  -3   4   52.89   12.90
   8  -3  -4   12.10   10.40
  -8   3   3  512.25   35.30
  -8   3   3  536.25   34.70
   8   3  -3  559.94   40.60
  -8  -3   3  600.64   43.40
  -8  -3   3  501.55   39.90
   8  -3  -3  463.25   34.80
   8  -3  -3  545.65   41.60
   8   3  -2  144.09   18.00
  -8   3   2  174.88   16.30
   8  -3  -2  141.59   15.50
  -8  -3   2  159.08   20.20
   8  -3  -2  162.08   21.10
  -8   3   1  109.99   13.90
   8   3  -1   92.89   14.80
  -8  -3   1   95.99   16.20
   8  -3  -1  109.69   17.80
   8  -3  -1   86.99   13.90
   8   3   0 1947.11  115.49
  -8   3   0 1939.11  115.09
   8  -3   0 1795.62  115.89
   8  -3   0 1963.90  117.89
   8   3   1   18.70    8.20
  -8   3  -1   11.90    8.70
  -8  -3  -1   14.10    8.00
   8  -3   1   13.50    8.70
   8  -3   1   22.10   10.40
  -8  -3  -1   10.90   10.70
  -8   3  -2  410.76   32.60
   8   3   2  359.86   29.30
   8  -3   2  388.96   33.20
   8  -3   2  345.27   31.40
  -8  -3  -2  354.46   29.30
  -8  -3  -2  422.86   38.20
   8   3   3  334.47   26.90
  -8   3  -3  353.76   31.10
   8  -3   3  353.66   29.80
   8  -3   3  371.06   32.20
  -8  -3  -3  317.47   35.00
   8   3   4   40.30    8.40
  -8   3  -4   42.10   13.80
  -8   3  -4   38.50   11.60
  -8  -3  -4   28.10   13.10
   8  -3   4   45.70   11.90
   8  -3   4   35.10   14.70
  -8   3  -5  927.81   67.89
   8   3   5 1067.29   60.59
  -8   3  -5  963.00   70.09
   8  -3   5 1035.20   66.59
   8  -3   5  911.91   73.29
  -8  -3  -5 1028.90   74.49
  -8   3  -6   20.10   13.10
  -8   3  -6   20.90   10.90
  -8   3  -6    4.30    9.20
   8   3   6   21.40    4.80
   8  -3   6   17.30   14.20
  -8  -3  -6    6.40   11.90
   8  -3   6   16.80    9.10
  -8   3  -7  102.19   20.50
  -8   3  -7  102.19   19.50
  -8   3  -7   83.89   17.00
   8  -3   7   93.89   16.20
  -8  -3  -7   93.79   25.30
  -8   3  -8   66.89   19.00
  -8   3  -8   49.30   16.60
  -8   3  -8   42.50   14.00
  -8  -3  -8   73.69   21.40
   8  -3   8   60.89   13.70
  -8   3  -9   -6.00    8.80
  -8   3  -9    9.40   15.80
  -8   3  -9    4.40   12.20
  -8  -3  -9   15.10   16.80
   8  -3   9    5.20   10.30
  -8   3 -10   59.49   18.50
  -8   3 -10   42.60   17.10
   8  -3  10  108.29   17.30
  -8  -3 -10   61.79   23.50
  -8   3 -11   -0.20   13.70
  -8   3 -11    5.50   16.20
   8  -3  11    9.70    9.80
  -8  -3 -11   18.30   19.00
  -8   3 -12   -5.20   15.70
  -8   3 -12    5.90   17.50
  -8  -3 -12   31.70   21.80
   8  -3  12   -7.00    8.00
  -8   3 -13    8.40   17.40
  -8   3 -13   17.40   16.90
  -8  -3 -13    0.40   16.30
  -8  -3 -13   15.80   19.50
   8   4 -16    5.00   14.00
   8   4 -16   -7.40   13.10
   8  -4 -16   -0.70   12.40
   8  -4 -16    4.70   15.70
   8  -4 -16    7.60   15.00
   8   4 -15   28.10   23.00
   8   4 -15   31.60   17.00
   8  -4 -15    5.70    9.40
   8  -4 -15   -5.30   13.40
   8  -4 -15   -0.20   13.00
   8   4 -14   26.10   16.40
   8   4 -14    3.20   18.10
   8  -4 -14   -4.30    7.10
   8  -4 -14    2.40   12.40
   8  -4 -14   -3.60   12.50
   8   4 -13   19.80   16.60
   8  -4 -13    0.20   14.60
   8  -4 -13    8.40    6.50
   8  -4 -13   -2.70    8.80
   8   4 -12    2.20   14.00
  -8  -4  12   -7.70   10.60
   8  -4 -12   14.20    7.10
   8  -4 -12   -4.70    9.80
   8   4 -11   59.79   18.10
  -8  -4  11   47.30   18.50
   8  -4 -11   49.20    9.40
   8  -4 -11   68.59   14.80
   8  -4 -11   55.99    9.10
  -8  -4  11   68.29   16.50
   8  -4 -11   66.79   18.60
   8   4 -10  206.08   36.40
   8  -4 -10  180.18   16.10
   8  -4 -10  201.58   21.80
   8  -4 -10  171.48   16.10
  -8  -4  10  183.48   24.30
   8  -4 -10  177.18   27.90
   8   4  -9    1.40    9.10
   8  -4  -9   -3.40    4.90
   8  -4  -9   -5.50    7.00
  -8  -4   9   -7.60   10.20
  -8  -4   9   14.50   15.20
   8  -4  -9   15.80   12.40
  -8  -4   9   16.90   11.70
   8  -4  -9   -5.90    4.00
   8   4  -8  484.25   41.80
  -8   4   8  495.75   34.20
  -8  -4   8  513.45   40.90
   8  -4  -8  451.35   32.90
  -8  -4   8  522.45   42.50
  -8  -4   8  455.45   45.60
   8  -4  -8  552.64   45.50
   8  -4  -8  460.75   31.70
   8   4  -7   -2.90    9.00
  -8   4   7   10.50    5.90
  -8  -4   7   13.40   13.00
   8  -4  -7    3.10   11.20
  -8  -4   7    0.10    7.90
   8  -4  -7    3.20    4.90
  -8  -4   7   12.80   10.20
  -8   4   6  863.61   53.99
   8   4  -6  913.11   63.19
   8  -4  -6  816.62   64.19
  -8  -4   6  880.31   67.19
  -8  -4   6  909.11   64.09
  -8  -4   6  935.81   62.99
   8  -4  -6  909.01   55.29
  -8   4   5   84.29    9.20
   8   4  -5   89.69   17.40
   8  -4  -5   93.39   18.60
   8  -4  -5   92.99   11.70
  -8  -4   5   59.09   14.50
  -8  -4   5   72.59   18.40
  -8  -4   5   75.99   15.80
  -8   4   4  859.81   52.79
   8   4  -4  914.81   62.79
   8  -4  -4  923.51   64.69
   8  -4  -4  926.81   56.99
  -8  -4   4  846.52   64.99
  -8  -4   4  959.40   62.99
  -8  -4   4  830.12   61.49
   8   4  -3   19.60   10.70
  -8   4   3   33.60    5.70
  -8  -4   3   26.70   12.40
   8  -4  -3   19.30   12.00
  -8  -4   3   35.90   10.50
   8  -4  -3   36.50    8.80
  -8   4   2  316.97   22.70
  -8   4   2  361.36   28.80
   8   4  -2  323.17   30.60
  -8  -4   2  325.17   29.70
   8  -4  -2  366.76   33.70
   8  -4  -2  370.46   28.30
  -8  -4   2  327.77   32.40
  -8   4   1   14.70    9.30
   8   4  -1   69.79   13.90
   8  -4  -1   37.20   13.20
   8  -4  -1   32.80   10.90
  -8  -4   1   31.50   12.00
   8   4   0  134.89   18.00
  -8   4   0  139.59   17.90
   8  -4   0  136.79   19.20
   8  -4   0  134.29   21.40
  -8  -4   0  145.99   19.90
   8   4   1  178.48   21.00
  -8   4  -1  203.08   23.30
  -8   4  -1  200.68   22.30
   8  -4   1  198.48   23.00
  -8  -4  -1  134.89   19.70
   8  -4   1  178.68   21.60
  -8   4  -2 1116.39   74.09
  -8   4  -2  973.70   76.19
   8   4   2 1073.29   70.79
   8  -4   2 1205.18   76.69
   8  -4   2 1069.09   73.59
  -8  -4  -2 1144.49   80.39
  -8  -4  -2 1096.99   71.89
  -8   4  -3    6.30   10.80
   8   4   3   -1.50    6.60
  -8   4  -3   -4.10    9.50
  -8   4  -3    1.30    6.60
   8  -4   3    1.70    9.70
  -8  -4  -3   18.50    9.10
  -8  -4  -3    7.10   12.70
   8  -4   3    1.30    9.80
  -8   4  -4  307.57   31.60
  -8   4  -4  286.37   26.90
   8   4   4  282.97   25.40
   8  -4   4  315.67   33.90
  -8  -4  -4  304.37   26.60
   8  -4   4  308.57   30.30
  -8  -4  -4  314.27   35.70
  -8   4  -5   32.70   12.20
   8   4   5   17.20    7.40
  -8   4  -5   25.10   14.10
  -8   4  -5    5.40    8.70
   8  -4   5   22.80   11.70
   8  -4   5    6.00   11.40
  -8  -4  -5   -5.00   13.30
  -8  -4  -5   16.80    8.70
  -8   4  -6  107.69   18.30
  -8   4  -6   83.19   19.70
   8   4   6   87.49   12.10
  -8   4  -6   82.79   20.30
   8  -4   6   95.39   17.50
  -8  -4  -6   86.89   22.50
  -8   4  -7   27.80   13.70
  -8   4  -7   13.60   15.40
   8   4   7   29.70    6.40
  -8   4  -7   27.10   12.30
   8  -4   7   23.90   12.90
  -8  -4  -7    7.70   12.20
  -8   4  -8  151.58   25.80
  -8   4  -8  133.89   22.90
  -8   4  -8  144.19   27.60
  -8  -4  -8  202.28   34.40
   8  -4   8  185.18   23.80
  -8   4  -9    2.40   11.60
  -8   4  -9    1.10   13.00
  -8   4  -9   11.00   16.70
   8  -4   9   18.30   12.70
  -8  -4  -9   17.90   18.20
  -8   4 -10   -9.20   16.20
  -8   4 -10  -12.30   11.10
  -8   4 -10  -14.10   12.40
   8  -4  10   10.50   12.20
  -8  -4 -10    1.10   11.70
  -8   4 -11   50.29   18.10
  -8   4 -11   22.80   16.60
  -8   4 -11   25.40   21.30
  -8  -4 -11   21.40   20.50
   8  -4  11   28.80   14.00
  -8   4 -12    2.00   15.70
  -8   4 -12   -6.30   13.00
  -8   4 -12   -4.30   21.40
   8  -4  12   23.40   13.70
  -8  -4 -12    3.90   22.10
   8   5 -15   33.30   20.00
   8  -5 -15    9.40   15.50
   8  -5 -15   18.50    9.70
   8  -5 -15   10.60   13.60
   8   5 -14    3.60   16.60
   8  -5 -14   20.40    9.90
   8  -5 -14   37.30   14.10
   8  -5 -14   22.40   15.80
   8   5 -13   10.00   18.40
   8  -5 -13   -1.80    8.20
  -8  -5  13  -24.80   12.50
   8  -5 -13    0.30    9.80
   8  -5 -13    3.50    7.80
   8  -5 -13   12.30   13.90
   8   5 -12  156.28   29.50
   8  -5 -12  137.09   27.40
  -8  -5  12  171.88   34.90
   8  -5 -12  172.68   18.80
   8  -5 -12  184.78   22.70
   8   5 -11   26.40   15.40
   8  -5 -11   18.70   10.60
  -8  -5  11    6.30   18.10
   8  -5 -11   35.50   16.60
   8  -5 -11   17.70    8.70
   8   5 -10  349.37   39.50
  -8  -5  10  337.67   40.10
   8  -5 -10  408.56   40.20
   8  -5 -10  380.96   30.30
   8  -5 -10  324.17   27.20
   8  -5 -10  343.87   28.90
   8  -5  -9    5.70    7.60
  -8  -5   9    7.60   11.80
  -8  -5   9   -1.00   14.80
   8  -5  -9    2.70    6.60
   8  -5  -8   -2.00   11.20
  -8  -5   8    9.10   15.30
   8  -5  -8   12.20    7.40
  -8  -5   8   -6.10   10.20
   8  -5  -7   61.69   19.10
  -8  -5   7   90.79   18.60
  -8  -5   7   71.49   16.90
   8  -5  -7   61.69   13.50
  -8  -5   7  103.99   22.30
   8   5  -6  268.47   33.00
  -8  -5   6  313.37   31.90
  -8  -5   6  290.57   32.10
  -8  -5   6  420.26   41.30
   8  -5  -6  366.56   27.90
   8  -5  -6  372.96   37.00
   8   5  -5   58.29   16.40
  -8  -5   5   50.29   18.80
   8  -5  -5  142.69   23.70
  -8  -5   5   80.19   18.70
  -8  -5   5   94.39   18.30
   8  -5  -5   96.59   14.70
   8   5  -4  314.57   33.90
   8  -5  -4  417.16   37.20
   8  -5  -4  394.16   31.40
  -8  -5   4  410.46   38.70
  -8  -5   4  400.26   37.00
   8   5  -3    6.60    9.40
  -8  -5   3   -6.00   11.00
   8  -5  -3    6.60    7.00
   8  -5  -3   -2.90   10.00
  -8  -5   3  -15.10    6.90
  -8  -5   3    2.60    9.10
   8   5  -2  179.78   23.70
  -8   5   2  157.48   19.60
   8  -5  -2  173.28   20.20
  -8  -5   2  151.18   24.90
   8  -5  -2  162.48   25.20
  -8  -5   2  147.39   21.90
   8   5  -1  199.58   23.70
  -8   5   1  209.58   27.60
  -8   5   1  188.38   12.80
  -8   5   1  182.08   13.00
  -8   5   1  215.88   24.50
  -8  -5   1  195.28   22.70
  -8  -5   1  219.48   26.30
   8  -5  -1  191.58   25.30
   8  -5  -1  153.08   21.40
  -8   5   0  145.69   12.30
  -8   5   0   99.49   19.70
   8   5   0  102.49   18.50
  -8   5   0  141.59   25.30
  -8  -5   0  132.49   21.70
   8  -5   0  114.29   19.00
   8  -5   0  131.19   22.40
  -8   5  -1  206.78   27.50
  -8   5  -1  193.98   17.50
   8   5   1  237.18   24.60
  -8   5  -1  213.28   25.10
   8  -5   1  192.48   26.00
   8  -5   1  192.88   24.40
  -8  -5  -1  209.78   25.00
  -8   5  -2  122.79   22.50
   8   5   2  175.18   22.10
  -8   5  -2  190.78   17.80
  -8   5  -2  211.18   28.30
  -8  -5  -2  187.08   23.70
   8  -5   2  153.98   25.00
  -8   5  -3    2.70    8.10
  -8   5  -3    6.30   11.30
  -8   5  -3    4.60   11.10
   8   5   3  -18.60    8.60
   8  -5   3    1.40   10.80
  -8  -5  -3    7.30   13.70
   8  -5   3   12.70   12.60
  -8  -5  -3  -13.10    8.50
  -8   5  -4  149.49   19.70
  -8   5  -4  132.59   25.20
   8   5   4  163.18   20.10
  -8   5  -4  150.38   25.30
  -8  -5  -4  181.18   21.80
  -8  -5  -4  150.48   29.20
   8  -5   4  129.69   22.70
   8  -5   4  149.49   25.80
  -8   5  -5   49.70   13.70
   8   5   5   50.09   11.60
  -8   5  -5   48.10   16.60
  -8  -5  -5   59.89   13.80
  -8  -5  -5   56.99   21.60
   8  -5   5   29.30   14.20
   8   5   6   13.70    8.50
  -8   5  -6  -12.40   11.50
  -8   5  -6  -11.20    9.90
  -8   5  -6   11.90   14.10
   8  -5   6   14.60   11.90
  -8  -5  -6   10.90    8.90
  -8  -5  -6   15.00   17.70
  -8   5  -7   10.30   14.30
   8   5   7   27.50    9.60
  -8   5  -7    8.80   14.60
  -8   5  -7    3.10   10.10
  -8  -5  -7   -3.00   14.40
   8  -5   7   31.10   14.00
  -8  -5  -7   36.40    9.90
  -8   5  -8    0.00   10.40
  -8   5  -8    7.50   11.90
  -8   5  -8   12.10   17.80
  -8  -5  -8   18.10   19.80
   8  -5   8   10.60   12.60
  -8   5  -9   49.99   17.40
  -8   5  -9   37.90   20.10
  -8  -5  -9    6.30   20.70
   8  -5   9   23.10   15.30
  -8   5 -10   62.69   18.80
  -8   5 -10   37.90   21.60
  -8  -5 -10   49.50   24.30
   8  -5  10   71.49   19.60
  -8   5 -11   41.00   20.80
  -8   5 -11    3.90   14.10
  -8  -5 -11   21.10   22.30
   8   6 -13    9.70   18.20
   8  -6 -13   37.90   12.90
   8  -6 -13   27.20   18.40
   8  -6 -13   10.70   10.90
   8  -6 -13   21.90   11.90
  -8  -6  13   24.30   25.00
   8   6 -12   18.40   17.10
   8  -6 -12   -0.30   10.70
   8  -6 -12   13.80    9.90
  -8  -6  12    8.60   21.40
   8  -6 -12    2.40    8.90
   8  -6 -12    6.90   17.50
   8  -6 -11    7.20    9.10
   8  -6 -11   -5.00    9.80
   8  -6 -11   19.30   17.60
  -8  -6  11   25.30   16.40
   8  -6 -10   32.90   11.50
   8  -6 -10    1.70   10.40
  -8  -6  10   35.80   16.90
   8  -6 -10   -1.80   14.10
   8  -6  -9  -15.20   12.40
   8  -6  -9   10.20   10.70
  -8  -6   9   21.40   17.40
   8  -6  -9   10.20    8.60
  -8  -6   8   46.20   21.40
   8  -6  -8   35.50   10.80
   8  -6  -8   22.30   16.50
   8  -6  -7    8.30    8.90
   8  -6  -7   12.00   14.50
  -8  -6   7    2.10   10.80
   8  -6  -6   50.09   12.00
  -8  -6   6   38.00   19.90
   8  -6  -6   51.29   17.30
   8  -6  -5   -3.70    8.70
  -8  -6   5   -5.10   14.10
   8  -6  -5   14.60   14.40
  -8  -6   5   24.30   12.00
   8  -6  -4  190.38   28.60
  -8  -6   4  207.08   25.50
   8  -6  -4  176.28   21.90
   8  -6  -3  150.18   19.80
   8  -6  -3  114.29   22.80
  -8  -6   3  139.59   27.00
  -8  -6   3  133.09   21.50
   8   6  -2  120.09   21.50
   8  -6  -2   87.89   17.50
  -8  -6   2  146.39   26.00
  -8  -6   2   92.99   18.00
   8  -6  -2  118.39   23.80
   8   6  -1  452.95   40.30
   8  -6  -1  358.06   40.20
  -8  -6   1  404.86   41.20
  -8  -6   1  476.85   38.30
   8  -6  -1  448.66   37.90
   8   6   0   26.20   13.50
  -8   6   0    6.40   11.60
   8  -6   0   20.20   15.40
  -8  -6   0   -1.90   10.80
  -8  -6   0    9.70   12.10
   8  -6   0    4.60   11.40
  -8   6  -1  357.56   36.80
  -8   6  -1  373.36   25.00
   8   6   1  418.06   37.50
  -8  -6  -1  403.66   37.80
   8  -6   1  359.66   36.60
   8  -6   1  396.56   37.00
  -8   6  -2   49.99   17.20
  -8   6  -2   66.79   10.20
   8  -6   2   55.89   16.80
   8  -6   2   70.89   19.30
  -8  -6  -2   62.19   16.70
   8   6   3  300.67   31.90
  -8   6  -3  361.06   42.90
  -8   6  -3  322.97   25.30
  -8  -6  -3  276.27   32.10
   8  -6   3  288.97   34.50
   8   6   4  229.88   26.20
  -8   6  -4  197.08   30.40
  -8   6  -4  178.78   21.80
   8  -6   4  251.47   30.80
  -8  -6  -4  204.98   35.20
  -8  -6  -4  255.77   28.30
   8   6   5   36.80   11.90
  -8   6  -5   36.10   12.30
  -8   6  -5   10.00   15.00
   8  -6   5   35.40   16.50
  -8  -6  -5   21.80   19.70
  -8  -6  -5   10.20   12.00
   8   6   6   16.30   11.40
  -8   6  -6   22.10   12.00
  -8   6  -6   25.90   18.00
   8  -6   6   18.20   15.40
  -8  -6  -6   43.10   12.60
  -8  -6  -6   28.80   20.40
  -8   6  -7   34.50   14.60
  -8   6  -7   63.79   19.70
   8   6   7   35.70   12.20
  -8  -6  -7   50.19   13.70
  -8  -6  -7   65.79   26.70
   8  -6   7   39.00   17.70
  -8   6  -8  -11.70   10.20
  -8   6  -8    3.50   12.60
   8   6   8   10.20    7.80
   8  -6   8   22.70   16.00
  -8  -6  -8   -9.10   18.50
  -8   6  -9   45.80   17.90
  -8   6  -9   34.50   22.20
   8  -6   9   40.20   20.60
  -8  -6  -9   72.49   32.40
   8  -7 -11   55.69   20.50
   8  -7 -11   64.19   18.10
   8  -7 -11   47.20   14.70
   8  -7 -10    8.80   12.60
   8  -7 -10  -15.80   13.20
   8  -7 -10    8.00   13.00
  -8  -7  10   40.20   18.20
   8  -7  -9   66.89   23.30
  -8  -7   9   78.09   28.40
   8  -7  -9   78.89   16.80
   8  -7  -8   48.00   21.30
   8  -7  -8   30.60   13.10
  -8  -7   8   32.20   21.30
   8  -7  -7  167.78   22.10
   8  -7  -7  187.78   32.70
  -8  -7   7  120.09   32.00
   8  -7  -6   16.70   13.30
   8  -7  -6   40.40   20.10
  -8  -7   6   29.30   17.10
  -8  -7   5  150.38   29.10
   8  -7  -5  115.99   21.70
   8  -7  -5  161.98   29.50
  -8  -7   4    5.40   15.20
   8  -7  -4    6.40   11.00
   8  -7  -4  -10.50   14.10
  -8  -7   3  210.78   33.70
   8  -7  -3  175.78   23.80
   8  -7  -3  154.28   27.80
  -8  -7   2    5.40   15.00
   8  -7  -2   33.60   16.40
   8  -7  -2   20.80   13.60
  -8  -7   2    9.70   16.30
  -8  -7   1   22.70   13.50
   8  -7  -1   20.60   14.40
   8  -7  -1    7.80   11.70
  -8  -7   1    9.80   15.00
  -8  -7   0  122.59   22.40
   8  -7   0   70.19   22.40
  -8  -7   0   85.89   23.60
  -8   7  -1   57.99   19.60
   8  -7   1   48.00   18.80
  -8   7  -2   46.70   19.10
  -8  -7  -2   52.89   20.00
   8  -7   2   92.79   22.60
   8   7   3   96.99   21.40
  -8   7  -3  120.29   25.60
  -8  -7  -3   89.09   20.70
   8  -7   3  172.18   30.00
  -8   7  -4    3.30   14.10
   8   7   4    3.90   12.30
  -8  -7  -4   -7.30   13.20
  -8  -7  -4    2.90   18.40
   8  -7   4    4.30   14.80
  -8   7  -5  118.09   17.20
   8   7   5   99.59   21.10
  -8   7  -5  108.79   25.80
  -8  -7  -5   89.09   20.40
  -8  -7  -5   45.40   25.60
   8  -7   5   64.29   21.50
  -8   7  -6   68.39   15.40
  -8   7  -6   87.59   24.10
   8   7   6   34.40   16.70
   8  -7   6   35.20   19.30
  -8  -7  -6   86.49   19.10
  -8  -7  -6   90.39   29.40
  -8   7  -7   40.10   14.80
  -8   7  -7   33.30   20.50
   8  -7   7   46.70   21.50
  -8  -7  -7   41.10   14.60
  -8  -8   9   -3.60   21.50
  -8  -8   8   18.10   25.00
   8  -8  -8   55.29   21.80
   8  -8  -7   53.19   16.80
   8  -8  -7   10.70   17.60
  -8  -8   7  -19.60   19.60
  -8  -8   6   64.99   26.10
   8  -8  -6   87.29   24.50
  -8  -8   5   17.30   16.20
   8  -8  -5   21.30   19.30
  -8  -8   4   25.60   21.50
   8  -8  -4   24.80   17.20
   8  -8  -3   16.10   17.70
  -8  -8   3   -4.70   11.80
  -8  -8   2  -27.70   12.80
   8  -8  -2  -16.00   14.80
   8  -8  -1  -13.70   11.30
  -8  -8   1   16.00   19.40
  -8  -8   0    5.30   17.90
   8  -8   0    5.60   12.80
  -8  -8  -1    3.50   15.60
   8  -8   1    2.70   15.80
   8  -8   2   22.50   19.60
  -8  -8  -2   17.00   16.70
  -8   8  -3   35.00   20.50
   8  -8   3   18.80   17.50
  -8  -8  -3   73.29   20.20
  -8   8  -4  -32.20   15.50
  -8   8  -4   -0.50    4.50
  -8  -8  -4  -10.40   14.30
   8  -8   4   11.90   18.30
  -8  -8  -5    8.50   15.90
  -9   0  18    1.50   13.50
   9   0 -18   19.10   22.10
   9   0 -18   23.10   12.90
   9   0 -17    9.30   17.10
  -9   0  17   18.40   11.50
   9   0 -17   -8.70   10.10
  -9   0  16  189.88   23.10
   9   0 -16  182.58   32.90
   9   0 -16  184.78   22.40
   9   0 -15    7.10    8.90
   9   0 -15  -20.50   13.10
  -9   0  15   -3.90    9.20
   9   0 -14    8.10   13.40
   9   0 -14   -6.90    7.20
  -9   0  14   12.30    8.80
  -9   0  13   -3.80    7.00
   9   0 -13    5.20    6.60
   9   0 -12   18.60    7.60
  -9   0  12   49.20   13.40
   9   0 -12   37.30   15.10
  -9   0  12   38.00    8.80
   9   0 -12   19.50   13.90
  -9   0  11   -0.90    5.40
   9   0 -11   -1.80    9.60
   9   0 -11  -18.40    9.00
  -9   0  11  -12.70    8.20
  -9   0  10  180.78   15.60
  -9   0  10  197.68   23.70
   9   0 -10  192.38   23.20
   9   0 -10  178.48   29.20
   9   0  -9    0.20    8.30
  -9   0   9    1.40    3.60
   9   0  -9    5.30   10.10
  -9   0   9   -2.80    8.30
  -9   0   8  189.88   19.80
   9   0  -8  195.48   22.80
  -9   0   8  167.68   13.00
  -9   0   7   13.20    8.50
  -9   0   7    3.20    3.10
  -9   0   6   78.49   13.80
  -9   0   6   53.69    6.90
  -9   0   6   58.69    6.50
  -9   0   5    2.30    6.20
  -9   0   5    2.90    3.50
  -9   0   4  356.76   26.90
  -9   0   4  456.55   32.40
  -9   0   3   -3.50    4.00
  -9   0   2  998.90   62.79
  -9   0   1    5.50    6.80
  -9   0   0   77.49   13.50
   9   0   0   54.59   12.10
  -9   0  -1   -3.00    6.40
   9   0   1   -0.10    6.20
   9   0   2   67.49   14.80
  -9   0  -2  130.19   18.90
   9   0   3    1.60    5.60
  -9   0  -3   11.10    9.10
   9   0   3    6.60    7.90
  -9   0  -4   16.70   11.40
   9   0   4    8.40    8.70
   9   0   4   11.10    6.20
   9   0   5    1.70    4.70
   9   0   5   16.80   11.90
  -9   0  -5    0.00    9.90
   9   0   6  742.33   44.30
   9   0   6  699.03   58.69
   9   0   6  744.23   44.70
  -9   0  -6  759.92   58.39
   9   0   7   -1.40   10.00
  -9   0  -7   -0.20   12.80
  -9   0  -8 1039.50   79.79
  -9   0  -9    7.20   10.40
  -9   0 -10    7.30   10.70
  -9   0 -11    7.60   12.80
  -9   0 -12  -16.60   16.00
  -9   0 -12  -11.10   15.00
  -9   0 -13   16.30   18.90
  -9   0 -13  -18.70   15.60
   9   1 -17   10.20   12.10
   9   1 -17   30.20   22.70
   9  -1 -17   36.60   18.70
   9  -1 -17   37.00   12.20
   9   1 -16   35.70   14.00
   9   1 -16   42.00   20.40
   9  -1 -16   28.30   17.60
  -9  -1  16   31.70   15.60
   9   1 -15  101.79   26.10
   9   1 -15  132.29   19.10
   9  -1 -15   90.29   14.10
  -9  -1  15   91.69   18.10
   9  -1 -15  102.09   24.00
   9   1 -14  123.69   19.20
   9   1 -14  164.68   29.10
   9  -1 -14  111.09   14.40
   9  -1 -14  169.98   27.70
  -9  -1  14  122.29   18.90
   9   1 -13   95.99   16.00
   9   1 -13  117.99   24.40
   9  -1 -13  124.79   22.60
  -9  -1  13   89.39   15.50
   9  -1 -13   88.69   11.70
  -9   1  12   60.49   14.50
   9   1 -12   44.10   15.10
   9   1 -12   49.90   16.10
  -9  -1  12   56.69   12.60
   9  -1 -12   64.99   16.90
   9  -1 -12   48.70   15.40
   9  -1 -12   46.00    7.20
   9   1 -11   -4.00    8.80
  -9   1  11   -1.90    8.80
   9   1 -11    1.20   10.60
  -9  -1  11   14.30   10.80
   9  -1 -11   -1.80    9.30
  -9  -1  11    4.10    7.00
   9   1 -10  391.26   35.70
  -9   1  10  365.16   32.10
   9   1 -10  294.27   33.30
  -9  -1  10  347.37   32.70
   9  -1 -10  350.06   32.70
  -9  -1  10  348.77   27.50
   9   1  -9   48.00   14.60
  -9   1   9   28.90   10.50
   9   1  -9   12.00   12.00
  -9  -1   9   15.40    9.60
   9  -1  -9   34.20   11.90
  -9  -1   9   17.70    6.90
   9   1  -8 1178.78   77.69
   9   1  -8 1199.48   78.09
  -9   1   8 1146.89   74.69
   9  -1  -8 1144.69   75.49
  -9  -1   8 1135.99   69.99
  -9  -1   8 1110.39   75.99
  -9   1   7  241.28   22.70
   9   1  -7  222.08   24.80
  -9  -1   7  224.08   23.90
  -9  -1   7  242.48   19.30
   9   1  -6  368.36   33.70
  -9   1   6  322.47   30.30
  -9  -1   6  421.46   33.40
  -9  -1   6  455.05   28.50
  -9   1   5  276.67   24.70
   9   1  -5  299.27   27.70
  -9  -1   5  324.67   27.90
   9   1  -4   98.39   15.70
  -9   1   4   88.39   13.50
  -9   1   4   95.19    8.50
  -9  -1   4   81.19   14.50
   9   1  -3  285.67   26.50
  -9   1   3  283.77   21.20
  -9  -1   3  336.37   25.90
  -9   1   2 1613.34   94.69
   9   1  -2 1605.14   98.69
   9  -1  -2 1584.24   95.29
  -9  -1   2 1585.74   97.99
   9   1  -1  391.76   31.20
  -9   1   1  426.26   30.30
  -9  -1   1  457.95   33.40
   9  -1  -1  353.86   29.90
  -9   1   0  573.04   38.60
   9  -1   0  475.45   41.50
  -9  -1   0  523.65   45.10
   9   1   1   59.19   11.00
  -9   1  -1   95.19   17.00
   9  -1   1   80.89   13.10
  -9  -1  -1   37.70   12.00
   9  -1   1   85.59   15.10
  -9   1  -2  453.25   35.90
   9   1   2  451.95   31.60
  -9  -1  -2  401.46   36.50
   9  -1   2  400.76   35.50
   9  -1   2  468.05   33.30
  -9   1  -3  202.18   23.40
   9   1   3  188.38   17.40
   9  -1   3  187.18   23.30
   9  -1   3  201.48   19.30
  -9  -1  -3  243.68   26.00
  -9   1  -4   44.90   13.50
   9   1   4   33.60    7.00
   9   1   4   25.00   11.00
   9  -1   4   17.00    8.20
  -9  -1  -4   40.70   12.30
   9  -1   4   15.60    9.60
   9   1   5  121.09   10.90
  -9   1  -5  134.19   21.90
   9   1   5  120.59   10.90
   9  -1   5  112.19   13.70
   9  -1   5  118.49   21.40
  -9  -1  -5  110.19   20.10
   9   1   6    1.50   11.70
  -9   1  -6   20.40   13.10
   9  -1   6   13.60    6.40
  -9  -1  -6   18.00   14.50
   9  -1   6   -4.50   10.00
  -9   1  -7   63.29   16.80
   9  -1   7   50.69   16.80
  -9  -1  -7   25.10   14.40
   9  -1   7   66.59   10.00
  -9   1  -8    9.30   13.90
   9  -1   8   -2.80    4.70
  -9  -1  -8   -1.90   12.40
  -9   1  -9   31.80   17.80
   9  -1   9   45.10    5.20
  -9  -1  -9   29.20   14.70
  -9   1 -10   -4.80   10.30
  -9  -1 -10  -13.10   12.50
  -9   1 -11   54.49   19.00
  -9   1 -11   41.80   18.90
  -9  -1 -11   34.80   21.40
  -9   1 -12   -8.70   12.70
  -9   1 -12    4.80   12.00
  -9  -1 -12    0.00   12.20
  -9   1 -13   13.50   18.00
  -9   1 -13   -3.40   15.20
  -9  -1 -13    0.90   17.90
  -9  -1 -13   -7.80   16.90
   9   2 -17  -26.50   12.20
   9   2 -17   35.50   24.40
   9  -2 -17   14.70   18.30
  -9  -2  17   -3.50   17.20
   9  -2 -17    0.30   14.70
   9   2 -16    9.00   12.00
   9   2 -16  -14.10   17.80
  -9  -2  16  -26.20   13.10
   9  -2 -16   -8.40   14.00
   9  -2 -16   -4.80    7.40
   9   2 -15   10.20   17.60
   9   2 -15   28.70   14.30
  -9  -2  15   52.19   14.90
   9  -2 -15   24.40    7.90
   9  -2 -15    2.50   13.90
   9   2 -14  126.29   21.00
   9   2 -14  125.89   27.40
  -9  -2  14  121.69   20.80
   9  -2 -14   99.09   11.80
   9  -2 -14  111.29   26.50
   9   2 -13   -3.60   13.30
  -9   2  13   20.50   13.40
   9   2 -13    5.30   10.20
  -9  -2  13   15.60   11.30
   9  -2 -13  -20.60   10.70
   9  -2 -13    9.30    4.10
  -9   2  12   30.00   12.40
   9   2 -12   13.50   12.70
   9  -2 -12   46.40   14.00
  -9  -2  12   34.00   11.80
   9   2 -11    9.20   10.80
   9   2 -11    3.50    8.50
  -9   2  11   -3.30    7.70
  -9  -2  11    2.30    9.00
   9  -2 -11    7.30    9.80
   9   2 -10   14.50   12.40
   9   2 -10    1.50   12.20
  -9   2  10    3.40    8.00
   9  -2 -10   -2.70    8.60
  -9  -2  10   35.10   12.90
  -9  -2  10    5.90    8.60
   9   2  -9 1142.09   75.49
  -9   2   9 1075.79   70.69
   9   2  -9 1065.89   75.59
   9  -2  -9 1151.78   72.39
  -9  -2   9 1028.30   68.79
  -9  -2   9  990.10   72.89
  -9   2   8   -2.30    7.30
   9   2  -8  -10.00    9.00
   9   2  -8   -7.60    8.40
  -9  -2   8    5.40    8.70
  -9  -2   8   -4.40    6.40
   9  -2  -8    0.50    6.80
  -9   2   7  454.65   34.30
   9   2  -7  458.55   38.20
  -9  -2   7  446.66   36.50
  -9  -2   7  437.96   32.90
  -9   2   6    9.70    6.60
   9   2  -6   17.10    8.50
  -9  -2   6   10.60    8.80
  -9  -2   6    6.20    5.60
  -9   2   5   57.09   12.40
   9   2  -5   43.30   11.70
  -9  -2   5   49.90   10.10
  -9  -2   5   27.50   10.00
   9   2  -4   89.19   14.60
  -9   2   4   62.49    7.10
  -9   2   4   55.39   10.70
  -9  -2   4   52.79   12.70
   9  -2  -4   47.10    7.00
  -9   2   3   42.60    8.90
  -9   2   3   48.90    7.70
   9   2  -3   38.90   10.90
   9  -2  -3   26.90    6.80
  -9  -2   3   91.59   14.80
   9  -2  -3   18.40   10.40
  -9   2   2   11.60    6.20
   9   2  -2    5.80    7.20
   9  -2  -2    6.00    5.20
   9  -2  -2    7.90    9.30
  -9   2   1 1356.86   85.49
   9   2  -1 1501.95   88.19
  -9  -2   1 1302.27   90.19
   9  -2  -1 1477.15   87.29
   9  -2  -1 1404.26   90.09
  -9   2   0   67.49   12.40
   9   2   0   92.89   13.90
  -9  -2   0  100.79   17.40
   9  -2   0   79.69   14.60
   9  -2   0   48.40   11.80
  -9   2  -1  652.53   46.80
   9   2   1  622.44   47.90
  -9  -2  -1  696.73   51.79
   9  -2   1  664.83   47.70
   9  -2   1  697.43   48.70
   9   2   2    0.00    5.40
  -9   2  -2    3.60    8.30
   9  -2   2    4.60    7.80
   9  -2   2   -1.00    6.60
  -9  -2  -2   -2.00    5.90
   9   2   3  687.23   42.00
  -9   2  -3  547.15   46.00
   9  -2   3  553.24   44.10
   9  -2   3  692.73   50.49
  -9  -2  -3  684.63   52.19
   9   2   4  133.49   14.10
  -9   2  -4  181.28   22.50
  -9  -2  -4  173.88   26.10
   9  -2   4  173.48   25.70
  -9   2  -5  181.78   26.40
   9   2   5  210.38   15.40
   9  -2   5  226.58   23.80
  -9  -2  -5  210.98   30.50
   9  -2   5  162.58   27.10
  -9   2  -6   -2.80    9.10
   9  -2   6    7.60   13.10
  -9  -2  -6    0.90    9.40
   9  -2   6   12.70    8.10
  -9   2  -7   -7.00   10.70
   9  -2   7    1.10    7.40
  -9  -2  -7    9.50   12.10
  -9   2  -8   18.00   14.00
   9  -2   8    9.00    7.30
  -9  -2  -8    1.20   14.50
  -9   2  -9    6.90   13.00
  -9   2  -9  -30.00   10.50
   9  -2   9   15.70    8.50
  -9  -2  -9   -4.30   13.50
  -9   2 -10   16.80   14.90
  -9   2 -10   25.90   16.00
   9  -2  10   11.10    7.20
  -9  -2 -10   14.80   19.20
  -9   2 -11   23.40   18.40
  -9   2 -11   31.60   17.40
  -9  -2 -11  -11.10   14.70
  -9   2 -12    3.50   16.90
  -9   2 -12  -14.10   14.70
  -9  -2 -12   28.30   20.10
  -9   2 -13    8.70   20.30
  -9   2 -13   39.40   20.40
  -9  -2 -13   25.20   17.90
  -9  -2 -13   68.69   24.70
   9   3 -17   29.90   22.20
   9   3 -17   42.20   15.30
   9  -3 -17   51.99   19.90
   9   3 -16    9.90   13.10
   9  -3 -16    8.20    7.10
   9  -3 -16   10.90   17.00
   9  -3 -16   24.30   15.90
   9   3 -15   11.50   18.80
   9   3 -15    0.80   14.40
  -9  -3  15    7.80   14.90
   9  -3 -15   -4.20    5.40
   9  -3 -15    5.90   12.40
   9  -3 -15   -7.60   13.00
   9   3 -14    1.80   15.70
   9  -3 -14   21.10   15.50
  -9  -3  14    5.90   13.50
   9  -3 -14    5.50    4.90
   9  -3 -14    2.20   11.30
   9   3 -13   11.80   11.40
  -9   3  13   38.70   12.10
   9  -3 -13  -12.80   10.00
   9  -3 -13    8.90   13.90
   9  -3 -13   13.70    3.50
  -9   3  12   27.90   12.40
   9   3 -12   27.40   16.60
   9  -3 -12   14.90   12.60
   9  -3 -12   29.80   15.50
  -9  -3  12   42.90   14.50
  -9   3  11  266.17   27.70
   9   3 -11  260.57   33.80
   9  -3 -11  297.67   29.70
   9  -3 -11  281.27   33.80
  -9  -3  11  293.27   28.80
   9   3 -10  102.39   21.00
  -9   3  10  125.29   18.20
  -9  -3  10   87.59   17.00
   9  -3 -10  126.09   19.10
   9  -3 -10   97.79   20.30
   9   3  -9  203.38   27.00
  -9   3   9  257.27   23.70
   9   3  -9  220.68   28.90
   9  -3  -9  255.77   30.50
  -9  -3   9  216.38   27.00
   9  -3  -9  226.18   23.30
  -9  -3   9  197.48   23.60
  -9   3   8  100.79   14.30
   9   3  -8   95.89   17.80
   9  -3  -8   81.69   19.50
  -9  -3   8   88.19   17.70
  -9  -3   8   95.19   16.70
   9   3  -7  133.29   24.30
  -9   3   7  118.39   15.00
   9  -3  -7   88.79   20.00
  -9  -3   7  126.29   17.00
  -9   3   6   20.70    7.60
   9   3  -6   14.80   10.50
  -9  -3   6    9.30    7.80
   9  -3  -6   11.60   11.50
   9  -3  -6   17.30    3.10
  -9  -3   6    4.30    6.90
   9   3  -5   15.70    9.20
  -9   3   5   18.70    7.10
   9  -3  -5    4.00   10.30
  -9  -3   5   22.00   10.20
  -9  -3   5   16.30    8.70
  -9  -3   5    6.60   10.20
  -9   3   4    3.90    5.20
  -9   3   4    5.00    4.90
   9   3  -4    3.50    9.10
  -9  -3   4  -14.00    7.80
   9  -3  -4    5.80    9.90
   9  -3  -4    4.20    4.40
  -9  -3   4  -14.10    5.70
  -9   3   3  213.88   18.30
   9   3  -3  184.98   22.00
  -9   3   3  194.08   17.70
   9  -3  -3  198.08   18.00
   9  -3  -3  217.88   24.70
  -9  -3   3  215.68   23.10
  -9  -3   3  227.18   25.40
  -9   3   2    0.80    5.80
   9   3  -2  -10.30    5.90
  -9  -3   2    5.20    9.00
   9  -3  -2   -9.20    7.50
   9  -3  -2    8.80    6.20
   9   3  -1  354.36   29.30
  -9   3   1  336.47   27.60
   9  -3  -1  309.27   31.00
   9  -3  -1  338.77   27.60
   9   3   0  202.28   20.40
  -9   3   0  212.38   21.40
   9  -3   0  213.28   21.40
   9  -3   0  221.18   24.00
   9   3   1  962.70   61.09
  -9   3  -1  908.71   61.49
  -9  -3  -1 1061.69   69.79
[truncated: 138,620 more chars]
