# Supplementary material for: Photoactivated organic phosphorescence by stereo-hindrance engineering for mimicking synaptic plasticity
Source: Light Sci Appl. 2023 Apr 10;12:90. doi: 10.1038/s41377-023-01132-3 (PMC10086021; doi:10.1038/s41377-023-01132-3)
Supplement: Supplementary file 6 — oCDO.cif [file 41377_2023_1132_MOESM6_ESM.cif]

data_hou
_audit_creation_date               2020-12-18
_audit_creation_method
;
Olex2 1.2
(compiled 2018.05.29 svn.r3508 for OlexSys, GUI svn.r5506)
;
_shelx_SHELXL_version_number       '2014/7'
_audit_contact_author_address      ?
_audit_contact_author_email        ?
_audit_contact_author_name         ''
_audit_contact_author_phone        ?
_publ_contact_author_id_orcid      ?
_publ_section_references
;
Dolomanov, O.V., Bourhis, L.J., Gildea, R.J, Howard, J.A.K. & Puschmann, H.
 (2009), J. Appl. Cryst. 42, 339-341.

Sheldrick, G.M. (2015). Acta Cryst. A71, 3-8.

Sheldrick, G.M. (2015). Acta Cryst. C71, 3-8.
;
_chemical_name_common              ?
_chemical_name_systematic          ?
_chemical_formula_moiety           'C19 H12 Cl N O3 S'
_chemical_formula_sum              'C19 H12 Cl N O3 S'
_chemical_formula_weight           369.81
_chemical_melting_point            ?
loop_
  _atom_type_symbol
  _atom_type_description
  _atom_type_scat_dispersion_real
  _atom_type_scat_dispersion_imag
  _atom_type_scat_source
 'C' 'C' 0.0033 0.0016 'International Tables Vol C Tables 4.2.6.8 and 6.1.1.4'
 'H' 'H' 0.0000 0.0000 'International Tables Vol C Tables 4.2.6.8 and 6.1.1.4'
 'Cl' 'Cl' 0.1484 0.1585 'International Tables Vol C Tables 4.2.6.8 and 6.1.1.4'
 'N' 'N' 0.0061 0.0033 'International Tables Vol C Tables 4.2.6.8 and 6.1.1.4'
 'O' 'O' 0.0106 0.0060 'International Tables Vol C Tables 4.2.6.8 and 6.1.1.4'
 'S' 'S' 0.1246 0.1234 'International Tables Vol C Tables 4.2.6.8 and 6.1.1.4'

_shelx_space_group_comment
;
The symmetry employed for this shelxl refinement is uniquely defined
by the following loop, which should always be used as a source of
symmetry information in preference to the above space-group names.
They are only intended as comments.
;
_space_group_crystal_system        'monoclinic'
_space_group_IT_number             14
_space_group_name_H-M_alt          'P 1 21/c 1'
_space_group_name_Hall             '-P 2ybc'
loop_
  _space_group_symop_operation_xyz
 'x, y, z'
 '-x, y+1/2, -z+1/2'
 '-x, -y, -z'
 'x, -y-1/2, z-1/2'

_cell_length_a                     16.2750(9)
_cell_length_b                     7.4490(4)
_cell_length_c                     14.7558(9)
_cell_angle_alpha                  90
_cell_angle_beta                   106.085(2)
_cell_angle_gamma                  90
_cell_volume                       1718.85(17)
_cell_formula_units_Z              4
_cell_measurement_reflns_used      3076
_cell_measurement_temperature      241(2)
_cell_measurement_theta_max        0.965
_cell_measurement_theta_min        0.965
_shelx_estimated_absorpt_T_max     0.965
_shelx_estimated_absorpt_T_min     0.965
_exptl_absorpt_coefficient_mu      0.361
_exptl_absorpt_correction_T_max    0.7454
_exptl_absorpt_correction_T_min    0.6770
_exptl_absorpt_correction_type     multi-scan
_exptl_absorpt_process_details
;
SADABS-2016/2 (Bruker,2016/2) was used for absorption correction.
wR2(int) was 0.0955 before and 0.0773 after correction.
The Ratio of minimum to maximum transmission is 0.9082.
The \l/2 correction factor is Not present.
;
_exptl_absorpt_special_details     ?
_exptl_crystal_colour              'metallic light colourless'
_exptl_crystal_colour_lustre       metallic
_exptl_crystal_colour_modifier     light
_exptl_crystal_colour_primary      colourless
_exptl_crystal_density_diffrn      1.429
_exptl_crystal_density_meas        ?
_exptl_crystal_density_method      ?
_exptl_crystal_description         block
_exptl_crystal_F_000               760
_exptl_crystal_size_max            0.1
_exptl_crystal_size_mid            0.1
_exptl_crystal_size_min            0.1
_exptl_transmission_factor_max     ?
_exptl_transmission_factor_min     ?
_diffrn_reflns_av_R_equivalents    0.0880
_diffrn_reflns_av_unetI/netI       0.0660
_diffrn_reflns_Laue_measured_fraction_full  0.999
_diffrn_reflns_Laue_measured_fraction_max  0.998
_diffrn_reflns_limit_h_max         20
_diffrn_reflns_limit_h_min         -20
_diffrn_reflns_limit_k_max         9
_diffrn_reflns_limit_k_min         -9
_diffrn_reflns_limit_l_max         18
_diffrn_reflns_limit_l_min         -17
_diffrn_reflns_number              18866
_diffrn_reflns_point_group_measured_fraction_full  0.999
_diffrn_reflns_point_group_measured_fraction_max  0.998
_diffrn_reflns_theta_full          25.242
_diffrn_reflns_theta_max           26.416
_diffrn_reflns_theta_min           2.605
_diffrn_ambient_temperature        241.0
_diffrn_detector_area_resol_mean   ?
_diffrn_measured_fraction_theta_full  0.999
_diffrn_measured_fraction_theta_max  0.998
_diffrn_measurement_device_type    'Bruker APEX-II CCD'
_diffrn_measurement_method         '\f and \w scans'
_diffrn_radiation_type             MoK\a
_diffrn_radiation_wavelength       0.71073
_diffrn_source                     ?
_diffrn_standards_number           0
_reflns_Friedel_coverage           0.000
_reflns_Friedel_fraction_full      .
_reflns_Friedel_fraction_max       .
_reflns_number_gt                  1960
_reflns_number_total               3532
_reflns_special_details
;
 Reflections were merged by SHELXL according to the crystal
 class for the calculation of statistics and refinement.
 
 _reflns_Friedel_fraction is defined as the number of unique
 Friedel pairs measured divided by the number that would be
 possible theoretically, ignoring centric projections and
 systematic absences.
;
_reflns_threshold_expression       'I > 2\s(I)'
_computing_cell_refinement         'SAINT V8.40A (?, 2016)'
_computing_data_collection         ?
_computing_data_reduction          'SAINT V8.40A (?, 2016)'
_computing_molecular_graphics      'Olex2 (Dolomanov et al., 2009)'
_computing_publication_material    'Olex2 (Dolomanov et al., 2009)'
_computing_structure_refinement    'ShelXL (Sheldrick, 2015)'
_computing_structure_solution      'ShelXT (Sheldrick, 2015)'
_refine_diff_density_max           0.569
_refine_diff_density_min           -0.420
_refine_diff_density_rms           0.060
_refine_ls_extinction_coef         .
_refine_ls_extinction_method       none
_refine_ls_goodness_of_fit_ref     1.037
_refine_ls_hydrogen_treatment      constr
_refine_ls_matrix_type             full
_refine_ls_number_parameters       226
_refine_ls_number_reflns           3532
_refine_ls_number_restraints       0
_refine_ls_R_factor_all            0.1358
_refine_ls_R_factor_gt             0.0698
_refine_ls_restrained_S_all        1.037
_refine_ls_shift/su_max            0.000
_refine_ls_shift/su_mean           0.000
_refine_ls_structure_factor_coef   Fsqd
_refine_ls_weighting_details      
 'w=1/[\s^2^(Fo^2^)+(0.0742P)^2^+1.7944P] where P=(Fo^2^+2Fc^2^)/3'
_refine_ls_weighting_scheme        calc
_refine_ls_wR_factor_gt            0.1666
_refine_ls_wR_factor_ref           0.2042
_refine_special_details            ?
_olex2_refinement_description
;
1. Fixed Uiso
 At 1.2 times of:
  All C(H) groups
2.a Aromatic/amide H refined with riding coordinates:
 C00B(H00B), C00E(H00E), C00F(H00F), C00G(H00G), C00H(H00H), C00J(H00J),
 C00K(H00K), C00L(H00L), C00M(H00M), C00N(H00N), C00O(H00O), C00P(H00P)
;
_atom_sites_solution_hydrogens     geom
_atom_sites_solution_primary       dual
_atom_sites_solution_secondary     ?
loop_
  _atom_site_label
  _atom_site_type_symbol
  _atom_site_fract_x
  _atom_site_fract_y
  _atom_site_fract_z
  _atom_site_U_iso_or_equiv
  _atom_site_adp_type
  _atom_site_occupancy
  _atom_site_site_symmetry_order
  _atom_site_calc_flag
  _atom_site_refinement_flags_posn
  _atom_site_refinement_flags_adp
  _atom_site_refinement_flags_occupancy
  _atom_site_disorder_assembly
  _atom_site_disorder_group
 C00A C 0.2988(3) 0.5287(6) 0.4977(3) 0.0548(11) Uani 1 1 d . . . . .
 C00B C 0.2753(3) 0.6136(6) 0.6967(3) 0.0591(11) Uani 1 1 d . . . . .
 H00B H 0.2963 0.7192 0.6762 0.071 Uiso 1 1 calc R . . . .
 C00C C 0.3878(3) 0.5171(6) 0.5655(3) 0.0573(11) Uani 1 1 d . . . . .
 C00D C 0.1045(3) 0.3116(6) 0.4869(3) 0.0588(11) Uani 1 1 d . . . . .
 C00E C 0.2099(3) 0.3053(7) 0.7584(3) 0.0661(13) Uani 1 1 d . . . . .
 H00E H 0.1868 0.2024 0.7789 0.079 Uiso 1 1 calc R . . . .
 C00F C 0.1084(3) 0.5784(7) 0.3992(3) 0.0674(13) Uani 1 1 d . . . . .
 H00F H 0.1366 0.6828 0.3881 0.081 Uiso 1 1 calc R . . . .
 C00G C 0.5274(3) 0.6418(8) 0.6357(3) 0.0731(14) Uani 1 1 d . . . . .
 H00G H 0.5648 0.7406 0.6460 0.088 Uiso 1 1 calc R . . . .
 C00H C 0.2802(3) 0.5907(7) 0.7909(3) 0.0719(14) Uani 1 1 d . . . . .
 H00H H 0.3055 0.6803 0.8345 0.086 Uiso 1 1 calc R . . . .
 C00I C 0.4425(3) 0.6579(6) 0.5812(3) 0.0630(12) Uani 1 1 d . . . . .
 C00J C 0.0223(3) 0.2726(8) 0.4321(3) 0.0746(14) Uani 1 1 d . . . . .
 H00J H -0.0069 0.1705 0.4442 0.090 Uiso 1 1 calc R . . . .
 C00K C 0.4166(3) 0.3412(9) 0.6035(3) 0.0831(17) Uani 1 1 d . . . . .
 H00K H 0.3806 0.2401 0.5916 0.100 Uiso 1 1 calc R . . . .
 C00L C -0.0148(3) 0.3869(9) 0.3601(4) 0.0851(17) Uani 1 1 d . . . . .
 H00L H -0.0701 0.3617 0.3216 0.102 Uiso 1 1 calc R . . . .
 C00M C 0.2484(3) 0.4380(8) 0.8216(3) 0.0772(15) Uani 1 1 d . . . . .
 H00M H 0.2528 0.4238 0.8861 0.093 Uiso 1 1 calc R . . . .
 C00N C 0.5541(4) 0.4766(9) 0.6735(4) 0.0840(16) Uani 1 1 d . . . . .
 H00N H 0.6108 0.4622 0.7107 0.101 Uiso 1 1 calc R . . . .
 C00O C 0.0269(3) 0.5385(9) 0.3426(4) 0.0825(16) Uani 1 1 d . . . . .
 H00O H 0.0003 0.6148 0.2923 0.099 Uiso 1 1 calc R . . . .
 C00P C 0.5000(4) 0.3323(9) 0.6582(4) 0.0915(18) Uani 1 1 d . . . . .
 H00P H 0.5208 0.2220 0.6863 0.110 Uiso 1 1 calc R . . . .
 C007 C 0.2395(2) 0.4812(5) 0.6329(3) 0.0494(10) Uani 1 1 d . . . . .
 C008 C 0.2063(3) 0.3276(6) 0.6639(3) 0.0535(10) Uani 1 1 d . . . . .
 C009 C 0.1474(3) 0.4646(6) 0.4713(3) 0.0539(11) Uani 1 1 d . . . . .
 Cl02 Cl 0.40716(9) 0.86636(18) 0.53634(11) 0.0915(5) Uani 1 1 d . . . . .
 N003 N 0.2305(2) 0.5008(5) 0.5343(2) 0.0516(8) Uani 1 1 d . . . . .
 O004 O 0.28766(19) 0.5472(5) 0.4134(2) 0.0734(10) Uani 1 1 d . . . . .
 O005 O 0.2231(3) 0.0721(5) 0.5501(2) 0.0873(11) Uani 1 1 d . . . . .
 O006 O 0.0970(2) 0.0670(5) 0.6120(2) 0.0933(12) Uani 1 1 d . . . . .
 S001 S 0.15815(8) 0.16766(17) 0.57908(8) 0.0673(4) Uani 1 1 d . . . . .

loop_
  _atom_site_aniso_label
  _atom_site_aniso_U_11
  _atom_site_aniso_U_22
  _atom_site_aniso_U_33
  _atom_site_aniso_U_23
  _atom_site_aniso_U_13
  _atom_site_aniso_U_12
 C00A 0.058(3) 0.061(3) 0.049(3) 0.001(2) 0.021(2) -0.005(2)
 C00B 0.060(3) 0.064(3) 0.056(3) -0.015(2) 0.019(2) -0.017(2)
 C00C 0.056(3) 0.072(3) 0.049(2) -0.002(2) 0.025(2) -0.007(2)
 C00D 0.061(3) 0.067(3) 0.050(2) -0.012(2) 0.019(2) -0.020(2)
 C00E 0.070(3) 0.083(3) 0.047(2) 0.009(2) 0.020(2) -0.015(3)
 C00F 0.058(3) 0.086(3) 0.059(3) 0.010(3) 0.019(2) -0.002(2)
 C00G 0.056(3) 0.100(4) 0.068(3) 0.001(3) 0.024(2) 0.000(3)
 C00H 0.069(3) 0.094(4) 0.054(3) -0.025(3) 0.020(2) -0.020(3)
 C00I 0.063(3) 0.070(3) 0.059(3) 0.009(2) 0.022(2) -0.001(2)
 C00J 0.067(3) 0.095(4) 0.060(3) -0.010(3) 0.013(2) -0.025(3)
 C00K 0.065(3) 0.127(5) 0.066(3) 0.032(3) 0.034(3) 0.037(3)
 C00L 0.056(3) 0.131(5) 0.065(3) -0.028(3) 0.012(3) -0.020(3)
 C00M 0.078(3) 0.111(4) 0.044(3) -0.006(3) 0.020(2) -0.015(3)
 C00N 0.071(3) 0.108(5) 0.078(4) 0.015(3) 0.029(3) 0.019(3)
 C00O 0.061(3) 0.123(5) 0.062(3) 0.010(3) 0.012(2) 0.001(3)
 C00P 0.096(4) 0.096(4) 0.091(4) 0.034(3) 0.041(3) 0.028(4)
 C007 0.049(2) 0.056(2) 0.046(2) -0.0045(19) 0.0170(18) -0.0093(19)
 C008 0.057(2) 0.058(3) 0.045(2) -0.005(2) 0.0148(19) -0.010(2)
 C009 0.053(2) 0.072(3) 0.038(2) -0.010(2) 0.0156(19) -0.012(2)
 Cl02 0.0934(10) 0.0637(8) 0.1085(11) 0.0108(7) 0.0130(8) -0.0031(7)
 N003 0.0503(19) 0.064(2) 0.0429(18) -0.0018(16) 0.0166(16) -0.0132(16)
 O004 0.0656(19) 0.109(3) 0.0500(19) 0.0091(18) 0.0227(15) -0.0087(18)
 O005 0.118(3) 0.071(2) 0.076(2) -0.0151(19) 0.031(2) 0.003(2)
 O006 0.112(3) 0.089(3) 0.079(2) 0.001(2) 0.025(2) -0.056(2)
 S001 0.0835(9) 0.0599(7) 0.0593(7) -0.0058(6) 0.0209(6) -0.0250(6)

_geom_special_details
;
 All esds (except the esd in the dihedral angle between two l.s. planes)
 are estimated using the full covariance matrix.  The cell esds are taken
 into account individually in the estimation of esds in distances, angles
 and torsion angles; correlations between esds in cell parameters are only
 used when they are defined by crystal symmetry.  An approximate (isotropic)
 treatment of cell esds is used for estimating esds involving l.s. planes.
;
loop_
  _geom_bond_atom_site_label_1
  _geom_bond_atom_site_label_2
  _geom_bond_distance
  _geom_bond_site_symmetry_2
  _geom_bond_publ_flag
 C00A C00C 1.518(6) . ?
 C00A N003 1.379(5) . ?
 C00A O004 1.214(5) . ?
 C00B H00B 0.9400 . ?
 C00B C00H 1.380(6) . ?
 C00B C007 1.376(5) . ?
 C00C C00I 1.354(6) . ?
 C00C C00K 1.451(7) . ?
 C00D C00J 1.390(6) . ?
 C00D C009 1.388(6) . ?
 C00D S001 1.762(5) . ?
 C00E H00E 0.9400 . ?
 C00E C00M 1.384(7) . ?
 C00E C008 1.389(6) . ?
 C00F H00F 0.9400 . ?
 C00F C00O 1.390(6) . ?
 C00F C009 1.371(6) . ?
 C00G H00G 0.9400 . ?
 C00G C00I 1.398(6) . ?
 C00G C00N 1.372(7) . ?
 C00H H00H 0.9400 . ?
 C00H C00M 1.378(7) . ?
 C00I Cl02 1.723(5) . ?
 C00J H00J 0.9400 . ?
 C00J C00L 1.365(7) . ?
 C00K H00K 0.9400 . ?
 C00K C00P 1.376(7) . ?
 C00L H00L 0.9400 . ?
 C00L C00O 1.379(8) . ?
 C00M H00M 0.9400 . ?
 C00N H00N 0.9400 . ?
 C00N C00P 1.368(8) . ?
 C00O H00O 0.9400 . ?
 C00P H00P 0.9400 . ?
 C007 C008 1.395(6) . ?
 C007 N003 1.429(5) . ?
 C008 S001 1.748(4) . ?
 C009 N003 1.439(5) . ?
 O005 S001 1.434(4) . ?
 O006 S001 1.434(3) . ?

loop_
  _geom_angle_atom_site_label_1
  _geom_angle_atom_site_label_2
  _geom_angle_atom_site_label_3
  _geom_angle
  _geom_angle_site_symmetry_1
  _geom_angle_site_symmetry_3
  _geom_angle_publ_flag
 N003 C00A C00C 117.2(3) . . ?
 O004 C00A C00C 121.8(4) . . ?
 O004 C00A N003 120.7(4) . . ?
 C00H C00B H00B 120.2 . . ?
 C007 C00B H00B 120.2 . . ?
 C007 C00B C00H 119.7(4) . . ?
 C00I C00C C00A 122.1(4) . . ?
 C00I C00C C00K 120.4(4) . . ?
 C00K C00C C00A 117.0(4) . . ?
 C00J C00D S001 120.9(4) . . ?
 C009 C00D C00J 121.5(4) . . ?
 C009 C00D S001 117.6(3) . . ?
 C00M C00E H00E 120.8 . . ?
 C00M C00E C008 118.5(4) . . ?
 C008 C00E H00E 120.8 . . ?
 C00O C00F H00F 120.2 . . ?
 C009 C00F H00F 120.2 . . ?
 C009 C00F C00O 119.6(5) . . ?
 C00I C00G H00G 121.2 . . ?
 C00N C00G H00G 121.2 . . ?
 C00N C00G C00I 117.5(5) . . ?
 C00B C00H H00H 119.6 . . ?
 C00M C00H C00B 120.8(4) . . ?
 C00M C00H H00H 119.6 . . ?
 C00C C00I C00G 122.0(5) . . ?
 C00C C00I Cl02 119.9(4) . . ?
 C00G C00I Cl02 118.0(4) . . ?
 C00D C00J H00J 121.0 . . ?
 C00L C00J C00D 118.0(5) . . ?
 C00L C00J H00J 121.0 . . ?
 C00C C00K H00K 122.2 . . ?
 C00P C00K C00C 115.5(6) . . ?
 C00P C00K H00K 122.2 . . ?
 C00J C00L H00L 119.3 . . ?
 C00J C00L C00O 121.5(5) . . ?
 C00O C00L H00L 119.3 . . ?
 C00E C00M H00M 119.7 . . ?
 C00H C00M C00E 120.6(4) . . ?
 C00H C00M H00M 119.7 . . ?
 C00G C00N H00N 119.3 . . ?
 C00P C00N C00G 121.4(5) . . ?
 C00P C00N H00N 119.3 . . ?
 C00F C00O H00O 120.0 . . ?
 C00L C00O C00F 120.0(5) . . ?
 C00L C00O H00O 120.0 . . ?
 C00K C00P H00P 118.5 . . ?
 C00N C00P C00K 123.0(6) . . ?
 C00N C00P H00P 118.5 . . ?
 C00B C007 C008 119.5(4) . . ?
 C00B C007 N003 121.9(4) . . ?
 C008 C007 N003 118.5(3) . . ?
 C00E C008 C007 120.9(4) . . ?
 C00E C008 S001 121.5(3) . . ?
 C007 C008 S001 117.5(3) . . ?
 C00D C009 N003 118.2(4) . . ?
 C00F C009 C00D 119.4(4) . . ?
 C00F C009 N003 122.4(4) . . ?
 C00A N003 C007 123.2(3) . . ?
 C00A N003 C009 119.4(3) . . ?
 C007 N003 C009 116.8(3) . . ?
 C008 S001 C00D 99.5(2) . . ?
 O005 S001 C00D 108.7(2) . . ?
 O005 S001 C008 109.3(2) . . ?
 O006 S001 C00D 109.8(2) . . ?
 O006 S001 C008 109.2(2) . . ?
 O006 S001 O005 118.6(2) . . ?

_shelx_res_file
;
    hou.res created by SHELXL-2014/7

TITL hou_a.res in P2(1)/c
REM Old TITL hou_a.res in P2(1)/c
REM SHELXT solution in P2(1)/c
REM R1 0.226, Rweak 0.085, Alpha 0.047, Orientation as input
REM Formula found by SHELXT: C19 N O3 S Cl
CELL 0.71073 16.275 7.449 14.7558 90 106.085 90
ZERR 4 0.0009 0.0004 0.0009 0 0.002 0
LATT 1
SYMM -X,0.5+Y,0.5-Z
SFAC C H Cl N O S
UNIT 76 48 4 4 12 4

L.S. 4
PLAN  20
SIZE 0.1 0.1 0.1
TEMP -32.15
BOND $H
list 4
fmap 2
ACTA
REM <olex2.extras>
REM <HklSrc "%.\\hou.hkl">
REM </olex2.extras>

WGHT    0.074200    1.794400
FVAR       0.66845
C00A  1    0.298776    0.528730    0.497668    11.00000    0.05780    0.06112 =
         0.04913    0.00084    0.02082   -0.00450
C00B  1    0.275298    0.613632    0.696716    11.00000    0.06001    0.06366 =
         0.05550   -0.01469    0.01932   -0.01716
AFIX  43
H00B  2    0.296289    0.719209    0.676247    11.00000   -1.20000
AFIX   0
C00C  1    0.387754    0.517061    0.565515    11.00000    0.05648    0.07193 =
         0.04942   -0.00162    0.02469   -0.00735
C00D  1    0.104540    0.311648    0.486907    11.00000    0.06145    0.06661 =
         0.05027   -0.01210    0.01878   -0.01954
C00E  1    0.209947    0.305252    0.758377    11.00000    0.07015    0.08332 =
         0.04688    0.00928    0.01987   -0.01493
AFIX  43
H00E  2    0.186841    0.202362    0.778897    11.00000   -1.20000
AFIX   0
C00F  1    0.108410    0.578442    0.399176    11.00000    0.05818    0.08640 =
         0.05908    0.00983    0.01876   -0.00191
AFIX  43
H00F  2    0.136610    0.682823    0.388085    11.00000   -1.20000
AFIX   0
C00G  1    0.527392    0.641817    0.635693    11.00000    0.05563    0.10034 =
         0.06784    0.00145    0.02443    0.00038
AFIX  43
H00G  2    0.564777    0.740609    0.646026    11.00000   -1.20000
AFIX   0
C00H  1    0.280199    0.590700    0.790881    11.00000    0.06908    0.09398 =
         0.05429   -0.02482    0.01965   -0.02026
AFIX  43
H00H  2    0.305531    0.680328    0.834542    11.00000   -1.20000
AFIX   0
C00I  1    0.442480    0.657910    0.581230    11.00000    0.06284    0.07007 =
         0.05926    0.00926    0.02228   -0.00075
C00J  1    0.022282    0.272593    0.432097    11.00000    0.06652    0.09486 =
         0.05964   -0.01050    0.01281   -0.02455
AFIX  43
H00J  2   -0.006929    0.170512    0.444248    11.00000   -1.20000
AFIX   0
C00K  1    0.416566    0.341201    0.603525    11.00000    0.06493    0.12724 =
         0.06626    0.03222    0.03365    0.03655
AFIX  43
H00K  2    0.380606    0.240097    0.591601    11.00000   -1.20000
AFIX   0
C00L  1   -0.014823    0.386859    0.360106    11.00000    0.05618    0.13141 =
         0.06467   -0.02790    0.01165   -0.01993
AFIX  43
H00L  2   -0.070078    0.361658    0.321602    11.00000   -1.20000
AFIX   0
C00M  1    0.248393    0.437964    0.821642    11.00000    0.07844    0.11111 =
         0.04415   -0.00581    0.02045   -0.01510
AFIX  43
H00M  2    0.252837    0.423759    0.886124    11.00000   -1.20000
AFIX   0
C00N  1    0.554137    0.476559    0.673494    11.00000    0.07071    0.10840 =
         0.07804    0.01474    0.02905    0.01865
AFIX  43
H00N  2    0.610832    0.462150    0.710698    11.00000   -1.20000
AFIX   0
C00O  1    0.026932    0.538473    0.342583    11.00000    0.06056    0.12267 =
         0.06159    0.00985    0.01249    0.00142
AFIX  43
H00O  2    0.000259    0.614834    0.292323    11.00000   -1.20000
AFIX   0
C00P  1    0.500027    0.332260    0.658186    11.00000    0.09630    0.09597 =
         0.09135    0.03371    0.04104    0.02808
AFIX  43
H00P  2    0.520819    0.221979    0.686294    11.00000   -1.20000
AFIX   0
C007  1    0.239535    0.481203    0.632912    11.00000    0.04897    0.05570 =
         0.04585   -0.00454    0.01704   -0.00926
C008  1    0.206293    0.327615    0.663855    11.00000    0.05748    0.05798 =
         0.04532   -0.00500    0.01479   -0.01046
C009  1    0.147400    0.464638    0.471296    11.00000    0.05287    0.07216 =
         0.03849   -0.00989    0.01560   -0.01198
CL02  3    0.407162    0.866358    0.536340    11.00000    0.09345    0.06366 =
         0.10852    0.01081    0.01300   -0.00312
N003  4    0.230531    0.500781    0.534295    11.00000    0.05031    0.06377 =
         0.04286   -0.00178    0.01655   -0.01317
O004  5    0.287657    0.547157    0.413355    11.00000    0.06562    0.10869 =
         0.04997    0.00912    0.02267   -0.00872
O005  5    0.223101    0.072093    0.550109    11.00000    0.11775    0.07115 =
         0.07590   -0.01508    0.03148    0.00263
O006  5    0.097022    0.066976    0.612007    11.00000    0.11156    0.08886 =
         0.07885    0.00131    0.02519   -0.05649
S001  6    0.158153    0.167664    0.579075    11.00000    0.08348    0.05992 =
         0.05929   -0.00581    0.02086   -0.02497
HKLF 4

REM  hou_a.res in P2(1)/c
REM R1 =  0.0698 for    1960 Fo > 4sig(Fo)  and  0.1358 for all    3532 data
REM    226 parameters refined using      0 restraints

END

WGHT      0.0742      1.7954

REM Highest difference peak  0.569,  deepest hole -0.420,  1-sigma level  0.060
Q1    1   0.4927  0.8124  0.6043  11.00000  0.05    0.35
Q2    1   0.4439  0.3519  0.6066  11.00000  0.05    0.28
Q3    1   0.3986  0.3745  0.5941  11.00000  0.05    0.27
Q4    1   0.3656  0.6417  0.5437  11.00000  0.05    0.20
Q5    1   0.2213  0.5533  0.9011  11.00000  0.05    0.19
Q6    1   0.4154  0.7402  0.5621  11.00000  0.05    0.19
Q7    1   0.1894  0.5028  0.5162  11.00000  0.05    0.18
Q8    1   0.3565  0.3071  0.5056  11.00000  0.05    0.18
Q9    1   0.4376  0.4930  0.6050  11.00000  0.05    0.18
Q10   1   0.3524  0.4193  0.8039  11.00000  0.05    0.17
Q11   1   0.2588  0.1386  0.4824  11.00000  0.05    0.16
Q12   1   0.2962  0.3319  0.9193  11.00000  0.05    0.16
Q13   1   0.0338  0.5779  0.2354  11.00000  0.05    0.15
Q14   1   0.4506  0.2486  0.4940  11.00000  0.05    0.15
Q15   1   0.2265  0.2541  0.6679  11.00000  0.05    0.15
Q16   1   0.3281  0.8212  0.5237  11.00000  0.05    0.15
Q17   1   0.2969  0.5621  0.3785  11.00000  0.05    0.15
Q18   1   0.2894  0.6812  0.4373  11.00000  0.05    0.15
Q19   1   0.1090  0.2008  0.5395  11.00000  0.05    0.15
Q20   1   0.0414 -0.0135  0.6771  11.00000  0.05    0.15
;
_shelx_res_checksum                36350
_shelx_hkl_file
;
   0   0   3    2.80    1.70
   0   0   3    4.40    2.20
   0   0  -3    1.60    1.40
   0   0   4 2018.50   89.99
   0   0  -4 2139.59   90.59
   0   0   4 2113.49   90.89
   0   0  -5    1.30    2.20
   0   0   5    1.80    2.20
   0   0   5    3.60    2.10
   0   0   6  114.59   11.60
   0   0  -6   88.69   10.90
   0   0   6  112.69   12.00
   0   0   7   17.60    5.60
   0   0   7   10.50    5.10
   0   0  -7   10.90    4.20
   0   0   8  457.05   31.30
   0   0   8  432.16   31.10
   0   0  -8  426.06   29.50
   0   0   9    3.90    4.00
   0   0  -9    5.70    5.00
   0   0   9    3.90    3.50
   0   0  10    3.50    4.50
   0   0  10   -1.70    4.90
   0   0 -10   10.60    6.30
   0   0 -11   -5.00    3.30
   0   0  11   -6.50    4.00
   0   0  11   -0.50    4.10
   0   0 -12  104.39   19.10
   0   0  12   97.89   18.50
   0   0  12  133.59   18.80
   0   0  13   -5.90    6.20
   0   0 -13    4.20    7.40
   0   0  13    1.10    6.20
   0   0  14  -10.50    6.40
   0   0  14   22.80   10.10
   0   0 -14   15.80    8.60
   0   0  14   -2.60    6.40
   0   0 -15   -1.60    9.10
   0   0  15   10.70    8.00
   0   0  15   -3.80   10.50
   0   0  15   -8.30    8.30
   0   0  16   16.30   11.40
   0   0 -16   12.60   11.80
   0   0  17    7.50    9.30
   0   0 -17  -19.20   12.70
   0   0  17   13.10   11.20
   0   1   0    1.50    1.00
   0   1   0    1.30    1.20
   0  -1   0    3.30    1.40
   0  -1   0    1.60    1.10
   0   1   1 4334.77  174.48
   0  -1  -1 4313.27  174.28
   0   1   2  709.13   33.90
   0   1   2  684.63   34.90
   0   1  -2  691.13   34.50
   0  -1  -2  686.33   34.90
   0  -1   2  677.83   34.10
   0   1  -3 1004.80   43.10
   0   1   3  906.71   40.60
   0   1   3  924.21   47.00
   0  -1   3  997.50   47.50
   0  -1   3 1026.70   48.20
   0  -1  -3  896.51   46.50
   0   1   4    5.40    2.10
   0   1  -4    4.90    2.10
   0   1   4    4.40    2.60
   0  -1   4    2.20    2.00
   0  -1   4    9.20    3.50
   0  -1   4    6.30    2.50
   0  -1  -4    8.60    3.40
   0   1  -5    5.50    2.90
   0   1   5   15.00    5.00
   0  -1   5    7.10    3.50
   0  -1  -5   12.40    5.20
   0  -1   5    7.50    3.00
   0  -1   5    3.30    2.40
   0   1   6  642.04   34.10
   0   1   6  636.34   38.80
   0   1  -6  610.94   33.80
   0  -1   6  623.94   34.20
   0  -1   6  651.93   41.50
   0  -1  -6  665.13   39.20
   0  -1   6  635.54   39.60
   0   1   7  778.92   47.20
   0   1  -7  847.42   42.90
   0   1   7  784.02   42.30
   0  -1   7  863.41   43.80
   0  -1   7  787.22   47.60
   0  -1   7  804.02   51.19
   0  -1  -7  799.12   49.80
   0   1  -8  529.95   31.90
   0   1   8  525.25   32.00
   0   1   8  548.65   37.20
   0  -1   8  489.05   39.20
   0  -1   8  495.75   35.70
   0  -1  -8  523.85   36.30
   0  -1   8  506.85   32.40
   0   1  -9   10.80    4.30
   0   1   9    3.30    3.40
   0   1   9    1.80    4.30
   0  -1  -9    3.10    3.40
   0  -1   9   -1.00    5.60
   0  -1   9    1.40    3.20
   0  -1   9   -0.40    3.70
   0   1  10  354.56   26.60
   0   1 -10  318.87   25.80
   0   1  10  301.47   28.50
   0  -1  10  299.37   25.30
   0  -1 -10  304.27   28.30
   0  -1  10  358.46   34.40
   0  -1  10  341.37   30.70
   0   1  11    9.10    6.80
   0   1 -11   15.10    6.10
   0   1  11   12.20    6.60
   0  -1 -11   11.50    7.30
   0  -1  11    3.30    5.00
   0  -1  11   11.90    6.10
   0  -1  11   14.30    8.60
   0   1 -12   -1.60    6.10
   0   1  12   -1.20    5.80
   0   1  12   -1.00    5.70
   0  -1 -12    4.90    5.90
   0  -1  12    5.70    6.80
   0  -1  12    1.90    4.30
   0  -1  12    0.90    5.10
   0   1  13   34.20   11.60
   0   1  13   37.00   12.30
   0   1 -13   20.90    9.10
   0  -1  13   33.40   11.90
   0  -1  13   24.40    9.20
   0  -1 -13   24.30   11.80
   0  -1  13   23.20   10.80
   0   1  14   43.20   11.50
   0   1  14   29.80   13.50
   0   1 -14    4.50    9.10
   0  -1  14   23.30   13.00
   0  -1  14   18.70    9.20
   0  -1 -14   17.60   11.10
   0   1  15   12.80   10.10
   0   1  15   -5.50    6.00
   0   1 -15    6.00    9.00
   0  -1 -15    3.90    9.00
   0  -1  15   -1.70    4.90
   0  -1  15   11.10    8.20
   0   1  16   -0.50   10.20
   0   1  16   20.80   11.60
   0   1 -16  -13.60   11.10
   0  -1  16   -5.70    7.90
   0  -1  16    6.80    6.90
   0   1  17   22.90   13.70
   0   1  17    5.40   11.10
   0  -1  17   -9.00    9.40
   0   2   0 2375.96  103.59
   0   2   0 2363.76  101.79
   0  -2   0 2324.17  100.09
   0  -2   0 2469.45  102.79
   0   2   1   76.89    8.00
   0   2  -1   49.00    6.90
   0   2  -1   51.99    7.00
   0   2   1   76.29    9.40
   0  -2  -1   89.89    8.70
   0  -2   1   57.29    7.30
   0  -2  -1   83.09    9.50
   0  -2   1   59.59    7.40
   0  -2  -1   84.69    6.50
   0   2   2  289.87   20.00
   0   2  -2  348.77   21.50
   0   2   2  305.87   22.20
   0  -2  -2  305.47   22.20
   0  -2  -2  306.27   14.40
   0  -2   2  380.26   22.70
   0  -2  -2  280.57   19.90
   0   2   3  275.57   21.40
   0   2  -3  268.87   19.90
   0   2   3  258.57   19.10
   0  -2   3  239.98   19.20
   0  -2   3  250.17   19.80
   0  -2  -3  269.27   21.30
   0   2  -4   16.70    5.40
   0   2   4   34.00    7.70
   0   2  -4   23.50    4.80
   0   2   4   40.40    9.20
   0  -2   4   28.30    7.60
   0  -2   4   13.40    5.60
   0  -2  -4   41.90    9.30
   0   2   5  126.99   15.10
   0   2   5  120.89   14.10
   0   2   5  134.19    8.20
   0   2  -5  137.59   11.80
   0  -2   5  142.49   15.70
   0  -2   5  132.29   15.30
   0   2   6  316.77   18.40
   0   2  -6  398.56   22.90
   0   2   6  326.27   27.40
   0  -2   6  354.36   28.40
   0  -2  -6  322.07   27.20
   0   2  -7   89.29   10.50
   0   2   7   84.99   16.30
   0   2   7  104.79    9.50
   0  -2   7  112.89   15.00
   0  -2  -7   99.29   14.50
   0  -2   7  116.19   16.70
   0   2   8    5.70    5.10
   0   2  -8   -3.00    2.30
   0  -2  -8    1.00    3.40
   0  -2   8    1.80    2.80
   0  -2   8    6.80    4.80
   0   2  -9  260.87   20.40
   0   2   9  225.68   24.90
   0   2   9  239.58   18.40
   0  -2  -9  268.67   27.30
   0  -2   9  263.27   28.20
   0  -2   9  245.98   26.10
   0   2 -10   -0.40    3.80
   0   2  10    3.30    2.70
   0   2  10    2.00    3.90
   0  -2  10   10.70    4.70
   0  -2 -10    3.80    6.30
   0  -2  10    2.20    5.70
   0  -2  10   15.40    8.30
   0   2 -11    3.40    4.10
   0   2  11    3.80    5.70
   0  -2  11   -2.00    3.00
   0  -2  11    2.90    6.40
   0  -2  11    7.80    4.70
   0  -2 -11    2.70    6.30
   0   2  12   75.09   13.80
   0   2 -12   90.69   13.00
   0   2  12   92.79   19.70
   0  -2  12   83.79   19.60
   0  -2  12   78.69   13.80
   0  -2  12   82.49   20.30
   0   2 -13   94.79   13.70
   0   2  13  134.79   20.50
   0   2  13   76.09   14.40
   0  -2  13   85.79   21.60
   0  -2 -13   60.49   16.20
   0   2 -14   18.20    8.10
   0   2  14   18.30   11.50
   0   2  14    7.70    8.00
   0  -2  14   23.60    8.60
   0  -2  14   12.90   10.30
   0  -2 -14   16.70   14.20
   0   2  15   34.90   17.60
   0   2  15   39.50   10.50
   0   2 -15   46.60   13.50
   0  -2  15   67.59   20.00
   0   2 -16   -7.70   10.00
   0   2  16    9.40   12.50
   0   2  16   -2.50    8.60
   0  -2  16    7.80    9.40
   0   2  17    4.30   12.60
   0   2  17   10.60   15.70
   0   2 -17  -12.00   12.60
   0  -2  17   37.10   16.60
   0   3   0    2.00    2.40
   0   3   0    3.60    2.40
   0  -3   0   -0.10    1.50
   0  -3   0   -0.70    2.50
   0   3  -1 1950.70   89.29
   0   3  -1 1955.30   90.89
   0   3   1 1939.91   88.79
   0   3   1 2021.90   93.59
   0  -3   1 1905.21   90.09
   0  -3  -1 1927.31   93.09
   0  -3   1 1991.70   88.79
   0  -3  -1 1905.81   84.19
   0  -3  -1 1948.01   89.29
   0   3   2  346.57   24.30
   0   3  -2  379.46   25.10
   0   3   2  355.46   27.60
   0   3  -2  344.97   24.80
   0  -3  -2  349.27   24.80
   0  -3  -2  319.27   28.00
   0  -3   2  385.06   25.80
   0  -3  -2  354.56   19.00
   0  -3   2  352.76   25.70
   0   3  -3 1658.93   80.09
   0   3   3 1661.33   79.29
   0   3   3 1730.33   84.49
   0  -3  -3 1725.03   80.09
   0  -3  -3 1637.64   66.99
   0  -3   3 1552.84   79.99
   0  -3   3 1516.25   82.49
   0  -3  -3 1685.33   84.29
   0  -3  -3 1682.63   67.59
   0   3   4   99.49   12.80
   0   3  -4  142.39   15.70
   0  -3   4  145.69   15.80
   0  -3  -4   79.59   15.20
   0  -3   4  121.09   14.70
   0   3   5    1.10    4.30
   0   3   5    6.00    6.20
   0   3  -5    6.00    4.40
   0  -3   5    9.80    5.20
   0   3   6  153.18   17.30
   0   3  -6  110.09   11.90
   0   3   6  116.19   16.60
   0  -3   6  103.89   15.80
   0  -3  -6  127.79   17.00
   0  -3   6   95.69   15.00
   0   3   7  202.68   22.60
   0   3  -7  291.17   20.50
   0   3   7  209.68   24.50
   0  -3  -7  219.48   24.60
   0  -3   7  237.38   24.70
   0  -3   7  309.97   28.40
   0   3   8  214.48   25.50
   0   3   8  228.38   12.60
   0   3  -8  239.88   18.90
   0   3   8  222.88   24.50
   0  -3   8  254.77   26.40
   0  -3   8  296.57   29.10
   0  -3  -8  247.78   27.30
   0   3  -9   26.80    7.70
   0   3   9   20.20    8.80
   0   3   9    5.70    6.90
   0   3   9   17.40    3.80
   0  -3   9   25.50   12.10
   0  -3  -9   14.60    9.70
   0  -3   9   22.60   11.30
   0   3  10  -11.40    7.00
   0   3 -10    7.00    4.20
   0   3  10    5.90    7.00
   0   3  10    5.90    2.80
   0  -3  10    6.10    5.60
   0  -3  10    0.10    6.90
   0   3 -11    7.70    5.90
   0   3  11    0.20    4.30
   0   3  11   14.30    4.80
   0   3  11   -2.20    6.90
   0  -3 -11   29.90   12.50
   0  -3  11   19.70   11.60
   0  -3  11   -2.80    6.50
   0   3  12   -0.90    5.80
   0   3 -12    6.60    5.40
   0   3  12    5.60    4.10
   0  -3  12  -12.60    5.40
   0  -3 -12   -5.00    4.80
   0   3  13    2.90    4.50
   0   3 -13    3.60    6.40
   0  -3  13    7.30    9.70
   0   3  14   18.50   10.40
   0   3 -14   -2.80    6.00
   0  -3  14   -5.70    8.20
   0   3  15   10.80    8.90
   0   3  15    3.30    6.80
   0   3 -15   12.90    8.10
   0  -3  15    5.50    9.60
   0   3  16   -9.90    9.80
   0   3  16    9.20    9.00
   0   3 -16    3.80    8.80
   0  -3  16    3.00   12.20
   0   4   0  334.27   25.80
   0   4   0  350.36   28.60
   0  -4   0  307.77   22.70
   0  -4   0  376.16   27.30
   0   4  -1   12.20    5.00
   0   4  -1    4.90    4.00
   0   4   1   18.80    5.80
   0   4   1   12.10    5.90
   0  -4   1    3.40    3.70
   0  -4  -1   13.60    4.50
   0  -4  -1   17.50    6.60
   0   4   2    3.80    4.30
   0   4   2    7.20    4.10
   0   4  -2    5.30    3.50
   0   4  -2    7.50    4.70
   0  -4  -2   12.90    6.30
   0  -4  -2    7.20    4.50
   0  -4  -2    5.60    3.20
   0  -4   2    1.70    4.20
   0   4   3  307.67   31.40
   0   4  -3  314.27   25.50
   0   4  -3  311.47   26.40
   0   4   3  381.66   31.90
   0  -4  -3  351.06   18.40
   0  -4   3  359.66   29.10
   0  -4   3  286.67   26.10
   0  -4  -3  367.96   27.90
   0  -4  -3  352.06   30.90
   0   4  -4   28.30    7.60
   0   4  -4   28.40    8.20
   0   4   4   23.10    8.80
   0   4   4   33.90    8.50
   0  -4   4   37.00   10.40
   0  -4  -4   29.80    9.30
   0  -4  -4   17.70    8.20
   0  -4   4   46.30   11.80
   0   4   5    0.30    3.00
   0   4  -5    5.20    5.70
   0   4   5    7.20    4.30
   0  -4   5    0.50    4.10
   0  -4  -5   16.30    8.10
   0   4   6    7.10    6.20
   0   4  -6   15.60    7.90
   0   4   6   22.70   10.20
   0  -4  -6    9.00    7.00
   0  -4   6   55.39   13.70
   0  -4   6   50.89   12.00
   0   4  -7   72.69   10.40
   0   4   7   53.79   15.70
   0   4   7   51.19   14.00
   0  -4  -7   66.19   16.40
   0  -4   7   59.29   14.50
   0  -4   7   89.89   17.90
   0   4   8   34.70   12.80
   0   4   8   31.50   10.90
   0   4  -8   32.20    8.90
   0  -4   8   15.80    8.50
   0  -4  -8   45.90   13.80
   0  -4   8   28.90   10.10
   0   4   9  262.57   28.50
   0   4   9  308.67   33.10
   0   4  -9  235.38   20.90
   0  -4  -9  260.27   30.50
   0  -4   9  256.47   29.40
   0  -4   9  310.17   33.00
   0   4  10   -1.80    7.50
   0   4  10   -1.80    7.10
   0   4 -10   14.30    5.90
   0  -4 -10   -1.60    4.90
   0  -4  10    5.50    8.50
   0   4  11   43.90   13.20
   0   4  11   28.70   21.00
   0   4 -11   44.50   10.10
   0  -4  11   46.70   15.70
   0   4  12    5.00    9.60
   0   4 -12    3.60    4.60
   0  -4  12   19.40   11.50
   0   4 -13    3.30    6.80
   0   4  13   -7.20    9.70
   0  -4  13    2.70    7.40
   0   4  14    1.40    9.00
   0  -4  14    1.50    9.80
   0   4  15   18.70   14.80
   0  -4  15   17.00   12.60
   0   4  16  -15.50    9.30
   0  -4  16    3.30   18.30
   0   5   0    5.90    4.50
   0  -5   0   10.80    6.90
   0   5  -1  544.55   40.60
   0   5   1  552.14   37.70
   0   5   1  591.94   43.50
   0   5  -1  506.85   36.70
   0  -5   1  556.14   37.20
   0  -5   1  506.95   38.80
   0  -5  -1  559.84   33.90
   0   5  -2   69.29   14.40
   0   5   2   42.60   13.10
   0   5   2   37.70    9.80
   0   5  -2   83.79   15.20
   0  -5  -2   41.90    8.00
   0  -5  -2   36.70   13.40
   0  -5   2   71.09   13.80
   0   5  -3  121.49   15.50
   0   5  -3   83.59   16.10
   0   5   3   91.49   19.30
   0   5   3   88.79   13.40
   0  -5   3   98.59   18.50
   0  -5  -3   88.59   13.70
   0  -5   3   80.69   15.60
   0  -5  -3  103.59    9.70
   0   5   4   -0.80    3.70
   0   5  -4   22.80    8.00
   0   5   4   11.40    7.90
   0   5  -4   30.00    8.70
   0  -5  -4   14.40    5.80
   0  -5  -4   10.50    2.60
   0  -5   4   15.30    8.60
   0  -5   4   19.90    8.50
   0  -5  -4   18.90    9.30
   0  -5  -4    7.80    2.20
   0   5   5   60.59   16.00
   0   5   5  120.29   17.60
   0   5  -5   97.99   19.00
   0  -5   5   91.59   18.10
   0  -5   5  103.79   19.70
   0   5  -6    4.00    4.60
   0   5   6   12.60    7.70
   0   5  -6   -0.10    4.90
   0   5   6   19.40    8.60
   0  -5   6   14.80    8.40
   0  -5  -6   11.70    6.20
   0   5   7   48.20   12.80
   0   5  -7   53.49   11.90
   0   5   7   54.39   15.30
   0   5  -7   49.50   11.10
   0  -5   7   66.49   16.70
   0  -5  -7   33.20   12.80
   0  -5   7   42.40   12.70
   0   5  -8   47.90   11.40
   0   5   8   29.20   12.90
   0   5   8   37.60   12.50
   0  -5   8   30.40   12.00
   0  -5   8   10.30   11.50
   0   5  -9   -1.50    5.00
   0   5   9   12.40   10.90
   0   5   9    1.70    7.10
   0  -5   9    5.70    7.50
   0   5  10  142.59   22.20
   0   5 -10  104.29   14.50
   0   5  10  155.08   24.00
   0  -5  10   71.39   19.80
   0   5  11   25.70   13.80
   0   5 -11   12.40   11.00
   0  -5  11   13.00    9.60
   0   5  12  -10.40   10.00
   0  -5  12    6.20    6.30
   0   5  13  -10.20    8.10
   0  -5  13    6.80   10.40
   0   5  14   17.10   15.90
   0   5 -14   -2.40    7.10
   0  -5  14   13.30   10.40
   0   6   0  405.66   33.50
   0   6   0  390.26   37.10
   0  -6   0  389.06   30.10
   0  -6   0  408.26   34.90
   0   6  -1   27.50    9.80
   0   6   1   21.10    9.70
   0   6   1   39.20   10.80
   0   6  -1   25.70    9.00
   0  -6  -1   20.80    8.50
   0  -6   1   34.40   10.50
   0  -6   1   26.90   10.40
   0  -6  -1   30.90    8.50
   0   6  -2   91.49   18.50
   0   6   2  150.88   22.40
   0   6   2  126.79   16.80
   0   6  -2  101.29   20.10
   0  -6   2  120.99   18.20
   0  -6  -2  151.98   20.40
   0  -6  -2  141.49   14.70
   0  -6   2  119.99   16.70
   0   6  -3  118.79   21.10
   0   6   3   84.99   21.00
   0   6   3  107.59   17.00
   0   6  -3   94.99   18.50
   0  -6   3  137.19   18.40
   0  -6  -3   78.29   16.20
   0  -6   3  116.69   18.10
   0  -6  -3  111.49   11.70
   0   6  -4    2.30    5.30
   0   6  -4    7.20    5.30
   0   6   4    7.00    5.70
   0   6   4   -7.80    6.80
   0  -6  -4    2.10    2.60
   0  -6   4    6.50    7.90
   0  -6  -4    3.40    5.30
   0  -6   4   19.40    8.60
   0  -6  -4   -2.40    2.50
   0   6  -5  223.58   26.60
   0   6   5  210.08   28.10
   0   6   5  201.98   24.10
   0   6  -5  237.88   24.60
   0  -6  -5  198.28   24.60
   0  -6   5  200.38   25.70
   0  -6   5  200.18   25.60
   0   6  -6    6.60    6.00
   0   6  -6   13.50    8.70
   0   6   6   -4.00    7.40
   0  -6   6    7.80    7.50
   0  -6   6   11.80    9.90
   0   6  -7   66.19   17.20
   0   6  -7   58.49   14.20
   0   6   7   50.59   14.20
   0   6   7   48.60   14.70
   0  -6   7   56.59   16.50
   0   6  -8   -2.70    5.10
   0   6   8   -0.30    5.40
   0   6  -8    3.70    5.80
   0   6   8    7.00    9.10
   0  -6   8   -4.30    6.90
   0   6   9    8.90   10.30
   0   6  -9   13.80    7.80
   0   6  -9    0.00    7.40
   0   6   9    4.30    9.70
   0  -6   9    3.10    8.50
   0   6 -10   15.20    8.30
   0   6 -10    0.60    7.90
   0   6  10    1.20    9.50
   0  -6  10   19.50   11.40
   0   6  11   23.50   14.40
   0   6 -11   -2.50    7.60
   0   6 -11    8.80    8.50
   0  -6  11   -5.80    7.80
   0   6  12   44.70   19.30
   0  -6  12   45.60   16.40
   0   6 -13    2.30    7.00
   0   6  13   -4.80   14.20
   0  -6  13   -6.80    4.20
   0   7   0    6.90    5.50
   0   7   0   -0.50    5.40
   0  -7   0   -8.60    6.70
   0  -7   0    0.50    6.50
   0   7  -1    3.70    6.50
   0   7  -1   -2.40    7.20
   0   7   1    4.50    7.60
   0   7   1    1.40    5.50
   0  -7   1   -1.70    6.30
   0  -7  -1    0.00    6.30
   0  -7   1    4.00    8.80
   0  -7  -1    0.30    8.20
   0   7  -2  137.09   20.00
   0   7   2  118.19   26.40
   0   7  -2  102.69   23.00
   0   7   2  122.69   22.10
   0  -7  -2  140.59   20.20
   0  -7   2  139.79   19.90
   0  -7   2  106.39   21.90
   0  -7  -2  131.09   15.60
   0   7   3   65.69   18.10
   0   7   3   35.60   11.40
   0   7  -3   49.50   14.30
   0   7  -3   57.19   14.70
   0  -7   3   43.40   13.90
   0  -7  -3   51.19   14.80
   0  -7   3   54.39   14.90
   0  -7  -3   43.60    8.90
   0   7  -4    2.10    7.30
   0   7   4   10.20    8.90
   0   7  -4    6.20    9.10
   0   7   4   -6.90    4.80
   0  -7   4   -7.60    9.30
   0  -7  -4    8.70    7.40
   0  -7  -4    4.20    3.90
   0  -7  -4    4.60    3.60
   0  -7   4    1.50    6.30
   0   7   5   -2.20   12.20
   0   7  -5    5.90    6.10
   0   7  -5    9.40   10.00
   0   7   5   10.50    9.40
   0  -7   5   -0.40    7.70
   0  -7  -5   -8.60    6.60
   0   7   6   -3.60    6.20
   0   7   6   -3.50    9.30
   0   7  -6    5.00    6.10
   0  -7   6   -3.80    9.30
   0   7   7  -13.40    9.20
   0   7   7    0.30    8.60
   0   7  -7    3.90    6.70
   0  -7   7    3.60    8.50
   0   7   8   -5.10   11.70
   0   7   8  -12.70    8.70
   0   7  -8  -12.50    8.90
   0   7  -8    6.80    7.10
   0  -7   8    9.10   11.00
   0   7  -9    4.60    6.40
   0   7   9    7.90   11.00
   0   7  -9    3.50   11.60
   0  -7   9   19.00   12.80
   0   7 -10   17.80   10.40
   0   7  10   30.60   17.70
   0   7 -10  -10.50   10.50
   0  -7  10   12.20   16.40
   0   7 -11    0.20   10.50
   0   7  11   -2.90   15.30
   0   7 -11    2.50    8.20
   0  -7  11   -7.40   13.00
   0   8   0   -6.80    7.50
   0   8   0   10.90   11.60
   0  -8   0   -9.40    7.20
   0  -8   0   23.80   13.50
   0   8  -1    8.20   10.20
   0   8   1   11.80    9.60
   0   8   1    4.80    8.00
   0   8  -1   -3.50    6.60
   0  -8  -1    5.30    7.90
   0  -8   1   -5.80    8.30
   0  -8  -1   -6.80    6.90
   0   8   2   12.80    9.20
   0   8  -2   17.40    9.40
   0   8  -2   11.80   10.20
   0   8   2   16.30   11.40
   0  -8  -2    4.20   10.20
   0  -8   2    6.60    9.20
   0  -8  -2   15.90    7.80
   0   8   3   15.50   12.50
   0   8   3   -5.30    9.80
   0  -8  -3   30.40   12.90
   0  -8  -3   17.10    7.50
   0  -8   3   15.00   11.90
   0   8   4    3.80    9.60
   0   8  -4   19.10   10.20
   0   8   4    1.50   10.20
   0  -8  -4    3.30    3.90
   0  -8  -4    0.30    3.80
   0  -8  -4   -8.90    8.70
   0   8   5    5.50   11.00
   0   8   5   21.60   13.10
   0   8  -5   10.30   11.60
   0  -8   5    7.50   14.10
   0   8   6   18.00   10.50
   0   8  -6    6.00   10.60
   0  -8   6   23.40   15.80
   0   8   7   17.90   10.10
   0   8  -7    9.10   11.90
   0  -8   7    6.40   10.70
   0   8   8    2.30   13.60
   0   8  -8    3.30   10.10
   0   8  -8   14.60   14.40
   0  -8   8  -10.80   13.40
   0   8   9   34.20   16.80
   0   8  -9    7.90   12.20
   0  -8   9  -13.70   16.20
   0   9   0    1.80    8.20
   0  -9   0    3.20    9.70
   0  -9   0   -7.20   12.30
   0   9   1    0.10   11.40
   0   9  -1   17.10   15.00
   0  -9   1    9.70   15.70
   0  -9  -1   -7.30   10.30
   0  -9   1   11.10   12.10
   0  -9  -1   -9.40    9.70
   0   9   2   13.10   14.00
   0   9  -2   -3.20   12.30
   0  -9   2    9.90   13.90
   0  -9  -2    6.00   11.20
   0  -9  -2   15.00   10.30
   0  -9  -2    3.80   10.60
   0   9   3    5.90   12.50
   0   9  -3   11.10   15.90
   0  -9   3   10.10   11.80
   0  -9  -3    0.80   15.90
   0  -9  -3    2.10    7.40
   0   9  -4   25.20   13.00
   0  -9   4   47.90   18.60
   0  -9  -4   -5.60   11.70
  -1   0  17  -13.00    8.40
  -1   0  17    1.40    8.10
   1   0 -16   13.10   10.70
  -1   0  16   -1.60   11.30
  -1   0  16   19.30   12.20
   1   0 -15   14.40    8.00
  -1   0  15   -5.90    6.80
  -1   0  15   -0.60    7.80
  -1   0  14   13.00    9.40
  -1   0  14   13.50    7.20
   1   0 -14    0.20    7.30
   1   0 -13    6.90    6.60
  -1   0  13   -6.90    4.40
  -1   0  13    4.00    6.40
  -1   0  12   10.40    7.20
  -1   0  12    4.80    6.00
   1   0 -12   -0.10    4.60
  -1   0  11   -3.00    4.10
  -1   0  11   -3.40    3.60
   1   0 -11    5.00    5.00
   1   0 -10   -8.40    4.40
  -1   0  10    1.80    2.50
  -1   0  10    4.00    4.90
  -1   0   9    1.10    2.10
   1   0  -9    4.10    4.20
  -1   0   9    1.10    3.20
  -1   0   8  596.94   38.20
  -1   0   8  560.44   36.90
   1   0  -8  575.14   37.30
   1   0  -7   15.30    5.70
  -1   0   7    1.30    3.60
  -1   0   7    5.90    3.70
  -1   0   6    2.00    2.50
  -1   0   6    1.60    2.10
   1   0  -6    4.50    2.70
  -1   0   5   -0.30    1.70
   1   0  -5    1.70    2.20
  -1   0   5    1.50    2.00
   1   0  -5    4.70    2.20
   1   0  -4 2518.85  109.19
  -1   0   4 2612.04  109.99
   1   0  -4 2542.35  109.29
  -1   0   4 2524.65  108.89
   1   0  -3    1.30    1.30
  -1   0   3   -0.20    1.00
  -1   0   3    0.60    1.30
   1   0  -3    0.70    1.20
   1   0  -2 3499.65  142.69
   1   0   1   -0.10    0.30
   1   0   1    0.80    0.70
  -1   0  -1    0.40    0.70
  -1   0  -2 2579.04  101.59
   1   0   2 2409.06  101.29
  -1   0  -3   10.20    2.70
   1   0   3    7.70    2.50
  -1   0  -4 3833.32  160.68
   1   0   4 3986.80  161.08
   1   0   5    1.60    1.90
  -1   0  -5    1.40    1.30
  -1   0  -6  432.96   26.60
   1   0   6  430.96   26.90
   1   0   7   11.80    5.30
   1   0   7    2.50    3.20
  -1   0  -7    5.30    3.80
   1   0   8    7.50    4.30
   1   0   8   18.00    6.20
  -1   0  -8   25.00    6.90
  -1   0  -9   -0.50    4.20
   1   0   9    1.90    3.50
   1   0   9    0.40    3.70
   1   0  10   49.30   11.20
  -1   0 -10   59.09   11.90
   1   0  10   43.30   10.50
  -1   0 -11    1.90    4.60
   1   0  11    7.30    6.30
   1   0  11    1.10    4.20
  -1   0 -12  130.39   17.30
   1   0  12  135.69   18.90
   1   0  12  103.99   23.40
   1   0  12  150.38   19.30
   1   0  13    8.90    8.10
   1   0  13   13.70   12.90
  -1   0 -13   -1.40    6.60
   1   0  13    1.60    3.80
   1   0  14   59.89   15.20
   1   0  14   75.79   20.40
  -1   0 -14   47.20   13.70
   1   0  14   60.89   14.40
  -1   0 -15    4.40    8.90
   1   0  15    5.00    9.00
   1   0  15   -8.10    7.10
  -1   0 -16   -4.60   12.80
   1   0  16   11.70    9.50
   1   0  16   20.60   10.80
   1   0  17    2.60   11.30
  -1   0 -17   26.20   15.40
  -1   1  17   14.50   12.00
   1   1 -17  -11.60   13.20
  -1  -1  17   19.10   14.40
  -1  -1  17    7.90   12.30
  -1   1  16   12.10   14.00
  -1   1  16    5.20   10.70
   1   1 -16  -12.70    8.80
  -1  -1  16   -1.80    9.00
  -1  -1  16   -7.90    7.90
   1   1 -15   82.69   18.50
  -1   1  15  109.59   24.90
  -1   1  15   71.79   20.70
   1  -1 -15   41.30   17.00
  -1  -1  15  103.39   19.10
  -1  -1  15   64.99   18.70
  -1   1  14    2.00    7.60
   1   1 -14    4.40    6.80
  -1   1  14  -11.70    5.40
   1  -1 -14  -13.10    6.40
  -1  -1  14    5.20    7.90
  -1  -1  14   -4.30    3.90
  -1   1  13  113.49   22.40
   1   1 -13   94.59   18.00
  -1   1  13  110.49   16.80
  -1  -1  13  136.99   19.90
  -1  -1  13   67.69   24.80
  -1  -1  13  106.59   19.80
   1  -1 -13  117.19   18.50
  -1   1  12  128.09   16.30
   1   1 -12  138.89   18.00
  -1   1  12  133.99   19.20
  -1  -1  12  119.19   23.70
  -1  -1  12  125.09   17.20
  -1  -1  12  128.39   26.60
   1  -1 -12  106.39   21.30
  -1   1  11   47.10   10.00
   1   1 -11   60.89   12.40
  -1   1  11   52.09   13.50
  -1  -1  11   30.40    9.20
   1  -1 -11   48.50   13.00
  -1  -1  11   45.50   12.80
  -1   1  10    5.20    3.30
   1   1 -10   14.30    5.00
  -1   1  10    9.90    4.90
   1  -1 -10   14.20    6.60
  -1  -1  10    0.20    4.70
  -1  -1  10   -3.30    3.10
  -1   1   9    8.50    5.10
   1   1  -9    1.80    3.80
  -1   1   9    9.10    5.50
  -1  -1   9    8.60    4.20
   1  -1  -9   -0.40    4.10
  -1  -1   9    0.20    3.20
  -1   1   8   24.50    6.10
   1   1  -8   47.20   10.10
  -1   1   8   30.50    8.80
   1  -1  -8   28.50    9.10
  -1  -1   8   43.90   11.20
  -1  -1   8   43.30    9.40
  -1   1   7  830.42   48.10
  -1   1   7  811.32   42.30
   1   1  -7  785.22   43.30
  -1  -1   7  759.72   43.30
   1  -1  -7  768.32   56.19
  -1  -1   7  788.52   47.30
  -1   1   6  343.27   21.50
  -1   1   6  379.76   27.10
   1   1  -6  341.47   23.10
  -1  -1   6  303.37   24.70
  -1  -1   6  344.37   23.20
   1  -1  -6  349.37   25.60
  -1   1   5   19.60    4.60
  -1   1   5   16.60    5.90
   1   1  -5    9.10    3.30
  -1  -1   5    9.90    3.60
   1  -1  -5   25.70    5.10
  -1  -1   5   14.70    5.20
   1  -1  -5   21.10    5.90
   1   1  -4 1242.28   56.39
  -1   1   4 1186.08   53.19
   1   1  -4 1243.08   59.59
  -1   1   4 1120.89   58.59
  -1  -1   4 1288.87   59.69
  -1  -1   4 1224.38   56.09
   1  -1  -4 1180.48   53.09
   1  -1  -4 1182.18   58.89
  -1   1   3 1416.36   63.29
   1   1  -3 1266.97   59.79
  -1   1   3 1384.66   56.79
   1   1  -3 1274.77   62.29
  -1   1   3 1348.97   62.59
  -1  -1   3 1307.97   62.29
   1  -1  -3 1350.86   56.59
   1  -1  -3 1390.96   62.89
  -1   1   2  134.29   11.00
   1   1  -2  139.49   10.80
  -1   1   2  118.89    7.80
  -1   1   2  123.29   10.50
   1  -1  -2  119.39   10.60
   1  -1  -2  124.09   10.70
   1  -1  -2  125.89    7.70
  -1  -1   2  163.78   11.50
  -1   1   1   95.39    8.40
  -1   1   1  106.69    8.60
   1  -1  -1  113.59    8.80
   1  -1  -1   99.19    8.50
   1  -1  -1  102.99    7.20
  -1   1   0 1613.24   69.39
   1   1   0 1583.04   65.59
   1   1   0 1535.15   66.89
  -1   1   0 1685.03   67.99
   1  -1   0 1626.74   67.89
   1  -1   0 1664.73   69.69
  -1  -1   0 1646.24   67.19
  -1  -1   0 1566.94   65.49
   1   1   1  514.05   23.80
   1   1   1  520.85   28.10
  -1   1  -1  570.44   24.50
   1   1   1  541.85   25.30
  -1   1  -1  582.84   28.30
   1  -1   1  598.94   28.80
  -1  -1  -1  527.85   24.10
   1   1   2  509.75   23.80
   1   1   2  540.95   28.90
  -1   1  -2  550.44   28.90
   1  -1   2  551.84   29.20
  -1  -1  -2  497.55   28.40
  -1   1  -3 5456.75  220.38
   1   1   3 5149.08  218.48
  -1   1  -3 5276.77  211.18
  -1  -1  -3 5267.77  218.98
   1  -1   3 5450.55  220.08
  -1   1  -4  175.28   10.60
   1   1   4  138.59   13.60
   1  -1   4  194.58   16.80
  -1  -1  -4  162.38   14.60
   1  -1   4  169.58   10.60
  -1   1  -5 2909.81  117.89
   1   1   5 2725.23  124.89
   1  -1   5 2845.52  128.69
  -1  -1  -5 2725.63  124.69
   1  -1   5 2965.60  118.29
   1   1   6  100.99   10.40
   1   1   6  128.99   14.10
  -1   1  -6   99.69    9.40
  -1  -1  -6  111.29   12.80
   1  -1   6   97.09   13.90
   1  -1   6   75.99    8.60
   1   1   7   19.20    5.60
  -1   1  -7   13.40    4.40
   1   1   7   13.00    5.60
   1  -1   7   15.80    6.70
   1  -1   7   15.60    4.30
   1  -1   7   14.70    6.70
  -1  -1  -7   18.60    6.80
   1   1   8    9.10    5.00
   1   1   8   12.70    4.00
  -1   1  -8    1.10    2.20
   1  -1   8   -4.60    4.30
   1  -1   8    4.50    2.80
  -1  -1  -8    0.50    4.10
   1  -1   8    0.70    2.60
  -1   1  -9   49.40    9.60
   1   1   9   46.30   11.30
  -1  -1  -9   48.00   11.70
   1  -1   9   55.19    8.70
   1  -1   9   58.09   13.20
   1  -1   9   56.99   14.40
   1   1  10   63.49   11.60
   1   1  10   32.10   10.90
   1  -1  10   52.49   12.80
   1  -1  10   36.50    9.50
   1  -1  10   42.60   12.50
  -1  -1 -10   41.20   11.50
   1   1  11  107.39   15.20
   1   1  11   90.79   17.40
  -1  -1 -11   97.39   15.30
   1  -1  11   81.59   19.00
   1  -1  11  113.99   14.90
   1  -1  11   78.79   17.60
   1   1  12  100.09   19.30
  -1   1 -12  121.39   16.40
   1   1  12  138.79   17.00
   1  -1  12  134.09   23.90
  -1  -1 -12  137.59   19.90
   1  -1  12  131.09   26.50
   1  -1  12  134.29   16.70
  -1   1 -13    8.90    6.60
   1   1  13    8.10    7.80
   1   1  13    0.90    6.70
   1  -1  13   -7.60    6.40
  -1  -1 -13    2.30    6.90
   1  -1  13    2.20    6.30
   1  -1  13   -3.00    6.90
  -1   1 -14   -6.30    5.60
   1   1  14   -6.00    8.30
   1   1  14    3.70    6.80
  -1  -1 -14   12.70   13.10
   1  -1  14    9.00    7.50
   1  -1  14   13.50   12.20
   1   1  15   -8.20   10.10
   1   1  15    3.00    7.40
   1   1  15    1.80    6.40
  -1   1 -15    1.20    8.20
  -1  -1 -15  -10.20   10.90
   1  -1  15   35.20   15.00
   1   1  16    4.10    9.20
   1   1  16   -9.20    9.70
  -1   1 -16    0.80   11.00
   1   1  16    3.10   10.70
   1  -1  16   21.60   10.70
   1  -1  16   -5.50   10.60
  -1   1 -17   -4.20   12.00
   1   1  17   38.70   16.10
   1   1  17   12.70   11.20
   1  -1  17    3.70   11.30
   1  -1  17    7.80   12.40
  -1   2  17    6.00   10.30
   1   2 -17  -23.70   11.60
  -1   2  17  -11.50   10.40
  -1  -2  17  -14.30    7.00
   1   2 -16   22.00   12.10
  -1   2  16   28.40   14.00
  -1   2  16   63.29   18.90
  -1  -2  16   20.40   12.50
   1   2 -15   -2.30    8.00
  -1   2  15  -10.90    8.40
  -1   2  15    1.20   11.80
  -1  -2  15    1.10    4.90
  -1  -2  15   19.10    9.10
   1   2 -14  125.79   17.20
  -1   2  14  159.88   24.90
  -1   2  14  161.78   19.50
  -1  -2  14  138.49   28.90
  -1  -2  14  144.59   18.70
   1   2 -13   20.90    8.40
  -1   2  13    3.10    5.80
  -1   2  13    8.90    7.60
  -1  -2  13    2.00    7.00
   1  -2 -13    6.90    9.60
  -1  -2  13    4.80    5.30
  -1   2  12  161.68   16.90
   1   2 -12  122.49   16.10
  -1   2  12  145.09   22.30
   1  -2 -12  182.98   25.60
  -1  -2  12  109.69   22.80
  -1  -2  12  156.98   17.90
  -1  -2  12  128.29   23.30
   1   2 -11   85.49   13.00
  -1   2  11   79.39   17.50
  -1  -2  11   60.59   15.50
  -1  -2  11   70.99   13.50
  -1  -2  11   68.79   17.70
   1  -2 -11   83.39   16.70
   1   2 -10  186.68   33.60
  -1   2  10  247.88   26.70
  -1   2  10  231.58   19.20
  -1  -2  10  211.08   25.40
  -1  -2  10  223.08   27.90
  -1  -2  10  243.18   21.80
   1  -2 -10  214.78   24.40
  -1   2   9   57.69   14.70
  -1   2   9   60.79    8.50
   1   2  -9   54.69   11.30
  -1  -2   9   74.19   16.80
   1  -2  -9   77.79   15.90
  -1  -2   9   87.29   13.80
  -1  -2   9   61.49    9.50
  -1   2   8  695.23   46.20
  -1   2   8  653.73   34.80
   1   2  -8  591.24   37.30
  -1  -2   8  649.64   44.70
   1  -2  -8  634.54   44.40
  -1  -2   8  618.94   45.50
   1   2  -7 1322.37   65.19
  -1   2   7 1378.26   73.49
  -1   2   7 1271.47   72.19
  -1   2   7 1296.67   60.29
   1  -2  -7 1378.66   73.39
  -1  -2   7 1352.76   72.89
  -1  -2   7 1340.47   73.69
   1   2  -6  122.19   12.90
  -1   2   6  141.79   16.40
  -1   2   6  138.99   10.10
  -1   2   6  168.68   18.40
  -1  -2   6  115.99   15.20
   1  -2  -6  144.29   16.50
  -1  -2   6  128.49   15.60
  -1   2   5 2069.99   95.09
  -1   2   5 2029.40   95.89
   1   2  -5 1996.10   88.99
  -1   2   5 1915.31   81.79
  -1  -2   5 1955.70   97.49
  -1  -2   5 1877.41   93.49
   1  -2  -5 1967.10   81.59
  -1   2   4  111.49   13.40
  -1   2   4  105.49   12.30
  -1   2   4   95.29    6.80
   1  -2  -4   93.79   11.80
  -1  -2   4  145.59   14.40
  -1  -2   4  125.89   12.70
   1  -2  -4   97.89    6.50
   1   2  -3 2155.38   98.39
  -1   2   3 2181.28  101.79
  -1   2   3 2332.47  100.99
   1  -2  -3 2166.28   90.29
  -1  -2   3 2157.98   98.59
  -1  -2   3 2282.67  100.99
   1  -2  -3 2244.48  101.69
   1  -2  -3 2326.77  101.29
   1   2  -2  453.55   26.60
   1   2  -2  460.15   24.70
  -1   2   2  388.36   25.50
  -1   2   2  418.96   26.70
  -1  -2   2  457.75   26.40
  -1  -2   2  492.25   25.30
   1  -2  -2  377.66   25.40
   1  -2  -2  388.16   26.30
   1  -2  -2  351.56   20.50
   1   2  -1  119.59   11.30
   1   2  -1  143.39   11.10
  -1   2   1  164.38   13.70
  -1   2   1  158.88   13.50
  -1  -2   1  145.79   11.40
   1  -2  -1  167.78   13.90
   1  -2  -1  178.78   14.20
  -1  -2   1  139.79   11.90
   1   2   0    7.40    2.50
   1   2   0    8.60    3.00
  -1   2   0    6.20    3.10
  -1   2   0    8.80    3.30
   1   2   0   10.20    4.00
  -1  -2   0    3.50    2.10
  -1  -2   0    9.30    2.80
   1  -2   0    7.40    3.20
   1  -2   0    5.10    2.90
  -1   2  -1 1987.20   79.59
   1   2   1 1716.83   77.39
   1   2   1 1676.43   74.89
   1   2   1 1809.32   83.29
  -1   2  -1 1950.50   82.39
  -1  -2  -1 1689.03   74.99
   1  -2   1 1930.11   82.59
  -1  -2  -1 1697.43   77.39
   1   2   2   33.80    8.00
   1   2   2   36.50    3.00
  -1   2  -2   23.50    6.10
  -1   2  -2   31.90    4.60
   1   2   2   40.70    5.80
  -1  -2  -2   32.20    7.30
  -1  -2  -2   41.30    3.40
  -1  -2  -2   40.00    5.60
   1  -2   2   26.30    6.60
   1   2   3  551.54   35.70
  -1   2  -3  612.24   35.30
   1   2   3  551.84   32.20
  -1  -2  -3  576.54   36.20
   1  -2   3  659.53   36.70
  -1   2  -4  692.83   32.30
   1   2   4  673.83   37.90
   1   2   4  631.24   28.50
   1   2   4  630.84   28.00
  -1   2  -4  706.13   41.50
   1   2   4  651.43   40.50
   1  -2   4  746.83   42.00
  -1  -2  -4  617.94   39.50
   1   2   5   92.59    7.00
  -1   2  -5   98.09    8.50
  -1   2  -5   93.49   13.40
   1   2   5   87.19   12.20
   1  -2   5  101.99   13.60
  -1  -2  -5  103.79   19.90
  -1   2  -6   59.29    7.00
   1   2   6   72.39   13.80
   1   2   6   80.29    7.40
   1  -2   6   59.29   13.10
   1  -2   6   67.49   13.60
  -1  -2  -6   76.59   12.10
  -1   2  -7  202.78   14.30
   1   2   7  178.58   13.50
   1   2   7  172.68   19.70
  -1  -2  -7  185.98   20.20
   1  -2   7  186.78   21.10
   1  -2   7  206.18   22.10
  -1   2  -8    4.60    2.90
   1   2   8    7.70    5.10
   1   2   8    9.40    2.80
   1  -2   8    1.80    2.90
   1  -2   8    7.20    5.80
  -1  -2  -8    1.40    4.20
   1   2   9   10.10    7.20
   1   2   9   18.30    4.90
  -1   2  -9   17.80    5.50
   1  -2   9    8.80    5.80
  -1  -2  -9   19.90    7.20
   1  -2   9   17.50    8.10
   1   2  10  273.77   21.80
   1   2  10  296.77   29.30
  -1   2 -10  280.67   20.90
  -1  -2 -10  274.27   28.50
   1  -2  10  280.67   28.80
   1  -2  10  273.67   30.30
   1   2  11  194.38   24.60
   1   2  11  221.08   20.70
  -1   2 -11  222.28   19.10
  -1  -2 -11  199.68   24.40
   1  -2  11  214.28   25.50
   1  -2  11  200.98   26.90
   1  -2  11  218.78   18.80
   1   2  12    2.10    6.20
   1   2  12   -4.00    4.30
   1  -2  12   -3.30    4.30
   1  -2  12    2.40    8.40
   1   2  13   49.90   11.40
   1   2  13   37.40   14.10
  -1  -2 -13   54.09   17.10
   1  -2  13   66.89   17.20
   1  -2  13   69.99   13.00
   1   2  14    6.90    7.20
   1   2  14   -4.70    7.20
  -1   2 -14   -5.60    4.80
  -1  -2 -14  -16.60   10.50
   1  -2  14    0.90    3.80
   1   2  15   18.80    9.50
   1  -2  15   21.00   11.80
   1   2  16   18.90   11.50
   1   2  16   33.20   12.90
  -1   2 -16   13.20   10.40
   1  -2  16   29.20   14.30
   1   2  17    3.00   14.10
   1   2  17    9.50   13.60
  -1   2 -17    7.70   18.30
   1  -2  17    2.90   15.70
  -1   3  17    5.10   15.90
   1   3 -17   -9.20   15.60
  -1  -3  17    0.80   13.50
  -1   3  16   -9.80    7.90
   1   3 -16   -1.90    9.90
  -1   3  16    7.10   12.50
  -1  -3  16    9.50   13.30
   1   3 -15   16.60   10.00
  -1   3  15    5.10    7.70
  -1   3  15    9.80   10.60
  -1  -3  15   -2.80    6.50
  -1   3  14    6.60    7.40
   1   3 -14    7.20    9.20
  -1   3  14   12.70   10.90
  -1  -3  14   10.40    9.90
   1   3 -13    0.90    5.90
  -1   3  13   -2.60    4.60
  -1   3  12    9.90    8.20
   1   3 -12    3.00    4.70
  -1   3  12   10.70    4.80
   1  -3 -12   21.80    9.90
  -1   3  11   14.60    5.20
  -1   3  11    9.20    8.40
   1   3 -11   10.30    5.50
  -1   3  11    8.30    7.10
  -1  -3  11    2.40    7.90
   1  -3 -11   15.30   10.80
  -1  -3  11   15.70    8.30
  -1   3  10   62.69    8.10
  -1   3  10   55.79   16.30
  -1   3  10   56.59   15.50
  -1  -3  10   86.29   18.70
  -1  -3  10   93.79   14.80
  -1   3   9    3.90    2.50
  -1   3   9    3.00    6.50
   1   3  -9    0.60    4.00
  -1   3   9    4.60    5.10
   1  -3  -9   -0.60    4.70
  -1  -3   9    0.10    3.60
  -1  -3   9    0.50    5.20
   1   3  -8   11.10    5.30
  -1   3   8   -0.60    6.20
  -1   3   8   10.30    2.80
  -1   3   8    7.80    6.50
  -1  -3   8    1.40    4.40
  -1  -3   8    4.40    6.10
   1  -3  -8    1.00    3.20
   1   3  -7    3.30    4.10
  -1   3   7   -3.70    3.80
  -1   3   7   -1.70    3.20
  -1   3   7    1.50    1.10
  -1  -3   7   14.00    6.40
  -1  -3   7    9.80    5.80
   1  -3  -7    2.80    5.60
  -1   3   6   26.30    8.90
  -1   3   6    7.70    6.40
   1   3  -6   20.40    6.10
   1  -3  -6   18.30    7.00
  -1  -3   6   21.20    7.30
  -1  -3   6   26.10    8.50
  -1   3   5    9.90    5.60
  -1   3   5   20.90    7.50
   1  -3  -5   16.60    7.20
  -1  -3   5    3.30    3.90
  -1   3   4  915.61   67.09
   1   3  -4 1015.70   55.09
  -1   3   4 1080.39   56.59
  -1  -3   4 1030.20   56.79
   1  -3  -4 1051.59   56.39
   1  -3  -4  989.80   41.60
  -1  -3   4  910.81   53.59
   1  -3  -4 1066.09   59.29
   1   3  -3  103.49   12.00
  -1   3   3   94.59   12.20
  -1   3   3  101.89   13.70
  -1  -3   3  127.89   13.30
  -1  -3   3  107.09   12.80
   1  -3  -3   93.99    7.90
   1  -3  -3   91.49   12.20
   1  -3  -3   93.69   13.10
   1   3  -2  303.27   21.60
  -1   3   2  297.47   22.80
  -1   3   2  282.67   23.80
  -1  -3   2  320.57   22.40
  -1  -3   2  320.07   22.90
   1  -3  -2  287.37   23.10
   1  -3  -2  276.77   23.60
   1   3  -1   99.39   12.50
   1   3  -1   98.89   10.30
  -1   3   1  112.19   13.40
  -1   3   1  107.79   12.30
   1  -3  -1  119.79   13.20
  -1  -3   1   81.09   10.00
   1  -3  -1  115.89   13.30
  -1  -3   1   91.39   10.80
  -1   3   0  337.97   24.30
  -1   3   0  320.97   24.10
   1   3   0  349.47   26.00
   1   3   0  378.46   22.60
   1  -3   0  310.17   24.10
  -1  -3   0  364.86   22.90
   1  -3   0  280.37   23.10
  -1  -3   0  367.16   22.20
  -1   3  -1    2.40    2.70
  -1   3  -1    3.90    2.70
   1   3   1    5.20    3.40
   1   3   1    9.20    4.60
  -1  -3  -1    5.50    2.90
  -1  -3  -1    6.80    3.10
   1  -3   1    1.40    2.90
   1   3   2  707.23   38.80
  -1   3  -2  750.92   39.40
  -1   3  -2  727.63   41.90
   1   3   2  714.43   44.30
  -1  -3  -2  715.13   39.10
   1  -3   2  754.32   43.60
  -1  -3  -2  675.83   32.90
  -1  -3  -2  694.43   44.70
  -1   3  -3 2332.07   98.19
   1   3   3 2137.69  106.19
   1   3   3 2196.78   99.99
  -1  -3  -3 2121.09   89.09
   1  -3   3 2316.87  105.89
  -1  -3  -3 2200.38  106.69
  -1  -3  -3 2166.68  100.09
   1   3   4   86.99   11.30
   1   3   4   81.49   15.80
  -1  -3  -4   91.39   13.20
  -1   3  -5 1299.67   60.89
  -1   3  -5 1314.27   72.29
   1   3   5 1339.87   68.09
   1   3   5 1306.27   73.09
   1  -3   5 1293.67   71.39
   1  -3   5 1252.87   70.89
  -1  -3  -5 1345.67   73.89
   1   3   6  100.79   15.40
  -1   3  -6   67.59   14.80
   1   3   6  116.19   15.00
  -1   3  -6   70.79    8.40
  -1  -3  -6  114.09   16.60
   1  -3   6   76.39   15.30
   1  -3   6   60.49   14.00
  -1   3  -7  102.39   10.80
   1   3   7  125.39   16.80
   1   3   7  134.39   18.50
   1  -3   7  108.99   20.20
   1  -3   7  130.99   17.70
  -1  -3  -7  177.78   20.90
   1   3   8   -1.90    2.50
  -1   3  -8   -0.10    2.60
   1   3   8    3.00    1.60
   1   3   8    5.70    2.00
   1   3   8    7.60    5.00
   1  -3   8    2.80    4.50
   1  -3   8   -1.90    4.00
  -1  -3  -8    1.50    5.20
   1   3   9    5.40    2.40
   1   3   9    3.00    2.80
   1   3   9   10.90    5.80
   1   3   9    2.70    4.30
  -1   3  -9    1.10    2.60
  -1  -3  -9   10.70    7.40
   1  -3   9    3.10    6.20
   1  -3   9    0.90    6.60
  -1   3 -10   25.20    6.40
   1   3  10   26.60   10.50
   1   3  10   34.90   11.20
   1   3  10   21.70    5.50
   1   3  10   24.20    5.30
   1  -3  10   19.60    8.50
   1  -3  10   25.40   10.80
   1   3  11    6.90    4.10
   1   3  11    0.70    7.80
  -1   3 -11   20.00    5.90
   1   3  11    0.90    8.50
  -1  -3 -11   13.70    9.60
   1  -3  11    0.60    4.20
   1   3  12   19.10   10.20
  -1   3 -12    2.50    4.40
   1   3  12   -8.90    3.80
  -1  -3 -12    0.20    9.10
   1  -3  12   -6.90    6.40
   1   3  13   76.69   11.40
   1   3  13   48.90   26.90
  -1   3 -13   68.39   10.30
   1  -3  13   62.99   20.00
  -1   3 -14   12.90    6.60
   1   3  14   11.00    8.30
   1   3  14   -2.50    9.90
   1  -3  14    8.90   10.10
   1   3  15   -5.10    8.60
  -1   3 -15   -8.00    5.60
   1   3  15   -0.20    7.20
   1  -3  15   -8.70    9.00
   1   3  16    9.90    8.00
   1   3  16   -6.70    9.70
  -1   3 -16  -11.20    7.30
   1   3  16    0.30    8.20
   1   4 -16    5.70   11.70
  -1  -4  16   -0.30   13.60
   1   4 -15   15.40    8.90
  -1   4  15    9.80    9.30
  -1  -4  15    6.20    9.10
   1   4 -14   31.80   10.60
  -1   4  14   32.20   14.40
  -1  -4  14   30.00   14.50
  -1   4  13   -4.10    8.20
   1   4 -13   31.20    9.40
  -1  -4  13   -7.50    5.00
  -1   4  12   84.69   22.40
   1   4 -12   66.89   13.40
  -1  -4  12   68.69   18.00
  -1   4  11    4.50    5.90
  -1   4  11   -1.80    5.60
   1   4 -11   -3.40    5.80
  -1  -4  11    0.80    7.40
  -1   4  10   11.50    8.00
  -1   4  10   -2.70    5.90
   1   4 -10    3.50    5.60
  -1  -4  10   13.90    9.10
   1  -4 -10    6.20    5.10
  -1   4   9   29.70   13.10
   1   4  -9   32.20    9.70
  -1   4   9   20.50   10.00
   1  -4  -9   14.70    8.40
  -1  -4   9   31.00   11.10
  -1  -4   9   33.40   12.20
  -1   4   8    0.20    4.40
   1   4  -8   -6.40    3.80
  -1  -4   8    0.60    6.30
   1  -4  -8    6.10    5.50
  -1  -4   8    1.20    5.80
  -1   4   7   91.69   19.70
  -1   4   7  119.29   17.70
  -1  -4   7  115.29   17.50
  -1  -4   7  121.49   17.80
   1  -4  -7  102.09   21.40
  -1   4   6   16.90    8.30
  -1   4   6   14.80    6.70
   1  -4  -6    6.70    5.70
  -1  -4   6   13.10    7.20
  -1  -4   6   20.10    8.80
   1   4  -5  132.49   17.10
  -1   4   5  189.28   19.90
  -1   4   5  193.18   23.40
  -1  -4   5  120.79   17.20
   1  -4  -5  189.68   20.60
  -1  -4   5  118.79   17.00
   1  -4  -5  190.98   22.30
  -1   4   4   -1.80    5.20
   1   4  -4    7.40    5.00
  -1  -4   4    0.40    3.60
   1  -4  -4    1.20    5.10
   1  -4  -4    7.80    7.00
   1  -4  -4    6.40    2.20
   1  -4  -4    7.70    2.10
  -1  -4   4    4.60    4.90
   1   4  -3   45.90   10.70
  -1   4   3   67.29   13.00
  -1   4   3   65.29   14.30
   1  -4  -3   53.59    7.10
  -1  -4   3   58.09   12.10
   1  -4  -3   89.79   13.00
  -1  -4   3   61.69   12.50
   1  -4  -3   52.59   12.90
   1  -4  -3   45.60    6.20
   1   4  -2   12.00    5.20
  -1   4   2    8.00    4.90
  -1   4   2    4.70    3.90
   1   4  -2    6.00    4.80
   1  -4  -2   11.80    5.00
   1  -4  -2    6.30    3.20
  -1  -4   2    6.40    4.00
  -1  -4   2    7.10    4.60
   1  -4  -2    9.70    5.40
   1   4  -1  384.26   25.30
  -1   4   1  261.67   30.50
  -1   4   1  274.17   25.70
  -1  -4   1  364.36   26.20
   1  -4  -1  277.07   26.20
  -1  -4   1  374.16   25.50
   1  -4  -1  306.07   26.20
   1   4   0  150.68   18.80
   1   4   0  187.98   16.90
  -1   4   0  197.98   19.80
  -1   4   0  196.38   18.90
   1  -4   0  166.68   18.00
  -1  -4   0  172.58   16.60
  -1  -4   0  180.88   16.10
   1   4   1  207.08   22.30
   1   4   1  226.08   18.70
  -1  -4  -1  208.78   16.40
  -1  -4  -1  253.87   20.00
   1   4   2  460.25   36.00
   1   4   2  431.96   29.50
  -1   4  -2  439.96   32.40
  -1   4  -2  454.75   31.50
   1  -4   2  477.75   33.10
   1  -4   2  432.76   34.30
  -1  -4  -2  448.56   30.30
  -1  -4  -2  467.35   25.30
   1   4   3   75.59   10.80
  -1   4  -3  126.59   15.70
  -1   4  -3   88.59   11.90
   1   4   3   74.39   15.90
  -1  -4  -3   84.49    6.80
   1  -4   3  110.19   14.50
   1  -4   3  101.39   14.60
  -1  -4  -3   81.59   11.90
  -1   4  -4  211.48   22.40
   1   4   4  196.68   23.40
   1   4   4  178.88   23.30
  -1   4  -4  210.28   18.60
   1  -4   4  217.28   22.40
  -1  -4  -4  198.68   23.70
   1  -4   4  204.58   22.50
  -1   4  -5    1.50    3.80
   1   4   5    3.60    6.20
   1   4   5   -4.90    2.60
  -1   4  -5    6.00    6.10
   1  -4   5    0.80    3.80
  -1  -4  -5    0.60    5.30
   1  -4   5    2.10    4.50
  -1   4  -6  133.19   13.40
  -1   4  -6  131.39   13.60
   1   4   6  141.29   17.20
  -1   4  -6  112.39   18.00
   1   4   6  135.89   20.20
   1  -4   6  141.59   19.60
  -1  -4  -6  162.68   21.30
   1  -4   6  103.89   16.10
  -1   4  -7   72.89    9.80
   1   4   7   56.09   15.30
  -1   4  -7   66.59   16.20
   1   4   7   68.09   14.60
   1  -4   7   68.19   16.20
   1  -4   7   65.89   16.00
  -1  -4  -7   48.70   13.80
  -1   4  -8    3.20    4.00
   1   4   8    8.40    5.60
   1   4   8    3.50    7.30
  -1  -4  -8   14.50    7.30
   1  -4   8    8.20    5.20
   1  -4   8    1.30    7.00
  -1   4  -9    9.30    4.20
   1   4   9   -1.20    4.90
   1   4   9   15.60    7.20
   1  -4   9    7.30    6.40
   1  -4   9   25.80   11.40
  -1  -4  -9   -0.20    5.40
   1   4  10  132.89   20.70
  -1   4 -10   95.99   10.90
   1   4  10   86.49   22.10
   1  -4  10   81.09   20.10
  -1  -4 -10   83.99   20.60
   1   4  11   17.20   10.30
  -1   4 -11   28.50    6.90
   1  -4  11   22.50   11.00
  -1   4 -12   10.50    5.20
   1   4  12   14.90    9.30
   1  -4  12    3.80   11.00
   1   4  13    9.80    9.70
  -1   4 -13    5.60    4.50
   1  -4  13   10.80    9.50
   1   4  14   22.80   12.60
   1  -4  14   -4.90    8.90
   1   4  15    5.80   13.70
  -1   4 -15    1.70    4.60
   1  -4  15    9.00   10.50
  -1   5  15   10.40   15.70
   1   5 -15   -6.20   10.80
   1   5 -14    9.80    9.50
  -1   5  14   15.70   10.70
  -1  -5  14  -13.20   10.00
   1   5 -13    5.60    7.10
  -1   5  13   10.00   11.20
  -1  -5  13    7.50   11.10
  -1   5  12   66.79   19.60
   1   5 -12   77.39   15.40
  -1  -5  12   79.19   21.10
   1   5 -11   10.80    7.60
  -1   5  11   -0.80    6.80
  -1  -5  11   -4.00    5.80
   1   5 -10   90.79   16.90
  -1   5  10   98.39   23.80
  -1   5  10   90.59   21.30
  -1  -5  10   95.59   21.40
  -1   5   9  201.68   25.30
  -1   5   9  179.28   40.90
   1   5  -9  204.38   21.90
  -1  -5   9  218.68   28.20
   1   5  -8   19.10    8.40
  -1   5   8    6.60    8.30
  -1   5   8   15.20    8.70
  -1  -5   8    9.80    5.90
  -1  -5   8   -0.60    7.40
  -1   5   7   57.39   16.60
   1   5  -7   38.30   10.20
  -1   5   7   49.10   15.00
   1  -5  -7   37.60   13.00
  -1  -5   7   53.89   14.00
  -1  -5   7   55.39   14.50
  -1   5   6  382.36   33.10
   1   5  -6  356.96   32.80
  -1   5   6  384.96   37.60
  -1  -5   6  326.17   33.00
   1  -5  -6  365.36   37.40
  -1  -5   6  328.67   35.00
   1   5  -5   50.29   13.10
   1   5  -5   49.00   11.90
  -1   5   5   51.39   14.70
  -1   5   5   37.60   10.80
  -1  -5   5   48.50   13.30
   1  -5  -5   37.80   15.70
   1  -5  -5   38.10   11.20
  -1  -5   5   44.50   12.10
   1   5  -4  350.16   30.90
  -1   5   4  435.86   37.60
   1   5  -4  358.46   31.20
  -1   5   4  405.56   33.40
   1  -5  -4  400.46   36.50
  -1  -5   4  353.06   32.10
   1  -5  -4  370.86   20.70
  -1  -5   4  345.97   31.00
   1  -5  -4  398.86   33.40
   1  -5  -4  383.16   22.00
   1   5  -3   77.19   15.50
  -1   5   3   35.50   10.50
  -1   5   3   36.60   11.70
   1   5  -3   70.49   10.90
   1  -5  -3   48.10   12.50
  -1  -5   3   54.79   12.40
   1  -5  -3   40.70   11.80
  -1  -5   3   79.49   15.80
   1  -5  -3   39.20    7.30
   1   5  -2   81.29   12.10
  -1   5   2   59.39   13.40
  -1   5   2   65.49   15.60
   1   5  -2   87.69   17.10
   1  -5  -2   62.79    8.70
  -1  -5   2   88.19   13.50
   1  -5  -2   66.59   14.70
   1  -5  -2   62.29   15.80
  -1   5   1   40.60   11.60
   1   5  -1   42.80   10.00
   1   5  -1   27.90   10.10
  -1   5   1   53.69   13.60
  -1  -5   1   28.20    9.00
   1  -5  -1   48.00   12.10
  -1  -5   1   34.30   10.10
   1  -5  -1   44.90    9.40
  -1   5   0    8.90    6.80
  -1   5   0   20.50    7.50
   1   5   0   13.70    5.70
   1  -5   0    4.90    5.50
  -1  -5   0   10.50    5.00
   1  -5   0   11.90    5.50
  -1  -5   0    2.70    4.00
   1   5   1   78.49   11.60
  -1   5  -1  100.19   15.50
  -1   5  -1   84.09   15.90
   1   5   1   72.19   16.50
  -1  -5  -1   89.99   11.40
   1  -5   1   80.49   16.60
   1  -5   1   82.39   12.50
  -1  -5  -1   82.79   12.50
   1   5   2    7.40    6.10
  -1   5  -2   58.09   13.50
   1   5   2   16.00    6.10
  -1   5  -2   44.10   10.90
   1  -5   2   45.30   12.70
  -1  -5  -2   14.70    6.10
  -1  -5  -2   19.20    5.50
   1  -5   2   32.60    9.00
   1   5   3   44.90   10.00
  -1   5  -3   46.60   11.70
   1   5   3   43.90   13.40
  -1  -5  -3   41.60    6.00
   1  -5   3   37.70   11.40
  -1  -5  -3   41.00   10.30
   1  -5   3   39.60   11.90
  -1   5  -4   49.00   12.90
   1   5   4   28.50    8.90
  -1   5  -4   57.49   11.80
   1  -5   4   48.90   14.10
   1  -5   4   68.59   15.90
   1   5   5    5.70    6.00
  -1   5  -5    2.00    3.10
  -1   5  -5    9.60    6.20
   1  -5   5    7.90    7.10
   1  -5   5    6.20    6.30
   1   5   6    7.80    6.20
  -1   5  -6   18.60    6.10
  -1   5  -6   12.20    8.70
   1   5   6   26.00    8.50
   1  -5   6    8.90    6.50
  -1  -5  -6   -2.50    7.60
   1  -5   6   14.30    9.40
   1   5   7   13.70    6.40
  -1   5  -7    9.60    4.80
  -1   5  -7   15.60    6.30
  -1   5  -7    6.70    5.20
   1   5   7   15.00    8.80
  -1  -5  -7   20.30   11.40
   1  -5   7   10.20   10.10
   1  -5   7    2.10    7.00
   1   5   8   -2.80    7.00
   1   5   8   -2.30    5.60
  -1   5  -8    7.90    4.70
  -1   5  -8    2.10    5.20
   1  -5   8   -5.30    6.00
   1   5   9   14.10   12.10
   1   5   9   46.80   14.10
  -1   5  -9   40.00    8.90
  -1   5  -9   53.29    9.80
   1  -5   9   24.00   13.90
  -1   5 -10    6.40    5.10
  -1   5 -10    7.40    5.20
   1   5  10   25.50   12.00
   1   5  10   18.80   10.60
   1  -5  10    1.70    7.40
  -1   5 -11   -0.30    4.30
  -1   5 -11    5.60    4.50
   1   5  11    8.50   10.40
   1  -5  11    8.30   10.90
   1   5  12   72.69   23.50
   1  -5  12   36.10   16.50
   1   5  13   28.30   13.00
   1  -5  13   16.20   13.30
   1   5  14   19.20   15.80
   1  -5  14   33.70   15.90
   1   6 -13   -8.30    9.30
   1   6 -13   -2.10    7.60
  -1   6  13    9.70   13.70
  -1  -6  13    8.10   15.40
   1   6 -12   -1.80    9.80
  -1   6  12   14.90   12.80
   1   6 -12   -1.40    7.20
  -1  -6  12    8.90   14.00
  -1   6  11    1.70    9.20
   1   6 -11    5.00    7.10
   1   6 -11  -12.20    7.70
  -1  -6  11    5.20    9.10
  -1   6  10   -5.80   10.00
   1   6 -10    9.20    8.00
   1   6 -10    8.20    9.10
  -1  -6  10   17.20   12.00
   1   6  -9   11.10    6.70
  -1   6   9    4.70    8.80
   1   6  -9   16.00    9.20
  -1   6   9    5.00    6.00
  -1   6   8   20.30   11.90
   1   6  -8   30.70   10.80
   1   6  -8   21.70   10.90
  -1   6   8   36.60   14.40
  -1  -6   8   21.50   13.00
  -1   6   7   -9.50    7.10
  -1   6   7    1.10    9.80
   1   6  -7    8.40    7.10
  -1  -6   7   11.10    8.60
  -1   6   6   -4.70    6.50
   1   6  -6   -5.30    6.80
   1   6  -6    8.70    5.60
  -1   6   6   -4.90    4.90
  -1  -6   6   19.40    9.00
  -1  -6   6   11.80    9.00
   1   6  -5    4.10    6.10
  -1   6   5   -2.90    2.60
  -1   6   5    5.80    8.60
   1   6  -5   19.50    7.30
  -1  -6   5    6.70    8.20
   1  -6  -5   -6.30    5.40
  -1  -6   5   29.50   11.00
   1  -6  -5   -2.40    8.40
   1   6  -4   96.09   18.30
  -1   6   4   70.19   16.40
   1   6  -4   94.59   18.90
  -1   6   4  106.49   22.10
   1  -6  -4   81.49    8.80
  -1  -6   4  111.39   21.00
   1  -6  -4   58.19   17.50
   1  -6  -4   81.39   10.10
  -1  -6   4   81.09   18.00
   1  -6  -4   89.19   18.30
   1   6  -3   42.30   13.40
  -1   6   3   39.00   11.20
  -1   6   3   39.30   12.60
   1   6  -3   56.69   13.40
  -1  -6   3   38.20   11.30
   1  -6  -3   33.10    8.20
   1  -6  -3   32.00    7.00
  -1  -6   3   51.09   13.80
   1  -6  -3   21.40    9.90
   1   6  -2  115.19   21.70
  -1   6   2  125.09   18.10
  -1   6   2  125.29   23.60
   1   6  -2  138.89   17.00
   1  -6  -2  112.39   21.00
  -1  -6   2  116.59   17.60
   1  -6  -2  100.09   14.20
  -1  -6   2  128.09   19.00
  -1   6   1   84.79   19.00
  -1   6   1   78.29   16.60
   1   6  -1   76.89   17.70
   1   6  -1   73.49   14.30
   1  -6  -1   75.29   14.00
  -1  -6   1   61.09   12.30
   1  -6  -1   94.59   18.40
  -1  -6   1   79.89   15.80
   1   6   0   25.20   10.90
   1   6   0   39.40   10.70
  -1   6   0   46.10   13.10
  -1   6   0   35.50   11.20
  -1  -6   0   18.40    8.30
  -1  -6   0   16.40    7.20
   1  -6   0   55.29   12.40
   1  -6   0   55.89   13.10
  -1   6  -1   52.89   14.70
   1   6   1   26.80   11.60
   1   6   1   39.00   11.10
  -1   6  -1   53.19   13.60
   1  -6   1   60.89   15.30
   1  -6   1   61.79   13.00
  -1  -6  -1   27.90   11.00
  -1   6  -2  198.68   24.00
   1   6   2  233.78   28.00
   1   6   2  192.88   21.30
  -1   6  -2  190.98   23.50
  -1  -6  -2  178.18   21.70
  -1  -6  -2  171.08   16.80
   1  -6   2  232.78   22.70
   1  -6   2  226.58   26.50
  -1   6  -3   11.70    7.30
  -1   6  -3   16.20    8.90
   1   6   3   -4.00    5.80
   1   6   3    8.00    7.00
  -1  -6  -3   10.50    5.00
   1  -6   3   18.00    7.10
  -1  -6  -3    1.60    5.40
   1  -6   3   11.00    8.10
  -1   6  -4    9.30    6.40
  -1   6  -4    4.00    6.00
   1   6   4   22.00    9.50
   1   6   4    2.20    6.70
  -1  -6  -4   21.80   10.00
   1  -6   4   10.60    8.50
  -1  -6  -4   15.40    3.10
  -1  -6  -4   12.80    2.90
   1  -6   4    1.20    8.20
   1   6   5   12.60    8.90
  -1   6  -5   25.10   11.90
   1   6   5   31.00   11.30
  -1   6  -5   35.20   10.30
   1  -6   5   13.70   10.00
   1  -6   5   26.40   11.10
   1   6   6   -9.80    6.60
  -1   6  -6    5.10    9.00
  -1   6  -6    3.80    6.10
   1   6   6   22.00    9.90
   1  -6   6   20.50   10.70
  -1   6  -7   35.20   10.20
   1   6   7   25.90   11.30
   1   6   7   28.70   11.40
   1  -6   7   36.10   13.20
  -1   6  -8   11.00    7.20
   1   6   8   12.40    9.20
   1   6   9   22.20   12.00
   1   6   9   -5.60    9.30
  -1   6  -9    1.00    6.60
  -1   6  -9   27.50    8.30
   1  -6   9    6.30   11.60
  -1   6 -10   20.10    8.10
   1   6  10   15.30   10.60
   1  -6  10    5.80   10.30
  -1   6 -11   -0.80    5.70
   1   6  11   12.60   14.20
  -1   6 -11   -1.00    5.70
   1  -6  11   -6.30   11.50
   1   6  12  -19.60   10.70
  -1   6 -12    8.20    5.60
   1  -6  12   -5.80   11.80
  -1   6 -13    5.10    3.80
  -1   6 -13   -1.20    4.70
   1  -6  13    8.30   15.30
  -1   7  11   -0.90   28.20
   1   7 -11   17.80   10.10
  -1  -7  11   23.70   14.40
  -1   7  10   13.20   14.30
   1   7 -10  -14.80    9.90
   1   7 -10   -1.30    8.10
  -1  -7  10    9.80   13.10
   1   7  -9   -2.60    5.80
   1   7  -9   14.80   12.40
  -1   7   9    9.70   11.90
  -1  -7   9   18.10    9.60
   1   7  -8    4.60   10.60
   1   7  -8   18.30    8.90
  -1   7   8   -6.30    5.80
  -1  -7   8   14.20   13.80
  -1   7   7    4.40    8.20
  -1   7   7   12.50   10.80
   1   7  -7    2.60    6.70
  -1  -7   7  -14.90    6.90
  -1   7   6   -8.20    9.40
   1   7  -6   -3.50    7.10
  -1   7   6    5.90    7.10
   1   7  -6   10.00    8.90
  -1  -7   6    3.10    7.10
   1   7  -5    1.40    8.30
  -1   7   5    7.70    8.80
  -1   7   5   22.10   11.90
   1   7  -5   14.80    9.40
  -1  -7   5    5.10    7.10
   1  -7  -5    1.30    6.70
   1   7  -4    3.80    5.90
  -1   7   4    3.90    6.40
   1   7  -4   22.40   12.30
  -1   7   4    1.00    8.10
  -1  -7   4    9.20    7.50
   1  -7  -4    5.80    4.10
   1  -7  -4    8.30    5.20
   1  -7  -4   17.30    8.40
  -1  -7   4  -16.40    7.70
  -1   7   3   53.19   20.70
  -1   7   3   57.79   17.70
   1   7  -3   47.50   13.40
   1   7  -3   52.19   17.10
  -1  -7   3   58.09   15.00
   1  -7  -3   60.09   12.50
  -1  -7   3   64.99   16.10
   1  -7  -3   49.10   14.10
   1  -7  -3   86.19   11.00
   1   7  -2   -5.90    6.00
  -1   7   2   23.80   11.60
   1   7  -2    4.20    9.20
  -1   7   2    2.10    7.90
  -1  -7   2    3.00    7.10
   1  -7  -2   -6.00    6.70
  -1  -7   2   -1.00    6.40
   1  -7  -2    8.50    5.80
  -1   7   1   18.90    7.80
   1   7  -1    9.10    6.90
   1  -7  -1   -6.80    5.70
  -1  -7   1  -11.10    5.40
  -1  -7   1   -6.80    5.20
   1   7   0  126.69   26.30
  -1   7   0  147.39   23.10
   1   7   0  130.19   28.20
  -1  -7   0  137.79   17.70
   1  -7   0  108.29   20.10
   1  -7   0  190.08   24.10
  -1  -7   0  116.59   17.40
   1   7   1   -2.90    5.70
  -1   7  -1    6.20    8.90
   1   7   1   -2.90    7.00
  -1   7  -1    1.00    7.40
  -1  -7  -1   -2.50    5.90
   1  -7   1    2.40    6.60
  -1  -7  -1    4.90    5.40
   1  -7   1    2.20    8.70
   1   7   2    0.60    8.10
   1   7   2   19.70    8.00
  -1   7  -2   12.20    8.50
  -1   7  -2    1.30    7.80
   1  -7   2   16.60   10.60
  -1  -7  -2   -7.20    6.50
   1  -7   2   11.50    7.90
   1   7   3   11.30    8.70
  -1   7  -3   13.90    8.20
   1   7   3   20.20    9.00
  -1   7  -3    3.70    8.70
   1  -7   3   -1.90    7.10
   1  -7   3   -9.40    7.60
  -1  -7  -3    1.90    3.70
  -1  -7  -3   -3.00    6.30
   1   7   4    0.90    9.10
  -1   7  -4    8.50    7.90
   1  -7   4  -13.50    8.80
  -1  -7  -4    4.20    8.80
  -1  -7  -4    2.90    2.40
   1  -7   4   -8.60    7.40
  -1  -7  -4    2.80    2.60
   1   7   5   33.30   11.20
   1   7   5   36.90   12.60
  -1   7  -5   30.00   11.40
   1  -7   5   16.40   10.70
   1   7   6   20.10   12.70
  -1   7  -6   40.00   13.00
   1   7   6   19.60   12.80
   1  -7   6   23.70   12.70
   1   7   7   19.50   10.40
   1   7   7   10.80    8.90
  -1   7  -7    8.90    8.10
   1  -7   7   -3.50    9.50
   1   7   8   53.49   16.30
   1   7   8   55.79   17.80
  -1   7  -8   39.80   12.90
  -1   7  -8   47.80   13.00
   1  -7   8   37.40   16.50
   1   7   9  -11.00    6.90
  -1   7  -9    2.90    7.40
  -1   7  -9    5.00    9.80
   1  -7   9   -1.10   13.10
   1   7  10   46.70   18.00
  -1   7 -10    9.80    9.80
   1  -7  10   27.10   18.80
  -1   7 -11    1.70    7.90
  -1   7 -11    5.10   11.30
   1   7  11   11.50   14.90
   1  -7  11   37.90   21.00
   1   8  -9  -16.60   15.30
   1   8  -9    9.50   11.30
  -1   8   9   -1.90   10.80
  -1   8   8    9.70   18.20
   1   8  -8    6.90    9.90
   1   8  -8  -19.10   14.60
  -1  -8   8  -14.20   14.40
  -1   8   7   25.00   15.20
   1   8  -7    5.10   10.10
  -1  -8   7    1.10   10.70
   1   8  -6   -1.00   12.20
  -1   8   6   21.50   11.90
  -1  -8   6   11.10   13.10
   1   8  -5    3.40    9.30
  -1   8   5   24.00   14.40
  -1  -8   5    8.30   11.80
   1  -8  -5   31.70   13.00
   1   8  -4    0.10    9.00
  -1   8   4    6.80   10.10
   1  -8  -4    0.80   11.10
   1  -8  -4   -6.80    4.60
  -1  -8   4   16.90   12.60
   1  -8  -4    3.30    5.00
  -1   8   3    4.90    9.80
   1   8  -3  -13.70   10.40
   1   8  -3  -19.60    8.30
  -1   8   3   -8.80    9.20
   1  -8  -3   -2.90    6.00
  -1  -8   3  -20.40   10.10
   1  -8  -3    7.90    6.80
   1  -8  -3   -2.10    6.30
  -1   8   2   31.00   10.90
   1   8  -2    7.30   11.50
  -1   8   2   31.10   13.90
   1   8  -2   18.10   12.00
  -1  -8   2   21.40   11.00
  -1  -8   2   15.10   11.50
   1  -8  -2   53.89   16.90
   1  -8  -2    9.20    8.40
  -1   8   1  -12.90    8.80
   1   8  -1    8.00   10.00
   1   8  -1    4.60    8.60
  -1  -8   1   -6.10    8.10
  -1  -8   1   13.00    9.80
   1  -8  -1   -8.30    8.30
   1  -8  -1   22.00   12.80
   1   8   0   85.19   20.20
   1   8   0   81.19   17.60
  -1   8   0   93.29   21.40
  -1   8   0   72.99   21.90
  -1  -8   0   62.79   17.20
   1  -8   0   52.59   15.80
   1  -8   0   65.89   15.90
  -1  -8   0   84.29   16.90
  -1   8  -1   13.10   11.10
   1   8   1   -0.10    7.80
  -1  -8  -1   13.60    9.70
  -1  -8  -1   -2.60    7.50
   1  -8   1   -8.40    8.60
   1  -8   1   -4.40    9.50
  -1   8  -2   46.40   26.90
   1   8   2   39.20   17.70
  -1  -8  -2   43.60   11.50
   1  -8   2   41.60   14.80
  -1  -8  -2   62.89   15.90
   1  -8   2   14.30   11.10
   1   8   3   21.10   14.00
  -1   8  -3   -8.50    7.70
   1   8   3   10.20   10.10
   1  -8   3    6.80    9.80
  -1  -8  -3    4.90    5.10
  -1  -8  -3    9.90    9.90
  -1  -8  -3   -5.40    4.70
   1   8   4    6.80   10.70
  -1   8  -4   10.50   10.40
   1   8   4    7.00    8.20
  -1  -8  -4  -10.20    8.70
   1  -8   4   -9.20    8.20
  -1   8  -5    9.00    8.00
   1   8   5    1.00   10.00
   1   8   5  -15.00    9.50
   1  -8   5    3.10    9.00
   1   8   6   45.40   13.40
   1   8   6   30.00   18.90
  -1   8  -6   30.00   11.20
   1  -8   6    1.40   11.70
   1   8   7  -14.30    9.70
  -1   8  -7   -9.10   10.60
   1  -8   7   36.80   16.10
   1   8   8    2.60    9.90
  -1   8  -8   -2.60    9.00
  -1   8  -8   36.60   15.30
   1  -8   8   -9.00   13.80
   1   9  -4   34.30   17.10
  -1   9   4    2.20   15.70
   1  -9  -4   19.90   11.30
   1  -9  -4    1.30    6.20
  -1  -9   4   15.10   14.50
  -1   9   3   30.30   19.70
   1   9  -3    5.70   12.70
   1  -9  -3   22.50   12.10
   1  -9  -3   -2.50    9.10
  -1  -9   3   45.40   15.30
  -1   9   2   30.70   15.70
   1   9  -2   24.00   15.10
   1  -9  -2   -7.50   12.60
  -1  -9   2    5.50   17.30
   1  -9  -2   -8.50    9.90
   1  -9  -2   -4.60    9.80
   1   9  -1   21.10   14.50
  -1   9   1    3.50   15.50
  -1  -9   1   10.40   14.80
   1  -9  -1   20.40   15.60
   1  -9  -1  -13.70   11.10
  -1  -9   1   52.29   16.90
  -1   9   0  -14.30   11.30
   1   9   0    8.60   13.40
   1  -9   0   -6.40   12.00
  -1  -9   0  -12.70   11.20
   1  -9   0   19.10   11.70
   1   9   1   33.30   15.30
  -1   9  -1   13.40   11.30
  -1  -9  -1    9.50   11.20
   1  -9   1   -3.00   10.90
  -1  -9  -1   10.70   10.90
   1   9   2   18.50   11.70
  -1   9  -2   -6.30   11.40
   1  -9   2   39.90   17.00
  -1  -9  -2   -1.50   13.40
  -1  -9  -2   -1.20    8.60
  -1   9  -3   15.90   12.90
   1   9   3   11.20   13.30
  -1  -9  -3   -1.10    7.30
  -1  -9  -3  -14.10    6.40
  -1  -9  -3   15.20    9.90
   1  -9   3   -4.90   12.20
   1   9   4   -7.60   14.20
  -1   9  -4   -0.50   11.20
   1  -9   4  -20.70   11.80
  -2   0  18    6.30   10.80
  -2   0  18    6.30   14.80
  -2   0  17    7.10   14.90
  -2   0  16    6.70   10.80
   2   0 -16    6.20   12.40
  -2   0  15    3.80    7.60
  -2   0  15   13.90    9.00
   2   0 -15   -4.20    8.00
  -2   0  14    5.60    7.40
   2   0 -14    9.40    9.70
  -2   0  14    7.80    7.00
   2   0 -13   -0.70    6.50
  -2   0  13   -1.40    5.40
   2   0 -12   75.09   16.10
  -2   0  12  124.89   17.40
  -2   0  12   63.99   14.50
  -2   0  11    3.90    4.00
  -2   0  11    4.30    3.80
   2   0 -11    8.80    6.40
  -2   0  10  786.52   50.29
  -2   0  10  850.11   52.89
   2   0 -10  831.32   52.29
  -2   0   9   -3.90    2.70
   2   0  -9    4.70    3.80
  -2   0   9   -5.70    2.90
  -2   0   8   38.50    9.70
   2   0  -8   33.30    9.30
   2   0  -8   23.40    8.60
  -2   0   8   30.10    7.60
  -2   0   7   12.00    4.90
   2   0  -7    4.50    3.80
  -2   0   7    5.30    3.70
   2   0  -7    8.90    3.90
  -2   0   6  358.16   25.80
   2   0  -6  366.76   25.60
   2   0  -6  343.67   24.20
  -2   0   6  350.96   24.50
   2   0  -5    9.40    3.80
   2   0  -5    6.10    2.80
  -2   0   5    6.70    3.20
  -2   0   5    4.80    3.10
   2   0  -4 7527.45  303.07
  -2   0   4 7344.06  302.87
   2   0  -4 7476.05  301.67
  -2   0   3    3.20    2.50
   2   0  -3    2.80    2.20
  -2   0   3    1.30    1.50
   2   0  -3    4.30    2.10
  -2   0   2  131.69    9.80
   2   0  -2  121.19   10.00
  -2   0   2  132.89   10.00
   2   0  -2  117.69    9.50
  -2   0   2  134.09   10.50
   2   0  -1    0.90    1.00
   2   0  -1    2.10    1.20
  -2   0   1    1.10    1.10
  -2   0   1    0.50    1.00
  -2   0   1    4.60    1.60
   2   0  -1    0.80    0.80
  -2   0   0 1022.80   46.10
   2   0   0 1023.70   46.10
   2   0   0 1008.70   44.20
  -2   0   0 1040.20   43.90
   2   0   0 1009.60   44.00
  -2   0  -1   -0.60    0.70
   2   0   1    1.00    1.00
   2   0   1    0.40    1.20
   2   0   2   15.90    3.10
  -2   0  -2   17.30    4.10
   2   0   2   13.40    3.60
   2   0   3    9.50    2.70
   2   0   3   22.20    5.50
  -2   0  -3   17.30    3.60
   2   0   4  234.88   15.30
  -2   0  -4  247.38   15.60
   2   0   4  221.18   18.40
   2   0   5    2.00    2.30
  -2   0  -5    1.00    1.70
   2   0   5    2.30    2.20
   2   0   6 1124.29   62.89
   2   0   6 1199.68   56.19
  -2   0  -6 1109.49   55.49
   2   0   7    2.60    4.10
  -2   0  -7   -0.60    2.70
   2   0   7    0.70    1.90
   2   0   8  657.93   39.30
   2   0   8  701.23   48.30
  -2   0  -8  686.43   39.80
  -2   0  -9    0.20    2.50
   2   0   9   -1.80    2.80
   2   0   9   -1.60    2.10
   2   0   9   -0.20    3.30
   2   0  10   64.59   13.60
   2   0  10   47.10   11.20
   2   0  10   56.09   15.40
  -2   0 -10   50.19   11.00
   2   0  11   -0.80    5.40
   2   0  11   -3.40    4.20
  -2   0 -11    1.60    4.60
   2   0  12   18.10   10.20
   2   0  12   28.70   11.80
   2   0  12   25.60    9.60
  -2   0 -12   32.30   11.00
   2   0  13    4.30    6.00
   2   0  13    2.00    7.80
  -2   0 -13   -6.30    7.10
   2   0  13   -1.60    3.40
   2   0  14   10.20    9.20
   2   0  14    5.80    6.60
  -2   0 -14    6.10    8.70
   2   0  14   13.70   10.80
  -2   0 -15   19.20    8.30
   2   0  15    2.70   11.20
   2   0  15   21.00    8.90
  -2   0 -16   29.80   14.00
   2   0  16    9.60   11.20
   2   0  16   13.30   12.60
   2   0  17    6.00   12.90
  -2   0 -17  -11.40   15.10
   2   0  17   -6.10    9.80
  -2   1  18    1.80   14.40
  -2  -1  18   32.00   16.70
  -2  -1  18   15.90   11.30
  -2   1  17  -11.00   10.60
   2   1 -17   17.90   14.00
  -2  -1  17    9.80    9.80
  -2  -1  17   17.60   11.40
  -2   1  16   33.70   15.70
   2   1 -16   17.00    9.00
  -2   1  16   19.10   12.00
  -2  -1  16    9.00   12.70
  -2  -1  16   19.50   12.80
  -2   1  15   13.00   10.10
   2   1 -15  -11.20    8.40
   2  -1 -15   19.10   10.50
  -2  -1  15    5.90    6.50
  -2   1  14   12.60   11.10
  -2   1  14   18.70    8.50
   2   1 -14   16.70    8.90
  -2  -1  14   31.00   11.90
  -2  -1  14   29.80   11.90
   2  -1 -14    5.70    9.40
  -2  -1  14   -5.30    9.80
  -2   1  13   29.10   12.00
   2   1 -13    6.40    8.10
  -2   1  13   17.90    9.10
  -2  -1  13   15.40    8.10
  -2  -1  13    8.20    9.50
   2   1 -12    5.80    5.90
  -2   1  12    7.50    5.40
  -2   1  12    5.90    5.80
  -2  -1  12    6.30    6.10
   2  -1 -12   -8.50    5.40
  -2  -1  12    1.30    5.10
  -2   1  11   15.80    6.20
   2   1 -11    2.70    4.80
  -2  -1  11    8.20    5.90
   2  -1 -11    7.90    7.00
   2   1 -10   54.79   12.20
  -2   1  10   44.50    9.70
  -2   1  10   52.99   13.60
  -2  -1  10   72.59   15.30
   2  -1 -10   38.80   11.50
  -2  -1  10   60.79   21.40
  -2   1   9    2.40    3.10
  -2   1   9    7.30    5.00
   2   1  -9    2.80    3.40
  -2  -1   9    3.90    4.20
   2  -1  -9    8.20    4.00
  -2  -1   9    5.20    4.90
  -2   1   8  107.49   22.40
  -2   1   8  123.79   13.70
   2   1  -8  147.79   16.20
  -2  -1   8  154.68   16.30
  -2  -1   8  170.48   18.80
   2  -1  -8  103.39   12.80
   2  -1  -8  119.79   15.60
   2   1  -7  148.69   14.90
   2   1  -7  142.69   16.30
  -2   1   7  114.39   12.30
  -2   1   7  103.29   14.60
  -2  -1   7  130.29   14.40
  -2  -1   7  128.79   15.50
   2  -1  -7  120.69   12.90
   2  -1  -7  119.69   15.00
   2   1  -6    9.10    4.10
  -2   1   6    3.60    3.10
   2   1  -6   11.50    4.60
  -2   1   6    7.60    3.10
  -2  -1   6    3.70    2.50
  -2  -1   6   17.10    6.30
   2  -1  -6    7.60    3.90
   2  -1  -6    2.70    2.50
  -2   1   5  131.39   11.30
   2   1  -5  116.99   13.40
  -2   1   5  126.79   13.60
   2   1  -5  125.59   12.80
  -2  -1   5  118.19   13.40
  -2  -1   5  134.99   13.20
   2  -1  -5  146.19   11.70
   2  -1  -5  130.99   14.00
  -2   1   4 5071.59  210.98
   2   1  -4 5112.29  210.78
  -2   1   4 5055.59  204.98
  -2   1   4 4978.00  210.78
   2   1  -4 5014.50  208.68
  -2  -1   4 4815.92  209.68
   2  -1  -4 4975.40  204.48
  -2  -1   4 5206.78  209.28
   2  -1  -4 5148.58  211.18
  -2   1   3 9053.09  351.06
  -2   1   3 8689.13  355.76
   2   1  -3 8690.83  354.86
   2  -1  -3 8750.42  355.46
  -2   1   2 6299.67  250.07
  -2   1   2 6224.48  246.78
   2   1  -2 6090.69  248.68
  -2   1   2 5915.61  248.98
   2  -1  -2 5883.61  248.68
   2  -1  -2 6172.48  246.38
   2  -1  -2 6232.98  249.88
  -2  -1   2 6241.88  249.08
   2   1  -1  570.34   26.80
  -2   1   1  488.45   26.00
  -2   1   1  473.85   26.80
  -2   1   1  471.25   25.70
  -2  -1   1  555.94   26.70
   2  -1  -1  468.65   25.70
   2  -1  -1  485.45   25.80
   2   1   0 6948.31  281.57
  -2  -1   0 7167.48  282.17
  -2   1  -1  494.55   20.90
  -2   1  -1  486.65   26.30
   2  -1   1  496.25   20.90
  -2  -1  -1  367.86   22.60
   2   1   2   46.80    5.50
   2   1   2   59.69    7.50
   2   1   3   92.49    8.60
  -2   1  -3   96.59   11.00
   2   1   3   92.19   10.20
  -2  -1  -3  104.99   10.60
   2  -1   3   97.29   11.10
   2   1   4  208.48   17.40
  -2   1  -4  240.28   11.80
  -2   1  -4  240.08   19.80
  -2  -1  -4  204.78   17.60
   2  -1   4  255.57   20.50
   2  -1   4  226.78   11.70
  -2   1  -5   53.89    5.40
   2  -1   5   59.49    5.60
   2  -1   5   47.80   10.30
   2   1   6  181.78   17.40
  -2   1  -6  207.08   13.40
   2  -1   6  192.18   13.40
  -2  -1  -6  188.88   18.00
   2   1   7  444.26   31.90
  -2   1  -7  450.55   25.90
  -2  -1  -7  466.15   32.20
   2  -1   7  478.25   26.80
   2  -1   7  469.05   36.00
   2   1   8  209.68   19.00
  -2   1  -8  248.78   17.40
   2   1   8  213.78   21.30
   2  -1   8  228.18   17.50
   2  -1   8  223.18   24.80
  -2  -1  -8  232.18   21.70
  -2   1  -9  515.75   31.40
   2   1   9  540.25   35.50
   2   1   9  501.95   36.90
   2  -1   9  530.35   39.50
   2  -1   9  518.75   43.00
  -2  -1  -9  534.35   38.30
   2  -1   9  542.25   32.40
   2   1  10    3.00    4.30
  -2   1 -10    7.20    4.20
   2   1  10    5.50    4.50
  -2  -1 -10   -1.80    4.20
   2  -1  10   10.10    6.80
   2  -1  10   -1.00    3.30
   2  -1  10    7.60    5.50
   2   1  11    1.00    4.60
  -2   1 -11    6.50    5.40
   2   1  11    4.40    5.30
  -2  -1 -11    3.10    5.30
   2  -1  11  -11.80    5.50
   2  -1  11   13.40    8.90
   2  -1  11    3.30    4.70
  -2   1 -12  148.49   18.40
   2   1  12  147.29   18.80
   2   1  12  132.39   19.10
   2  -1  12  152.98   17.50
   2  -1  12  122.29   24.80
   2  -1  12  155.28   21.70
  -2  -1 -12  111.69   21.00
   2   1  13   19.10   10.00
   2   1  13   26.00   10.00
   2   1  13   18.80   10.20
  -2   1 -13    3.40    6.90
   2  -1  13   48.60   14.60
   2  -1  13   27.10   11.40
   2  -1  13   29.70   14.10
  -2  -1 -13   26.50   11.50
   2   1  14   14.80   11.10
   2   1  14    6.50    7.90
   2   1  14   10.20    9.00
  -2  -1 -14    6.70   11.00
   2  -1  14    3.00    6.10
   2  -1  14   11.10    9.60
   2   1  15   -5.30    8.40
   2   1  15   29.80   10.60
  -2   1 -15   13.90    9.00
   2  -1  15    4.40    7.90
  -2  -1 -15    6.70   10.40
   2   1  16   11.50   14.50
   2   1  16   11.50   12.90
  -2   1 -16   -1.60   11.00
  -2  -1 -16   31.50   17.20
   2  -1  16   20.60   10.30
   2  -1  16   10.90   12.60
  -2   1 -17  -17.00   12.80
   2   1  17   29.60   22.00
   2  -1  17   27.40   18.00
   2  -1  17    4.40    9.90
   2   2 -17   34.40   13.10
  -2   2  17    2.30   11.90
  -2   2  17    1.40   14.00
  -2  -2  17    0.40    8.70
  -2   2  16   -3.50    8.10
   2   2 -16    8.40   11.10
  -2   2  16   -1.60    9.70
  -2  -2  16    8.10    7.90
  -2  -2  16    6.90   10.90
   2   2 -15   -0.10    8.10
  -2   2  15    7.90    7.40
  -2  -2  15    3.00    7.80
  -2  -2  15    6.70   10.60
   2   2 -14   -1.20    8.00
  -2   2  14    4.20    5.90
  -2  -2  14    2.30    8.30
  -2  -2  14    0.20    7.80
  -2   2  13    7.80    6.80
   2   2 -13   20.10   10.30
  -2   2  13    8.10    8.30
   2  -2 -13    3.40    7.40
  -2  -2  13   34.20    9.80
  -2  -2  13   16.50   10.90
  -2   2  12  158.58   17.40
   2   2 -12  123.69   17.60
  -2   2  12  162.38   23.90
   2  -2 -12  156.18   22.90
  -2  -2  12  141.59   18.40
  -2  -2  12  105.39   21.50
  -2  -2  12  146.79   23.10
  -2   2  11   11.90    8.50
  -2   2  11    6.80    7.50
   2   2 -11   15.90    6.80
  -2  -2  11   11.10    6.00
  -2  -2  11   13.70    8.20
  -2  -2  11   18.00    8.90
   2  -2 -11    2.80    7.70
  -2   2  10   13.80    9.10
  -2   2  10   20.20    5.90
   2   2 -10   10.20    5.60
  -2   2  10    1.80    6.00
   2  -2 -10    6.80    6.90
  -2  -2  10    9.20    5.70
  -2  -2  10   10.80    8.60
  -2  -2  10   13.40    7.50
  -2   2   9   35.80   11.70
   2   2  -9   44.70   13.00
  -2   2   9   26.30   10.60
  -2   2   9   24.20    6.30
  -2  -2   9   32.90    9.00
  -2  -2   9   26.80    9.10
  -2  -2   9   13.00    7.10
   2  -2  -9   16.60    7.60
   2   2  -8    5.00    4.90
  -2   2   8   -4.80    2.50
  -2   2   8   -3.20    4.70
  -2   2   8    2.50    1.90
  -2  -2   8    4.20    4.90
   2  -2  -8   -5.60    3.50
  -2  -2   8    5.80    4.70
  -2   2   7   29.70    9.20
  -2   2   7   24.10    8.90
   2   2  -7   18.40    6.40
  -2   2   7   19.10    4.90
   2  -2  -7   23.20    5.20
  -2  -2   7    9.60    5.10
  -2  -2   7    8.50    5.90
   2  -2  -7   20.10    7.10
   2   2  -6   11.60    4.80
  -2   2   6   11.60    5.50
  -2   2   6    7.20    4.30
  -2   2   6   12.20    3.70
   2  -2  -6    7.90    5.10
   2  -2  -6   11.60    3.70
  -2  -2   6   13.10    5.90
  -2  -2   6    7.00    4.20
   2   2  -5   19.40    6.80
  -2   2   5    5.10    3.90
   2   2  -5   28.40    7.10
  -2   2   5    2.30    2.40
  -2   2   5    2.50    2.10
  -2  -2   5   25.00    6.90
   2  -2  -5    7.10    2.60
  -2  -2   5   11.80    4.80
   2  -2  -5    1.70    2.50
  -2   2   4  136.89   15.10
  -2   2   4  133.69   10.50
   2   2  -4  135.79   13.50
  -2   2   4  159.98   16.10
   2   2  -4  153.28   15.90
   2  -2  -4  155.68   10.50
   2  -2  -4  166.68   16.40
  -2  -2   4  128.09   14.50
   2  -2  -4  158.88   15.90
  -2  -2   4  163.68   14.70
  -2   2   3   11.70    4.70
   2   2  -3   13.60    4.80
  -2   2   3    8.00    2.60
  -2  -2   3   23.20    5.30
   2  -2  -3    8.60    4.30
  -2  -2   3   16.90    5.40
   2  -2  -3   11.80    4.70
   2  -2  -3   13.60    3.50
  -2   2   2 1774.42   79.09
  -2   2   2 1733.23   79.09
   2   2  -2 1620.64   73.29
   2   2  -2 1479.65   76.19
   2  -2  -2 1767.62   74.39
   2  -2  -2 1805.72   79.79
   2  -2  -2 1803.72   79.29
  -2  -2   2 1571.94   76.59
  -2  -2   2 1619.54   73.39
  -2   2   1 2492.35  107.89
   2   2  -1 2483.15  102.29
  -2   2   1 2502.35  109.49
   2   2  -1 2499.35  106.39
   2  -2  -1 2405.16  107.49
  -2  -2   1 2503.75  102.69
  -2  -2   1 2463.75  106.49
   2  -2  -1 2435.76  109.39
  -2   2   0 2691.43  112.69
  -2   2   0 2673.53  108.99
   2   2   0 2404.66  103.79
   2   2   0 2440.96  106.89
   2  -2   0 2641.34  112.59
  -2  -2   0 2426.66  104.09
  -2  -2   0 2484.75  107.19
   2  -2   0 2591.74  108.89
   2   2   1 2294.17   91.79
   2   2   1 2240.18   91.79
  -2   2  -1 2084.69   98.19
  -2   2  -1 2163.38   93.29
  -2  -2  -1 2227.18   91.49
  -2  -2  -1 2329.37   92.29
   2  -2   1 2143.49   99.09
   2  -2   1 2062.59   92.99
  -2   2  -2 2229.58   90.69
   2   2   2 2069.29   98.99
  -2   2  -2 2162.68   98.79
   2   2   2 2075.69   89.19
   2   2   2 2199.18   92.49
   2  -2   2 2237.78  100.09
  -2  -2  -2 2182.18   90.39
   2   2   3   21.40    5.10
   2   2   3   19.20    6.30
   2   2   3   19.90    3.00
  -2  -2  -3   19.40    6.50
  -2   2  -4   11.80    2.30
  -2   2  -4    8.90    2.20
   2   2   4    1.50    2.60
   2   2   4    5.00    2.00
  -2   2  -4   11.50    5.70
  -2  -2  -4    4.50    2.90
   2  -2   4    9.20    4.80
   2   2   5 2147.39  105.29
   2   2   5 2178.08   94.59
  -2   2  -5 2379.96   90.69
  -2   2  -5 2318.37  107.79
   2  -2   5 2030.80  117.99
  -2  -2  -5 2181.68  105.79
   2   2   6    8.60    3.20
   2   2   6   13.20    6.20
  -2  -2  -6    9.20    5.10
   2  -2   6   31.80    9.80
  -2   2  -7  678.43   34.10
   2   2   7  735.93   37.60
   2   2   7  796.12   48.50
   2  -2   7  722.93   49.70
  -2  -2  -7  775.82   48.50
  -2   2  -8   18.80    4.30
   2   2   8   10.10    3.70
   2   2   8   13.20    6.30
  -2  -2  -8    1.10    3.30
   2  -2   8    7.20    6.10
   2  -2   8   17.80    6.60
   2   2   9   35.50   11.00
   2   2   9   45.10    8.90
  -2   2  -9   42.60    6.30
   2  -2   9   49.80   14.20
  -2  -2  -9   67.19   14.70
   2  -2   9   37.30   11.80
   2   2  10   92.09   12.90
  -2   2 -10   91.39   10.40
   2   2  10  120.39   17.70
   2  -2  10   82.99   22.30
  -2  -2 -10  114.69   17.60
   2  -2  10   84.29   19.70
   2   2  11   56.69   11.10
   2   2  11   60.29   15.70
  -2   2 -11   61.09    9.00
  -2  -2 -11   45.70   14.50
   2  -2  11   62.89   17.10
   2  -2  11   43.00   13.20
   2   2  12    1.00    6.50
  -2   2 -12    6.80    4.10
   2   2  12    1.10    5.30
   2  -2  12    0.50    6.80
   2   2  13    0.50    5.30
  -2   2 -13   10.10    5.20
   2   2  13    6.60    9.00
  -2  -2 -13    2.60    8.20
   2  -2  13    5.60    8.50
   2   2  14    0.80    7.70
  -2   2 -14   -8.70    5.50
   2   2  14    3.60    7.00
   2  -2  14  -11.30   10.50
  -2  -2 -14    7.30   10.50
   2   2  15   11.10    8.80
   2  -2  15   14.50   12.50
   2   2  16   -1.50   10.10
   2   2  16   -2.40    9.00
   2  -2  16    9.70   14.80
  -2   3  17   -6.70   15.00
   2   3 -17  -11.80   13.10
  -2   3  17   34.90   13.00
  -2  -3  17   13.00   14.70
  -2   3  16    5.40   10.00
  -2   3  16   24.80   10.00
   2   3 -16    6.50    9.70
  -2  -3  16    8.40   10.10
   2   3 -15   31.20   12.40
  -2   3  15    4.60    7.30
  -2   3  15   18.60   13.10
   2   3 -14   -9.70    6.90
  -2   3  14   -2.10    4.30
  -2  -3  14   -0.90    8.20
   2   3 -13    4.50    6.90
  -2   3  13    8.80   11.20
  -2   3  13    4.60    5.70
  -2  -3  13    5.50    7.40
  -2   3  12   95.69   12.50
  -2   3  12  137.09   21.40
   2   3 -12  101.19   14.90
  -2  -3  12  100.19   22.70
   2  -3 -12   80.99   20.90
   2   3 -11   -0.60    5.00
  -2   3  11    5.20    4.50
  -2   3  11    4.40    9.30
  -2   3  11   18.50   10.00
  -2  -3  11    6.20    8.40
   2  -3 -11   11.60    8.50
  -2  -3  11    4.40    7.70
  -2   3  10   23.10    6.10
  -2   3  10   21.60   12.00
   2   3 -10   40.00   10.00
  -2   3  10   35.00   12.70
  -2  -3  10   12.70    7.70
   2  -3 -10   31.10   13.50
  -2  -3  10   38.90   12.50
  -2   3   9 1102.89   68.29
   2   3  -9 1013.50   58.79
  -2   3   9 1088.19   69.49
  -2   3   9 1049.79   50.49
   2  -3  -9 1011.30   66.99
  -2  -3   9 1090.59   67.79
  -2  -3   9 1110.29   67.99
  -2   3   8   25.30    9.00
  -2   3   8   31.10    5.60
  -2   3   8   25.60    9.30
  -2  -3   8   21.10    7.50
   2  -3  -8   12.00    8.80
  -2   3   7  250.77   15.80
   2   3  -7  284.57   23.80
  -2   3   7  264.17   26.20
  -2   3   7  301.17   28.90
  -2  -3   7  271.37   26.00
  -2  -3   7  289.17   27.10
   2  -3  -7  277.57   27.10
  -2   3   6   21.50    8.40
  -2   3   6    3.10    3.80
  -2   3   6    7.70    2.40
   2   3  -6   17.70    7.00
  -2  -3   6   16.00    7.00
   2  -3  -6   11.90    2.80
   2  -3  -6   14.50    4.70
  -2   3   5  413.76   33.00
  -2   3   5  432.26   32.10
  -2  -3   5  342.77   28.10
  -2  -3   5  351.86   29.50
   2  -3  -5  414.76   32.10
   2  -3  -5  424.46   32.90
   2  -3  -5  419.46   20.50
   2   3  -4  463.65   34.10
  -2   3   4  521.75   38.50
  -2   3   4  519.25   35.60
   2   3  -4  490.55   32.00
   2  -3  -4  493.35   35.70
  -2  -3   4  454.15   31.30
   2  -3  -4  518.55   25.50
   2  -3  -4  481.45   34.40
  -2  -3   4  458.15   33.30
   2   3  -3   24.20    7.30
   2   3  -3   16.20    5.90
  -2   3   3   38.50    9.70
  -2   3   3   40.50    9.40
   2  -3  -3   37.20    5.40
  -2  -3   3   23.90    6.80
   2  -3  -3   37.50    9.90
  -2  -3   3   18.70    6.20
   2  -3  -3   38.30    9.60
   2   3  -2  428.96   26.30
   2   3  -2  432.46   29.40
  -2   3   2  474.55   31.80
  -2   3   2  428.26   30.90
   2  -3  -2  466.65   31.80
   2  -3  -2  445.36   26.90
  -2  -3   2  460.25   29.80
   2  -3  -2  450.55   31.30
  -2  -3   2  456.15   27.30
  -2   3   1  748.03   42.80
  -2   3   1  720.23   43.50
   2   3  -1  790.82   38.00
   2   3  -1  799.42   41.20
  -2  -3   1  751.22   40.70
   2  -3  -1  705.93   43.30
  -2  -3   1  751.32   38.40
   2  -3  -1  690.53   42.10
  -2   3   0  715.73   44.60
   2   3   0  835.62   41.50
   2   3   0  833.82   39.90
   2   3   0  818.22   47.50
  -2   3   0  712.33   42.90
   2  -3   0  744.73   46.00
  -2  -3   0  948.81   42.60
   2  -3   0  753.72   43.60
  -2  -3   0  830.62   40.00
  -2   3  -1 1384.66   64.69
   2   3   1 1255.47   60.39
   2   3   1 1320.97   69.99
  -2   3  -1 1354.76   68.39
   2   3   1 1386.36   60.49
  -2  -3  -1 1354.46   60.69
   2  -3   1 1365.56   69.69
  -2  -3  -1 1319.67   61.29
   2  -3   1 1276.47   64.09
   2   3   2  176.48   19.00
   2   3   2  195.88   12.10
   2   3   2  200.08   15.00
   2  -3   2  143.89   16.90
  -2  -3  -2  189.88   15.00
  -2  -3  -2  190.28   12.50
  -2   3  -3  362.16   23.00
   2   3   3  357.06   36.60
   2   3   3  392.56   18.50
   2   3   3  402.56   25.60
  -2   3  -3  381.86   29.70
   2  -3   3  382.86   30.30
  -2  -3  -3  407.26   19.40
   2   3   4  116.29   13.00
   2   3   4  145.09   17.10
  -2   3  -4   87.99   13.60
  -2   3  -4   84.99    8.80
   2  -3   4   89.09   13.60
  -2  -3  -4  128.89   17.10
  -2   3  -5  359.46   30.40
   2   3   5  374.66   27.30
   2   3   5  341.27   30.40
  -2   3  -5  379.06   21.10
  -2   3  -5  356.36   20.70
  -2  -3  -5  363.16   31.00
   2  -3   5  363.16   31.10
  -2   3  -6    8.80    2.80
  -2   3  -6   15.20    3.50
  -2   3  -6    7.30    5.20
   2   3   6   21.10    7.00
   2   3   6   17.70    7.40
  -2  -3  -6   36.90   10.30
   2  -3   6    4.80    3.60
   2   3   7  211.18   21.70
  -2   3  -7  208.78   13.70
   2   3   7  216.98   11.70
   2   3   7  214.88   12.10
   2   3   7  184.38   22.70
   2  -3   7  226.18   25.10
  -2  -3  -7  232.18   24.60
   2   3   8   17.10    3.90
   2   3   8   22.70    8.30
   2   3   8    6.30    7.30
   2   3   8   16.90    3.80
  -2   3  -8   14.50    3.60
   2  -3   8   30.90   10.40
  -2  -3  -8   25.60   10.70
   2  -3   8   23.40   10.00
   2   3   9   89.29    8.50
  -2   3  -9   66.09    7.60
   2   3   9   86.79   17.20
   2   3   9   97.39    9.70
   2   3   9   82.79   18.10
   2  -3   9   64.69   17.20
   2  -3   9   63.69   16.90
  -2  -3  -9   99.29   19.30
   2   3  10   47.30    6.70
   2   3  10   38.70    7.40
  -2   3 -10   29.10    5.80
   2   3  10   43.80   14.10
  -2  -3 -10   36.50   12.20
   2  -3  10   44.50   14.00
   2  -3  10   34.40   13.10
  -2   3 -11   24.30    5.80
   2   3  11   22.90    6.00
   2   3  11   33.20    7.80
   2   3  11   24.50   12.30
  -2  -3 -11   23.70   10.40
   2  -3  11   31.40   14.60
   2   3  12   -6.40    6.70
  -2   3 -12    6.10    4.00
   2   3  12    2.30    3.90
   2   3  12   -1.10    4.40
  -2  -3 -12    8.90    8.20
   2  -3  12   -9.30    7.30
   2   3  13   57.29   15.90
   2   3  13   56.19   11.70
  -2   3 -13   43.30    7.60
   2  -3  13   52.79   16.50
   2   3  14    0.80    6.70
   2   3  14  -13.00    6.40
  -2   3 -14    3.40    3.80
   2   3  15   40.40   11.10
   2   3  15   51.19   17.70
   2  -3  15   49.60   20.30
   2   3  16    2.60   13.50
   2   3  16   19.30   10.40
   2  -3  16   14.70   12.50
  -2   4  16    5.40    4.30
  -2   4  16    0.80    3.50
  -2   4  16   -7.50   12.80
   2   4 -16  -19.60   11.00
  -2   4  15    1.30    3.60
  -2   4  15   -3.50    9.10
   2   4 -15   19.30   11.40
  -2  -4  15   -3.00   12.10
  -2   4  14    3.90    2.90
   2   4 -14    6.90    9.80
  -2   4  14   -3.20    9.00
  -2  -4  14    2.90    8.10
  -2   4  13   63.09   18.60
   2   4 -13   23.70    9.90
  -2  -4  13    5.80    8.70
  -2   4  12   56.59   20.60
   2   4 -12  101.49   16.00
  -2  -4  12   77.39   19.80
   2   4 -11    0.20    6.30
  -2   4  11   -3.50    8.90
  -2   4  11   -2.90    7.00
  -2  -4  11    3.20    6.50
  -2   4  10  150.58   23.60
   2   4 -10  135.39   17.80
  -2   4  10  101.79   21.10
  -2  -4  10  144.09   21.70
   2  -4 -10  138.39   25.40
  -2   4   9   62.09   17.60
  -2   4   9   96.99   19.30
   2   4  -9   83.59   15.20
   2  -4  -9   76.79   19.20
  -2  -4   9   47.40   13.70
  -2  -4   9   46.40   14.30
  -2   4   8   51.79   14.20
  -2   4   8   39.20   13.90
   2   4  -8   56.89   12.40
  -2  -4   8   52.59   17.90
   2  -4  -8   44.50   15.70
  -2  -4   8   42.90   12.70
  -2   4   7  268.77   27.90
  -2   4   7  208.78   27.20
   2   4  -7  274.47   25.30
  -2  -4   7  326.17   30.30
  -2  -4   7  278.27   28.10
   2  -4  -7  260.27   29.50
  -2   4   6    3.90    5.80
  -2   4   6    7.10    6.00
   2  -4  -6    7.60    6.70
  -2  -4   6    8.00    5.40
  -2  -4   6    3.80    5.00
  -2   4   5   86.29   17.90
  -2   4   5   73.29   15.80
   2  -4  -5   95.59    7.40
   2  -4  -5  107.29   15.70
  -2  -4   5  140.09   17.60
   2  -4  -5   96.69   18.70
  -2   4   4   16.30    7.50
  -2   4   4   13.40    5.70
   2   4  -4   20.80    7.00
   2  -4  -4   22.10    8.50
  -2  -4   4   26.90    8.60
  -2  -4   4   18.20    7.60
   2  -4  -4   12.00    3.80
   2  -4  -4    7.60    7.10
  -2   4   3  413.46   32.90
   2   4  -3  297.57   24.40
  -2   4   3  341.07   28.50
   2  -4  -3  394.56   31.40
   2  -4  -3  372.26   23.40
  -2  -4   3  279.57   24.40
   2  -4  -3  370.56   36.90
  -2  -4   3  287.17   26.30
  -2   4   2  303.57   26.40
   2   4  -2  269.17   21.00
  -2   4   2  278.47   24.80
   2  -4  -2  295.07   26.50
   2  -4  -2  266.17   25.10
  -2  -4   2  244.88   22.50
  -2  -4   2  263.37   21.80
   2   4  -1   37.10    7.50
  -2   4   1   42.10   10.40
  -2   4   1   40.20    9.80
   2   4  -1   20.00    7.80
  -2  -4   1   25.00    7.10
   2  -4  -1   34.00    9.00
  -2  -4   1   54.19    7.90
   2  -4  -1   27.40    8.40
  -2   4   0  253.97   22.90
   2   4   0  231.38   23.70
   2   4   0  251.67   19.10
  -2   4   0  260.37   23.60
   2  -4   0  280.77   23.60
  -2  -4   0  236.68   19.30
   2  -4   0  214.48   24.40
  -2  -4   0  266.47   19.70
   2   4   1  228.28   23.70
   2   4   1  225.58   17.70
  -2  -4  -1  223.28   18.00
  -2  -4  -1  221.88   17.10
  -2   4  -2  216.98   20.00
   2   4   2  243.58   19.30
  -2   4  -2  266.97   24.30
   2   4   2  239.58   24.90
  -2  -4  -2  252.37   16.60
  -2  -4  -2  264.37   20.40
   2  -4   2  259.37   25.20
  -2   4  -3   10.80    5.00
   2   4   3    1.40    2.70
   2   4   3   -1.50    2.10
  -2   4  -3    4.90    4.80
   2  -4   3   14.20    7.20
  -2   4  -4   -1.20    2.70
  -2   4  -4    1.10    2.40
   2   4   4    6.80    3.30
   2   4   4    0.90    1.80
   2  -4   4    3.70    3.70
   2   4   5    8.60    5.90
  -2   4  -5    1.30    4.40
  -2   4  -5    9.10    3.70
   2   4   5   12.20    7.40
  -2  -4  -5    8.60    6.90
   2  -4   5   16.20    8.60
  -2   4  -6  113.29   21.00
  -2   4  -6  121.89   11.80
   2   4   6   89.49   12.80
  -2   4  -6  112.59   11.40
   2   4   6   93.99   19.40
  -2  -4  -6   80.49   17.10
   2  -4   6  136.69   18.90
   2  -4   6  128.79   18.30
   2   4   7   21.80    8.60
  -2   4  -7   19.30    5.00
  -2   4  -7   28.60   11.90
  -2   4  -7   17.10    5.00
   2   4   7   31.30   11.70
   2  -4   7   25.60    9.50
   2  -4   7   16.40    9.20
  -2  -4  -7   25.90   11.40
   2   4   8  346.57   31.20
   2   4   8  346.37   35.70
  -2   4  -8  347.67   21.00
  -2   4  -8  340.57   21.20
   2  -4   8  333.77   34.60
  -2  -4  -8  288.37   32.90
   2  -4   8  334.07   34.20
   2   4   9    5.00    8.20
  -2   4  -9    4.40    2.70
   2   4   9    1.10    7.60
  -2   4  -9    3.20    2.80
  -2  -4  -9   13.40    7.20
   2  -4   9    0.50    7.00
  -2   4 -10   12.40    3.80
   2   4  10   26.80   10.50
  -2   4 -10    8.60    3.50
   2  -4  10    2.20    6.60
   2   4  11    2.70    5.10
   2   4  11    5.90    9.70
  -2   4 -11    1.80    2.20
  -2   4 -11    2.70    2.10
   2  -4  11   -0.30    4.00
   2   4  12   -2.70   10.50
   2  -4  12   12.90    9.60
   2   4  13   12.70   12.50
   2  -4  13   13.70    8.70
   2   4  14  -11.60   10.30
   2  -4  14    3.00    9.00
   2   4  15    8.90   10.60
   2  -4  15   -2.50    8.70
  -2   5  15    0.20    9.00
   2   5 -15   -3.90   11.40
  -2  -5  15  -13.60   10.50
   2   5 -14    7.60   10.00
  -2   5  14   -4.90   11.70
  -2  -5  14   75.29   18.40
  -2   5  13   -0.60    8.00
   2   5 -13   17.90    9.60
  -2  -5  13   30.00   15.70
  -2   5  12   19.40   14.10
   2   5 -12   32.10   11.60
  -2  -5  12   18.30   11.50
  -2   5  11   44.30   15.90
   2   5 -11   35.10   11.40
  -2  -5  11   59.49   17.60
  -2   5  10  -13.70   10.10
  -2   5  10   14.50   10.40
   2   5 -10    5.60    8.20
  -2  -5  10    3.90    6.50
  -2   5   9   -8.30    6.30
   2   5  -9   -0.40    6.80
  -2  -5   9    7.30    8.10
  -2   5   8   13.70    6.80
   2   5  -8    9.70    8.30
  -2  -5   8   12.70    7.30
  -2  -5   8    5.80    6.40
  -2   5   7  189.18   25.50
  -2   5   7  133.49   20.80
   2   5  -7  124.89   17.70
  -2  -5   7  133.99   20.70
  -2  -5   7  141.29   21.40
   2  -5  -7  149.79   22.90
  -2   5   6   33.00   11.30
  -2   5   6   12.70   10.30
  -2  -5   6   45.90   13.40
  -2  -5   6   60.49   15.30
   2  -5  -6   10.10    7.50
   2  -5  -6   29.50   10.00
   2   5  -5  187.38   21.20
  -2   5   5  285.57   27.60
  -2   5   5  204.38   26.30
   2  -5  -5  273.67   30.20
   2  -5  -5  259.97   15.00
  -2  -5   5  211.78   23.40
  -2  -5   5  163.28   23.10
   2  -5  -5  237.08   14.10
   2  -5  -5  260.67   27.70
  -2   5   4    4.70    4.80
  -2   5   4   13.30    7.80
   2   5  -4   11.00    4.80
   2  -5  -4   26.50    9.60
   2  -5  -4    8.30    3.40
   2  -5  -4    2.90    4.80
   2  -5  -4   14.50    4.70
  -2  -5   4   -3.40    5.30
  -2   5   3  211.38   22.50
  -2   5   3  222.38   25.80
   2   5  -3  167.28   17.90
   2   5  -3  195.98   22.70
  -2  -5   3  170.28   19.80
   2  -5  -3  270.67   26.00
   2  -5  -3  210.78   18.30
   2  -5  -3  179.48   23.40
  -2  -5   3  188.48   21.00
  -2   5   2  256.37   25.20
   2   5  -2  205.78   19.90
  -2   5   2  262.07   26.60
   2   5  -2  224.98   24.40
  -2  -5   2  227.38   22.10
   2  -5  -2  283.47   26.70
   2  -5  -2  246.98   26.30
  -2  -5   2  208.08   21.20
  -2   5   1   14.50    7.30
  -2   5   1   16.60    7.00
   2   5  -1   22.00    9.30
   2   5  -1   18.80    6.70
   2  -5  -1   10.00    5.90
   2  -5  -1   21.00    8.70
  -2  -5   1   32.60    8.40
  -2  -5   1   22.60    7.50
  -2   5   0  114.69   16.40
  -2   5   0  113.29   16.70
   2   5   0  129.79   14.80
   2   5   0  157.18   20.30
  -2  -5   0  152.28   15.70
   2  -5   0  134.89   18.40
  -2  -5   0  141.09   15.40
   2   5   1   34.10    8.70
  -2   5  -1   15.20    6.60
   2   5   1   26.10    9.90
  -2   5  -1   17.20    7.40
  -2  -5  -1   29.30    7.10
   2  -5   1   26.30    9.60
  -2  -5  -1   26.00    7.80
   2   5   2    9.00    7.00
  -2   5  -2   -3.70    5.60
   2   5   2    3.70    5.30
  -2  -5  -2   17.00    5.40
  -2  -5  -2   16.00    6.10
   2  -5   2    2.80    4.50
  -2   5  -3  118.49   18.40
   2   5   3  107.19   19.80
   2   5   3  133.09   20.30
  -2   5  -3  132.79   16.10
   2  -5   3  117.49   18.00
  -2  -5  -3  128.99   10.70
   2  -5   3  138.69   19.90
  -2  -5  -3  142.19   16.00
   2   5   4   -3.40    3.40
  -2   5  -4    5.30    4.90
   2   5   4   -1.60    3.80
   2  -5   4    6.00    6.90
   2  -5   4    7.80    6.40
   2   5   5   38.70   12.60
   2   5   5   52.09   12.30
  -2   5  -5   54.79   10.90
  -2   5  -5   60.69   15.60
   2  -5   5   29.10   11.70
   2  -5   5   53.09   14.40
   2   5   6   14.70    7.70
  -2   5  -6   19.00   10.80
   2   5   6   21.40    7.70
  -2   5  -6   22.40    7.00
   2  -5   6   16.20    9.40
   2  -5   6   38.80   11.20
  -2   5  -7    2.20    3.80
   2   5   7    4.50    4.70
  -2   5  -7    0.40    4.40
   2   5   7   -1.90    6.30
  -2   5  -7   18.20    9.20
   2  -5   7   -2.50    6.20
   2  -5   7    7.60    7.60
   2   5   8  101.39   23.00
  -2   5  -8   73.79   10.10
  -2   5  -8   76.19   10.80
   2   5   8   62.29   16.00
   2  -5   8   80.59   19.40
   2   5   9   -6.10    7.30
  -2   5  -9    4.50    3.40
   2   5   9   16.60   10.10
  -2   5  -9    3.00    3.60
   2  -5   9   14.90    9.40
  -2   5 -10    0.50    2.90
   2   5  10   14.40    9.10
  -2   5 -10    1.40    2.90
   2   5  10    7.00   10.30
   2  -5  10    0.20    4.60
  -2   5 -11    1.20    2.50
  -2   5 -11    0.10    1.90
   2   5  11   -1.70    9.80
   2   5  11   13.30   14.10
   2  -5  11  -18.70    8.70
   2   5  12    7.80   12.70
   2  -5  12   16.30   12.40
   2   5  13   -1.00   12.50
   2  -5  13  -12.70    6.00
   2   5  14  -16.80   13.50
   2  -5  14   22.30   17.60
   2   6 -13  -12.50   10.70
  -2   6  13    7.10   16.00
  -2  -6  13    1.90   13.80
  -2   6  12   11.60   14.30
   2   6 -12  -12.40    9.90
  -2  -6  12   14.50   14.10
   2   6 -11    4.60   10.30
  -2   6  11   -5.90    6.70
  -2   6  10   46.50   17.50
   2   6 -10   10.60    8.40
  -2  -6  10   17.40   11.60
   2   6  -9    2.80    8.20
  -2   6   9    7.80    9.60
  -2  -6   9   -5.10    7.40
  -2   6   8   66.09   18.90
   2   6  -8   53.29   15.40
  -2   6   8   32.00   15.70
  -2  -6   8   55.49   18.30
  -2   6   7    6.40   10.10
  -2   6   7   -6.70    6.20
   2   6  -7    8.40    5.70
  -2  -6   7   14.80    8.70
  -2   6   6    5.40    7.70
   2   6  -6    8.00    7.10
   2   6  -6   -1.40    5.50
   2  -6  -6   -0.90    6.00
  -2  -6   6    0.50    8.30
   2   6  -5  104.59   19.20
  -2   6   5  109.89   21.40
  -2   6   5   99.39   22.20
   2   6  -5  111.79   21.10
   2  -6  -5   92.39    8.60
   2  -6  -5   79.19   19.80
  -2  -6   5   98.19   19.60
   2  -6  -5   78.69    8.70
  -2  -6   5  102.29   18.40
   2  -6  -5   92.69   19.80
  -2   6   4   25.00    9.60
  -2   6   4   21.70    8.10
   2   6  -4    0.80    5.80
  -2  -6   4    6.50    7.70
   2  -6  -4   16.60    6.40
   2  -6  -4   17.20    5.30
   2  -6  -4    5.40    6.50
   2  -6  -4   15.70    8.90
  -2  -6   4    8.20    7.30
  -2   6   3  108.09   22.40
   2   6  -3  151.08   20.50
  -2   6   3   94.69   18.90
   2   6  -3  128.69   16.30
  -2  -6   3  115.29   16.60
   2  -6  -3  106.89   14.50
  -2  -6   3   86.89   18.50
   2  -6  -3  103.49   22.20
   2  -6  -3  113.79   21.90
   2  -6  -3  104.59   12.50
   2   6  -2    5.40    4.90
  -2   6   2   10.60    7.00
  -2   6   2   11.90    7.90
   2   6  -2    7.90    7.40
   2  -6  -2    6.00    5.10
  -2  -6   2    5.70    7.10
   2  -6  -2    2.00    6.00
  -2  -6   2    2.70    5.90
   2   6  -1  287.97   32.10
  -2   6   1  308.37   31.30
  -2   6   1  286.07   29.50
   2   6  -1  335.77   27.60
  -2  -6   1  304.27   27.20
   2  -6  -1  346.97   32.50
  -2  -6   1  305.57   27.10
   2  -6  -1  309.67   26.50
  -2   6   0   10.60    6.60
   2   6   0    3.60    4.40
   2   6   0    7.60    7.10
  -2   6   0   16.60    8.00
   2  -6   0    8.00    5.70
  -2  -6   0   14.50    7.20
  -2  -6   0    3.60    4.50
   2  -6   0   -4.70    5.30
  -2   6  -1   50.89   13.90
   2   6   1   45.90   14.50
   2   6   1   43.50   10.70
  -2   6  -1   91.89   18.90
  -2  -6  -1   50.79   12.70
   2  -6   1   40.60   11.90
   2  -6   1   49.60   14.90
  -2  -6  -1   52.79   14.50
   2   6   2   57.79   12.80
  -2   6  -2   48.30   13.10
   2   6   2   67.39   17.90
  -2   6  -2   70.49   14.60
   2  -6   2   58.89   14.20
  -2  -6  -2   53.89   10.40
  -2  -6  -2   60.79   13.30
   2  -6   2   47.00   13.90
   2   6   3   67.99   13.20
  -2   6  -3   68.49   15.30
   2   6   3   77.49   18.10
  -2  -6  -3   60.69    8.30
   2  -6   3   77.09   18.30
  -2  -6  -3   51.29   12.80
   2  -6   3   57.19   15.20
   2   6   4    3.70    5.60
  -2   6  -4   -0.40    6.60
  -2   6  -4   -4.60    4.70
   2   6   4   -6.00    5.00
   2  -6   4    4.20    5.10
   2   6   5    3.20    9.00
  -2   6  -5    0.20    5.60
   2   6   5    6.80    6.20
  -2   6  -5   -2.00    5.10
   2  -6   5   -2.80    3.70
   2  -6   5    3.30    7.90
   2   6   6   26.20   10.60
   2   6   6    6.60    8.10
   2  -6   6    8.90    8.60
   2   6   7    1.20    7.30
   2   6   7   -0.60    6.90
  -2   6  -7    5.70    5.60
  -2   6  -8   19.30    8.10
  -2   6  -8   -1.20    5.80
   2   6   8   17.00    9.30
   2   6   8   -5.20    6.90
   2  -6   8    7.00    9.30
   2   6   9   11.40   11.40
  -2   6  -9    7.80    5.50
   2   6   9   -5.80   10.90
  -2   6  -9   -5.40    4.50
   2  -6   9   -1.70    5.00
   2   6  10   60.79   17.80
   2   6  10   82.19   23.20
   2  -6  10   50.19   20.70
   2   6  11    6.70    9.80
  -2   6 -11   -0.20    3.40
  -2   6 -11   -0.20    3.10
   2  -6  11   11.60   12.90
   2   6  12  -14.00   12.30
   2  -6  12   -4.50    9.80
   2   7 -12   35.80   13.80
  -2   7  12   30.40   16.00
  -2  -7  12   36.10   16.20
   2   7 -11   48.50   14.90
  -2   7  11   -4.10   28.10
  -2  -7  11   87.09   24.00
   2   7 -10   12.70   10.90
   2   7 -10   25.80   14.70
  -2   7  10   -3.50    9.90
  -2  -7  10    3.10    9.20
   2   7  -9   92.69   18.60
   2   7  -9   57.89   17.10
  -2   7   9   36.90   14.80
  -2  -7   9   60.59   16.40
   2   7  -8   20.80   11.50
   2   7  -8   26.60   12.30
  -2   7   8   25.00   12.70
  -2  -7   8    3.90   14.10
   2   7  -7   22.90   10.70
  -2   7   7   17.00   13.40
  -2  -7   7    1.80    8.20
   2   7  -6   40.20   12.40
  -2   7   6   11.90   12.30
  -2   7   6   23.30   11.90
   2   7  -6   22.90    9.30
   2  -7  -6    9.60   11.50
  -2  -7   6   18.90   12.70
  -2   7   5   19.20   12.60
   2   7  -5   23.50   16.30
  -2   7   5   34.50   13.60
   2   7  -5   18.40   10.10
   2  -7  -5   -0.40   10.00
  -2  -7   5   27.30   11.20
   2  -7  -5   13.50    4.30
   2  -7  -5   21.40    4.80
   2   7  -4    1.10    5.90
  -2   7   4   -5.50    6.30
  -2   7   4    0.70    8.60
   2   7  -4    1.70    7.20
   2  -7  -4    7.50    4.90
   2  -7  -4   12.50    8.80
  -2  -7   4   -8.30    7.80
  -2  -7   4  -13.50    7.30
   2  -7  -4    7.40    5.80
   2   7  -3    7.60    9.60
  -2   7   3   14.20   16.00
   2   7  -3    9.60    7.50
  -2   7   3   13.40    8.40
   2  -7  -3   10.50    8.30
   2  -7  -3   16.80    7.70
   2  -7  -3    8.50    6.70
  -2  -7   3   -6.90   10.30
  -2  -7   3   -5.70    7.50
   2   7  -2   49.60   14.40
  -2   7   2   68.09   18.60
   2   7  -2   44.80   13.40
  -2   7   2   65.39   18.10
   2  -7  -2   87.79   13.50
  -2  -7   2   49.20   13.20
  -2  -7   2   53.49   13.90
   2  -7  -2   53.79   15.70
  -2   7   1   10.30    8.60
  -2   7   1   13.70    8.40
   2   7  -1   -4.90    6.80
   2   7  -1   18.20    7.70
   2  -7  -1   19.40   10.30
  -2  -7   1    4.30    7.60
  -2  -7   1    7.90    7.10
   2  -7  -1   14.80    8.40
   2   7   0   81.59   15.90
  -2   7   0   86.19   19.30
  -2   7   0   88.29   20.30
   2   7   0   96.49   23.80
  -2  -7   0   77.39   16.30
  -2  -7   0  109.89   16.20
   2  -7   0   81.59   16.40
   2  -7   0   78.99   19.50
  -2   7  -1   29.50   11.10
   2   7   1   16.20   14.90
  -2   7  -1   39.40   13.30
   2   7   1    6.40    6.10
  -2  -7  -1   17.50    8.40
  -2  -7  -1    3.60    8.30
   2  -7   1   15.00   10.10
   2  -7   1   12.60   10.20
   2   7   2   -4.30    4.20
   2   7   2    3.00    8.00
  -2   7  -2   -8.20    7.20
  -2   7  -2    3.50    6.20
   2  -7   2   -0.80    9.80
  -2  -7  -2    2.80    4.70
  -2  -7  -2    0.00    4.90
   2  -7   2   -2.00    5.40
  -2   7  -3   11.00    8.90
   2   7   3    5.10    6.60
   2   7   3   17.30   11.70
  -2   7  -3    7.70    8.70
  -2  -7  -3   14.30    8.10
  -2  -7  -3   11.00    5.20
   2  -7   3   14.10    9.10
   2  -7   3   25.60   12.10
  -2   7  -4   27.40   11.80
   2   7   4   12.00    8.10
   2   7   4    1.30    7.60
   2  -7   4   20.50   10.20
   2   7   5   50.79   18.20
  -2   7  -5   38.10   12.60
   2   7   5   29.10   11.50
   2  -7   5   22.10   13.50
  -2   7  -6   12.40    8.60
   2   7   6    9.00    7.60
   2   7   6   -0.10    8.90
   2  -7   6   -4.70    9.70
   2   7   7   31.80   13.90
  -2   7  -7   55.69   12.30
   2   7   7   36.70   16.40
   2  -7   7   21.30   13.70
   2   7   8   -0.20    9.60
  -2   7  -8    3.60    7.80
   2   7   8   36.30   14.80
  -2   7  -8    4.90    8.60
   2  -7   8   10.10    9.70
  -2   7  -9    5.90    8.50
   2   7   9    3.50   10.50
   2   7   9   40.10   14.40
   2  -7   9   21.20   16.70
  -2   7 -10    5.80    6.60
  -2   7 -10   13.00    8.00
   2   7  10   17.20   19.50
   2  -7  10    3.60   15.20
   2   7  11    6.80    8.70
  -2   7 -11   -3.80    5.20
  -2   7 -11    4.90    7.90
   2  -7  11  -19.70   13.00
   2   8  -9   26.80   14.40
  -2   8   9    9.80   15.40
  -2  -8   9   -5.00   11.00
  -2   8   8   -9.10   12.40
  -2  -8   8    1.10   14.50
  -2   8   7   -5.80   11.50
   2   8  -7   -6.00   11.00
  -2  -8   7   35.70   12.00
  -2   8   6   25.10   13.30
   2   8  -6   25.50   13.80
  -2  -8   6   17.90   17.00
   2  -8  -6   16.00   17.20
   2   8  -5   23.50   10.80
  -2   8   5    4.70   11.90
  -2  -8   5   -2.10   10.10
   2  -8  -5    5.70    3.10
   2  -8  -5    7.00    9.10
   2  -8  -5   -2.60    3.00
   2   8  -4   48.10   14.20
   2   8  -4   29.30   11.40
  -2   8   4   31.30   16.80
   2  -8  -4   38.40   18.10
   2  -8  -4   23.00    7.60
  -2  -8   4   45.30   14.80
  -2   8   3   -1.30    8.30
   2   8  -3   12.00   11.00
   2  -8  -3    7.80   14.80
  -2  -8   3   21.90    9.20
  -2  -8   3   13.50   11.90
   2  -8  -3   -3.20    6.30
   2  -8  -3   19.70    7.90
  -2   8   2   18.20   11.70
   2   8  -2   27.60   13.40
   2  -8  -2   21.80   10.40
  -2  -8   2   12.30   10.10
   2  -8  -2   13.00    8.30
  -2  -8   2   16.10   12.90
   2  -8  -2   16.60   12.50
   2   8  -1    8.20    9.40
  -2   8   1   -0.70    9.90
   2   8  -1    2.90    8.80
  -2  -8   1   14.10   10.70
  -2  -8   1   -5.40    7.90
   2  -8  -1    6.40   10.80
   2  -8  -1    6.30    8.90
   2   8   0    6.20   10.40
   2   8   0    2.20    8.90
  -2   8   0   -0.80   10.50
  -2  -8   0    2.70    8.50
   2  -8   0  -10.40    9.90
  -2  -8   0   18.80   10.70
   2   8   1   -8.60    8.30
   2   8   1   14.20    8.70
   2  -8   1    4.90    7.30
  -2  -8  -1   -2.10    6.20
  -2  -8  -1    7.00    8.50
   2  -8   1    0.70   10.90
   2   8   2   49.70   14.90
  -2   8  -2   78.29   18.50
   2   8   2   45.80   18.90
  -2  -8  -2   54.79   15.50
   2  -8   2   58.29   17.90
   2   8   3  -11.60   11.50
  -2   8  -3    9.30    9.30
   2   8   3   -5.90    6.50
  -2  -8  -3   -1.90    4.90
  -2  -8  -3   23.80   11.00
   2  -8   3   -1.10    9.10
  -2   8  -4   12.50   12.00
   2   8   4   58.39   14.20
   2   8   4   17.60   13.60
   2  -8   4   29.00   15.10
   2   8   5   34.70   15.70
  -2   8  -5    7.10   10.20
   2  -8   5   35.20   13.60
   2   8   6   21.50   12.40
  -2   8  -6   -0.40    7.70
   2   8   6    8.10   13.30
   2  -8   6    5.50   13.50
   2   8   7  -15.70   21.10
   2   8   7   24.80   14.40
  -2   8  -7    4.80    9.30
   2  -8   7   30.40   15.50
   2   8   8    2.50    6.60
  -2   8  -8  -11.60   13.10
  -2   8  -8   10.50   11.20
   2  -8   8   18.70   14.40
   2   9  -4   27.90   15.10
  -2   9   4   -5.20   13.40
   2  -9  -4  -16.40    7.60
  -2  -9   4   -7.90   11.80
   2  -9  -4  -25.60   11.60
   2  -9  -4   -6.20    7.90
   2   9  -3   20.30   12.80
  -2   9   3   28.40   17.10
   2  -9  -3   29.40   14.10
  -2  -9   3   11.50   15.20
   2  -9  -3   -1.80    9.30
   2   9  -2   11.10   16.70
   2   9  -2   43.50   15.90
  -2   9   2   15.70   12.20
   2  -9  -2   14.80   14.00
   2  -9  -2    7.10   11.90
   2  -9  -2   -6.20   10.50
  -2  -9   2   -5.80    9.30
  -2   9   1   10.70   16.20
   2   9  -1   14.10   11.50
   2   9  -1    8.00   11.30
   2  -9  -1  -28.90   12.80
   2  -9  -1   -5.90   11.50
  -2  -9   1   -0.60   14.20
  -2   9   0    6.70   12.70
   2   9   0   -5.10   13.00
   2   9   0   17.90   12.20
  -2  -9   0   -7.70   13.00
   2  -9   0    9.70   13.30
  -2  -9   0    8.00   12.20
   2  -9   0   39.60   15.70
   2   9   1   25.60   14.70
   2   9   1   27.00   16.50
  -2   9  -1   26.80   15.90
  -2  -9  -1    3.80   10.30
   2  -9   1   32.70   16.30
  -2  -9  -1    0.20   11.60
   2   9   2    4.60   10.50
   2   9   2  -11.50   13.60
  -2   9  -2    6.40   10.30
  -2  -9  -2   -4.00   10.30
   2  -9   2    5.30   13.00
  -2  -9  -2    8.80   10.00
  -2   9  -3    5.10   13.30
   2   9   3    5.30   11.70
  -2  -9  -3   -9.10    6.80
  -2  -9  -3   -3.80    6.10
   2  -9   3   29.30   17.40
  -3   0  18   19.40   13.90
  -3   0  17    3.20   12.70
  -3   0  16   19.20   11.60
  -3   0  15   29.10   10.40
  -3   0  15   -8.40    6.70
   3   0 -15    7.00   12.00
  -3   0  14   53.99   16.80
   3   0 -14   31.20   13.30
  -3   0  14   57.89   14.90
   3   0 -13    3.80    6.10
  -3   0  13   -3.50    5.00
  -3   0  13    3.10    5.70
   3   0 -12   44.70   12.60
  -3   0  12   39.00   12.60
  -3   0  12   20.90    8.90
  -3   0  11    1.80    4.80
   3   0 -11   -0.10    4.80
  -3   0  11    1.10    4.40
   3   0 -10   14.10    7.00
   3   0 -10    3.20    5.20
  -3   0  10    4.30    4.80
  -3   0  10    0.80    4.80
   3   0  -9    4.00    3.70
   3   0  -9    1.90    3.10
  -3   0   9   -0.90    2.30
  -3   0   9    7.20    4.40
  -3   0   8 1338.77   69.39
  -3   0   8 1341.57   71.59
   3   0  -8 1318.37   70.59
   3   0  -8 1297.27   68.69
  -3   0   7    5.00    3.90
   3   0  -7    7.90    3.80
   3   0  -7   15.10    5.40
  -3   0   7    2.10    3.00
   3   0  -6  203.08   17.50
   3   0  -6  205.48   18.70
  -3   0   6  195.68   17.70
  -3   0   6  185.98   18.20
   3   0  -5    5.40    3.00
  -3   0   5    8.20    4.00
  -3   0   5    2.60    2.10
   3   0  -5    6.60    3.30
  -3   0   4 3003.20  127.99
   3   0  -4 3015.80  129.59
  -3   0   4 2968.90  129.59
   3   0  -4 2918.61  127.39
   3   0  -3    7.00    3.40
  -3   0   3    6.90    3.00
  -3   0   3    7.20    3.20
  -3   0   3    7.40    3.20
   3   0  -3    5.30    2.50
   3   0  -2   75.09    8.40
  -3   0   2   68.99    8.10
  -3   0   2   75.79    7.60
   3   0  -2   79.69    8.30
   3   0  -2   71.49    7.50
  -3   0   2   78.79    8.30
  -3   0   1    0.20    1.00
  -3   0   1    1.60    1.50
   3   0  -1   -0.60    1.20
  -3   0   1    3.00    2.20
   3   0  -1   -0.60    0.50
   3   0  -1   -0.60    1.00
   3   0   0 2085.89   88.39
   3   0   0 2138.99   91.49
  -3   0   0 2094.39   87.79
   3   0   0 2024.60   87.79
  -3   0   0 2113.09   91.39
   3   0   1    0.50    1.10
  -3   0  -1   -1.00    1.10
  -3   0  -1   -0.40    1.10
   3   0   1    0.10    0.90
   3   0   2  819.12   44.30
  -3   0  -2  863.11   42.80
   3   0   2  924.41   43.20
   3   0   3    1.60    1.40
   3   0   3    0.60    1.20
   3   0   4  462.95   30.50
   3   0   4  500.85   26.30
   3   0   5    5.60    3.80
  -3   0  -5    0.90    1.90
   3   0   5    0.40    2.20
  -3   0  -6   56.49    7.90
   3   0   6   60.39   12.80
   3   0   6   51.79    7.60
   3   0   7    2.20    3.50
   3   0   7    1.30    2.70
  -3   0  -7    0.70    2.00
  -3   0  -8  535.55   33.70
   3   0   8  534.95   41.90
   3   0   8  554.24   33.90
   3   0   9   -2.80    2.90
   3   0   9    7.30    6.00
  -3   0  -9    1.90    3.50
  -3   0 -10   50.89   13.00
   3   0  10   62.19   13.60
   3   0  10   67.29   12.80
   3   0  10   63.29   17.00
   3   0  11   -7.00    4.50
  -3   0 -11   -3.60    4.20
   3   0  11   -3.60    4.10
   3   0  11   -0.60    5.20
   3   0  12   37.10   13.30
   3   0  12   28.40    9.30
   3   0  12   49.50   15.50
  -3   0 -12   33.10   10.30
   3   0  13   -0.50    8.60
   3   0  13    3.80   10.00
   3   0  13   -6.60    5.70
  -3   0 -13    5.70    7.00
   3   0  14    0.70    7.20
   3   0  14    0.50   13.20
   3   0  14   -8.70    6.70
  -3   0 -14   -1.10    8.00
   3   0  15   -4.20   10.10
   3   0  15    5.10    7.80
  -3   0 -15   13.20   10.50
  -3   0 -16   19.20   12.30
   3   0  16   17.90   14.10
   3   0  16  -10.00    9.40
  -3   1  18   39.70   14.30
  -3  -1  18   14.10   12.60
  -3  -1  18    6.60   12.70
  -3   1  17   -2.70   11.50
  -3  -1  17    0.10   11.60
  -3  -1  17    2.80   11.20
  -3   1  16   22.10   14.70
   3   1 -16   11.50   11.70
  -3   1  16   22.00   14.10
  -3  -1  16   13.10   14.80
  -3  -1  16   11.40   11.80
  -3   1  15   75.09   20.90
  -3   1  15   39.00   17.80
   3   1 -15   50.59   16.90
  -3  -1  15   66.29   17.60
  -3   1  14   65.59   15.20
  -3   1  14   40.10   16.00
   3   1 -14   32.90   12.50
  -3  -1  14   20.70   12.20
   3  -1 -14   53.79   16.10
  -3  -1  14   50.19   15.70
  -3   1  13   32.50   10.90
   3   1 -13   21.40   10.20
  -3   1  13   60.39   16.30
  -3  -1  13   36.30   12.40
  -3  -1  13   45.50   13.70
   3  -1 -13   31.80   12.50
   3   1 -12   33.50   11.00
  -3   1  12   18.90    9.00
  -3   1  12   19.30    8.20
  -3  -1  12   19.80    8.60
   3  -1 -12   24.20    9.40
  -3  -1  12    9.70    8.00
  -3   1  11   73.29   17.60
  -3   1  11   69.39   13.60
   3   1 -11   51.89   13.00
  -3  -1  11   70.69   14.80
   3  -1 -11   65.09   15.00
  -3  -1  11   61.49   14.60
  -3   1  10   -1.90    2.80
  -3   1  10    0.50    3.00
   3   1 -10   -5.70    2.70
   3  -1 -10   -1.70    2.80
  -3  -1  10    8.10    5.10
  -3  -1  10   -7.60    3.70
   3  -1 -10    1.40    4.30
  -3   1   9  355.16   31.40
   3   1  -9  352.76   30.80
   3   1  -9  336.37   28.40
  -3   1   9  262.97   35.30
  -3  -1   9  348.77   29.50
   3  -1  -9  371.56   27.40
   3  -1  -9  341.47   30.30
  -3  -1   9  361.46   30.40
  -3   1   8   33.30   10.00
  -3   1   8   43.30    9.00
   3   1  -8   46.60   11.10
   3   1  -8   53.69   11.30
  -3  -1   8   50.99   12.20
  -3  -1   8   47.30   10.90
   3  -1  -8   41.00   10.70
   3  -1  -8   42.50    8.90
  -3   1   7 1605.64   83.09
  -3   1   7 1622.64   76.29
   3   1  -7 1588.64   79.49
   3   1  -7 1624.74   81.09
  -3  -1   7 1615.24   81.19
  -3  -1   7 1568.14   79.49
   3  -1  -7 1571.84   81.49
   3  -1  -7 1597.64   75.69
   3   1  -6    8.60    3.90
   3   1  -6    5.60    4.20
  -3   1   6    3.00    2.50
  -3   1   6    2.40    3.10
  -3   1   6    5.90    2.40
  -3  -1   6    7.30    3.90
   3  -1  -6    2.00    2.50
  -3  -1   6   -0.60    2.40
   3  -1  -6    2.70    2.50
  -3   1   5   -0.10    2.10
  -3   1   5    4.00    3.20
  -3   1   5    2.10    3.50
   3   1  -5    8.30    4.20
   3   1  -5    1.10    2.80
  -3  -1   5    2.90    3.20
   3  -1  -5    0.70    2.00
   3  -1  -5    0.50    2.60
  -3  -1   5    4.60    3.50
  -3   1   4   42.30    8.90
   3   1  -4   54.49    8.40
  -3   1   4   40.00    8.30
  -3   1   4   40.20    6.10
   3   1  -4   51.89    7.40
  -3  -1   4   66.39    8.70
   3  -1  -4   38.50    8.20
  -3  -1   4   67.19    9.10
   3  -1  -4   40.70    5.90
  -3   1   3   24.10    6.10
   3   1  -3    9.90    4.00
  -3   1   3   19.90    4.90
  -3   1   3   21.20    5.70
   3   1  -3   11.10    4.40
   3  -1  -3   15.20    4.20
   3  -1  -3   17.00    5.10
   3  -1  -3   19.20    5.40
  -3  -1   3   10.10    3.80
   3   1  -2 1676.33   72.89
  -3   1   2 1556.84   72.19
  -3   1   2 1499.45   71.09
  -3   1   2 1568.94   72.79
  -3  -1   2 1684.03   72.89
   3  -1  -2 1593.04   73.19
   3  -1  -2 1546.75   71.09
   3  -1  -2 1570.84   71.99
  -3   1   1 1724.93   75.29
  -3   1   1 1767.62   77.59
   3   1  -1 1685.43   75.69
  -3   1   1 1800.42   77.69
   3  -1  -1 1724.73   77.09
  -3  -1   1 1646.04   69.59
   3  -1  -1 1703.53   77.09
   3  -1  -1 1772.72   75.29
  -3  -1   1 1596.04   75.29
   3   1   0   78.79    8.10
   3   1   0   74.69    4.40
  -3   1   0  101.89    8.00
  -3  -1   0   75.19    4.40
  -3  -1   0   73.89    8.00
  -3   1  -1 5030.50  212.08
   3   1   1 5773.32  217.48
   3   1   1 5458.05  212.18
  -3   1  -1 5125.59  218.98
  -3  -1  -1 5599.64  217.68
   3  -1   1 5050.99  219.18
   3  -1   1 5224.68  212.08
  -3   1  -2 1663.63   77.69
   3   1   2 1732.53   77.09
   3   1   2 1638.24   72.49
   3   1   2 1680.43   74.69
  -3  -1  -2 1711.83   74.79
   3  -1   2 1625.74   77.59
   3  -1   2 1675.93   67.29
  -3   1  -3   18.70    5.40
   3   1   3   21.60    5.40
   3   1   3   23.80    6.00
   3  -1   3   15.00    5.30
   3   1   4  883.81   44.70
   3   1   4  876.01   43.70
  -3   1  -4  753.42   46.10
   3  -1   4  806.92   46.90
   3  -1   4  779.42   33.80
   3   1   5 1038.40   53.19
   3  -1   5  986.00   56.39
   3  -1   5  939.61   43.10
  -3  -1  -5 1075.09   53.99
   3   1   6   52.99   10.50
  -3   1  -6   39.60    4.90
   3  -1   6   42.90    5.10
  -3  -1  -6   49.20   10.50
   3  -1   6   53.59   12.30
   3   1   7   28.70    8.40
  -3   1  -7   48.80    6.20
  -3  -1  -7   43.50   10.10
   3  -1   7   49.70   12.50
   3  -1   7   56.39    6.60
   3   1   8   28.00    8.90
  -3   1  -8   43.80    6.30
   3  -1   8   30.90    6.40
   3  -1   8   37.50   11.30
  -3  -1  -8   30.40    9.20
   3   1   9  158.78   18.80
  -3   1  -9  173.08   14.80
   3  -1   9  174.18   15.00
   3  -1   9  181.58   22.80
  -3  -1  -9  181.18   19.90
   3   1  10  726.93   48.10
   3   1  10  694.73   45.60
  -3   1 -10  712.83   40.70
   3   1  10  705.53   54.19
   3  -1  10  787.72   56.99
   3  -1  10  763.32   41.70
  -3  -1 -10  775.92   49.40
   3  -1  10  723.73   51.29
   3   1  11  299.37   28.80
  -3   1 -11  291.37   23.10
   3   1  11  306.77   34.30
   3   1  11  308.57   27.40
   3  -1  11  310.97   24.10
   3  -1  11  314.87   33.60
   3  -1  11  307.07   34.70
  -3  -1 -11  326.37   30.30
   3   1  12   18.60    8.30
  -3   1 -12   28.30    7.40
   3   1  12   12.60    6.70
   3   1  12   31.20   10.80
   3  -1  12   -1.80    8.10
   3  -1  12    3.90    7.80
  -3  -1 -12   13.30    8.80
   3  -1  12    8.40    5.60
  -3   1 -13  127.59   19.30
   3   1  13  132.89   19.80
   3   1  13  169.08   25.30
   3   1  13  134.29   20.90
   3  -1  13  112.39   25.80
  -3  -1 -13  123.39   19.70
   3  -1  13  147.49   16.80
   3   1  14   -3.90    8.10
  -3   1 -14    2.30    7.50
   3   1  14   18.50    8.60
   3   1  14   12.50    8.20
  -3  -1 -14  -12.20    9.00
   3  -1  14    6.70    6.80
   3  -1  14    9.40   11.50
   3   1  15    0.10    7.10
   3   1  15    0.20    9.00
   3   1  15  -12.90    9.20
  -3   1 -15   -2.70    7.40
   3  -1  15   14.30    7.90
   3  -1  15    1.00    7.10
  -3  -1 -15    5.30    9.10
   3   1  16    1.40    7.60
   3   1  16    8.40   10.40
   3  -1  16    1.00   10.00
  -3  -1 -16   -2.50   13.90
   3  -1  16    2.30    7.40
  -3   2  17  -24.70   11.40
   3   2 -17   -3.20   14.40
  -3  -2  17   -5.30   11.30
  -3   2  16    9.30   10.80
  -3   2  16    3.90    9.60
   3   2 -16    2.50   10.40
  -3  -2  16   13.30    9.70
  -3  -2  16  -15.30    8.00
   3   2 -15   51.59   12.90
  -3   2  15   73.09   18.90
  -3   2  15   36.90   13.20
  -3  -2  15   23.00   14.00
  -3  -2  15   43.40   12.70
  -3   2  14   83.99   16.00
   3   2 -14   70.89   17.60
  -3   2  14   84.09   20.90
  -3  -2  14   57.69   15.70
  -3  -2  14   66.69   19.70
   3   2 -13   67.19   15.00
  -3   2  13   54.59   12.00
  -3   2  13   68.99   17.00
   3  -2 -13   66.89   17.70
  -3  -2  13   79.59   17.00
  -3   2  12  177.68   26.30
  -3   2  12  219.18   20.90
  -3   2  12  183.88   25.60
   3   2 -12  218.68   23.00
  -3  -2  12  190.18   26.60
  -3  -2  12  208.98   22.90
   3  -2 -12  212.08   26.40
  -3  -2  12  207.98   25.70
   3   2 -11    6.90    5.50
  -3   2  11    5.40    4.30
  -3   2  11    5.70    7.50
  -3   2  11    5.10    6.80
  -3  -2  11    4.30    5.50
  -3  -2  11    0.40    4.50
   3  -2 -11   -4.00    5.50
  -3  -2  11   -1.00    4.40
  -3   2  10   48.50   13.90
   3   2 -10   35.80   10.80
  -3   2  10   52.49   14.40
  -3   2  10   50.49    9.40
  -3  -2  10   41.70   11.80
  -3  -2  10   27.40    8.50
  -3  -2  10   38.80   12.50
   3  -2 -10   24.40    9.60
   3   2  -9   10.30    6.50
  -3   2   9   10.80    7.30
  -3   2   9    7.10    5.70
   3  -2  -9   11.40    4.70
  -3  -2   9    4.10    5.40
  -3  -2   9    7.90    5.50
   3  -2  -9    9.20    5.90
  -3  -2   9   10.30    5.80
  -3   2   8  122.29   16.90
  -3   2   8   95.79   15.10
  -3   2   8   97.79   11.00
   3   2  -8  105.79   13.80
   3   2  -8   93.49   17.80
  -3  -2   8   95.29   14.30
   3  -2  -8  124.39   12.10
   3  -2  -8  117.79   16.30
  -3   2   7   13.00    6.20
   3   2  -7   21.60    7.90
  -3   2   7   14.70    6.50
   3   2  -7   20.20    7.10
  -3   2   7    7.90    4.00
   3  -2  -7   17.60    6.70
   3  -2  -7   13.50    4.50
  -3  -2   7   21.10    8.00
   3   2  -6  131.29   14.60
  -3   2   6  123.29   15.90
  -3   2   6  132.49   12.00
  -3  -2   6   99.39   13.90
   3  -2  -6  118.69   15.20
   3  -2  -6  136.09   11.60
  -3  -2   6  116.69   14.90
   3   2  -5   28.60    8.10
  -3   2   5   18.00    4.70
  -3   2   5   20.00    6.50
   3   2  -5   20.80    6.70
  -3   2   5   20.80    7.40
   3  -2  -5   20.00    6.90
   3  -2  -5   23.00    5.10
   3  -2  -5   23.00    6.90
  -3  -2   5   29.90    7.50
  -3  -2   5   28.70    7.80
  -3   2   4  184.08   14.30
  -3   2   4  169.68   17.60
  -3   2   4  189.58   18.00
   3   2  -4  194.98   17.10
   3   2  -4  165.18   16.90
   3  -2  -4  177.28   13.70
   3  -2  -4  203.58   19.10
   3  -2  -4  178.88   17.70
  -3  -2   4  170.48   15.10
  -3  -2   4  168.38   16.80
   3   2  -3   26.60    6.50
  -3   2   3    8.00    3.90
  -3   2   3    7.70    4.30
  -3   2   3    6.00    3.30
   3  -2  -3   10.90    4.40
   3  -2  -3    5.40    3.90
  -3  -2   3   21.20    6.20
  -3  -2   3   18.50    4.30
   3  -2  -3   11.50    3.60
   3   2  -2  339.97   22.60
  -3   2   2  302.17   23.00
  -3   2   2  272.47   21.40
  -3  -2   2  342.77   22.70
   3  -2  -2  294.17   20.40
   3  -2  -2  295.07   22.90
  -3  -2   2  341.57   18.00
   3  -2  -2  281.37   21.60
  -3   2   1 1531.25   71.59
  -3   2   1 1543.05   68.59
   3   2  -1 1375.36   67.09
   3  -2  -1 1514.35   68.39
   3  -2  -1 1521.35   69.89
  -3  -2   1 1364.66   67.29
   3  -2  -1 1542.05   72.29
  -3  -2   1 1365.26   60.89
  -3   2   0  742.13   34.40
   3   2   0  561.14   27.20
  -3   2   0  730.23   38.90
   3   2   0  589.74   33.00
   3  -2   0  716.83   38.90
  -3  -2   0  592.94   33.20
  -3  -2   0  563.74   27.30
   3  -2   0  745.13   34.60
  -3   2  -1  704.03   32.70
   3   2   1  601.74   29.50
  -3   2  -1  708.23   39.40
   3   2   1  634.64   33.00
   3  -2   1  689.03   32.80
   3  -2   1  673.03   39.40
  -3  -2  -1  633.94   33.60
   3   2   2   24.80    7.10
   3   2   2   39.80    5.10
   3   2   2   37.70    5.10
  -3  -2  -2   41.00    5.70
   3   2   3 4599.84  194.88
  -3   2  -3 4426.96  179.28
   3   2   3 4888.71  185.58
  -3   2  -3 4198.28  205.58
  -3  -2  -3 4502.55  185.38
   3  -2   3 4500.25  195.68
   3   2   4   14.00    3.90
  -3   2  -4   25.10    7.60
   3   2   4   22.80    7.50
   3  -2   4   12.80    5.70
  -3   2  -5 1994.30  101.69
   3   2   5 2056.09   99.29
   3   2   5 2156.68   90.89
  -3  -2  -5 2126.79  101.09
   3  -2   5 1879.41  100.19
  -3   2  -6   11.80    6.20
   3   2   6   13.50    4.30
   3  -2   6    9.80    6.10
  -3  -2  -6   13.10    7.00
   3   2   7    4.10    4.10
   3   2   7    4.40    2.90
   3  -2   7    5.60    5.70
  -3  -2  -7    3.70    5.50
   3   2   8   60.09   14.00
   3   2   8   90.09   11.60
  -3   2  -8   62.89    5.40
  -3  -2  -8   77.09   15.70
   3  -2   8   71.29   17.00
   3   2   9  103.19   12.30
  -3   2  -9  101.39    8.20
   3   2   9   77.99   16.00
   3  -2   9   89.29   18.80
  -3  -2  -9   80.99   17.20
   3   2  10  108.49   16.50
   3   2  10   66.69   10.50
  -3   2 -10   82.59    8.30
   3  -2  10   79.39   17.60
   3  -2  10   61.59   17.80
  -3  -2 -10   69.99   16.20
   3   2  11   24.70    7.40
  -3   2 -11   27.60    6.10
   3   2  11   10.10    7.60
   3  -2  11   17.40   10.20
  -3  -2 -11   24.70    9.30
   3  -2  11   15.10    9.30
   3   2  12   92.29   19.70
  -3   2 -12   80.89    9.70
   3   2  12   67.19   14.60
  -3  -2 -12   95.09   30.70
   3  -2  12   64.39   18.80
   3   2  13    4.70    6.40
  -3   2 -13   13.70    5.60
   3   2  13   17.70   10.50
   3  -2  13    8.30    9.60
  -3  -2 -13   42.10   13.90
   3   2  14   40.90   15.10
   3   2  14   22.50   10.50
   3   2  14   20.40   12.20
   3  -2  14   44.10   16.20
  -3  -2 -14   35.40   12.80
   3   2  15    9.80    8.50
   3   2  15   -6.00    9.90
   3  -2  15   -2.10    9.00
   3   2  16  -10.60   10.50
   3   2  16  -17.70    9.50
   3  -2  16    1.50   10.70
   3   3 -17   20.20   14.10
  -3   3  17    1.00    9.50
  -3   3  17   31.70   18.20
  -3  -3  17   14.50   11.70
  -3   3  16   -3.80   11.00
  -3   3  16   11.20    8.80
  -3  -3  16   18.80   14.30
  -3   3  15   19.00    7.80
   3   3 -15  -11.10   11.30
  -3   3  15   -6.50    9.60
  -3  -3  15  -17.10    7.20
  -3   3  14   -1.10    5.60
   3   3 -14   12.90    8.40
  -3   3  14  -11.70    7.20
  -3  -3  14    6.90    6.00
  -3   3  13    4.20    7.10
   3   3 -13  -11.50    6.70
  -3  -3  13   -2.20    7.00
   3   3 -12    6.80    6.90
  -3   3  12    7.60    5.70
  -3   3  12    5.60    5.50
  -3  -3  12   -1.10    5.00
  -3   3  11   38.80   12.10
   3   3 -11   32.50    8.90
  -3   3  11   19.20    6.60
  -3   3  11   36.10   13.60
   3  -3 -11   27.00   12.00
  -3  -3  11   31.30   10.90
  -3  -3  11   44.40   13.70
  -3   3  10  195.38   26.70
  -3   3  10  223.48   17.60
   3   3 -10  178.78   21.30
  -3  -3  10  183.88   24.80
  -3  -3  10  193.98   24.10
   3  -3 -10  221.48   27.60
  -3   3   9  -10.40    5.90
   3   3  -9    5.00    5.40
  -3   3   9    5.30    5.50
  -3   3   9    7.20    3.30
  -3  -3   9   -2.90    4.40
   3  -3  -9   -1.30    3.10
   3  -3  -9   11.70    8.50
  -3  -3   9    4.00    5.90
  -3   3   8  156.38   20.60
  -3   3   8  162.68   13.50
  -3   3   8  142.29   20.30
   3   3  -8  146.99   17.40
  -3  -3   8  139.39   19.40
   3  -3  -8  104.79   21.30
   3  -3  -8  149.29   12.20
  -3  -3   8  136.59   19.10
   3   3  -7  804.12   49.10
   3   3  -7  782.32   53.69
  -3   3   7  831.32   55.19
  -3   3   7  812.02   53.49
  -3   3   7  850.41   41.30
  -3  -3   7  760.52   51.99
   3  -3  -7  776.82   53.39
  -3  -3   7  803.92   51.09
   3  -3  -7  825.92   39.50
   3   3  -6   98.99   15.10
  -3   3   6   82.59   16.00
  -3   3   6   66.49   14.50
  -3   3   6   60.29    7.90
   3   3  -6   89.09   16.00
  -3  -3   6   95.69   14.30
   3  -3  -6   59.09   13.90
  -3  -3   6   69.29   10.90
   3  -3  -6   58.29    7.00
  -3   3   5 1025.70   59.39
  -3   3   5  870.91   57.39
  -3  -3   5 1098.69   59.59
   3  -3  -5  953.70   59.09
   3  -3  -5 1052.79   60.29
  -3  -3   5 1094.59   55.69
   3  -3  -5  922.31   46.60
  -3   3   4    6.40    4.50
  -3   3   4   14.30    6.60
   3   3  -4    1.70    3.10
   3  -3  -4    6.20    4.30
  -3  -3   4    4.60    3.70
   3  -3  -4   11.40    5.60
   3  -3  -4    4.70    3.10
  -3  -3   4    1.80    3.60
  -3   3   3  101.29   13.30
  -3   3   3   78.79   11.90
   3   3  -3   50.79   10.90
  -3  -3   3   43.30   10.00
   3  -3  -3   82.39   12.70
   3  -3  -3   78.89    9.50
   3  -3  -3   79.39   11.60
   3   3  -2  510.05   33.60
  -3   3   2  596.54   36.60
   3   3  -2  528.35   29.60
   3  -3  -2  577.54   36.10
   3  -3  -2  563.34   33.60
  -3  -3   2  539.55   30.00
   3  -3  -2  580.44   37.70
  -3  -3   2  528.15   34.00
  -3   3   1    3.30    2.80
   3   3  -1   12.20    3.30
   3   3  -1   11.20    4.20
  -3  -3   1   11.00    3.40
  -3  -3   1   20.50    5.50
   3  -3  -1    8.90    4.80
   3  -3  -1    7.10    3.70
   3   3   0  422.06   22.00
  -3   3   0  419.96   27.40
   3   3   0  430.96   25.60
   3  -3   0  392.96   26.80
  -3  -3   0  409.56   22.10
   3  -3   0  370.26   29.90
  -3  -3   0  417.66   25.70
  -3   3  -1    6.80    3.70
   3   3   1    6.60    3.10
   3   3   1    7.70    2.50
   3   3   1   11.00    5.60
  -3   3  -1    4.80    3.20
   3  -3   1    7.40    4.70
  -3  -3  -1    3.20    2.30
  -3  -3  -1    5.90    2.60
   3  -3   1    4.80    2.80
   3   3   2  558.24   27.90
  -3   3  -2  516.45   35.80
   3   3   2  590.04   29.50
  -3   3  -2  470.95   28.80
   3   3   2  558.44   40.60
  -3  -3  -2  534.05   28.70
   3  -3   2  474.75   35.90
   3   3   3   90.39   13.80
  -3   3  -3  106.19   14.40
  -3   3  -3   87.69    8.60
   3   3   3  102.29    8.10
   3   3   3   98.99   10.20
  -3  -3  -3   94.69    8.70
   3  -3   3   91.29   14.20
  -3   3  -4   17.80    7.00
   3   3   4   10.20    5.90
  -3   3  -4    0.80    1.40
   3   3   4    4.20    1.90
   3   3   4    5.80    3.20
   3  -3   4    4.50    5.30
  -3   3  -5   92.79   14.60
   3   3   5   52.99   10.60
  -3   3  -5   86.79    6.20
   3   3   5   56.79   13.20
  -3   3  -5   82.69    6.20
   3  -3   5   79.89   16.10
   3   3   6   -3.20    3.90
   3   3   6   -0.40    1.70
  -3   3  -6    3.40    3.70
   3   3   6    0.80    4.20
  -3  -3  -6   12.10    5.70
   3  -3   6    0.50    3.70
   3   3   7  122.39   15.40
   3   3   7   85.99    8.10
  -3   3  -7   75.49   17.40
   3   3   7  104.39    9.30
   3   3   7  107.49   16.50
  -3  -3  -7   84.59   17.30
   3  -3   7  101.39   19.70
   3   3   8   67.49   16.50
   3   3   8   58.19    7.90
   3   3   8   57.09    6.80
  -3  -3  -8   77.39   17.30
   3  -3   8   52.89   14.70
   3   3   9   -2.50    5.40
   3   3   9    3.50    3.00
   3   3   9    0.50    2.90
  -3  -3  -9   -1.80    5.20
   3  -3   9   10.90    7.30
   3  -3   9    8.70    5.50
   3   3  10   64.19    8.50
   3   3  10   94.59   19.00
   3   3  10   67.59   10.30
  -3  -3 -10   79.29   18.20
   3  -3  10   68.39   17.90
   3   3  11    4.00    7.00
   3   3  11   -5.40    3.80
   3   3  11    3.40    3.70
  -3  -3 -11   -7.80    4.60
   3  -3  11    4.50    6.50
   3   3  12    9.50    5.30
   3   3  12    2.70    6.70
   3   3  12    6.60    5.10
   3  -3  12   -1.10    4.80
  -3  -3 -12    7.00   12.40
   3   3  13   -4.60    9.30
   3   3  13    3.90    6.40
   3   3  13   -4.80    5.10
   3  -3  13   -0.40    9.40
   3   3  14  -12.80    8.80
   3   3  14   -2.50    5.90
   3  -3  14    1.00    9.70
   3   3  15   -5.20    8.50
   3   3  15    5.20    9.40
   3   3  15   -2.90   11.60
   3  -3  15    5.20    7.70
  -3   4  16   12.00    7.90
  -3   4  16   -1.60    5.60
  -3  -4  16    8.20   14.10
   3   4 -15    0.70   11.10
  -3   4  15   12.20   13.60
  -3   4  15   -3.40    4.80
  -3  -4  15   38.00   14.10
  -3   4  14   15.60    4.90
  -3   4  14    9.40   14.20
   3   4 -14    5.00    9.60
  -3  -4  14   14.20   10.50
   3   4 -13   12.20    9.20
  -3   4  13   -2.20    7.90
  -3   4  13    5.40    4.10
  -3  -4  13   -4.40    4.80
  -3   4  12   67.69    7.60
  -3   4  12   67.79   17.60
   3   4 -12   73.99   16.40
  -3  -4  12   75.39   20.50
  -3   4  11    6.60    3.10
   3   4 -11   19.60    8.30
  -3  -4  11    5.30    7.90
   3   4 -10   75.39   15.00
  -3   4  10   50.69   15.50
  -3   4  10   34.50   15.10
  -3  -4  10   48.80   15.40
   3  -4 -10   67.99   16.90
   3   4  -9  481.65   37.10
  -3   4   9  516.55   45.50
  -3  -4   9  506.85   43.90
  -3  -4   9  490.95   41.50
   3  -4  -9  482.05   43.80
   3   4  -8  293.37   27.20
  -3   4   8  255.37   30.30
  -3   4   8  296.67   31.10
   3  -4  -8  259.97   14.20
  -3  -4   8  239.48   26.90
   3  -4  -8  266.27   31.00
  -3   4   7  192.18   24.40
  -3   4   7  178.08   22.50
   3   4  -7  226.88   23.10
   3  -4  -7  176.68   23.40
  -3  -4   7  222.98   23.80
   3  -4  -7  206.78   12.50
  -3  -4   7  227.48   24.70
  -3   4   6  300.47   29.90
  -3   4   6  352.66   33.20
   3  -4  -6  338.07   31.70
  -3  -4   6  388.06   32.80
  -3  -4   6  336.17   28.50
   3  -4  -6  311.17   18.90
   3  -4  -6  348.97   32.30
  -3   4   5   51.99   13.80
  -3   4   5   44.60   12.60
   3  -4  -5   54.19    7.00
  -3  -4   5   32.40    9.70
   3  -4  -5   67.79   14.80
  -3  -4   5   65.79   13.80
   3  -4  -5   39.30   11.70
  -3   4   4  449.36   36.30
  -3   4   4  426.86   34.80
   3   4  -4  473.75   35.40
  -3  -4   4  459.35   34.80
  -3  -4   4  479.75   31.70
   3  -4  -4  429.06   27.50
   3  -4  -4  374.06   33.90
   3  -4  -4  445.96   35.90
   3   4  -3  181.88   23.40
  -3   4   3   96.89   18.20
  -3   4   3   97.59   14.80
   3  -4  -3  116.79   16.50
   3  -4  -3  103.89   12.50
   3  -4  -3  124.39   16.80
  -3   4   2   28.80    8.50
  -3   4   2   44.10   11.60
   3   4  -2   57.19   11.70
   3   4  -2   57.89    7.70
  -3  -4   2   51.79   10.70
  -3  -4   2   62.69    8.70
   3  -4  -2   31.30    9.40
   3  -4  -2   41.90   12.10
   3  -4  -2   31.50    8.10
   3   4  -1   21.50    7.20
  -3   4   1   39.00   10.00
  -3   4   1   31.80    9.20
   3   4  -1   28.80    6.20
   3  -4  -1   30.70    8.90
   3  -4  -1   48.60   12.50
  -3  -4   1   23.10    7.50
  -3  -4   1   14.20    4.80
  -3   4   0  127.79   16.60
   3   4   0   95.29    9.80
  -3   4   0  109.79   14.40
   3   4   0   97.39   15.10
   3   4   0  101.99   11.80
  -3  -4   0   76.59   10.80
   3  -4   0  122.89   16.90
  -3  -4   0   89.29   10.00
  -3   4  -1    4.90    3.70
   3   4   1    7.70    3.20
   3   4   1    5.60    2.90
   3   4   1    0.60    3.90
  -3   4  -1   10.00    5.60
  -3  -4  -1    7.10    4.00
  -3  -4  -1   11.70    4.30
   3  -4   1    1.00    3.10
  -3   4  -2  401.96   32.00
   3   4   2  406.96   23.50
   3   4   2  391.56   24.80
   3   4   2  335.87   31.80
  -3   4  -2  405.06   27.40
  -3  -4  -2  392.56   23.90
   3  -4   2  421.26   34.90
   3   4   3   20.90    6.10
   3   4   3   20.60    9.60
   3   4   3   25.70    4.70
  -3   4  -3    7.30    5.10
  -3  -4  -3   15.90    4.20
  -3   4  -4    2.10    2.90
  -3   4  -4   -1.80    4.80
   3   4   4    0.20    4.20
   3   4   4    0.00    2.70
   3  -4   4    5.20    4.50
   3   4   5   26.20    9.70
  -3   4  -5   18.10    7.90
   3   4   5   17.20    7.80
  -3   4  -5   15.00    4.10
   3  -4   5   20.10    8.00
   3   4   6   -1.90    4.10
  -3   4  -6   -4.00    2.00
  -3   4  -6    2.70    2.40
  -3   4  -6   -1.90    4.10
   3   4   6   -5.10    4.30
   3  -4   6    9.20    6.50
   3   4   7   21.30    9.10
  -3   4  -7    5.80    2.40
   3   4   7   13.70    8.40
  -3   4  -7   11.40    8.60
  -3   4  -7    5.70    2.60
   3  -4   7    8.60    7.70
   3   4   8   49.30   12.60
  -3   4  -8   22.00   10.80
   3   4   8    7.00    7.60
   3  -4   8   17.10   10.20
   3  -4   8   32.10   11.50
   3   4   9   -4.80    6.60
   3   4   9    2.10    8.40
   3  -4   9  -10.10    6.00
  -3  -4  -9    7.60    7.40
   3   4  10   78.99   21.00
   3   4  10   99.89   22.00
   3  -4  10  103.59   22.90
   3   4  11   14.90   10.60
   3   4  11    9.80    7.70
   3  -4  11    8.30    9.70
   3   4  12   86.59   23.60
   3  -4  12   56.89   20.40
   3   4  13   -1.40   10.80
   3  -4  13    9.40   11.80
   3   4  14   10.10   10.50
   3  -4  14   17.10   12.80
   3   4  15   -2.60   11.40
   3  -4  15   24.70   11.00
   3   5 -15  -12.70   12.50
  -3   5  15  -13.50   12.70
  -3  -5  15   -7.30   13.60
   3   5 -14   23.30   14.30
  -3   5  14   22.40   16.50
  -3  -5  14   -3.30   12.60
   3   5 -13   16.20    9.60
  -3   5  13   13.00   13.00
  -3  -5  13    6.00   12.60
  -3   5  12   10.80   10.70
   3   5 -12  -12.70    6.90
  -3  -5  12  -18.20    8.80
  -3   5  11   30.80   12.30
   3   5 -11   39.30   12.70
   3   5 -10   41.20   13.70
  -3   5  10   36.40   14.50
  -3  -5  10   47.20   14.60
   3   5  -9   22.20    9.70
  -3   5   9   51.19   15.90
  -3  -5   9    8.50    7.80
  -3   5   8   -7.30    5.00
   3   5  -8    0.30    5.30
  -3   5   8    0.40    8.10
  -3  -5   8   18.80   10.80
  -3  -5   8    3.00    6.70
   3   5  -7  138.59   18.30
  -3   5   7  109.79   23.50
  -3   5   7  136.39   21.10
  -3  -5   7  120.29   22.50
   3  -5  -7  117.19   23.80
  -3  -5   7  132.39   19.60
  -3   5   6   24.00    9.00
  -3   5   6   24.20   10.70
  -3  -5   6   15.70    7.80
   3  -5  -6    1.70    7.10
   3  -5  -6   20.80    4.30
  -3  -5   6   26.60   10.40
   3  -5  -6   12.70   10.00
  -3   5   5   21.00   10.10
  -3   5   5   29.50   10.40
  -3  -5   5   50.29   12.60
   3  -5  -5   36.90    6.90
   3  -5  -5   36.20   11.10
  -3  -5   5   65.59   14.90
   3  -5  -5   33.50   12.00
  -3   5   4   13.00    7.20
  -3   5   4   16.50    7.80
   3   5  -4   -2.40    3.70
  -3  -5   4   -3.80    3.90
  -3  -5   4    4.90    4.50
   3  -5  -4    4.30    3.60
   3  -5  -4   21.70    9.60
   3  -5  -4    6.70    7.20
  -3   5   3   20.00    9.60
   3   5  -3    7.30    4.10
  -3   5   3    9.90    7.80
  -3  -5   3    9.20    4.90
   3  -5  -3   10.40    6.80
   3  -5  -3   22.90    9.00
   3  -5  -3   10.20    6.10
  -3  -5   3   13.00    7.10
  -3   5   2   13.50    6.90
  -3   5   2   10.00    6.10
   3   5  -2   10.50    3.70
   3   5  -2    4.50    4.70
   3  -5  -2   12.00    7.70
  -3  -5   2   11.00    4.80
   3  -5  -2    1.90    4.50
   3  -5  -2    3.00    5.50
  -3  -5   2   15.60    5.40
  -3   5   1   35.10   11.10
  -3   5   1   27.80    9.00
   3   5  -1   24.90    6.90
   3   5  -1   38.40   11.30
   3  -5  -1   19.20    7.50
  -3  -5   1   31.20    7.70
   3  -5  -1   10.00    6.00
  -3  -5   1   16.00    7.80
  -3   5   0   62.19   15.20
   3   5   0   50.69    9.30
   3   5   0   67.69   16.40
  -3   5   0   57.19   13.60
   3  -5   0  101.59   19.40
  -3  -5   0   64.59   11.90
  -3  -5   0   57.39    9.00
   3   5   1   11.70    8.40
  -3   5  -1   17.60    6.80
  -3   5  -1   13.00    7.50
   3   5   1   12.30    5.20
  -3  -5  -1   18.40    6.00
  -3  -5  -1   25.10    7.00
   3  -5   1   21.90    8.90
  -3   5  -2  417.76   36.70
   3   5   2  467.75   40.50
   3   5   2  461.35   30.00
  -3   5  -2  473.05   34.00
  -3  -5  -2  482.95   31.00
   3  -5   2  465.45   40.10
  -3  -5  -2  471.95   28.30
  -3   5  -3    6.80    5.90
   3   5   3   10.70    7.60
   3   5   3    3.80    4.60
  -3   5  -3   14.40    9.40
  -3  -5  -3   11.10    4.00
   3  -5   3    4.10    3.60
   3   5   4  161.28   22.30
  -3   5  -4  122.29   18.80
  -3   5  -4  144.99   15.70
   3  -5   4  101.09   20.60
  -3  -5  -4  146.79    8.60
   3   5   5   51.69   10.70
   3   5   5   54.49   15.30
  -3   5  -5   27.50   11.20
  -3   5  -5   48.20    9.80
   3  -5   5   47.70   13.80
  -3   5  -6    4.70    4.20
   3   5   6    8.10    8.10
  -3   5  -6   -7.30    6.30
   3   5   6    4.20    6.20
   3  -5   6   -3.60    7.10
   3  -5   6   -4.90    5.00
   3   5   7   29.40   12.40
   3   5   7   21.20    8.60
  -3   5  -7   34.90    7.30
  -3   5  -7   44.50    8.10
  -3   5  -7   37.00   11.20
   3  -5   7   38.50   13.60
  -3   5  -8    2.80    3.10
   3   5   8    7.60    8.10
  -3   5  -8    2.20    2.70
   3   5   8    0.10    8.60
   3   5   9   45.30   14.00
   3   5   9   41.20   14.50
   3  -5   9   46.90   15.10
   3   5  10   28.30   13.70
   3   5  10   19.30   10.90
   3  -5  10    7.70   10.80
   3   5  11   16.90   12.60
   3   5  11  -11.20    6.70
   3   5  12    9.10   11.10
   3  -5  12  -16.50    8.00
   3   5  13   -2.70    9.10
   3  -5  13   48.00   17.50
  -3   6  14    9.10   14.10
  -3  -6  14   17.80   15.30
  -3   6  13    8.20   14.30
  -3  -6  13  -18.70    9.40
  -3   6  12   29.30   16.50
   3   6 -12   10.40   14.60
  -3  -6  12   16.20   15.10
  -3   6  11   -2.80   10.20
   3   6 -11    5.70   11.30
  -3  -6  11  -10.10   10.20
  -3   6  10  -14.50    7.90
   3   6 -10   29.70   11.50
  -3   6   9    9.20    9.40
   3   6  -9   27.90   11.20
  -3  -6   9   11.90    9.80
  -3   6   8   -3.10   11.00
  -3   6   8    8.60    8.70
   3   6  -8    5.50   10.40
  -3  -6   8   -2.00    7.10
  -3   6   7   11.70    8.60
  -3   6   7  -12.60    7.60
  -3  -6   7    3.80    7.20
   3  -6  -7   11.30    8.20
  -3   6   6   76.19   20.40
  -3   6   6   93.99   19.90
  -3  -6   6   57.89   14.80
  -3  -6   6   48.20   14.20
   3  -6  -6   73.49    7.10
   3  -6  -6   76.49    7.10
   3  -6  -6   93.19   21.40
  -3   6   5    4.60    8.90
  -3   6   5   10.20    6.40
   3   6  -5   -0.70    5.30
   3   6  -5   -5.80    4.70
   3  -6  -5    8.30    4.40
  -3  -6   5   -3.00    5.40
   3  -6  -5   -5.60    7.70
   3  -6  -5    4.80    3.80
  -3  -6   5    5.30    7.60
   3  -6  -5   13.20    8.90
   3   6  -4  250.27   24.90
  -3   6   4  236.18   28.60
   3   6  -4  271.77   29.20
  -3   6   4  198.98   26.70
   3  -6  -4  205.08   18.30
   3  -6  -4  192.28   25.50
  -3  -6   4  205.88   25.70
  -3  -6   4  263.17   26.10
   3  -6  -4  211.08   20.40
   3  -6  -4  202.08   27.00
   3   6  -3    2.90    6.70
  -3   6   3    1.50    6.50
  -3   6   3   -0.30    6.80
   3   6  -3    6.50    4.90
   3  -6  -3    0.70    7.00
  -3  -6   3    8.40    6.00
   3  -6  -3   -7.40    6.30
   3  -6  -3   -4.00    4.00
  -3  -6   3    8.00    6.40
   3   6  -2    4.60    5.90
  -3   6   2   18.40    8.60
  -3   6   2   11.80    6.10
   3   6  -2    9.40    4.90
   3  -6  -2   -1.20    5.20
   3  -6  -2   -1.50    7.80
   3   6  -1   52.09   16.50
  -3   6   1  105.59   19.60
   3   6  -1   76.89   13.90
  -3   6   1   34.80   14.00
  -3  -6   1   81.29   12.30
   3  -6  -1   93.19   20.80
  -3  -6   1   58.59   13.60
  -3   6   0  296.57   30.50
   3   6   0  219.88   20.80
   3   6   0  226.68   28.50
  -3   6   0  261.77   28.40
  -3  -6   0  227.58   22.00
  -3  -6   0  238.58   22.70
   3  -6   0  266.47   29.50
   3   6   1   72.99   16.90
  -3   6  -1   52.69   14.00
  -3   6  -1   54.89   15.20
   3   6   1   64.99   12.10
  -3  -6  -1   71.39   10.90
  -3  -6  -1   26.30   12.00
   3  -6   1   66.39   17.90
  -3   6  -2    4.80    3.20
  -3   6  -2    4.10    5.20
   3   6   2   -5.30    3.40
   3   6   2    2.70    5.70
   3  -6   2    3.80    9.00
   3  -6   2    5.00    8.00
  -3  -6  -2    4.60    4.70
  -3  -6  -2   -2.10    3.80
   3   6   3   11.10    5.60
  -3   6  -3   -4.30    7.10
  -3   6  -3    2.80    4.40
   3   6   3    6.30    7.80
   3  -6   3    7.00    8.40
  -3  -6  -3    6.60    4.00
   3   6   4    8.00    5.60
  -3   6  -4   -9.70    5.60
  -3   6  -4    3.60    5.70
   3   6   4    3.10    5.10
   3  -6   4    4.10    7.50
   3  -6   4   21.30    9.70
  -3   6  -5    2.80    8.00
  -3   6  -5    3.90    8.40
   3   6   5    4.40    5.90
   3  -6   5    2.60    4.30
   3  -6   5   -4.90    6.80
   3   6   6    2.50    8.70
   3   6   6   14.90    7.30
  -3   6  -6   -3.10    5.00
   3  -6   6   12.10   11.30
  -3   6  -7    4.30    5.50
  -3   6  -7   -0.60    4.20
   3   6   7    6.30    7.20
   3   6   7   -4.70    6.40
   3  -6   7   -1.50    7.00
   3   6   8  103.89   20.00
  -3   6  -8   69.99   10.60
  -3   6  -8   80.19   10.30
   3   6   8   62.39   20.10
   3  -6   8   78.89   23.30
  -3   6  -9   -0.40    3.20
   3   6   9    5.20    9.80
   3   6   9    9.20    9.40
   3  -6   9   32.60   14.60
   3   6  10   -4.60   12.50
   3   6  10   -0.80   13.20
   3  -6  10   25.10   16.10
   3   6  11   12.70   12.10
   3  -6  11   27.90   16.50
   3   6  12    4.10   12.50
   3  -6  12   28.50   22.30
   3   7 -12    1.10   16.20
   3   7 -12    2.30   11.30
  -3   7  12    6.60   11.60
  -3  -7  12   18.30   15.90
   3   7 -11   -7.70    8.50
  -3   7  11  -10.60    8.30
   3   7 -11   10.60   16.90
  -3  -7  11   20.40   16.10
   3   7 -10   23.60   12.80
   3   7 -10    6.10   14.00
  -3   7  10   19.70   14.00
  -3  -7  10   20.80   13.30
  -3   7   9    7.50    8.40
   3   7  -9   15.80   10.40
   3   7  -9   -3.60   12.40
  -3  -7   9   16.60   13.00
   3   7  -8   10.50   11.10
   3   7  -8   -4.80    6.80
  -3   7   8   -8.80    8.60
  -3  -7   8   -9.30   10.90
  -3   7   7  124.39   26.30
   3   7  -7  109.49   23.50
   3  -7  -7   92.09   24.00
  -3  -7   7  155.78   22.60
   3   7  -6    7.80    7.40
  -3   7   6    4.90    7.60
   3  -7  -6    6.20    2.20
   3  -7  -6    4.80    2.10
   3  -7  -6  -12.80    7.20
  -3  -7   6   -2.70    8.50
   3   7  -5   20.40   11.80
  -3   7   5    9.70   16.70
  -3   7   5   42.90   16.70
   3   7  -5   30.60   12.20
   3  -7  -5   26.60    7.30
   3  -7  -5   34.10   14.80
   3  -7  -5   29.10    7.20
  -3  -7   5   39.80   13.60
  -3   7   4   42.80   12.00
   3   7  -4    9.90   10.00
   3   7  -4   29.80   11.30
  -3   7   4   34.70   15.00
   3  -7  -4    8.80    7.80
   3  -7  -4   40.90    9.20
   3  -7  -4   19.60   10.50
  -3  -7   4   20.50    8.70
  -3  -7   4   35.20   12.50
  -3   7   3   21.10    9.70
   3   7  -3   12.40    6.30
   3   7  -3    9.20    8.60
  -3   7   3   -0.90    8.10
   3  -7  -3    1.00    6.70
  -3  -7   3    4.90    7.80
  -3  -7   3    0.90   15.30
   3  -7  -3    2.60    5.50
   3  -7  -3   -0.90    7.10
   3   7  -2  200.78   28.40
  -3   7   2  194.98   26.90
  -3   7   2  176.18   25.90
   3   7  -2  198.18   21.40
   3  -7  -2  140.09   26.40
   3  -7  -2  137.99   21.10
  -3  -7   2  186.88   21.30
   3  -7  -2  159.28   19.40
  -3  -7   2  198.28   24.60
  -3   7   1   19.00   11.20
   3   7  -1   12.10    7.00
  -3   7   1    1.20    7.40
   3   7  -1   -6.60    6.20
  -3  -7   1   -4.30    4.80
   3  -7  -1    1.10    7.90
  -3  -7   1   -1.70    6.30
   3  -7  -1    5.00    5.10
   3   7   0    3.50    5.60
  -3   7   0   -3.20    9.00
   3   7   0    5.70    6.70
  -3   7   0  -12.10    5.20
  -3  -7   0    5.10    6.70
   3  -7   0    6.90    9.10
  -3  -7   0    0.80    6.50
  -3   7  -1   -2.30    8.10
   3   7   1    8.20    4.80
  -3   7  -1   -4.00    6.40
   3   7   1    4.60    8.90
  -3  -7  -1    2.80    5.40
   3  -7   1    6.00    7.40
   3  -7   1   -5.90    9.10
  -3  -7  -1   -2.90    4.60
   3   7   2    7.40    9.00
  -3   7  -2   16.00    9.60
   3   7   2   -0.20    5.20
  -3  -7  -2   13.10    6.40
   3  -7   2   -2.60    9.30
   3  -7   2    6.80    7.60
  -3  -7  -2   10.60    7.00
  -3   7  -3   21.00   10.10
   3   7   3   14.70    6.50
   3   7   3    8.70    8.40
  -3  -7  -3    5.80    4.20
   3  -7   3    0.80   10.00
   3  -7   3    0.50   10.80
  -3   7  -4    1.70    7.90
   3   7   4   -0.80    5.70
   3   7   4    3.70    6.00
   3  -7   4   20.00   11.10
   3   7   5    9.20    7.20
  -3   7  -5   -6.50    7.30
   3   7   5   10.20    6.80
   3  -7   5   16.60   10.90
   3   7   6    9.00   11.20
  -3   7  -6   10.50    7.30
   3   7   6   14.30    9.00
   3  -7   6    2.90   11.00
   3   7   7   29.30   14.20
  -3   7  -7   54.99   12.40
   3   7   7   30.50   11.30
   3  -7   7   33.70   15.20
   3   7   8    6.60   14.30
  -3   7  -8    0.10    6.10
   3   7   8   19.60   15.60
   3  -7   8    5.90   12.80
   3   7   9   45.20   20.10
   3   7   9   53.59   16.60
   3  -7   9   53.39   22.20
   3   7  10   14.90   15.70
   3  -7  10   21.40   17.90
  -3   8   9   42.90   21.50
   3   8  -9   16.60   10.60
  -3  -8   9   12.00   11.50
  -3   8   8    6.20   10.40
   3   8  -8   12.30   12.40
  -3  -8   8   -0.40   12.00
   3   8  -7   12.00   12.40
  -3   8   7    8.60    9.00
   3  -8  -7    1.90   12.70
  -3   8   6   -8.40   12.40
   3   8  -6   13.40   11.60
   3  -8  -6    3.40   11.20
  -3  -8   6    4.60   12.30
  -3   8   5   -4.00   12.90
   3   8  -5    5.80   12.80
   3  -8  -5    7.90    5.00
   3  -8  -5    0.40    4.40
   3  -8  -5   -8.80   10.50
   3   8  -4   18.30   11.50
  -3   8   4   16.10   12.90
   3   8  -4    5.90    8.80
  -3  -8   4   36.00   14.00
   3  -8  -4   18.00    8.40
   3  -8  -4   14.10    7.30
   3  -8  -4    6.60    9.40
  -3   8   3   12.20   10.80
   3   8  -3    4.90    7.50
   3   8  -3   16.80   10.50
  -3  -8   3    3.50    9.50
   3  -8  -3   -3.60    6.50
  -3  -8   3    6.70   10.90
   3  -8  -3   11.40   11.90
   3  -8  -3   14.60    8.20
   3   8  -2    9.40    9.80
  -3   8   2   16.30   12.40
   3   8  -2   19.70   12.10
   3  -8  -2    4.30   11.10
   3  -8  -2  -11.00    8.60
  -3  -8   2    1.10   11.20
   3  -8  -2   -4.30    8.50
  -3  -8   2    8.60    9.30
   3   8  -1   -7.70    7.30
   3   8  -1    1.20    8.40
  -3   8   1    7.50    9.10
  -3  -8   1    7.30    8.40
   3  -8  -1   -4.40    8.90
   3  -8  -1    9.90   10.60
   3  -8  -1   -4.20    9.40
  -3  -8   1   22.90   11.30
   3   8   0   22.10    9.50
  -3   8   0   13.20   10.40
   3   8   0   20.20   12.30
   3  -8   0   23.20   11.80
   3  -8   0   43.00   14.70
  -3  -8   0   20.80   11.00
  -3  -8   0   18.60   10.20
   3   8   1   10.30   12.40
   3   8   1    6.30    8.90
  -3   8  -1   13.60   12.50
   3  -8   1    6.90   11.40
  -3  -8  -1   20.10    8.30
   3  -8   1   34.00   14.30
  -3  -8  -1    9.00    9.10
  -3   8  -2   15.40   11.30
   3   8   2   -3.50    7.10
   3   8   2   10.00    6.10
  -3  -8  -2   10.80    7.10
  -3  -8  -2   13.60    8.20
   3  -8   2  -10.80    9.40
  -3   8  -3   62.19   18.20
   3   8   3   75.79   14.10
   3   8   3   49.70   16.40
   3  -8   3   36.40   16.90
   3   8   4   24.40   15.80
  -3   8  -4   23.00   11.90
   3   8   4   -7.40    9.20
   3  -8   4   14.50   14.00
   3   8   5   17.80   13.80
   3   8   5   33.30   11.40
  -3   8  -5   31.60   10.60
   3  -8   5   39.10   15.80
   3   8   6   47.00   17.10
  -3   8  -6   12.90   12.00
   3   8   6   26.10   13.40
   3  -8   6   29.10   18.20
   3   8   7   -2.50   13.10
   3   8   7   -0.20    9.10
  -3   8  -7   -4.80    9.30
   3  -8   7   16.30   10.10
   3   9  -4   24.00   12.90
  -3   9   4   11.40   14.40
   3  -9  -4   10.50   13.40
   3  -9  -4   -1.80   10.70
  -3  -9   4    9.60   13.00
   3   9  -3   -1.50    9.20
  -3   9   3   16.10   15.90
   3   9  -3   14.30   12.30
   3  -9  -3    6.80   10.90
   3  -9  -3    0.90   10.00
   3  -9  -3   21.00   17.10
  -3  -9   3  -24.30   10.40
  -3   9   2   -4.50   12.10
   3   9  -2   11.50   16.90
   3  -9  -2   13.50   13.80
  -3  -9   2   10.30   13.20
   3  -9  -2    6.20   12.90
   3  -9  -2    7.50   13.10
   3   9  -1   -2.20   14.30
  -3   9   1  -18.20    8.30
   3   9  -1   18.10   14.20
   3  -9  -1  -11.60    9.90
  -3  -9   1  -10.50   13.30
   3  -9  -1  -13.60   12.40
  -3  -9   1    5.60   11.00
   3  -9  -1    9.70   14.90
  -3   9   0   -6.00    9.20
   3   9   0   -1.30   12.70
  -3  -9   0   31.80   12.80
   3  -9   0  -11.00   11.70
  -3  -9   0   16.30   11.00
   3  -9   0   19.80   13.00
  -3   9  -1    7.70   10.10
   3   9   1  -13.90    9.60
   3   9   1    8.70   12.90
   3  -9   1   24.20   14.20
  -3  -9  -1  -12.80   11.90
  -3  -9  -1   -0.60   11.70
   3   9   2  -14.20   10.40
   3  -9   2   21.40   15.70
  -3  -9  -2    3.60    9.80
   3   9   3    2.40   12.70
   3  -9   3    5.90   14.70
  -4   0  18    7.60   10.80
  -4   0  17   -2.80    9.80
  -4   0  16   16.60   12.90
  -4   0  15   12.30    8.60
  -4   0  15   17.40   10.00
   4   0 -15  -18.30    7.80
  -4   0  14   40.50   15.40
   4   0 -14   21.80   12.80
  -4   0  14   30.70   12.70
  -4   0  13    5.60    6.40
   4   0 -13   -0.90    7.40
  -4   0  13  -12.00    5.60
  -4   0  12   -5.20    4.10
  -4   0  12    6.00    6.70
   4   0 -12    6.50    7.20
   4   0 -11    2.60    6.10
   4   0 -11   -1.50    3.90
  -4   0  11   11.40    6.40
  -4   0  11   -3.00    4.10
  -4   0  10    6.20    4.70
  -4   0  10   -1.20    4.70
   4   0 -10    0.50    4.20
   4   0 -10   -3.80    2.60
   4   0  -9    2.90    4.50
   4   0  -9    0.80    2.60
  -4   0   9    6.30    4.00
  -4   0   9    8.70    5.20
  -4   0   8   -0.20    5.10
   4   0  -8    4.70    4.00
   4   0  -8    3.90    3.80
  -4   0   8   10.50    4.80
  -4   0   7    0.20    3.30
   4   0  -7    1.40    3.00
  -4   0   7    2.40    4.00
   4   0  -7    4.50    4.00
   4   0  -6  283.57   22.70
   4   0  -6  315.47   25.00
  -4   0   6  310.07   23.70
  -4   0   6  269.77   23.90
  -4   0   5    6.40    4.30
  -4   0   5    3.30    3.10
   4   0  -5    2.00    2.50
   4   0  -5    1.00    2.30
  -4   0   4 9840.62  403.36
   4   0  -4 9999.00  403.26
  -4   0   3   20.50    5.90
  -4   0   3   17.80    5.30
   4   0  -3   24.90    6.60
   4   0  -3   22.90    5.70
   4   0  -3   31.30    6.80
  -4   0   3   21.70    5.50
  -4   0   1    7.40    2.90
   4   0  -1    7.40    3.50
  -4   0   1    6.40    3.20
   4   0  -1    6.10    2.70
  -4   0   1    5.80    2.90
   4   0  -1    5.60    3.00
   4   0   0 1619.84   77.19
   4   0   0 1707.93   73.89
   4   0   0 1644.54   72.79
  -4   0   0 1647.94   72.69
  -4   0   0 1676.03   77.49
  -4   0  -1    3.10    2.30
  -4   0  -1    2.20    1.70
   4   0   1    1.40    1.90
   4   0   1    5.00    2.70
  -4   0  -2   41.40    6.40
   4   0   2   54.89    7.40
   4   0   2   51.79    8.10
   4   0   3    2.10    2.40
  -4   0  -3    0.30    1.10
   4   0   3    2.40    2.30
   4   0   3    0.10    1.10
   4   0   4 2405.06   99.49
   4   0   4 2193.88  104.89
   4   0   5    1.40    2.10
   4   0   5    0.70    2.70
   4   0   6 2567.64  108.39
   4   0   6 2335.87  129.19
   4   0   7    2.20    2.90
   4   0   7    5.10    2.90
   4   0   8   42.50    8.70
   4   0   8   34.20   10.70
  -4   0  -9    2.40    3.50
   4   0   9   -7.00    3.10
   4   0   9   -7.80    3.40
   4   0  10  441.66   40.50
   4   0  10  408.66   30.20
  -4   0 -11   -5.70    4.10
   4   0  11   -4.00    5.90
   4   0  11   -3.10    4.60
   4   0  12   14.10    8.00
   4   0  12   10.30    6.50
   4   0  13   -2.50    6.20
   4   0  13   -6.70    7.60
   4   0  13    0.80    4.90
   4   0  14   54.99   13.80
   4   0  14   43.10   17.80
   4   0  15   12.00   13.40
   4   0  15   -6.70    7.60
   4   0  16   28.30   16.00
   4   0  16   24.50   13.20
  -4   1  18   29.20   16.50
  -4  -1  18  -13.40    9.60
  -4  -1  18   -3.90   10.50
  -4   1  17   -7.80   10.10
  -4  -1  17    6.30   10.90
  -4   1  16  -14.00    9.40
   4   1 -16   19.70    9.90
  -4  -1  16   -0.40    8.30
  -4   1  15  -11.20    7.40
  -4   1  15    7.30    7.80
   4   1 -15    7.00   11.00
  -4  -1  15    3.80    9.50
  -4   1  14   12.50   10.70
  -4   1  14   12.70    9.80
  -4  -1  14    7.00    9.40
   4  -1 -14   -2.50    9.30
  -4  -1  14   13.40    9.60
  -4   1  13    6.70    6.90
   4   1 -13    5.70    7.20
  -4   1  13    7.40    7.10
  -4  -1  13   -2.50    5.60
  -4  -1  13   -0.60    6.00
   4  -1 -13   11.40    8.10
  -4   1  12   98.69   21.80
  -4   1  12  131.69   17.90
   4   1 -12  131.09   18.30
  -4  -1  12  103.39   24.50
  -4  -1  12  117.29   17.90
   4  -1 -12  139.19   21.40
   4   1 -11   -0.20    3.90
   4   1 -11    0.90    4.50
  -4   1  11   -2.90    4.10
  -4   1  11    1.70    5.00
  -4  -1  11    3.70    6.00
   4  -1 -11    9.80    6.90
   4  -1 -11    5.30    5.50
  -4  -1  11   -1.90    3.40
   4   1 -10  120.09   18.10
  -4   1  10  144.99   20.20
  -4   1  10  171.78   17.90
   4   1 -10  136.99   18.70
   4  -1 -10  165.38   19.80
   4  -1 -10  142.59   19.50
  -4  -1  10  152.08   19.10
  -4  -1  10  143.39   18.80
  -4   1   9    6.90    3.60
   4   1  -9   -1.40    4.50
  -4   1   9    4.60    5.90
   4   1  -9    3.30    4.00
   4  -1  -9   -7.30    3.80
  -4  -1   9   10.50    5.80
  -4  -1   9   12.20    5.80
   4  -1  -9    3.90    3.80
   4   1  -8  750.42   46.60
  -4   1   8  706.03   48.10
  -4   1   8  668.53   47.10
  -4   1   8  716.23   42.40
   4   1  -8  707.73   46.30
  -4  -1   8  687.33   45.60
   4  -1  -8  736.13   47.70
   4  -1  -8  712.53   42.40
  -4  -1   8  700.83   46.20
  -4   1   7 2155.18  105.49
   4   1  -7 2176.58  103.19
   4   1  -7 1748.63  111.39
  -4   1   7 2195.88   99.19
   4  -1  -7 2185.78  104.89
  -4  -1   7 2223.58  104.09
   4  -1  -7 2131.39   98.39
  -4  -1   7 2225.28  104.49
   4   1  -6  150.48   16.50
  -4   1   6  116.79   15.40
  -4   1   6  101.99   14.60
  -4   1   6  150.48   14.00
   4   1  -6  152.08   16.70
  -4  -1   6  161.48   17.40
   4  -1  -6  111.39   14.50
   4  -1  -6  131.69   13.60
  -4  -1   6  155.88   16.70
  -4   1   5    5.90    3.60
   4   1  -5   -0.50    2.40
  -4   1   5    7.10    4.60
  -4   1   5   12.10    5.20
   4  -1  -5    6.60    3.80
  -4  -1   5    2.80    3.30
   4  -1  -5    5.30    3.70
  -4  -1   5    6.90    4.00
  -4   1   4 1025.50   52.39
   4   1  -4 1006.50   53.79
  -4   1   4 1115.39   55.89
   4   1  -4 1028.90   54.79
  -4  -1   4 1002.40   54.19
   4  -1  -4 1048.10   54.89
   4  -1  -4 1054.19   52.19
   4  -1  -4 1049.99   55.29
  -4  -1   4  998.40   54.09
   4   1  -3 1580.44   77.39
   4   1  -3 1472.15   75.99
  -4   1   3 1700.43   77.89
  -4   1   3 1663.03   77.39
  -4   1   3 1699.33   76.79
   4  -1  -3 1672.33   77.39
   4  -1  -3 1773.02   78.49
   4  -1  -3 1598.64   75.39
  -4  -1   3 1569.14   76.49
  -4   1   2 3269.27  141.89
   4   1  -2 3240.38  142.69
  -4   1   2 3349.26  143.29
   4   1  -2 3260.67  142.19
  -4   1   2 3328.97  142.89
   4  -1  -2 3240.28  142.09
   4  -1  -2 3284.47  141.59
  -4  -1   2 3479.75  142.79
  -4  -1   2 3389.46  136.19
   4  -1  -2 3392.36  143.09
  -4   1   1 1158.38   52.69
   4   1  -1 1071.69   53.39
   4   1  -1 1048.40   46.20
  -4   1   1 1113.89   55.49
  -4   1   1 1098.39   53.89
  -4  -1   1 1091.09   46.40
  -4  -1   1 1038.40   53.39
   4  -1  -1 1078.59   54.29
   4  -1  -1 1121.69   52.29
  -4   1   0 1353.16   68.99
   4   1   0 1577.74   69.69
  -4   1   0 1441.46   65.99
   4   1   0 1559.94   62.09
   4  -1   0 1475.85   72.39
  -4  -1   0 1531.75   61.79
  -4  -1   0 1464.15   69.59
   4  -1   0 1525.35   66.19
   4  -1   0 1478.45   70.29
  -4   1  -1  815.92   36.00
   4   1   1  657.23   34.30
   4   1   1  665.13   39.30
  -4   1  -1  822.52   42.20
   4  -1   1  825.32   42.50
   4  -1   1  817.42   44.50
  -4  -1  -1  714.33   40.20
   4  -1   1  840.02   36.20
   4   1   2    1.60    2.10
   4   1   2    2.40    2.60
  -4   1  -2    8.10    3.60
   4  -1   2    8.10    2.10
  -4  -1  -2    3.80    2.70
   4  -1   2   12.50    4.90
  -4   1  -3   22.40    6.50
   4   1   3   42.70    8.30
   4  -1   3   22.10    2.50
   4  -1   3   21.10    2.60
   4  -1   3   27.70    7.30
   4   1   4   28.60    7.00
  -4   1  -4   31.30    8.80
   4   1   4   41.90    8.50
   4   1   4   38.00    8.30
   4  -1   4   28.60    2.80
   4  -1   4   27.60    7.40
   4   1   5  329.67   24.90
  -4   1  -5  305.47   26.60
   4   1   5  318.97   24.70
   4   1   5  298.47   23.20
   4  -1   5  310.17   15.50
   4   1   6  489.05   34.80
   4   1   6  503.95   33.20
   4  -1   6  487.65   24.40
   4  -1   6  509.15   37.60
   4   1   7   23.80    8.90
   4   1   7   26.60    7.40
   4  -1   7   25.70    5.00
   4  -1   7   41.00   11.20
   4   1   8  438.56   31.70
   4   1   8  425.16   35.00
   4  -1   8  373.76   35.10
   4  -1   8  415.56   23.90
   4   1   9    1.60    3.80
   4   1   9   11.90    4.90
   4  -1   9    3.90    5.60
  -4  -1  -9    0.30    5.40
   4  -1   9    5.80    3.70
   4   1  10   74.99   17.50
   4   1  10   72.19   14.50
  -4  -1 -10   42.10   12.00
   4  -1  10   50.49   15.70
   4  -1  10   48.00    8.90
   4   1  11   27.20    9.00
   4   1  11    3.70    6.90
   4   1  11   19.10    9.70
   4  -1  11   20.80    6.80
  -4  -1 -11   17.70    9.30
   4  -1  11   17.90    9.10
   4  -1  11   19.20   12.10
   4   1  12   12.10   10.40
   4   1  12    8.90    8.80
   4   1  12    0.80    8.60
   4  -1  12   10.50    9.50
  -4  -1 -12   12.30    7.20
   4  -1  12   10.30   10.80
   4  -1  12    3.70    5.10
   4   1  13   12.70    9.10
   4   1  13   37.80   11.60
   4   1  13   42.50   15.80
   4  -1  13   27.60    8.70
   4  -1  13   22.50   11.80
   4   1  14    8.00    8.00
   4   1  14   -2.30    9.30
   4   1  14    2.60    9.80
   4  -1  14   -5.10    8.20
   4  -1  14    0.90    6.50
   4   1  15    6.10   12.00
   4   1  15   10.50   10.80
   4   1  15  -15.10    7.30
   4  -1  15   10.10    9.40
   4  -1  15    1.20    7.00
   4   1  16   -9.10    7.40
   4   1  16    2.40    9.40
   4  -1  16    1.10    7.20
  -4   2  17    7.70    9.40
  -4   2  17   -8.40   11.00
  -4  -2  17   -6.10    9.80
  -4  -2  17   15.10    9.70
   4   2 -16   -1.80   11.60
  -4   2  16  -12.70    8.90
  -4   2  16   12.40   12.20
  -4  -2  16   -5.50    8.80
  -4  -2  16    4.30    6.90
   4   2 -15    3.90   10.40
  -4   2  15   -7.70    8.00
  -4   2  15   -9.40    5.60
  -4  -2  15   15.20    8.00
  -4  -2  15    1.80    4.90
   4   2 -14   28.80   11.10
  -4   2  14   17.60    8.70
  -4  -2  14   15.30    9.90
  -4  -2  14   36.60   17.10
   4   2 -13    5.90    7.50
  -4   2  13    7.30    5.30
  -4   2  13   -2.30    4.50
  -4  -2  13    9.40    9.30
   4  -2 -13   14.40    8.90
  -4  -2  13   -0.90    5.80
   4   2 -12   22.80    9.80
  -4   2  12   20.00    7.80
  -4   2  12   14.40   10.40
  -4   2  12    7.10    7.10
   4  -2 -12   12.40   10.40
  -4  -2  12   22.60   10.60
  -4  -2  12   15.20    7.80
  -4   2  11  282.57   24.30
   4   2 -11  251.47   26.30
  -4   2  11  250.77   31.10
  -4   2  11  247.48   29.00
   4  -2 -11  295.47   59.89
  -4  -2  11  303.77   31.20
  -4  -2  11  262.17   26.40
   4  -2 -11  290.37   24.30
  -4   2  10   15.30    7.30
   4   2 -10   11.60    7.70
   4   2 -10   13.40    6.60
  -4   2  10    9.30    8.20
   4  -2 -10   14.10    4.90
   4  -2 -10   10.30    4.60
  -4  -2  10   15.30    7.10
  -4  -2  10   17.60    9.10
  -4   2   9   15.20    8.20
   4   2  -9   14.10    7.80
  -4   2   9   16.90    7.10
  -4   2   9   21.40    7.10
   4   2  -9   17.00    7.30
  -4  -2   9   22.50    8.30
  -4  -2   9   14.90    7.10
   4  -2  -9   32.20    7.90
   4  -2  -9   10.60    5.40
   4   2  -8    3.40    4.40
   4   2  -8    6.40    5.40
  -4   2   8    4.40    3.80
  -4   2   8    5.70    3.20
  -4   2   8    5.70    5.00
   4  -2  -8    0.70    2.70
   4  -2  -8    6.80    5.60
  -4  -2   8    1.90    2.60
   4   2  -7  297.77   27.00
   4   2  -7  299.17   26.00
  -4   2   7  260.97   26.60
  -4   2   7  298.77   28.00
  -4   2   7  283.47   21.70
  -4  -2   7  296.67   27.20
   4  -2  -7  304.97   27.90
   4  -2  -7  314.17   21.70
   4   2  -6   77.59   14.80
  -4   2   6  108.49   15.10
   4   2  -6   72.09   17.40
  -4   2   6  109.59   15.50
  -4   2   6  129.99   12.70
   4  -2  -6  114.99   12.10
   4  -2  -6  119.79   15.50
  -4  -2   6   71.39   14.40
  -4   2   5   21.50    7.30
  -4   2   5   21.60    6.90
  -4   2   5   15.50    4.00
   4   2  -5   14.10    6.00
   4   2  -5   19.90    7.20
   4  -2  -5   22.00    5.70
   4  -2  -5   12.60    5.60
  -4  -2   5   17.50    6.80
   4  -2  -5   26.50    8.60
  -4   2   4    8.40    5.70
   4   2  -4    2.70    2.10
  -4   2   4    9.60    5.00
   4   2  -4    3.30    3.30
  -4   2   4   10.20    4.10
   4  -2  -4   12.00    5.10
   4  -2  -4   12.90    4.70
   4  -2  -4    6.90    4.50
  -4  -2   4    5.60    3.50
  -4   2   3  138.99   14.80
  -4   2   3  136.09   15.20
   4   2  -3  148.49   15.20
  -4   2   3  132.19   13.40
   4  -2  -3  150.98   14.00
  -4  -2   3  157.58   12.10
  -4  -2   3  177.38   16.70
   4  -2  -3  151.08   15.50
   4  -2  -3  129.09   15.20
  -4   2   2  375.06   25.60
  -4   2   2  411.56   28.40
   4   2  -2  339.87   24.60
  -4   2   2  384.66   25.70
  -4  -2   2  344.37   25.00
   4  -2  -2  394.86   27.80
  -4  -2   2  351.36   19.20
   4  -2  -2  402.46   26.20
   4  -2  -2  367.66   25.30
   4   2  -1  329.57   23.90
  -4   2   1  407.76   24.80
  -4   2   1  436.26   28.60
   4  -2  -1  419.16   28.40
  -4  -2   1  324.17   23.80
   4  -2  -1  424.06   25.20
   4  -2  -1  425.46   27.90
  -4  -2   1  326.27   16.00
   4   2   0  686.13   34.60
  -4   2   0  568.54   32.00
  -4   2   0  603.04   37.10
   4  -2   0  548.25   36.40
  -4  -2   0  637.84   34.30
   4  -2   0  582.74   32.10
   4  -2   0  588.74   37.50
   4   2   1  230.28   12.20
   4   2   1  235.38   12.50
   4   2   1  225.88   17.00
  -4   2  -1  315.17   23.10
  -4  -2  -1  246.88   18.20
  -4   2  -2   27.00    9.20
  -4   2  -2   29.60    3.90
   4   2   2   62.09   11.80
   4  -2   2   23.80    3.50
   4  -2   2   35.20    9.10
   4   2   3  106.19   13.70
   4   2   3  111.99   11.10
  -4   2  -3  102.09   14.00
  -4  -2  -3   93.99   10.50
   4  -2   3  107.39   14.40
   4   2   4    2.30    2.90
   4   2   4   -0.40    2.10
  -4   2  -4    3.10    2.40
   4  -2   4    3.90    3.50
   4   2   5  167.28   18.30
  -4   2  -5  153.98   19.10
   4   2   5  147.59   14.20
   4  -2   5  153.28   18.80
  -4   2  -6   54.69   14.00
   4   2   6   79.29   10.50
   4   2   6   70.79   14.30
   4  -2   6   64.39   14.20
   4   2   7  512.35   38.00
   4   2   7  496.75   33.10
   4  -2   7  488.45   40.60
   4   2   8   -2.10    3.00
   4   2   8    7.50    5.00
   4  -2   8   19.30    8.20
   4   2   9   84.79   12.80
   4   2   9   64.89   15.40
   4  -2   9   49.80   16.30
   4   2  10   51.79   13.60
   4   2  10   53.49   11.20
   4   2  10   48.40   11.90
   4  -2  10   48.50   16.70
   4   2  11   30.40    8.80
   4   2  11   13.30    9.90
   4   2  11   12.10    9.10
   4   2  11   22.40    8.90
   4  -2  11   14.20    9.00
   4   2  12    2.60    5.50
   4   2  12   -5.80    6.70
   4   2  12    1.40    6.00
   4  -2  12   -6.40    4.80
   4   2  13  140.79   19.90
   4   2  13  126.49   22.80
   4   2  13  121.69   25.70
   4   2  13  154.78   21.10
   4  -2  13  138.49   28.80
   4   2  14   -9.00    6.60
   4   2  14    7.70   11.20
   4   2  14   -5.30    7.40
   4   2  14    1.00    9.20
   4  -2  14    2.10    8.60
   4   2  15   18.20   14.20
   4   2  15   13.40   11.60
   4  -2  15   25.90   16.10
   4   3 -17  -11.60   14.80
  -4   3  17   -2.00    9.80
  -4   3  17    1.10   11.80
  -4   3  16   15.80   11.30
   4   3 -16   20.50   11.80
  -4   3  16   -3.20    8.20
  -4  -3  16  -16.60   10.50
  -4   3  15   28.70   10.90
   4   3 -15   52.69   14.10
  -4   3  15   45.40   16.90
  -4  -3  15   42.80   17.20
  -4   3  14   27.80   15.40
   4   3 -14   21.60    9.50
  -4   3  14   22.80    8.60
  -4  -3  14   17.80    9.80
  -4   3  13    7.30    7.90
  -4   3  13   10.90    5.50
   4   3 -13  -14.60    7.50
  -4  -3  13   -0.70    7.90
  -4   3  12   12.50    9.70
   4   3 -12   35.40   12.20
  -4  -3  12   23.20   12.00
  -4   3  11    3.30    4.60
  -4   3  11    9.70    8.70
   4   3 -11    6.40    8.50
  -4   3  11   13.60    9.80
   4  -3 -11   15.70    8.20
  -4  -3  11   -5.00    4.40
  -4  -3  11    5.70    7.70
  -4   3  10   19.00    6.50
  -4   3  10   21.00   11.10
  -4   3  10   35.80   13.00
   4   3 -10   33.20   10.10
  -4  -3  10   23.60   11.10
   4  -3 -10    6.70    6.50
   4  -3 -10   19.50    6.20
  -4  -3  10    3.50    5.50
   4   3  -9  389.76   35.40
  -4   3   9  327.57   33.30
  -4   3   9  314.87   23.90
   4   3  -9  337.77   30.90
  -4   3   9  305.17   32.00
  -4  -3   9  380.56   35.00
   4  -3  -9  354.96   23.70
  -4  -3   9  387.26   34.30
   4  -3  -9  327.47   32.50
  -4   3   8    3.30    3.80
   4   3  -8    0.80    5.00
  -4   3   8    5.40    4.20
  -4   3   8   -4.50    5.10
   4   3  -8    8.30    5.00
  -4  -3   8    6.70    6.30
   4  -3  -8   -0.40    3.30
  -4  -3   8    4.90    5.70
   4  -3  -8    7.70    7.20
  -4   3   7  166.18   20.70
   4   3  -7  162.08   19.50
  -4   3   7  147.79   20.00
  -4   3   7  151.78   14.10
  -4  -3   7  188.18   20.30
   4  -3  -7  163.98   20.60
   4  -3  -7  132.69   13.00
  -4  -3   7  181.78   22.00
   4   3  -6  491.25   37.70
   4   3  -6  461.95   35.60
  -4   3   6  502.35   37.90
  -4   3   6  517.05   39.30
  -4   3   6  496.35   30.40
   4  -3  -6  518.75   39.00
   4  -3  -6  501.65   28.70
  -4  -3   6  427.06   35.50
   4  -3  -6  472.55   37.30
  -4  -3   6  446.46   33.20
  -4   3   5   69.69    9.20
  -4   3   5   86.99   13.60
   4   3  -5   56.49   12.40
  -4   3   5   77.59   15.00
  -4  -3   5   59.09    9.30
   4  -3  -5   66.39    8.60
   4  -3  -5   75.19   15.50
   4  -3  -5   69.89   14.30
  -4  -3   5   60.69   13.10
  -4   3   4  566.64   40.00
  -4   3   4  527.25   47.00
   4   3  -4  603.84   42.60
   4  -3  -4  570.54   41.20
   4  -3  -4  586.64   34.30
   4  -3  -4  561.14   39.20
  -4  -3   4  565.14   39.10
  -4  -3   4  638.24   34.80
   4   3  -3  488.65   32.40
  -4   3   3  405.76   32.40
  -4   3   3  407.76   31.50
   4  -3  -3  412.26   31.40
   4  -3  -3  396.06   32.50
  -4  -3   3  480.35   26.40
   4  -3  -3  413.86   28.70
  -4  -3   3  511.45   35.60
  -4   3   2   36.90    9.30
  -4   3   2   38.60   10.10
   4  -3  -2   22.90    7.00
   4  -3  -2   30.00    9.20
   4  -3  -2   31.50    8.40
   4   3  -1  518.55   24.80
  -4   3   1  477.85   32.00
   4   3  -1  550.64   32.80
  -4   3   1  458.75   34.70
   4  -3  -1  504.15   32.70
   4  -3  -1  523.05   36.80
  -4  -3   1  523.75   32.50
   4  -3  -1  463.25   33.50
  -4  -3   1  558.64   25.30
  -4   3   0  244.28   22.30
   4   3   0  205.58   11.60
   4   3   0  181.68   16.20
  -4   3   0  225.98   18.00
   4  -3   0  274.47   24.40
   4  -3   0  241.28   18.50
  -4  -3   0  204.98   11.70
  -4  -3   0  180.48   16.40
  -4   3  -1  168.98   18.70
   4   3   1  183.88   11.30
  -4   3  -1  187.18   15.10
   4   3   1  199.98   15.40
   4  -3   1  131.69   25.40
   4  -3   1  165.08   14.50
  -4  -3  -1  204.58   16.10
   4   3   2    6.90    3.10
   4   3   2    4.90    4.20
  -4   3  -2    6.00    4.50
  -4   3  -2    6.60    3.20
   4   3   2    5.40    2.60
   4  -3   2    5.40    2.30
  -4  -3  -2    2.30    2.50
   4  -3   2    2.80    3.50
   4   3   3  464.35   26.20
  -4   3  -3  480.05   24.80
   4   3   3  539.25   38.10
   4   3   3  441.56   26.80
  -4   3  -3  500.15   36.50
  -4  -3  -3  440.26   27.20
   4  -3   3  495.25   37.50
   4   3   4  435.96   35.30
  -4   3  -4  450.65   20.90
  -4   3  -4  461.45   35.80
   4   3   4  417.76   24.20
   4   3   4  454.25   28.50
   4  -3   4  422.06   35.80
   4   3   5  173.98   16.80
   4   3   5  178.98   20.90
  -4   3  -5  202.48   23.00
   4   3   5  153.08   12.80
   4  -3   5  194.18   22.90
   4   3   6  281.37   19.00
   4   3   6  322.07   29.70
  -4   3  -6  320.27   31.40
   4  -3   6  259.97   28.60
   4   3   7  215.28   25.30
  -4   3  -7  266.27   28.70
   4   3   7  223.48   16.90
   4  -3   7  208.28   25.70
   4   3   8   37.00   11.60
   4   3   8   30.70    7.30
   4  -3   8   31.70   10.90
   4   3   9   99.59   11.20
   4   3   9   98.09   20.60
   4   3   9  108.79   12.70
   4  -3   9   99.49   22.20
   4   3  10   24.00    7.00
   4   3  10   19.80    5.90
   4   3  10   29.00   11.10
   4   3  11    1.00    4.40
   4   3  11    1.00    6.90
   4   3  11    1.70    5.40
   4  -3  11   -2.10    2.60
   4   3  12   21.90   12.00
   4   3  12    6.00    7.50
   4   3  12   30.60   10.80
   4  -3  12    1.60    9.10
   4   3  13   32.90    8.30
   4   3  13   15.90   11.30
   4  -3  13   32.20   14.40
   4   3  14   -4.60    9.20
   4   3  14   17.50   11.50
   4   3  14   16.90    9.00
   4   3  14   10.30    8.40
   4  -3  14   -1.10    7.50
   4   3  15    4.80    7.60
   4   3  15   30.60   12.80
   4   3  15   -8.50   12.40
   4   3  15   -5.20    8.60
   4  -3  15   12.80   15.10
  -4   4  16  -11.50   10.10
  -4   4  16  -11.30    6.10
   4   4 -16    5.20   12.30
  -4  -4  16   20.10   12.90
   4   4 -15   16.90   11.60
  -4   4  15  -14.70    9.90
  -4   4  15   -5.70    5.30
  -4  -4  15  -10.90    9.40
  -4   4  14  -16.00    9.00
   4   4 -14   -6.60   10.40
  -4   4  14    2.90    5.10
  -4  -4  14    7.30    8.70
  -4   4  13   48.10   18.70
  -4   4  13   37.20    7.80
   4   4 -13   42.70   14.00
  -4  -4  13   44.50   14.10
   4   4 -12   14.80    9.30
  -4   4  12   20.10   10.40
  -4  -4  12   -2.20    6.10
   4   4 -11  127.69   18.90
  -4   4  11  121.39   32.40
  -4   4  11  119.79   12.50
  -4  -4  11  122.69   23.10
  -4   4  10    6.70    8.00
   4   4 -10   30.00   10.10
  -4   4  10   22.60   12.80
  -4   4  10    9.50    3.60
  -4  -4  10    4.80    7.30
   4  -4 -10   -2.70    8.00
  -4   4   9  118.79   18.50
  -4   4   9  110.59   23.20
   4   4  -9  145.29   19.40
  -4   4   9  130.49   11.70
   4  -4  -9   85.79   19.20
  -4  -4   9  146.29   20.50
   4  -4  -9  110.79   10.60
  -4  -4   9  142.49   22.30
  -4   4   8    2.30    5.30
  -4   4   8    6.40    6.20
   4   4  -8    0.50    4.40
   4  -4  -8    7.50    3.40
  -4  -4   8   -4.10    4.50
  -4  -4   8    4.40    5.40
   4  -4  -8   14.20    8.70
   4   4  -7   59.89   14.40
  -4   4   7   49.70   14.50
   4   4  -7   72.69   16.70
  -4   4   7   57.69   14.90
  -4  -4   7   59.69   13.20
  -4  -4   7   57.59   14.80
   4  -4  -7   48.30   12.90
   4  -4  -7   62.19   16.50
   4  -4  -7   44.80    7.10
  -4   4   6   45.70   12.40
  -4   4   6   33.30   11.50
  -4  -4   6   34.50   14.80
   4  -4  -6   43.30   12.60
   4  -4  -6   38.80    7.40
  -4  -4   6   30.60   10.40
   4  -4  -6   47.10   13.70
  -4   4   5  587.74   44.10
   4   4  -5  579.34   42.60
  -4   4   5  564.64   43.30
   4  -4  -5  590.54   44.00
  -4  -4   5  557.34   41.10
   4  -4  -5  604.04   34.40
  -4  -4   5  536.45   36.30
   4  -4  -5  574.04   44.30
  -4   4   4  180.78   21.60
  -4   4   4  191.68   21.90
   4   4  -4  215.48   22.50
   4  -4  -4  188.18   22.30
   4  -4  -4  209.88   23.10
  -4  -4   4  186.48   20.80
  -4  -4   4  185.98   17.20
   4  -4  -4  194.48   18.10
  -4   4   3   21.40    8.30
  -4   4   3   29.90   11.20
   4  -4  -3   21.50    8.20
   4  -4  -3   22.00    7.40
   4  -4  -3   19.80    7.20
  -4   4   2  513.45   40.00
   4   4  -2  600.34   32.00
  -4   4   2  552.54   39.70
   4   4  -2  614.34   38.20
  -4  -4   2  571.34   38.20
   4  -4  -2  524.25   37.30
  -4  -4   2  573.84   32.00
   4  -4  -2  529.35   40.90
   4  -4  -2  594.54   40.30
  -4   4   1  162.78   20.20
   4   4  -1  217.88   19.90
  -4   4   1  167.18   19.00
   4   4  -1  212.88   14.60
  -4  -4   1  229.28   20.10
   4  -4  -1  174.48   21.10
  -4  -4   1  208.08   14.70
   4  -4  -1  178.58   19.30
  -4   4   0   57.39   11.80
  -4   4   0   83.79   16.80
   4   4   0   87.39   11.20
   4   4   0   92.59    8.50
   4   4   0  101.49   16.00
   4  -4   0   66.19   15.10
  -4  -4   0   94.19   11.70
   4  -4   0   97.69   15.50
  -4  -4   0   91.29    8.60
   4   4   1  279.07   21.00
  -4   4  -1  334.47   24.40
   4   4   1  293.37   28.50
   4   4   1  282.07   18.30
  -4   4  -1  329.17   29.30
  -4  -4  -1  276.37   21.30
   4  -4   1  304.77   28.90
   4  -4   1  308.07   23.40
   4   4   2   59.19   15.00
  -4   4  -2   82.09   10.90
   4   4   2   86.29    8.80
  -4   4  -2   56.39   14.20
   4   4   2   76.29    9.10
   4  -4   2   60.39   14.70
  -4  -4  -2   85.49   10.10
  -4   4  -3   28.10    6.90
   4   4   3   13.10    3.80
   4   4   3   19.20    8.90
  -4   4  -3   35.70    9.60
   4   4   3   17.20    4.80
  -4  -4  -3   15.80    4.40
   4  -4   3   20.00    8.70
   4   4   4   30.30   11.00
   4   4   4   37.00    7.60
  -4   4  -4   42.50   12.20
  -4   4  -4   39.30    7.00
   4   4   4   39.30    5.20
  -4  -4  -4   38.80    5.70
   4  -4   4   39.10   12.70
   4   4   5   17.40    5.70
  -4   4  -5    6.30    2.70
  -4   4  -5    8.40    6.60
   4   4   5   15.00    7.10
   4  -4   5    6.90    5.70
  -4   4  -6  116.29    6.40
   4   4   6  104.29   21.20
   4   4   6  113.59   14.10
   4   4   6  109.09    6.30
  -4   4  -6   91.59   20.40
   4  -4   6  114.49   22.40
  -4   4  -7   17.60   11.90
   4   4   7   49.90   14.90
   4   4   7   25.30    8.30
   4  -4   7   28.10   10.60
   4   4   8   -6.60    5.60
   4   4   8   -6.20    4.30
   4  -4   8   17.90    7.50
   4   4   9   -6.10    7.80
   4   4   9   -2.60    5.50
   4  -4   9    0.20    4.90
   4   4  10   -1.40   10.00
   4   4  10   -1.80    8.50
   4  -4  10   18.30   11.60
   4   4  11   -1.10    7.80
   4   4  11   -0.80    8.10
   4  -4  11   17.70   11.60
   4   4  12    7.60    9.80
   4  -4  12   -4.30    8.90
   4   4  13   31.10   15.60
   4  -4  13   13.20   13.10
   4   4  14   15.00   12.80
   4  -4  14   23.70   20.00
  -4   5  15   12.50   16.80
   4   5 -15  -11.10   13.90
  -4  -5  15   -9.50   13.20
  -4   5  14   12.00   15.50
   4   5 -14   -3.00   11.90
  -4  -5  14   -5.70    9.00
  -4   5  13   -4.60   10.70
  -4  -5  13   10.80   11.80
   4   5 -12   72.79   16.90
  -4   5  12   19.00   12.30
  -4  -5  12   21.90   13.00
  -4   5  11    9.60   11.60
   4   5 -11   -0.10    7.00
  -4  -5  11   -6.10    6.30
  -4   5  10   15.10    9.70
   4   5 -10   18.50   10.10
  -4  -5  10    4.50    7.20
   4   5  -9   69.79   16.20
  -4   5   9   40.20   19.40
  -4   5   9   28.50   11.70
  -4  -5   9   59.39   15.20
  -4   5   8   13.80    8.60
  -4   5   8   -7.50    7.00
   4   5  -8    0.60    7.50
  -4  -5   8   15.30    8.90
   4  -5  -8    7.20    2.80
  -4  -5   8   -0.10    5.90
  -4   5   7   78.69   19.40
  -4   5   7   78.59   19.80
   4   5  -7   95.09   19.20
   4  -5  -7   61.89   17.10
   4  -5  -7   62.19   17.50
  -4  -5   7   95.89   20.30
   4  -5  -7   71.29    8.40
  -4  -5   7   94.19   17.90
  -4   5   6   21.60   10.00
  -4   5   6   30.30   12.90
   4  -5  -6   31.50   12.50
  -4  -5   6   12.30    9.10
  -4  -5   6   12.50    7.90
   4  -5  -6   15.60    5.40
   4  -5  -6   21.20   10.60
  -4   5   5  173.18   23.30
  -4   5   5  173.28   23.50
   4  -5  -5  199.48   25.90
   4  -5  -5  162.28   15.70
   4  -5  -5  159.38   22.90
  -4  -5   5  180.78   21.20
  -4   5   4  312.07   31.80
  -4   5   4  317.17   31.60
   4  -5  -4  338.57   33.20
   4  -5  -4  323.67   25.30
  -4  -5   4  256.57   26.70
  -4  -5   4  266.27   24.60
   4  -5  -4  380.66   34.40
   4   5  -3    6.10    3.30
  -4   5   3    8.70    8.20
  -4   5   3   11.50    7.80
   4  -5  -3   17.30    7.90
  -4  -5   3    0.50    3.40
   4  -5  -3   18.50    8.50
   4  -5  -3   11.70    6.20
  -4  -5   3    6.30    7.60
   4   5  -2  269.47   20.80
   4   5  -2  261.37   24.60
  -4   5   2  288.57   28.70
  -4   5   2  315.87   30.00
  -4  -5   2  223.18   23.30
  -4  -5   2  259.37   21.10
   4  -5  -2  299.47   27.00
   4  -5  -2  297.67   28.30
   4  -5  -2  315.97   30.80
  -4   5   1    0.10    5.00
  -4   5   1    1.40    5.50
   4   5  -1    5.20    2.90
   4   5  -1   14.20    6.90
   4   5  -1   11.50    6.80
  -4  -5   1    2.70    5.60
   4  -5  -1   11.10    6.70
   4  -5  -1    6.50    4.60
  -4  -5   1    3.40    3.70
   4   5   0    4.10    4.60
   4   5   0    4.00    3.70
  -4   5   0   20.00    9.30
   4   5   0    3.00    3.30
  -4   5   0    9.00    6.20
   4  -5   0    7.40    5.90
  -4  -5   0   10.40    4.50
   4  -5   0    6.10    5.40
   4   5   1  113.59   11.90
  -4   5  -1  174.68   36.20
   4   5   1   98.39   20.70
   4   5   1  142.09   14.40
  -4   5  -1  167.18   21.30
   4  -5   1  146.69   20.60
  -4  -5  -1  148.59   13.40
  -4  -5  -1  146.79   15.00
   4   5   2   21.20    9.00
  -4   5  -2   36.80    8.60
  -4   5  -2   34.00   12.10
   4   5   2   14.90    5.20
   4  -5   2   33.10   12.60
  -4  -5  -2   10.70    5.30
   4   5   3   18.10    8.90
  -4   5  -3   29.80   11.50
   4   5   3   25.60    6.70
  -4   5  -3   20.70    6.90
   4  -5   3    9.30    7.80
  -4  -5  -3   22.30    5.60
   4   5   4   53.69   15.30
  -4   5  -4   34.80   12.00
   4   5   4   74.19   10.70
  -4   5  -4   47.90    9.80
  -4  -5  -4   58.19    6.80
   4  -5   4   63.59   16.30
  -4   5  -5   17.50   10.10
   4   5   5    6.10    5.00
  -4   5  -5    3.30    3.50
   4   5   5    7.00    5.90
   4  -5   5    5.70    6.90
  -4   5  -6   41.30   15.00
   4   5   6   78.89   14.20
  -4   5  -6   58.49    8.30
   4   5   6   95.49   20.40
   4  -5   6   37.20   13.80
   4   5   7   20.60    8.90
  -4   5  -7    8.90    3.00
  -4   5  -7   10.40    2.80
   4   5   7   11.40    9.70
   4  -5   7    8.20    7.10
   4   5   8   87.29   22.20
   4   5   8   90.89   17.30
   4  -5   8   46.40   16.30
   4   5   9   -5.10    6.80
   4   5   9   12.40    9.70
   4  -5   9   -4.00    5.30
   4   5  10    6.70   10.30
   4   5  10    0.40   11.80
   4  -5  10   -2.70   10.20
   4   5  11  -15.20   10.40
   4   5  11    4.80    7.30
   4  -5  11   12.30   12.60
   4   5  12   13.40   11.50
   4  -5  12  -19.20    9.70
   4   5  13   -3.30   13.60
   4  -5  13   40.70   17.60
  -4   6  14   29.50   18.40
   4   6 -14   16.30   18.20
  -4  -6  14   40.70   15.30
   4   6 -13    1.20   13.30
  -4   6  13   20.70   11.60
  -4  -6  13   12.80   11.90
  -4   6  12   12.90   10.10
   4   6 -12    5.20   14.00
  -4  -6  12    3.20    9.60
   4   6 -11   51.09   16.70
  -4   6  11   24.00   15.40
  -4  -6  11   26.90   13.90
  -4   6  10   14.60    8.10
   4   6 -10   19.40   11.60
  -4  -6  10   19.40   10.90
  -4   6   9   25.20   13.90
   4   6  -9   58.69   16.60
  -4  -6   9   49.99   15.20
   4   6  -8   88.29   19.70
  -4   6   8   77.89   22.40
  -4  -6   8   97.09   19.40
  -4   6   7   24.00   12.10
  -4   6   7   31.30   13.20
   4  -6  -7   16.80    3.80
  -4  -6   7   28.20   10.90
   4  -6  -7   18.60    4.50
   4  -6  -7   26.40   13.00
  -4   6   6   28.30   12.40
  -4   6   6   25.40   10.50
  -4  -6   6   59.39   14.70
   4  -6  -6   48.70   14.80
  -4  -6   6   29.40   11.60
   4  -6  -6   28.10    7.10
  -4   6   5    2.50    6.20
  -4   6   5   -3.30    7.60
  -4  -6   5    1.30    6.90
   4  -6  -5   -8.50    3.70
   4  -6  -5    4.90    8.70
  -4  -6   5   -8.40    3.80
  -4   6   4  178.48   25.50
  -4   6   4  157.18   23.00
   4   6  -4  117.19   24.00
   4  -6  -4  189.18   19.60
  -4  -6   4  143.79   20.80
  -4  -6   4  107.19   16.30
   4  -6  -4  205.88   27.40
   4  -6  -4  153.78   24.20
  -4   6   3   54.09   16.20
   4   6  -3   29.20    9.70
   4   6  -3   27.00   12.50
  -4   6   3   53.29   15.20
   4  -6  -3   53.09   16.00
   4  -6  -3   24.70   10.60
   4  -6  -3   56.79   16.00
  -4  -6   3   35.00   12.60
  -4  -6   3   36.60   10.20
  -4   6   2  279.87   29.50
   4   6  -2  279.07   27.60
  -4   6   2  270.57   30.10
   4   6  -2  263.17   30.90
   4  -6  -2  267.37   30.60
  -4  -6   2  312.77   24.60
   4  -6  -2  260.07   28.90
   4  -6  -2  280.67   28.40
  -4  -6   2  246.58   26.30
   4   6  -1   49.40    9.80
  -4   6   1   58.39   15.10
  -4   6   1   54.29   15.30
   4   6  -1   37.10   12.30
   4  -6  -1   56.09   12.70
  -4  -6   1   43.80    9.20
   4  -6  -1   33.90   14.40
  -4  -6   1   37.90   11.50
   4   6   0   54.99   15.50
   4   6   0   32.40    8.10
  -4   6   0    4.90    9.00
  -4   6   0    8.30    7.10
  -4  -6   0   52.09   10.50
   4  -6   0   27.50   12.00
  -4  -6   0   54.49   11.50
   4   6   1  224.88   18.50
  -4   6  -1  174.48   23.70
  -4   6  -1  223.28   24.50
   4   6   1  197.18   26.70
   4  -6   1  196.28   28.10
  -4  -6  -1  172.08   22.20
  -4  -6  -1  199.98   18.70
   4   6   2    7.80    5.00
  -4   6  -2   34.60   10.20
   4   6   2    5.60    8.00
  -4   6  -2   20.50    9.70
   4  -6   2   32.40   14.00
  -4  -6  -2   11.20    4.50
  -4   6  -3   89.89   20.10
   4   6   3   76.19   13.50
  -4   6  -3   91.29   13.80
   4   6   3   66.39   19.00
   4  -6   3   76.89   19.70
  -4  -6  -3   82.79   10.30
   4   6   4   11.80    9.80
   4   6   4    7.80    5.70
   4  -6   4   20.20   10.00
  -4  -6  -4    6.90    2.70
   4   6   5    8.00    7.80
   4   6   5   17.50   10.20
  -4   6  -5   23.50    7.50
   4  -6   5   39.30   17.40
   4   6   6   17.30    9.30
  -4   6  -6   12.50    6.90
   4   6   6   22.50   12.80
   4  -6   6   33.30   14.10
   4   6   7    6.00    7.70
  -4   6  -7   10.20    5.00
   4   6   7   10.50    8.90
  -4   6  -7   20.20    5.60
   4  -6   7   -0.30    7.30
  -4   6  -8   -1.30    2.70
  -4   6  -8    1.50    2.40
   4   6   8   22.30   10.60
   4   6   8   28.80   15.90
   4  -6   8    1.40   12.80
   4   6   9   14.20   13.80
   4   6   9    8.90   11.40
   4  -6   9   -7.30    9.30
   4   6  10    5.60   10.90
   4   6  10    9.10   13.20
   4  -6  10  -11.00   10.80
   4   6  11   -5.70   10.80
   4  -6  11   -6.40    9.10
   4  -6  12  -13.80    8.40
  -4   7  12    9.30    9.80
  -4  -7  12   29.30   14.90
  -4  -7  11    2.20   16.00
  -4   7  10   -2.50    9.20
  -4  -7  10   -5.30    9.30
  -4   7   9   16.90   12.20
  -4  -7   9   -5.00    9.30
   4   7  -8   -9.60    7.80
  -4   7   8    0.70    9.00
  -4  -7   8   -9.40   10.20
  -4   7   7    5.50   11.40
   4   7  -7   -5.80    6.00
  -4  -7   7   -6.80    7.40
   4  -7  -7   18.20   12.10
  -4   7   6   31.00   13.60
   4   7  -6   18.00   10.40
  -4  -7   6    9.20    8.50
   4  -7  -6   19.90    6.00
   4  -7  -6   16.90   13.20
   4  -7  -6   15.60    5.70
  -4   7   5   41.60   18.30
   4   7  -5   31.40   12.90
   4  -7  -5   29.60   14.70
   4  -7  -5   31.90    8.00
  -4  -7   5   28.30   12.10
   4  -7  -5   44.70   10.60
  -4   7   4   59.19   17.00
   4   7  -4   37.60   14.30
   4  -7  -4   41.20   10.30
  -4  -7   4   21.70   12.60
   4  -7  -4   28.30   13.60
   4  -7  -4   64.49   17.40
  -4  -7   4   36.80   11.50
   4   7  -3   37.50    9.90
   4   7  -3   24.70   16.80
  -4   7   3   27.60   12.90
   4  -7  -3   22.80   10.40
  -4  -7   3   25.70   10.00
   4  -7  -3   31.00   14.60
   4  -7  -3   38.20    9.50
   4   7  -2    3.80    6.80
   4   7  -2    8.60   11.90
  -4   7   2   46.00   14.50
  -4  -7   2   28.00   13.20
   4  -7  -2   15.00   10.00
   4  -7  -2   30.80   11.60
  -4  -7   2   35.50   10.30
   4  -7  -2   11.70   10.40
   4   7  -1  112.59   25.50
   4   7  -1   85.39   12.90
  -4   7   1   71.19   18.20
   4  -7  -1   80.89   18.80
  -4  -7   1   78.89   16.00
   4  -7  -1   71.79   15.50
   4  -7  -1   77.39   19.00
   4   7   0   54.19   10.70
  -4   7   0   69.29   16.10
   4   7   0   92.99   22.10
  -4  -7   0   57.19   13.10
  -4  -7   0   58.59   12.90
   4  -7   0   59.99   18.10
   4  -7   0   59.19   14.00
   4   7   1   38.50    9.40
  -4   7  -1   33.10   10.70
   4   7   1   54.69   18.00
   4  -7   1   19.70   13.60
  -4  -7  -1   38.40    9.10
   4  -7   1   27.50   12.70
  -4  -7  -1   32.50    9.70
   4   7   2    2.20    9.50
   4   7   2   23.30    7.60
  -4   7  -2   11.60    8.00
  -4  -7  -2   18.60    6.30
   4  -7   2   23.90   15.60
   4  -7   2   29.40   12.90
   4   7   3   10.90    6.80
   4   7   3   -2.70    7.00
  -4   7  -3    4.10    6.60
   4  -7   3   12.50   11.00
  -4  -7  -3    3.80    4.10
   4   7   4   12.00    6.40
  -4   7  -4   11.80    8.50
   4   7   4   -3.20    8.40
   4  -7   4   21.20   13.10
   4   7   5   -5.50    5.10
  -4   7  -5    5.00    6.10
   4   7   5  -10.30    6.00
   4  -7   5  -10.00    7.90
  -4   7  -6  -12.00    6.20
   4   7   6   -5.20    7.50
   4   7   6  -10.90    5.80
   4  -7   6   -0.70    8.80
   4   7   7  -18.80    8.90
   4   7   7    8.90    8.60
  -4   7  -7   -1.70    6.80
   4  -7   7   10.20    9.50
   4   7   8   27.90   14.60
   4   7   8   28.90   15.40
   4  -7   8   39.20   15.50
   4   7   9   19.70   12.50
   4   7   9    8.20   12.70
   4  -7   9    3.60   11.70
   4   7  10   18.30   16.40
   4   7  10  -20.30   12.10
   4  -7  10   11.70   16.20
  -4   8   9    7.50    9.90
   4   8  -9  -25.50   11.00
  -4  -8   9    6.40   10.60
  -4   8   8    9.60   17.20
   4   8  -8   -7.50   11.50
  -4  -8   8  -23.70   12.30
  -4   8   7   35.30   17.20
   4   8  -7   12.70   12.30
  -4  -8   7   38.70   16.60
   4  -8  -7   12.50   14.20
  -4   8   6   -1.10    9.20
   4   8  -6   15.40   10.90
   4  -8  -6    5.10    4.10
   4  -8  -6   16.30   15.80
   4  -8  -6    8.20    4.90
  -4  -8   6    4.90   10.90
  -4   8   5   25.20   14.90
   4   8  -5    5.80   10.50
   4  -8  -5   39.00   15.70
  -4  -8   5   33.20   14.00
   4  -8  -5   12.10    7.20
  -4   8   4   21.80   15.70
   4   8  -4   22.10   14.80
  -4  -8   4    3.30    8.60
   4  -8  -4   29.30   11.00
   4  -8  -4   29.40   15.00
   4  -8  -4    3.70    8.60
   4   8  -3   21.20   13.80
   4   8  -3   25.40   11.50
  -4   8   3   33.30   13.70
   4  -8  -3   36.70   15.60
  -4  -8   3   15.00   10.30
   4  -8  -3   24.00   11.50
  -4  -8   3   13.10   13.50
   4  -8  -3   18.90   10.80
   4   8  -2   -6.40    6.50
  -4   8   2  -17.30    7.40
   4   8  -2   -4.20    7.00
   4  -8  -2  -18.90    9.40
   4  -8  -2    7.50    9.60
  -4  -8   2   10.10    8.50
  -4  -8   2  -18.50    8.20
   4  -8  -2   -0.70    8.60
  -4   8   1   10.30    9.60
   4   8  -1   15.60    7.80
   4   8  -1    3.00    7.00
  -4  -8   1    5.60    8.60
  -4  -8   1    1.60   10.00
   4  -8  -1   17.20   11.30
   4  -8  -1   24.40   20.60
   4  -8  -1    9.60   14.60
   4   8   0   -8.20    6.20
   4   8   0    1.20   10.00
  -4   8   0    8.80   19.00
  -4  -8   0   -3.70    5.50
   4  -8   0    3.50    6.30
   4  -8   0   -1.90    9.50
  -4  -8   0    8.00    8.80
   4   8   1   11.00   12.80
  -4   8  -1   14.40    9.80
   4   8   1    4.20    7.50
   4  -8   1    0.40   11.10
  -4  -8  -1   12.50    9.40
  -4  -8  -1   -7.70    6.40
   4   8   2   -1.40    6.00
  -4   8  -2    2.10    8.00
   4   8   2    2.50    6.60
   4  -8   2    5.30   11.30
  -4  -8  -2   -3.10    7.30
   4   8   3   -9.60    6.40
   4   8   3  -15.30    6.30
  -4   8  -3    7.10    8.90
  -4  -8  -3    2.10    5.10
   4  -8   3  -13.10   11.00
   4   8   4    7.00   13.90
   4   8   4    3.40    8.30
  -4   8  -4   -4.70    8.50
   4  -8   4   36.00   15.50
  -4   8  -5   12.10   11.10
   4   8   5  -16.60   10.00
   4   8   5   -7.70    7.90
   4  -8   5   18.80   13.10
  -4   8  -6   -4.20    9.90
   4   8   6    1.50   10.20
   4  -8   6    7.90   11.40
   4   8   7    7.80   12.70
   4   8   7   34.70   14.30
  -4   8  -7   -0.10    9.40
   4  -8   7    4.40   14.80
  -4  -9   4    8.90   12.80
   4  -9  -4    1.20   14.90
  -4   9   3  -10.50   11.50
   4   9  -3  -18.90   11.00
  -4  -9   3    3.70   11.60
   4  -9  -3  -20.30   10.90
   4  -9  -3   -6.90   12.20
   4  -9  -3    0.00   13.60
   4   9  -2   13.60   10.10
   4   9  -2   -0.40   11.70
  -4   9   2   -1.50   13.80
   4  -9  -2   27.20   13.60
   4  -9  -2    6.90   14.80
   4  -9  -2   30.50   16.60
  -4   9   1    7.80   14.50
   4   9  -1   -8.60   15.30
   4   9  -1   -2.80   10.60
  -4  -9   1   -5.10   13.20
   4  -9  -1  -18.90   14.30
   4  -9  -1  -21.60   12.80
   4  -9  -1   -9.10   14.50
  -4  -9   1  -13.70    7.70
  -4   9   0   35.00   15.70
   4   9   0    0.20   12.30
   4   9   0    1.20    8.80
   4  -9   0  -13.20   10.50
  -4  -9   0   -5.70   15.50
   4  -9   0   -4.30   11.90
  -4  -9   0   10.90   11.60
   4   9   1   -8.30    9.00
  -4   9  -1  -12.40   13.20
  -4  -9  -1   11.70   11.70
   4  -9   1   -0.40   14.40
   4   9   2    4.00   15.00
   4  -9   2   21.70   18.50
  -5   0  18   28.10   15.50
  -5   0  17   -2.30    9.60
  -5   0  16    3.90    9.60
  -5   0  15    5.50   10.10
  -5   0  14   85.49   20.70
  -5   0  14  132.69   25.10
   5   0 -14   96.69   21.10
   5   0 -13   -5.40    6.10
  -5   0  13    6.50    9.00
  -5   0  13   -0.80    5.70
   5   0 -13    6.60    7.20
  -5   0  12   24.70    9.50
   5   0 -12   41.20   11.90
  -5   0  12   24.90   10.70
   5   0 -12   14.00    8.30
  -5   0  11   -3.30    3.30
   5   0 -11    1.60    4.90
  -5   0  11   -1.50    5.00
   5   0 -11   -6.00    3.20
  -5   0  10   51.99   12.60
   5   0 -10   51.79   12.90
  -5   0  10   38.20   12.20
   5   0 -10   49.30   13.50
   5   0  -9    1.60    2.80
  -5   0   9   -4.90    2.60
  -5   0   9   10.80    5.90
   5   0  -9    3.30    4.20
  -5   0   8    1.70    3.30
   5   0  -8    4.80    6.10
  -5   0   8   -0.70    3.30
   5   0  -8   13.00    6.50
  -5   0   7   -2.20    2.50
  -5   0   7    2.50    5.70
   5   0  -7    1.60    2.70
   5   0  -7    2.90    3.40
   5   0  -6   69.09   10.90
  -5   0   6   77.09   11.10
   5   0  -6   74.19   14.10
  -5   0   6   81.29   12.10
   5   0  -5    1.50    2.40
  -5   0   5    1.10    2.10
  -5   0   5    1.80    2.60
   5   0  -5    4.20    3.30
  -5   0   5    2.30    3.10
  -5   0   4 1024.40   52.99
  -5   0   4 1034.00   55.39
  -5   0   4 1005.70   54.09
   5   0  -4 1072.49   54.69
   5   0  -4  995.20   54.69
  -5   0   3    6.70    2.90
   5   0  -3    3.00    2.30
   5   0  -3    2.00    2.10
   5   0  -3    2.90    2.80
  -5   0   3    4.30    2.80
  -5   0   3    0.80    2.80
  -5   0   2   60.39    9.40
  -5   0   2   59.69    7.80
   5   0  -2   58.09    8.70
   5   0  -2   63.19    8.80
  -5   0   2   64.29    8.90
   5   0  -2   61.59    7.80
   5   0  -1    3.30    2.90
  -5   0   1    5.60    3.20
   5   0  -1    2.00    1.80
   5   0  -1    7.60    3.80
  -5   0   1    5.80    2.80
   5   0   0 1139.49   57.49
  -5   0   0 1065.99   56.49
  -5   0   0 1079.19   51.49
   5   0   0 1052.39   52.39
   5   0   0 1029.80   50.99
  -5   0  -1    2.40    2.60
   5   0   1   -0.90    1.90
  -5   0  -1    2.10    2.30
   5   0   1    3.40    2.20
   5   0   2 1159.78   57.49
   5   0   2 1169.98   62.39
  -5   0  -2 1166.68   57.19
   5   0   3    0.60    2.40
  -5   0  -3    6.80    3.80
   5   0   3    2.80    3.10
   5   0   4    4.00    2.40
   5   0   4    0.60    2.30
  -5   0  -4    0.90    2.00
   5   0   4   -1.20    3.10
   5   0   5    0.20    2.60
   5   0   5    4.80    2.60
   5   0   6  205.08   21.00
   5   0   6  165.58   14.70
   5   0   7    0.50    2.10
   5   0   7    3.50    4.00
   5   0   8  733.03   51.49
   5   0   8  782.12   43.00
   5   0   9    6.80    5.80
   5   0   9    5.30    4.40
   5   0  10 1850.11  105.39
   5   0  10 1927.01   91.89
   5   0  11    6.40    8.30
   5   0  11    0.70    5.40
   5   0  12   50.69   16.10
   5   0  12   27.80   11.70
   5   0  13   -6.60    8.40
   5   0  13   10.10    6.00
   5   0  14   -7.20    6.70
   5   0  14   15.40   10.40
   5   0  15   11.50    8.70
   5   0  15    8.60   13.60
  -5   1  18   -3.00   12.00
  -5  -1  18   14.30   14.40
  -5  -1  18    5.40    9.40
  -5   1  17  -11.70   11.80
  -5  -1  17    2.00   12.30
  -5   1  16   28.60   13.00
  -5  -1  16    4.10    9.90
  -5   1  15   15.30   11.40
   5   1 -15    4.10   10.80
  -5   1  15   24.20   12.90
  -5  -1  15    0.20    7.70
   5   1 -14   52.69   16.50
  -5   1  14   66.19   15.00
  -5   1  14   61.99   18.60
  -5  -1  14   54.19   16.30
  -5   1  13    1.70    6.40
  -5   1  13    6.30    6.70
   5   1 -13   -1.90    7.60
  -5  -1  13    7.50    7.70
  -5  -1  13    0.40    5.20
   5  -1 -13    8.70    8.10
   5  -1 -13   -8.30    4.00
   5   1 -12  131.39   19.70
  -5   1  12  138.59   18.10
  -5   1  12  163.38   23.70
   5   1 -12  147.79   22.50
  -5   1  12  143.19   22.60
  -5  -1  12  151.28   33.50
  -5  -1  12  145.69   21.10
   5  -1 -12  109.69   23.10
   5  -1 -12  151.88   19.40
  -5   1  11    3.90    3.80
  -5   1  11    3.20    5.20
   5   1 -11    3.60    4.10
   5   1 -11    5.60    6.40
  -5   1  11    5.40    7.00
  -5  -1  11   -3.30    4.40
   5  -1 -11    0.10    3.60
   5  -1 -11    2.00    3.70
  -5   1  10   10.20    4.70
  -5   1  10    2.50    4.30
  -5   1  10   12.50    8.70
   5   1 -10   10.00    6.80
   5   1 -10   18.20    7.90
  -5  -1  10   10.40    7.50
   5  -1 -10    6.10    5.40
   5  -1 -10    4.30    6.60
   5   1  -9   20.10    8.00
  -5   1   9   21.90    7.70
   5   1  -9   10.90    6.50
  -5   1   9   23.60    8.90
  -5   1   9   14.90    8.00
  -5  -1   9   23.90    8.80
   5  -1  -9    7.50    6.60
   5  -1  -9   11.60    7.80
  -5  -1   9   13.30    7.20
  -5   1   8  193.58   20.10
  -5   1   8  226.38   23.90
   5   1  -8  228.88   22.90
   5   1  -8  209.58   22.00
  -5   1   8  190.48   21.70
  -5  -1   8  201.48   22.20
  -5  -1   8  226.28   23.20
   5  -1  -8  216.18   20.40
   5  -1  -8  228.48   23.60
   5   1  -7   46.40   11.60
   5   1  -7   42.60   10.80
  -5   1   7   17.20    7.00
  -5   1   7   23.00    7.20
  -5   1   7   24.00    8.30
  -5  -1   7   35.40   10.00
  -5  -1   7   37.00   10.50
   5  -1  -7   32.90    9.80
   5  -1  -7   52.39   10.50
  -5   1   6  521.65   37.10
  -5   1   6  498.05   36.90
   5   1  -6  518.45   36.60
  -5   1   6  503.05   33.50
   5   1  -6  556.64   37.00
   5  -1  -6  514.55   33.80
   5  -1  -6  516.15   36.80
  -5  -1   6  564.24   37.50
  -5  -1   6  563.34   37.80
   5   1  -5    2.10    2.70
  -5   1   5    0.80    2.80
  -5   1   5   -0.70    3.10
  -5   1   5   -1.80    1.70
   5   1  -5    2.10    3.40
   5  -1  -5   -2.20    1.80
  -5  -1   5    3.10    2.60
   5  -1  -5   -2.30    2.20
  -5   1   4  126.29   14.20
  -5   1   4  136.69   15.30
   5   1  -4  152.68   16.00
   5   1  -4  162.08   16.40
  -5   1   4  123.59   14.50
  -5  -1   4  152.48   15.40
  -5  -1   4  146.49   15.60
   5  -1  -4  130.69   13.80
   5  -1  -4  138.09   15.40
   5  -1  -4  121.99   14.50
   5   1  -3  767.12   42.50
   5   1  -3  840.22   44.50
  -5   1   3  665.03   40.80
  -5   1   3  694.73   42.20
  -5   1   3  700.63   41.50
   5  -1  -3  720.03   42.00
  -5  -1   3  839.42   43.40
   5  -1  -3  647.94   40.50
   5  -1  -3  674.03   40.80
  -5   1   2   22.80    6.50
  -5   1   2   20.70    5.90
  -5   1   2   26.60    6.90
   5  -1  -2   15.00    5.20
   5  -1  -2   15.60    5.00
   5  -1  -2   21.40    6.50
   5   1  -1   12.60    4.60
   5   1  -1   17.90    3.60
  -5   1   1   13.70    5.30
  -5   1   1   17.10    5.00
  -5   1   1   22.50    6.00
  -5  -1   1   16.90    5.30
   5  -1  -1   20.00    6.00
   5  -1  -1   17.50    6.00
   5  -1  -1   18.80    4.90
  -5  -1   1   13.40    3.00
   5   1   0  408.66   21.90
   5   1   0  407.76   28.00
  -5   1   0  443.06   25.50
  -5   1   0  424.76   30.20
  -5   1   0  480.05   29.30
   5  -1   0  474.65   29.40
  -5  -1   0  434.06   21.80
   5  -1   0  438.66   30.60
   5  -1   0  469.65   25.80
  -5  -1   0  410.66   29.00
  -5   1  -1 1566.44   73.69
   5   1   1 1454.55   66.09
   5   1   1 1384.96   72.19
  -5   1  -1 1571.54   67.09
   5  -1   1 1585.94   77.69
   5  -1   1 1597.84   74.59
  -5  -1  -1 1414.56   65.69
  -5  -1  -1 1469.25   73.29
   5  -1   1 1581.44   67.09
   5   1   2  416.56   29.20
   5   1   2  394.16   24.20
  -5   1  -2  518.15   31.20
   5  -1   2  430.06   22.60
   5  -1   2  411.46   31.60
  -5  -1  -2  426.16   29.00
   5  -1   2  437.96   30.20
  -5   1  -3 1533.15   79.79
   5   1   3 1554.84   75.09
   5   1   3 1533.85   71.69
   5   1   3 1404.66   74.89
   5  -1   3 1587.84   78.09
   5  -1   3 1639.84   65.79
   5   1   4  186.78   18.40
  -5   1  -4  223.08   20.80
   5   1   4  190.28   16.90
   5   1   4  197.48   18.20
   5  -1   4  204.68   11.50
   5  -1   4  199.68   11.70
   5  -1   4  240.18   21.40
  -5   1  -5  129.39   16.60
   5   1   5  151.38   16.10
   5   1   5  142.49   15.20
   5   1   5  137.19   16.00
   5  -1   5  156.38   18.20
   5  -1   5  141.09    9.10
   5   1   6    2.40    3.70
   5   1   6    3.90    3.40
   5   1   6    7.30    4.00
   5  -1   6    6.00    1.90
   5  -1   6    5.40    4.50
   5   1   7   17.50    7.50
   5   1   7   25.00    8.10
   5  -1   7   30.50    4.40
   5  -1   7   31.30   11.00
   5   1   8   57.79   14.40
   5   1   8   42.20   12.50
   5   1   8   68.99   13.20
   5  -1   8   62.29   16.10
   5  -1   8   67.59    7.20
   5   1   9   -0.30    4.50
   5   1   9    3.70    5.00
   5  -1   9    9.70    7.30
   5  -1   9    7.20    3.00
   5   1  10  120.09   16.10
   5   1  10   89.59   19.40
   5  -1  10   73.39   18.00
   5  -1  10   76.69    9.20
   5   1  11  116.89   17.30
   5   1  11  117.79   23.10
   5  -1  11   79.69   25.10
   5  -1  11  123.39   12.60
   5   1  12  -10.30    6.80
   5   1  12    0.30    5.90
   5  -1  12   -7.50    3.40
   5  -1  12   -0.60    7.00
   5   1  13   12.00    8.70
   5   1  13   -4.70    8.80
   5   1  13   -1.70    6.70
   5  -1  13    6.40    5.70
   5  -1  13    5.80    5.20
   5   1  14   10.30    9.90
   5   1  14   -3.50    8.40
   5   1  14   33.20   12.70
   5  -1  14    6.40   12.00
   5  -1  14    8.40    5.70
   5   1  15   -6.10    8.70
   5   1  15    7.40   11.60
   5  -1  15   -9.60    4.80
   5  -1  15    1.30   10.00
  -5   2  18   15.80   15.50
  -5  -2  18    9.60   12.10
  -5   2  17  -10.80   11.30
  -5   2  17  -12.30   11.50
  -5  -2  17    8.90   13.30
  -5  -2  17    6.30    9.40
  -5   2  16  -11.10   11.80
  -5  -2  16   18.70   11.90
  -5  -2  16    0.50    9.80
  -5   2  15   34.70   15.90
  -5   2  15   26.10   10.90
   5   2 -15   21.60   11.50
  -5  -2  15   29.60   12.30
  -5   2  14   -4.90    7.10
  -5   2  14    7.40    8.70
   5   2 -14   -3.80    9.10
  -5  -2  14   -4.60    6.80
  -5   2  13   10.20    7.50
   5   2 -13   -7.80    6.20
  -5   2  13   -2.40    8.70
  -5  -2  13   18.00    8.80
   5   2 -12  108.79   21.00
  -5   2  12  141.99   18.20
   5   2 -12   99.59   21.20
  -5   2  12   99.59   23.00
  -5   2  12  115.59   23.60
  -5  -2  12  102.69   19.90
  -5  -2  12  136.99   20.80
   5  -2 -12  106.79   21.50
   5  -2 -12  124.19   16.80
  -5   2  11  175.58   25.30
  -5   2  11  150.28   22.80
  -5   2  11  145.69   17.80
   5   2 -11  173.28   23.10
   5   2 -11  170.58   21.90
   5  -2 -11  169.38   17.70
  -5  -2  11  150.28   20.80
  -5  -2  11  146.09   23.20
   5  -2 -11  112.39   22.20
  -5   2  10   10.00    5.70
   5   2 -10   13.40    8.50
   5   2 -10   18.90    7.50
  -5   2  10   17.60    8.40
  -5   2  10   19.20    8.90
  -5  -2  10   22.70    7.50
   5  -2 -10   12.30    6.70
  -5  -2  10    4.90    7.10
   5  -2 -10   14.80    7.40
   5   2  -9   65.39   15.60
   5   2  -9   78.69   16.40
  -5   2   9   97.69   19.10
  -5   2   9  120.19   18.10
  -5  -2   9   82.29   17.40
   5  -2  -9  105.89   13.00
   5  -2  -9   92.49   18.60
   5   2  -8   12.80    6.70
  -5   2   8   12.70    7.50
  -5   2   8   10.90    6.30
  -5   2   8   14.70    9.10
   5   2  -8   14.10    7.30
   5  -2  -8   19.80    8.30
  -5  -2   8   19.00    8.30
   5  -2  -8   24.00    6.10
  -5   2   7  447.16   36.70
   5   2  -7  440.96   34.30
  -5   2   7  463.65   36.40
  -5   2   7  438.36   30.50
   5   2  -7  423.76   34.60
   5  -2  -7  462.75   36.10
  -5  -2   7  450.15   35.90
   5  -2  -7  432.76   29.40
  -5   2   6  768.02   49.80
  -5   2   6  721.23   48.90
   5   2  -6  823.62   49.40
   5   2  -6  755.02   48.60
  -5   2   6  737.43   43.90
  -5  -2   6  770.92   49.40
   5  -2  -6  733.83   48.60
   5  -2  -6  793.72   51.09
   5  -2  -6  793.62   43.40
  -5   2   5  495.85   35.60
  -5   2   5  487.15   32.30
   5   2  -5  454.55   36.60
   5   2  -5  466.65   34.40
  -5   2   5  493.85   35.90
  -5  -2   5  472.95   35.20
   5  -2  -5  534.35   32.30
   5  -2  -5  503.25   35.80
   5  -2  -5  466.45   44.10
  -5   2   4 1263.97   68.39
  -5   2   4 1274.17   65.69
  -5   2   4 1292.77   69.49
   5   2  -4 1302.77   69.79
   5   2  -4 1312.37   67.89
   5  -2  -4 1301.27   65.09
   5  -2  -4 1260.07   70.69
  -5  -2   4 1343.97   68.89
   5  -2  -4 1279.67   69.29
  -5   2   3  301.97   24.40
   5   2  -3  321.47   25.10
  -5   2   3  313.47   25.20
   5  -2  -3  337.77   27.20
  -5  -2   3  365.06   26.30
   5  -2  -3  336.37   24.80
   5  -2  -3  316.57   24.70
  -5   2   2   54.39   11.70
  -5   2   2   73.99   10.60
  -5   2   2   83.69   11.00
   5   2  -2  109.09   12.90
   5  -2  -2   66.39   10.30
   5  -2  -2   70.89    9.80
   5  -2  -2   73.29   11.40
  -5   2   1  160.98   14.70
  -5   2   1  162.08   17.00
   5  -2  -1  159.58   17.20
   5  -2  -1  141.49   16.20
   5  -2  -1  159.08   14.50
  -5   2   0  311.87   20.60
  -5   2   0  341.77   26.10
   5   2   0  262.17   20.80
   5  -2   0  332.67   25.80
  -5  -2   0  293.77   22.30
   5  -2   0  303.67   25.70
   5  -2   0  268.07   19.50
  -5   2  -1  603.04   29.90
  -5   2  -1  535.45   36.70
   5   2   1  487.75   31.70
   5   2   1  480.35   24.40
   5  -2   1  605.24   29.70
   5  -2   1  624.34   39.20
   5  -2   1  590.84   39.70
  -5  -2  -1  529.65   34.00
  -5   2  -2   24.80    7.90
   5   2   2   48.90    8.90
  -5   2  -2   27.40    4.20
   5   2   2   42.80    5.10
  -5  -2  -2   43.00    8.80
   5  -2   2   35.90    4.50
   5  -2   2   30.70    9.10
  -5   2  -3   29.00    8.30
   5   2   3   24.70    5.80
   5   2   3   23.10    7.40
   5   2   3   30.40    7.10
   5  -2   3   33.20    9.80
   5  -2   3   35.40    2.80
  -5   2  -4  413.26   34.20
   5   2   4  509.05   35.30
   5   2   4  522.15   31.80
   5   2   4  514.65   30.30
   5  -2   4  435.96   35.30
   5   2   5  104.09   12.90
  -5   2  -5  111.79   16.40
   5   2   5   96.09   12.10
   5   2   5   94.99   14.60
   5  -2   5  131.29   17.80
  -5   2  -6   67.29   14.90
   5   2   6   55.09   12.00
   5   2   6   50.09   10.80
   5   2   6   53.19   10.60
   5  -2   6   77.09   16.30
   5   2   7   23.60    7.50
   5   2   7   17.80    7.70
  -5   2  -7   27.50   10.20
   5   2   7   26.10    7.60
   5  -2   7   32.60   12.00
   5   2   8   35.60   10.00
   5  -2   8   39.80   12.70
   5   2   9  197.48   23.30
   5   2   9  176.88   21.90
   5   2   9  158.18   19.90
   5  -2   9  141.79   27.50
   5   2  10  198.18   24.40
   5   2  10  213.98   25.40
   5   2  10  200.98   22.20
   5  -2  10  213.48   29.40
   5   2  11   55.49   15.70
   5   2  11   59.49   15.10
   5   2  11   66.49   13.30
   5   2  11   60.39   15.00
   5  -2  11   52.59   16.00
   5   2  12    4.30    6.00
   5   2  12   -6.10    7.40
   5   2  12    7.00    7.50
   5   2  12    4.40    8.00
   5  -2  12    3.10    7.80
   5   2  13    9.00   11.30
   5   2  13   -0.40    7.40
   5   2  13   13.40    8.30
   5   2  13   13.70    8.10
   5  -2  13   14.40   13.20
   5   2  14    0.40   10.30
   5   2  14    8.40   10.10
   5   2  14   -4.10    9.40
   5   2  14   16.00   10.90
   5  -2  14   -0.90    6.60
   5   2  15   -3.50    9.10
   5   2  15  -14.20    9.40
  -5   3  17   12.70   12.80
  -5   3  17  -13.20   12.00
  -5  -3  17   -1.10   14.10
  -5   3  16   17.00   11.90
  -5   3  16   -0.20   11.00
   5   3 -16   18.00   17.70
  -5  -3  16   11.60   13.70
  -5   3  15   39.10   16.60
   5   3 -15    3.10   12.00
  -5   3  15   29.20    9.80
  -5  -3  15   34.70   15.10
   5   3 -14   -2.00    9.20
  -5   3  14    9.50   10.40
  -5   3  14    8.30    7.10
  -5  -3  14    0.10    7.50
   5   3 -13   11.70   11.00
  -5   3  13   41.70   11.40
  -5   3  13   52.09   17.90
  -5  -3  13   45.90   17.20
   5   3 -12   43.30   12.60
  -5   3  12   23.10    7.90
  -5   3  12   25.90   12.90
  -5  -3  12   36.50   15.10
   5  -3 -12   15.30    7.60
   5   3 -11   46.20   13.80
  -5   3  11   23.20   11.70
  -5   3  11   60.39   17.80
  -5  -3  11   30.50   11.30
  -5  -3  11   42.80   12.80
   5  -3 -11   18.60   11.10
   5  -3 -11   33.00    8.40
  -5   3  10    8.60    7.30
   5   3 -10   18.20    8.50
  -5   3  10    9.50   10.20
  -5   3  10   10.60    5.90
   5   3 -10    2.80    5.60
   5  -3 -10   12.40    5.40
  -5  -3  10   -1.30    5.60
  -5  -3  10   18.20    8.80
   5  -3 -10   14.90    8.40
  -5   3   9  354.46   36.00
   5   3  -9  360.16   34.90
  -5   3   9  396.96   28.40
   5   3  -9  367.86   32.50
  -5   3   9  341.37   35.80
   5  -3  -9  371.86   26.00
  -5  -3   9  356.56   36.30
  -5  -3   9  354.56   32.80
   5  -3  -9  374.56   36.10
   5   3  -8    5.20    6.00
  -5   3   8    2.00    3.20
  -5   3   8    9.90    6.50
  -5   3   8    1.10    4.80
   5   3  -8    5.80    4.60
   5  -3  -8    6.80    6.60
   5  -3  -8   10.50    4.70
  -5  -3   8   19.50    8.60
  -5  -3   8   10.40    6.90
   5   3  -7   94.89   18.50
   5   3  -7   97.99   15.30
  -5   3   7  109.89   16.60
  -5   3   7  136.49   14.70
  -5   3   7  110.09   20.80
   5  -3  -7  114.99   13.00
  -5  -3   7  116.69   17.30
   5  -3  -7  112.49   17.80
   5  -3  -7  127.39   18.10
   5   3  -6   47.90   12.70
   5   3  -6   63.29   14.30
  -5   3   6   36.50   11.30
  -5   3   6   24.50    9.40
  -5   3   6   44.10    9.30
   5  -3  -6   25.70    6.40
   5  -3  -6   33.70   10.90
   5  -3  -6   30.10   10.00
  -5  -3   6   51.69   12.90
  -5  -3   6   22.60    7.20
  -5   3   5   19.60    6.60
  -5   3   5   14.00    6.70
   5   3  -5    8.30    5.00
   5   3  -5    5.20    4.20
  -5   3   5   25.90    8.80
   5  -3  -5    4.70    4.60
  -5  -3   5    3.70    4.40
  -5  -3   5    7.00    4.40
   5  -3  -5   14.90    6.10
   5  -3  -5   22.30    8.40
  -5   3   4   14.40    7.20
   5   3  -4   26.60    7.80
   5  -3  -4   31.60    9.60
   5  -3  -4   27.80    7.90
   5  -3  -4   28.00    7.30
  -5  -3   4   24.20    5.80
  -5  -3   4   40.70   10.90
  -5   3   3   10.50    6.40
  -5   3   3    6.10    4.50
   5   3  -3    3.40    3.20
   5  -3  -3    6.80    5.20
   5  -3  -3    1.10    3.60
   5  -3  -3   12.70    5.30
  -5  -3   3    4.70    4.60
  -5  -3   3    6.90    3.00
  -5   3   2  358.26   28.60
  -5   3   2  380.86   31.70
   5   3  -2  414.76   29.30
  -5  -3   2  393.06   30.40
   5  -3  -2  384.36   29.30
  -5  -3   2  421.26   20.70
   5  -3  -2  389.36   32.40
   5  -3  -2  417.36   30.70
  -5   3   1   47.60   10.00
   5   3  -1   58.09    8.80
  -5   3   1   46.40   11.50
   5  -3  -1   37.40   10.80
  -5  -3   1   40.00    9.10
   5  -3  -1   47.40   11.40
   5  -3  -1   54.19    8.50
   5   3   0   56.39    8.60
  -5   3   0   29.40    7.20
  -5   3   0   33.30    9.50
   5  -3   0   25.80    9.00
  -5  -3   0   55.79   10.30
   5  -3   0   39.90    8.40
   5  -3   0   35.50    9.90
  -5   3  -1 1089.79   63.19
  -5   3  -1 1091.69   53.79
   5   3   1 1044.50   45.30
   5   3   1 1181.48   56.39
   5  -3   1 1077.29   63.99
   5  -3   1 1148.29   54.49
  -5  -3  -1 1087.89   56.99
  -5   3  -2   92.09    9.40
   5   3   2  105.79   15.60
  -5   3  -2   80.89   15.60
   5  -3   2   71.49   15.20
  -5  -3  -2  133.69   13.60
   5  -3   2   92.59    9.10
   5   3   3  413.06   23.60
  -5   3  -3  362.66   20.40
   5   3   3  367.46   24.10
   5   3   3  416.86   33.70
  -5   3  -3  358.26   31.70
  -5  -3  -3  419.36   27.10
   5  -3   3  374.66   33.00
   5   3   4  167.68   15.10
   5   3   4  167.08   20.70
   5   3   4  191.68   15.20
  -5   3  -4  188.18   22.10
   5  -3   4  184.38   22.60
   5   3   5  162.08   20.30
  -5   3  -5  123.09   17.90
   5   3   5  151.88   13.80
   5  -3   5  144.39   20.80
   5   3   6    4.80    5.40
   5   3   6   -1.30    3.00
  -5   3  -6    1.20    3.90
   5  -3   6   -1.00    5.00
  -5   3  -7   74.29   17.70
   5   3   7   64.59   15.00
   5   3   7   48.00    9.50
   5  -3   7   63.59   16.60
  -5   3  -8    7.80    6.70
   5   3   8    0.80    4.70
   5   3   8   12.70    8.30
   5  -3   8    9.50    6.60
   5   3   9  518.35   34.10
   5   3   9  444.16   41.00
   5  -3   9  519.85   46.80
   5   3  10   26.60   11.80
   5  -3  10   35.50   13.30
   5   3  11  238.88   20.10
   5   3  11  214.88   28.70
   5   3  11  230.38   22.30
   5   3  11  207.28   28.90
   5  -3  11  230.68   31.90
   5   3  12   26.40    6.80
   5   3  12   17.80   12.10
   5   3  12   11.50    9.30
   5  -3  12    8.70    9.60
   5   3  13    7.90    6.10
   5   3  13   -1.90    7.80
   5   3  13    8.20    8.20
   5   3  13   -3.50    9.50
   5  -3  13   -5.40    9.80
   5   3  14   14.30   12.70
   5   3  14    5.10    9.60
   5   3  14   22.60   14.10
   5   3  14   14.00    8.90
   5  -3  14    0.00   12.90
  -5   4  16    7.10   16.40
  -5  -4  16   25.60   11.50
  -5   4  15    3.30   11.80
   5   4 -15   12.80   13.60
  -5  -4  15   -2.50    7.10
  -5   4  14    1.90   10.20
  -5   4  14    1.50    6.90
   5   4 -14  -13.50    9.60
  -5  -4  14    7.90   10.50
  -5   4  13   -0.80    5.20
  -5   4  13    8.20    9.10
   5   4 -13    4.50    9.60
  -5  -4  13  -10.60    5.80
  -5   4  12   -5.30    4.70
  -5   4  12    4.00    8.00
   5   4 -12    8.30   12.20
  -5  -4  12    6.90    8.40
  -5   4  11   43.00   16.30
   5   4 -11   26.90   11.80
  -5   4  11   43.00    9.40
  -5  -4  11   41.90   12.80
   5  -4 -11   33.70    7.50
  -5   4  10   12.80    9.00
   5   4 -10   21.50    9.70
  -5   4  10   17.60    5.60
  -5   4  10   29.10   12.30
  -5  -4  10   28.70   10.90
   5  -4 -10   22.20    6.60
   5   4  -9  174.88   23.10
  -5   4   9  189.38   16.90
  -5   4   9  175.08   25.00
  -5   4   9  182.78   25.20
   5   4  -9  149.39   23.90
   5  -4  -9  179.58   15.60
  -5  -4   9  150.38   23.60
   5  -4  -9  188.08   26.80
  -5  -4   9  181.18   22.00
   5   4  -8    5.90    6.00
  -5   4   8   -2.10    5.80
   5   4  -8   14.60    8.20
   5  -4  -8   -1.40    5.10
  -5  -4   8    0.80    4.70
  -5  -4   8    5.20    6.20
   5  -4  -8    6.20    3.50
   5   4  -7  101.69   19.90
  -5   4   7  152.48   21.20
  -5   4   7  126.09   23.30
   5   4  -7   94.79   19.20
  -5  -4   7  108.39   21.30
   5  -4  -7  131.69   19.80
   5  -4  -7   70.79   17.90
   5  -4  -7  129.39   13.20
  -5  -4   7  110.49   15.50
   5   4  -6    6.80    5.00
  -5   4   6   11.40    8.00
  -5   4   6   25.20   10.20
   5   4  -6   15.10    7.30
  -5  -4   6   14.60    6.10
   5  -4  -6   22.70   10.50
  -5  -4   6   23.10   10.30
   5  -4  -6    4.80    8.10
   5  -4  -6   15.90    5.60
  -5   4   5  248.48   27.20
  -5   4   5  198.68   24.00
   5   4  -5  227.78   24.80
  -5  -4   5  227.78   25.10
   5  -4  -5  204.98   19.60
  -5  -4   5  292.07   21.90
   5  -4  -5  207.28   25.00
   5  -4  -5  205.58   24.30
  -5   4   4    6.30    5.20
  -5   4   4    2.70    4.70
   5   4  -4    9.60    6.50
  -5  -4   4   18.90    7.30
  -5  -4   4    8.20    3.40
   5  -4  -4    9.90    7.00
   5  -4  -4    2.60    4.00
   5  -4  -4    5.90    4.60
   5   4  -3   71.49   13.80
  -5   4   3   44.20   12.30
  -5   4   3   37.40   10.60
   5  -4  -3   28.10   10.10
   5  -4  -3   25.80    8.50
   5  -4  -3   31.50    9.20
  -5   4   2  380.06   33.40
  -5   4   2  377.56   30.90
   5   4  -2  395.56   32.40
  -5  -4   2  365.36   29.70
   5  -4  -2  377.56   33.50
  -5  -4   2  374.26   22.10
   5  -4  -2  345.57   29.30
   5  -4  -2  399.36   32.10
  -5   4   1  391.96   32.80
   5   4  -1  306.87   25.40
   5  -4  -1  440.76   35.20
  -5  -4   1  307.17   18.20
  -5  -4   1  331.17   26.40
  -5   4   0   63.59   12.60
   5   4   0   68.79    5.70
  -5   4   0   52.89   13.60
   5   4   0   58.89   11.20
   5  -4   0   59.49   14.80
   5  -4   0   56.79   12.00
  -5  -4   0   73.19   10.70
   5   4   1  520.55   32.70
  -5   4  -1  552.94   34.40
   5   4   1  532.65   25.80
  -5   4  -1  515.85   40.80
   5   4   1  485.65   40.70
   5  -4   1  584.84   35.10
  -5  -4  -1  506.65   33.60
   5  -4   1  542.85   42.40
   5   4   2  212.28   24.70
   5   4   2  207.58   16.60
  -5   4  -2  213.98   24.00
   5   4   2  190.78   13.30
  -5   4  -2  200.38   17.20
   5  -4   2  187.18   23.60
  -5  -4  -2  189.58   17.50
   5   4   3   21.40    5.40
  -5   4  -3   12.90    6.30
  -5   4  -3   18.80    5.50
   5   4   3   21.20    5.20
   5   4   3   18.00    8.30
  -5  -4  -3   16.00    5.40
   5  -4   3   18.60    8.80
  -5   4  -4   66.29   16.60
  -5   4  -4   71.29    7.80
   5   4   4   71.69    9.60
   5   4   4   70.99   16.50
   5   4   4   84.89    9.00
   5  -4   4   86.59   19.20
  -5  -4  -4   83.19    9.80
  -5   4  -5   16.30    2.30
   5   4   5   22.60   10.00
   5   4   5   29.30    7.50
  -5   4  -5   17.70    2.30
   5   4   5   25.90    5.30
   5  -4   5    6.50    8.40
   5   4   6   -0.60    4.60
  -5   4  -6   -4.00    5.90
   5   4   6    4.10    4.20
   5   4   6   -2.40    2.10
   5  -4   6   19.70    8.70
  -5   4  -7    6.10    8.90
   5   4   7    6.50    5.40
   5   4   7    8.20    7.90
   5  -4   7    5.70    6.70
   5   4   8   22.00    9.30
   5   4   8    8.10    3.10
   5   4   8    1.20    8.00
   5  -4   8   21.90   10.20
   5   4   9   -1.60    2.30
   5   4   9    0.80    6.80
   5   4   9   -0.10    2.10
   5   4   9    5.40    5.80
   5  -4   9    4.50    5.80
   5   4  10   12.10    9.50
   5   4  10   11.30    3.60
   5   4  10   12.10   10.80
   5   4  10   13.80    4.00
   5  -4  10   36.80   13.00
   5   4  11    8.70    3.70
   5   4  11   10.50    3.80
   5   4  11    4.30   11.80
   5   4  11    9.60   10.70
   5  -4  11   13.40    9.00
   5   4  12   -2.00    3.30
   5   4  12    6.40   11.40
   5   4  12    5.70    3.60
   5  -4  12   -3.10    7.30
   5   4  13   34.10    5.80
   5   4  13   49.30   21.00
   5   4  13   18.30   13.60
   5   4  13   50.59    7.30
   5  -4  13   34.80   15.80
   5   4  14   -4.00    4.30
   5   4  14   -4.70    9.10
   5   4  14   -0.90    3.50
   5   4  14   25.20   13.90
   5  -4  14    4.50   11.70
   5   5 -14   24.60   15.70
  -5   5  14   21.90   14.40
  -5  -5  14   34.30   15.30
  -5   5  13    4.70    8.60
   5   5 -13   41.80   14.40
  -5  -5  13   26.90    9.30
  -5   5  12   14.70   12.40
   5   5 -12   33.50   12.80
  -5  -5  12   48.70   14.40
   5   5 -11    3.00   11.00
  -5   5  11   -2.20    5.30
  -5  -5  11    1.60    9.90
   5   5 -10   12.40   15.70
  -5   5  10   20.40   10.60
  -5  -5  10   24.80   11.50
   5  -5 -10   15.80    4.20
   5   5  -9   20.20   11.50
  -5   5   9   27.00   11.40
   5  -5  -9   28.90    5.80
  -5  -5   9   10.80    8.20
  -5   5   8  368.86   38.50
   5   5  -8  377.66   36.90
  -5   5   8  428.76   42.90
   5  -5  -8  418.76   41.90
  -5  -5   8  347.47   36.60
  -5  -5   8  358.06   33.50
   5  -5  -8  387.56   23.90
   5   5  -7   68.29   16.60
  -5   5   7   61.09   16.70
  -5   5   7   62.59   17.50
   5  -5  -7   62.99    9.90
   5  -5  -7   94.89   21.60
  -5  -5   7   59.69   17.00
   5  -5  -7   81.49   20.60
  -5  -5   7   67.19   14.40
  -5   5   6  444.96   40.60
  -5   5   6  401.26   39.40
   5   5  -6  415.36   37.80
  -5  -5   6  391.46   57.49
   5  -5  -6  409.76   28.70
   5  -5  -6  374.26   37.60
   5  -5  -6  396.16   39.10
  -5  -5   6  437.26   33.40
  -5   5   5   30.30   11.50
  -5   5   5   45.00   14.10
   5   5  -5   26.80   10.10
   5  -5  -5   42.30   14.00
  -5  -5   5   55.19   14.80
  -5  -5   5   30.80    9.40
   5  -5  -5   33.00    8.90
   5  -5  -5   20.00    9.40
   5   5  -4   13.20    8.80
  -5   5   4    6.50    6.40
  -5   5   4   -1.70    6.40
   5  -5  -4    7.40    6.10
  -5  -5   4    6.80    5.80
   5  -5  -4    3.40    4.60
   5  -5  -4   15.40    9.10
  -5  -5   4   25.60   10.10
  -5   5   3  299.27   29.90
  -5   5   3  274.77   29.50
   5   5  -3  250.87   25.40
  -5  -5   3  236.88   19.80
   5  -5  -3  298.37   31.30
  -5  -5   3  262.87   26.30
   5  -5  -3  264.67   26.30
   5  -5  -3  257.47   28.10
  -5   5   2  254.57   25.40
   5   5  -2  161.28   19.50
  -5   5   2  233.08   27.10
   5  -5  -2  253.97   25.80
   5  -5  -2  260.17   28.10
  -5  -5   2  186.58   20.80
   5  -5  -2  217.58   23.60
  -5  -5   2  178.58   15.60
  -5   5   1  172.38   19.80
   5   5  -1  145.69   12.40
  -5   5   1  159.68   22.40
   5   5  -1  155.08   22.20
   5   5  -1  133.39   16.40
  -5  -5   1  144.49   12.50
   5  -5  -1  156.38   18.80
   5  -5  -1  159.18   21.40
  -5  -5   1  117.99   15.80
   5  -5  -1  161.48   21.70
  -5   5   0  187.88   20.90
   5   5   0  123.79   15.00
   5   5   0  158.08   22.00
  -5   5   0  204.08   24.90
   5   5   0  122.89   11.10
   5  -5   0  166.18   18.60
  -5  -5   0  121.59   11.20
   5  -5   0  179.68   24.20
  -5  -5   0  157.58   17.50
   5   5   1   38.40    8.60
   5   5   1   28.20    5.70
  -5   5  -1   31.30   10.00
   5   5   1   29.20   10.30
  -5   5  -1    4.20    8.30
   5  -5   1   32.20   11.50
   5  -5   1   28.60    8.60
  -5  -5  -1   44.50    8.90
   5   5   2    3.10    3.40
   5   5   2   10.30    3.10
   5   5   2    9.30    6.40
  -5   5  -2    8.20    7.40
  -5   5  -2    4.50    3.90
   5  -5   2    7.90    7.40
  -5  -5  -2    7.50    4.70
  -5   5  -3  103.89   12.70
  -5   5  -3   85.39   19.20
   5   5   3  108.09   11.20
   5   5   3  102.89   11.00
   5   5   3   87.79   19.90
  -5  -5  -3  110.49   12.60
   5  -5   3   93.89   21.20
   5   5   4    1.30    3.40
   5   5   4    1.90    6.10
  -5   5  -4    5.50    4.50
   5   5   4   -0.60    2.50
  -5   5  -4   10.40    9.20
   5  -5   4    4.20    7.20
  -5  -5  -4   11.10    4.30
   5   5   5  102.59   22.60
  -5   5  -5   93.79   20.90
   5   5   5   76.39   11.40
  -5   5  -5   73.89    9.20
   5  -5   5   96.79   22.40
   5   5   6    5.20    4.00
  -5   5  -6   10.70    2.90
  -5   5  -6   12.60    3.00
   5   5   6   10.70    5.40
   5  -5   6   19.40   10.90
   5   5   7   41.30   16.50
   5   5   7   33.20    9.10
   5  -5   7   17.00   11.60
   5   5   8   -4.20    3.50
   5   5   8   12.70    8.60
   5  -5   8   -5.70    8.10
   5   5   9   69.59   17.40
   5   5   9   90.39   23.50
   5  -5   9   79.69   21.80
   5   5  10   31.30   11.10
   5  -5  10   37.50   14.00
   5   5  11    4.50   10.20
   5   5  11   11.80   10.30
   5  -5  11  -10.10    9.40
   5   5  12   15.50   12.30
   5  -5  12   12.20   15.60
   5   5  13   14.30   14.50
   5  -5  13  -20.50   14.00
  -5   6  14    9.30   12.80
  -5  -6  14   10.00   13.20
  -5   6  13   -7.70    8.80
  -5  -6  13   21.00   13.90
  -5   6  12  -18.10    9.80
   5   6 -12   15.00   17.30
  -5  -6  12    6.10   11.70
   5   6 -11    0.20   13.50
  -5   6  11   13.30   11.40
  -5  -6  11  -11.30    9.30
   5   6 -10   50.79   15.70
  -5   6  10   60.09   19.00
  -5  -6  10   63.99   18.50
  -5   6   9    8.10    8.60
   5   6  -9   30.40   14.30
  -5  -6   9   -5.50    8.80
  -5   6   8    0.50    7.30
   5   6  -8   18.30   12.60
  -5  -6   8   -4.80    7.70
   5  -6  -8   26.50   11.30
   5  -6  -8   10.20    3.60
  -5   6   7    0.20    8.00
   5  -6  -7   10.00    4.90
  -5  -6   7    3.50    8.10
   5  -6  -7   12.50    7.30
  -5   6   6   11.70    9.90
  -5   6   6    9.00   13.70
   5  -6  -6   27.00    7.70
  -5  -6   6   26.60   11.50
   5  -6  -6   14.10    9.80
  -5  -6   6   17.20    8.50
  -5   6   5    9.40   10.20
  -5   6   5   18.20    9.90
   5  -6  -5    8.30    6.60
   5  -6  -5    4.00    5.20
  -5  -6   5   30.70   11.80
   5  -6  -5   20.90    9.50
  -5  -6   5   14.80    7.60
  -5   6   4   49.50   14.50
  -5   6   4   20.10   12.60
   5  -6  -4   34.80   14.60
   5  -6  -4   30.80   11.20
  -5  -6   4   85.29   19.00
  -5   6   3   13.60    9.00
   5   6  -3    7.50    8.20
  -5   6   3   21.80    9.60
   5  -6  -3   21.50    9.20
   5  -6  -3   27.10   13.10
  -5  -6   3   20.00   10.60
   5  -6  -3   10.60    8.60
  -5  -6   3   24.10    8.10
   5   6  -2   30.80   11.40
  -5   6   2   26.50   10.10
   5   6  -2   32.00    7.60
   5  -6  -2   23.00    9.70
   5  -6  -2   12.10    8.90
   5  -6  -2   32.00   10.20
  -5  -6   2   13.00    7.80
  -5  -6   2   25.50    7.40
   5   6  -1  -10.50    4.80
  -5   6   1    3.80    6.90
   5   6  -1    1.80    3.50
  -5   6   1    4.90    6.10
   5  -6  -1   -5.80    7.40
   5  -6  -1    7.00    6.70
  -5  -6   1   -0.70    3.80
  -5  -6   1    2.40    6.30
   5  -6  -1   -0.40    5.70
   5   6   0   84.99   21.20
  -5   6   0  110.69   16.90
   5   6   0  115.29   11.70
  -5   6   0   78.59   19.30
  -5  -6   0   75.89   10.90
  -5  -6   0  100.89   15.10
   5  -6   0   95.89   22.10
   5   6   1   14.00    4.60
  -5   6  -1   -0.50    6.70
  -5   6  -1    4.00    5.70
   5   6   1    3.80    6.80
  -5  -6  -1    1.00    4.50
   5  -6   1   18.50   10.20
  -5   6  -2    8.10    6.90
  -5   6  -2    0.30    9.60
   5   6   2   -0.50    7.40
   5   6   2    0.20    3.90
  -5  -6  -2   14.60    6.20
   5  -6   2   -6.60    6.30
  -5   6  -3   56.79   13.30
   5   6   3   65.49   11.00
   5   6   3   64.29   19.60
   5  -6   3   88.89   21.70
  -5  -6  -3   91.89   12.00
   5   6   4    2.30    9.90
   5   6   4   -5.00    4.50
  -5   6  -4   -7.30    4.00
  -5  -6  -4    9.70    3.80
  -5   6  -5  100.99   12.60
   5   6   5   78.19   20.70
   5   6   5   75.89   11.50
   5  -6   5   79.19   21.30
  -5   6  -6   12.80    5.40
   5   6   6   -2.30    6.40
   5   6   6    5.60    7.00
   5  -6   6    8.30    8.40
   5   6   7   31.80   12.20
   5   6   7   27.60   10.30
  -5   6  -7   21.60    4.00
   5  -6   7   22.20   12.90
   5   6   8   22.10   12.30
   5   6   8   16.40   11.00
   5  -6   8   33.80   15.70
   5   6   9  -11.50    7.80
   5   6   9   15.80   10.30
   5  -6   9   -3.80   10.00
   5   6  10   -6.70    9.20
   5   6  10   22.70   15.70
   5  -6  10    4.00    9.90
   5   6  11   -1.50   11.50
  -5   7  12   15.40   15.60
  -5  -7  12   31.40   17.40
  -5  -7  11  -13.30   10.30
  -5   7  10   19.20   11.50
  -5  -7  10    1.40   14.00
  -5   7   9   13.60   13.50
  -5  -7   9  -15.80    8.70
  -5   7   8   -1.80    5.80
   5  -7  -8   23.00   11.60
  -5  -7   8   -7.00    5.90
  -5   7   7   -5.80   10.60
  -5  -7   7   19.70    8.50
   5  -7  -7    8.40   10.00
   5  -7  -7   -3.10    3.90
   5  -7  -7   -1.80    4.20
   5   7  -6   18.00   11.40
  -5   7   6   17.70   14.20
   5  -7  -6    8.00    6.40
   5  -7  -6   38.70   16.80
   5  -7  -6   10.90    5.60
  -5  -7   6    8.00    9.70
  -5   7   5   -8.00    6.20
   5  -7  -5    1.50    6.80
  -5  -7   5    1.30    7.00
   5  -7  -5    9.90    7.70
   5   7  -4    4.20    9.80
  -5   7   4    6.70    9.70
   5  -7  -4   -3.70    6.80
  -5  -7   4   -8.40    9.90
   5  -7  -4    0.70    9.70
  -5  -7   4   -1.60    7.20
   5   7  -3   13.90   10.50
  -5   7   3    2.70    7.90
   5  -7  -3   15.70   13.10
  -5  -7   3   -1.50    8.70
   5  -7  -3    0.30    7.30
   5   7  -2   39.90    9.80
  -5   7   2   52.19   15.40
   5   7  -2   15.10   11.90
   5  -7  -2   74.89   34.00
   5  -7  -2   53.19   14.60
  -5  -7   2   42.50   12.90
  -5  -7   2   50.39   11.40
   5   7  -1   11.10    9.00
  -5   7   1   -0.60    8.10
   5  -7  -1   -3.40    6.40
  -5  -7   1   -7.30    6.40
   5  -7  -1   -5.00    7.10
  -5   7   0   14.90    9.70
   5   7   0   24.70    6.90
   5   7   0   41.00   15.00
   5  -7   0   19.70    8.60
   5  -7   0   27.70   13.80
  -5  -7   0   28.70   10.50
  -5  -7   0   32.10    8.00
  -5   7  -1   18.30    9.90
   5   7   1   32.10    8.00
   5   7   1   26.70   12.40
  -5  -7  -1   31.50    8.70
   5  -7   1   30.50   14.20
  -5   7  -2    9.60    9.80
   5   7   2  -11.00    8.00
   5   7   2   21.50    6.20
   5  -7   2   18.70   13.90
  -5   7  -3   37.30   13.70
   5   7   3   64.19   19.10
  -5  -7  -3   59.09   10.30
   5  -7   3   78.89   21.80
   5   7   4   15.40   10.50
   5   7   4   -0.10    6.00
  -5   7  -4   17.60    8.30
   5  -7   4    8.90    5.40
  -5   7  -5   -1.90    6.30
   5   7   5    5.60    6.60
   5   7   5    7.50    9.80
   5  -7   5    6.00   10.40
   5   7   6   16.40   12.30
   5   7   6   32.10   10.20
  -5   7  -6   23.10    8.40
   5  -7   6   34.70   14.70
  -5   7  -7   -0.90    4.70
   5   7   7   12.50    9.40
   5   7   7  -11.40    9.80
  -5   7  -7   -7.30    5.50
   5  -7   7   -3.60   13.90
   5   7   8   -3.80   14.10
   5   7   8    5.40   12.60
   5  -7   8   12.10   16.30
   5   7   9    4.20   14.00
   5  -7   9   12.20   14.10
   5   8  -9    7.70   10.90
  -5   8   9   20.60   14.60
  -5  -8   9    2.40   13.40
  -5   8   8    2.50   11.90
   5   8  -8    4.50   10.40
  -5  -8   8    5.20   12.30
   5  -8  -8   13.60   14.40
  -5   8   7    2.50   10.00
   5   8  -7   10.20   11.10
   5  -8  -7    1.40    2.90
  -5  -8   7   -1.90    9.60
   5  -8  -7   -1.40    3.20
   5  -8  -7   -0.30   12.50
   5   8  -6  -10.30    9.30
  -5   8   6    0.40   14.70
   5  -8  -6    1.40    6.40
   5  -8  -6   15.30   12.20
   5  -8  -6    2.00    6.00
  -5  -8   6   14.40    9.30
  -5   8   5    1.50    9.80
   5   8  -5    4.70    9.90
   5  -8  -5   -5.60    7.70
   5  -8  -5   -9.10   13.20
   5  -8  -5    9.50    9.60
   5   8  -4   -6.70    8.30
  -5   8   4  -11.20    9.70
   5  -8  -4   14.90   10.40
   5  -8  -4   -9.20    8.60
  -5  -8   4    0.70    6.80
   5  -8  -4   19.60   12.30
  -5   8   3   -6.60    7.60
   5   8  -3  -10.40   10.80
  -5  -8   3   -0.80    7.30
   5  -8  -3  -18.70    9.90
  -5  -8   3   -3.10    9.10
   5  -8  -3   -6.00    6.90
   5  -8  -3   15.10   11.00
  -5   8   2   69.89   21.00
   5   8  -2   66.69   12.70
   5   8  -2   76.59   23.30
   5  -8  -2  136.99   28.50
   5  -8  -2   66.89   16.90
  -5  -8   2   74.99   14.50
  -5  -8   2   55.69   17.20
   5  -8  -2   72.99   19.80
   5   8  -1   -0.80    9.20
  -5   8   1   14.50   11.50
   5   8  -1   16.50    7.70
   5  -8  -1   19.70   14.30
  -5  -8   1   10.00   10.90
   5  -8  -1   22.70   14.00
   5  -8  -1  -11.90    8.90
  -5   8   0   38.80   16.80
   5   8   0   47.00   17.00
   5   8   0   49.10   11.10
   5  -8   0   42.20   17.40
  -5  -8   0   18.30    9.90
   5  -8   0   24.70   16.60
   5  -8   0   61.49   18.50
  -5  -8   0   39.50   13.50
  -5   8  -1   -5.20   11.00
   5   8   1   13.20    6.20
   5  -8   1   11.10   12.50
  -5  -8  -1   14.80    9.90
   5   8   2   19.40    6.90
   5   8   2    0.70   12.00
  -5   8  -2   13.30   12.00
   5  -8   2  -11.90   11.40
  -5  -8  -2    1.10    7.50
  -5   8  -3   -7.60    8.20
   5   8   3    5.10    4.60
   5   8   3   -8.00   10.80
  -5  -8  -3   16.30    6.50
   5  -8   3   -9.70   14.00
   5   8   4   -3.60    7.80
  -5   8  -4   20.70    9.20
   5   8   4   -2.30    6.90
   5  -8   4  -15.50   10.00
   5   8   5   26.50   10.40
   5   8   5   11.90   12.10
  -5   8  -5    8.50    9.60
   5  -8   5    9.40   13.60
  -5   8  -6    5.10    8.60
   5   8   6   -8.20   12.70
   5   8   6   -3.60    9.70
  -5   9   2  -13.30   10.20
   5   9  -2  -12.30    9.40
   5  -9  -2   13.10   17.30
   5  -9  -2   30.50   17.50
   5  -9  -2  -17.70   12.30
   5   9  -1   19.30   21.20
   5   9  -1   24.40   12.00
  -5   9   1  -10.20   10.30
  -5  -9   1   -0.90   18.30
  -5  -9   1  -19.90    9.70
   5  -9  -1   -8.90   15.50
   5  -9  -1   16.80   15.70
   5  -9   0   44.60   16.70
   5  -9   0    3.20   12.90
  -6   0  18   35.60   17.00
  -6   0  17   -1.60    9.90
  -6   0  16   -7.10    8.50
   6   0 -14  227.78   30.80
  -6   0  14  287.37   32.40
  -6   0  14  340.07   35.00
   6   0 -14  242.28   30.10
  -6   0  13    6.60    8.90
   6   0 -13   -9.20    7.40
  -6   0  13   14.70    8.50
   6   0 -13    4.30    6.30
   6   0 -12  413.36   58.89
  -6   0  12  372.66   35.60
  -6   0  12  454.55   41.70
   6   0 -12  450.95   37.00
  -6   0  11    1.10    6.40
   6   0 -11   10.10    7.00
   6   0 -11    6.10    5.70
  -6   0  11   -0.20    4.90
   6   0 -10    3.90    5.50
   6   0 -10    7.00    5.50
  -6   0  10   16.50    6.50
  -6   0  10   -3.40    3.90
  -6   0   9    0.30    4.00
   6   0  -9    3.30    5.30
  -6   0   9    3.50    5.60
  -6   0   9   -2.70    3.60
   6   0  -9   -0.60    4.20
  -6   0   8  437.26   36.30
  -6   0   8  398.66   34.10
  -6   0   8  487.05   35.20
   6   0  -8  461.95   36.50
   6   0  -8  447.96   34.20
   6   0  -7    2.60    4.80
  -6   0   7   13.70    5.10
  -6   0   7   11.50    5.80
  -6   0   6   91.59   17.30
   6   0  -6   64.59   13.30
  -6   0   6   60.79   12.20
   6   0  -6   76.69   11.70
  -6   0   6   88.69   12.20
  -6   0   5   12.70    5.60
   6   0  -5    4.10    3.00
   6   0  -5    6.70    4.10
  -6   0   5   13.80    5.40
  -6   0   4   73.59   10.00
   6   0  -4   51.49   10.60
   6   0  -4   59.89    9.30
  -6   0   4   48.80   10.80
   6   0  -4   74.99   11.60
  -6   0   4   69.69   10.80
   6   0  -3    4.90    3.40
  -6   0   3    0.90    2.70
  -6   0   3    5.50    3.70
   6   0  -3    4.90    3.00
   6   0  -3    2.50    3.00
  -6   0   3    0.20    2.10
   6   0  -2  604.94   37.20
   6   0  -2  604.44   34.70
  -6   0   2  638.44   40.00
  -6   0   2  580.24   34.10
  -6   0   2  631.24   37.50
   6   0  -2  638.54   39.20
  -6   0   1   -0.10    1.10
  -6   0   1    1.30    2.70
   6   0  -1    2.70    2.40
   6   0  -1    0.60    2.90
   6   0  -1    3.60    3.00
   6   0   0 1791.52   88.09
   6   0   0 1764.32   82.79
  -6   0   0 1792.22   88.39
  -6   0   0 1829.72   81.79
   6   0   0 1735.23   80.99
  -6   0  -1    1.70    2.20
   6   0   1    2.90    3.60
   6   0   1    8.30    4.20
   6   0   1    9.90    3.80
  -6   0  -1    5.60    3.00
  -6   0  -2 2539.95  110.79
   6   0   2 2319.07  115.79
   6   0   2 2536.65  111.79
   6   0   3   11.10    6.30
  -6   0  -3    8.40    4.00
   6   0   3   17.60    5.90
  -6   0  -4  581.84   38.40
   6   0   4  574.94   37.30
   6   0   4  599.34   33.00
   6   0   4  534.65   40.00
   6   0   5    6.50    2.60
   6   0   5   -4.10    3.50
   6   0   6  213.38   17.10
   6   0   6  203.18   22.20
   6   0   6  208.48   23.90
   6   0   7   -0.20    2.40
   6   0   7   -0.50    3.10
   6   0   8  273.37   28.40
   6   0   8  239.88   20.30
   6   0   9   -4.40    5.60
   6   0   9   -2.00    3.70
   6   0  10  117.49   22.90
   6   0  10   84.79   12.60
   6   0  11    3.30    4.80
   6   0  11  -10.20    5.80
   6   0  12   32.40   10.70
   6   0  12   31.00   15.10
   6   0  13    4.50    8.10
   6   0  13    3.00    6.50
   6   0  14   35.20   11.00
   6   0  14   50.29   16.30
   6   0  15   -0.90    8.40
   6   0  15   10.10    7.60
  -6   1  18   20.40   12.70
  -6  -1  18   13.90   13.90
  -6   1  17    4.30   12.50
  -6  -1  17   -6.50    7.90
  -6   1  16   10.10   13.50
  -6   1  16  -10.60   12.10
  -6  -1  16   16.90   12.40
  -6   1  15    3.70    9.20
  -6   1  15    1.60    8.80
  -6  -1  15    8.70   11.10
   6   1 -14   47.70   15.10
   6   1 -14   71.59   17.40
  -6   1  14   92.59   21.00
  -6   1  14   67.59   20.60
  -6  -1  14   66.49   19.70
   6  -1 -14  107.09   16.30
  -6   1  13    9.50    7.70
  -6   1  13    5.00    7.40
   6   1 -13   14.60    8.90
   6   1 -13    9.00   10.20
  -6  -1  13   -5.10    8.40
   6  -1 -13   14.10    8.10
   6  -1 -13  -13.20    8.20
  -6  -1  13    1.30    8.20
  -6   1  12   31.40    9.60
  -6   1  12   23.20   10.60
  -6   1  12   15.20    9.90
   6   1 -12   36.20   12.80
   6   1 -12   11.80    9.60
  -6  -1  12   20.10   10.90
  -6  -1  12   11.20    9.00
   6  -1 -12    3.40    9.30
   6  -1 -12   15.40    7.20
  -6   1  11   78.79   19.20
  -6   1  11   56.29   16.40
   6   1 -11   72.79   15.90
   6   1 -11   60.39   16.10
  -6   1  11   57.19   13.40
   6  -1 -11   73.99   15.60
  -6  -1  11   81.39   18.20
   6  -1 -11   63.69   16.20
  -6  -1  11   65.89   15.90
  -6   1  10  163.08   19.30
  -6   1  10  148.29   21.80
   6   1 -10  149.49   21.70
   6   1 -10  185.58   22.30
  -6   1  10  177.68   23.50
   6  -1 -10  154.88   18.60
  -6  -1  10  165.08   22.70
  -6  -1  10  179.18   22.90
   6  -1 -10  162.78   21.20
  -6   1   9    4.90    6.00
  -6   1   9   -3.10    1.80
   6   1  -9    7.80    5.50
  -6   1   9    1.40    5.30
   6   1  -9    4.10    4.10
   6  -1  -9    1.50    3.80
  -6  -1   9   11.30    6.10
  -6  -1   9    1.90    4.40
   6  -1  -9    2.30    4.00
  -6   1   8  266.67   24.50
  -6   1   8  265.67   27.50
   6   1  -8  248.28   25.80
   6   1  -8  299.77   27.80
  -6   1   8  296.37   28.00
  -6  -1   8  258.67   26.30
  -6  -1   8  247.78   25.70
   6  -1  -8  283.27   25.00
   6  -1  -8  255.37   27.10
  -6   1   7   12.40    6.20
  -6   1   7   26.90    8.10
   6   1  -7   27.50    9.00
  -6   1   7   30.50    9.50
   6   1  -7   27.40    9.60
   6  -1  -7   33.30    9.00
  -6  -1   7   38.30   11.00
   6  -1  -7   34.80   10.20
  -6  -1   7   17.30    7.40
  -6   1   6 1247.48   67.59
   6   1  -6 1166.68   66.79
  -6   1   6 1263.57   75.19
  -6   1   6 1195.48   67.99
   6   1  -6 1211.28   68.09
  -6  -1   6 1116.39   65.29
   6  -1  -6 1247.68   68.09
   6  -1  -6 1198.08   63.99
  -6   1   5  307.07   27.20
  -6   1   5  323.27   26.80
   6   1  -5  355.56   28.00
  -6   1   5  327.67   26.30
   6   1  -5  321.67   27.30
  -6  -1   5  325.47   27.20
  -6  -1   5  329.27   24.50
   6  -1  -5  336.17   27.40
  -6  -1   5  353.06   28.30
   6  -1  -5  321.97   25.80
   6  -1  -5  337.57   27.60
  -6   1   4   36.20    8.90
  -6   1   4   35.10    9.40
   6   1  -4   28.30   10.30
   6   1  -4   36.30    9.30
  -6   1   4   24.70    7.70
   6  -1  -4   38.30    9.30
  -6  -1   4   45.10    6.90
   6  -1  -4   36.50    8.80
   6  -1  -4   39.20   10.40
  -6  -1   4   43.40   12.30
  -6   1   3  993.80   57.19
  -6   1   3  953.70   54.79
   6   1  -3 1149.98   58.09
   6   1  -3 1085.69   58.19
  -6   1   3 1007.10   56.19
  -6  -1   3 1092.39   50.59
   6  -1  -3 1034.30   56.09
   6  -1  -3  968.50   55.19
  -6  -1   3 1069.59   57.19
   6  -1  -3 1026.50   56.49
   6   1  -2  978.20   43.00
   6   1  -2  979.40   51.19
  -6   1   2  885.01   49.20
  -6   1   2  852.61   50.89
  -6   1   2  850.71   47.90
   6   1  -2  944.71   50.59
  -6  -1   2  916.81   42.40
  -6  -1   2  946.51   51.29
   6  -1  -2  798.02   47.00
   6  -1  -2  738.63   48.30
   6  -1  -2  797.42   47.70
  -6   1   1  472.65   32.40
  -6   1   1  481.75   30.90
   6   1  -1  579.04   27.60
  -6   1   1  457.25   34.60
  -6  -1   1  580.04   27.30
  -6  -1   1  612.64   36.40
   6  -1  -1  483.65   30.70
   6  -1  -1  506.45   33.20
   6  -1  -1  466.95   34.50
  -6   1   0  385.86   29.40
   6   1   0  330.47   26.50
  -6   1   0  404.06   27.50
   6   1   0  346.77   20.60
  -6   1   0  385.86   24.40
  -6  -1   0  331.97   20.10
   6  -1   0  383.06   27.00
  -6  -1   0  355.26   27.60
   6  -1   0  401.66   24.20
   6  -1   0  423.56   30.70
  -6   1  -1  130.89   14.20
   6   1   1  147.69   15.90
   6   1   1  151.98   11.70
   6  -1   1  100.79   14.90
   6  -1   1  101.79   13.50
   6  -1   1  108.09   10.90
  -6  -1  -1  143.89   11.40
  -6  -1  -1  168.68   17.00
  -6   1  -2   48.80   11.30
   6   1   2   69.49    8.40
   6   1   2   56.49   11.60
   6  -1   2   45.70   11.30
  -6  -1  -2   66.99    8.10
   6  -1   2   54.39    6.70
   6  -1   2   52.89   11.40
  -6  -1  -2   66.99   10.20
   6   1   3  772.52   39.70
  -6   1  -3  652.03   42.30
   6   1   3  767.32   44.50
   6  -1   3  646.04   43.10
   6  -1   3  627.14   33.10
   6   1   4   76.99   10.70
  -6   1  -4   64.89   13.20
   6   1   4   76.99   11.00
   6   1   4   72.69   11.60
   6  -1   4   76.49    7.10
   6  -1   4   74.89    7.00
   6  -1   4   82.09   12.80
   6  -1   4   78.19   16.10
  -6   1  -5  256.87   25.50
   6   1   5  270.07   22.60
   6   1   5  295.67   26.10
   6   1   5  231.98   21.50
   6  -1   5  279.77   15.40
   6  -1   5  267.37   15.40
   6  -1   5  245.48   24.70
   6   1   6   63.29   13.00
  -6   1  -6   64.79   14.80
   6   1   6   67.19   14.70
   6   1   6   70.39   10.60
   6  -1   6   66.49    6.40
   6  -1   6   70.29   15.70
   6   1   7  242.88   22.30
   6   1   7  231.78   23.90
   6   1   7  237.48   25.50
   6  -1   7  240.28   14.70
   6  -1   7  248.48   27.00
   6   1   8    9.80    5.80
   6   1   8    3.10    5.30
   6  -1   8    6.70    2.80
   6  -1   8   10.00    6.80
   6   1   9   57.79   12.40
   6   1   9   33.10   11.30
   6   1   9   44.50   12.20
   6  -1   9   46.20    6.10
   6  -1   9   29.50   12.10
   6   1  10   45.10   13.60
   6   1  10   17.70    8.80
   6   1  10   20.10    9.90
   6  -1  10   36.40   14.80
   6  -1  10   29.80    5.90
   6   1  11    7.70    8.70
   6   1  11    9.40    8.10
   6   1  11   25.00    8.90
   6  -1  11   11.30    4.40
   6  -1  11   16.90   11.40
   6   1  12   21.50    9.80
   6   1  12   22.00    9.60
   6   1  12   15.10   10.00
   6  -1  12    0.80    6.50
   6  -1  12   19.10    5.50
   6   1  13   17.10   13.00
   6   1  13   50.79   13.90
   6   1  13   28.70   14.70
   6   1  13   35.90   13.40
   6  -1  13   22.10   14.80
   6  -1  13   34.20    7.00
   6   1  14   -7.00    9.10
   6   1  14   12.10    8.20
   6   1  14    8.00   11.00
   6  -1  14   -5.00   11.60
   6  -1  14    1.30    4.30
   6   1  15    0.30   11.90
   6   1  15   21.40   12.40
   6   1  15  -17.70    9.70
   6  -1  15   -2.70    3.70
   6  -1  15  -30.90   13.20
  -6   2  18  -13.40   10.90
  -6  -2  18   -1.70   14.30
  -6   2  17    8.80   12.20
  -6   2  17   -9.60   12.20
  -6  -2  17   -0.60   11.30
  -6   2  16   -1.40   12.10
  -6   2  16    3.90   11.60
  -6  -2  16  -19.80    9.10
  -6   2  15    4.90    7.10
   6   2 -15    4.60   12.90
  -6   2  15    3.30    9.00
  -6  -2  15   12.00    8.90
  -6   2  14   -1.50   10.40
   6   2 -14   -2.90    8.70
  -6   2  14  -11.10    7.80
   6  -2 -14    3.50    7.10
  -6  -2  14    3.50    8.30
   6   2 -13   21.60   11.30
  -6   2  13   21.90   10.30
   6   2 -13   35.40   15.20
  -6   2  13   30.30   13.80
   6  -2 -13   28.50   10.70
  -6  -2  13   41.40   12.50
   6   2 -12    7.60    8.10
   6   2 -12   -0.90    7.40
  -6   2  12    9.10    6.20
  -6   2  12   16.10    8.70
   6  -2 -12    5.50    4.50
  -6  -2  12    9.70    9.30
  -6  -2  12    2.60    6.40
   6   2 -11  134.09   21.10
  -6   2  11  116.19   23.50
  -6   2  11  148.49   18.00
  -6   2  11  126.49   24.50
   6   2 -11  142.39   19.90
  -6  -2  11  113.39   18.00
   6  -2 -11  124.49   16.20
   6  -2 -11  120.89   23.30
  -6  -2  11  125.49   19.50
  -6   2  10   -4.10    5.10
  -6   2  10    0.80    4.60
   6   2 -10   -0.80    3.50
   6   2 -10   -0.90    6.00
  -6  -2  10   14.20    9.10
   6  -2 -10   17.90    8.30
  -6  -2  10   -2.40    4.80
   6  -2 -10    5.80    4.80
  -6   2   9    8.90    5.80
   6   2  -9   -6.10    3.50
   6   2  -9   12.20    6.50
  -6   2   9    6.30    6.90
  -6   2   9   -1.80    3.40
  -6  -2   9    2.90    4.10
   6  -2  -9   12.80    7.70
   6  -2  -9    1.30    3.80
   6   2  -8   26.70    8.90
   6   2  -8   26.30   10.60
  -6   2   8   29.20    9.90
  -6   2   8   38.60    8.90
  -6   2   8   31.50   11.00
   6  -2  -8   30.80   10.60
  -6  -2   8   31.90   10.30
   6  -2  -8   26.40    7.30
  -6   2   7  108.19   16.90
   6   2  -7  148.99   19.00
   6   2  -7  116.09   16.80
  -6   2   7  106.09   16.60
  -6   2   7   99.99   14.80
   6  -2  -7  100.39   13.50
   6  -2  -7   94.49   18.00
  -6  -2   7  115.89   17.90
  -6   2   6 1005.70   56.59
  -6   2   6  997.70   60.59
   6   2  -6  970.10   58.69
  -6   2   6  987.30   59.89
   6   2  -6 1001.20   59.49
   6  -2  -6  965.10   59.99
   6  -2  -6  965.80   59.39
   6  -2  -6 1004.80   54.69
  -6  -2   6  956.10   58.79
   6   2  -5    3.90    3.60
  -6   2   5    7.60    4.90
  -6   2   5   17.30    7.20
  -6   2   5   15.90    6.60
   6   2  -5   -0.90    4.20
   6  -2  -5   13.00    5.70
   6  -2  -5   12.80    6.60
   6  -2  -5   10.40    6.40
  -6  -2   5    7.70    4.40
  -6   2   4 2583.24  119.89
  -6   2   4 2582.54  120.99
   6   2  -4 2475.05  120.89
  -6   2   4 2584.54  121.69
   6   2  -4 2662.83  120.99
   6  -2  -4 2605.94  120.49
  -6  -2   4 2616.44  120.79
   6  -2  -4 2598.94  118.59
   6  -2  -4 2303.27  134.49
  -6   2   3 1080.69   57.59
  -6   2   3 1053.19   58.39
  -6   2   3 1025.00   58.59
   6   2  -3  966.80   56.49
  -6  -2   3  944.31   55.89
  -6  -2   3  918.01   46.90
   6  -2  -3 1071.79   56.89
   6  -2  -3 1047.60   59.09
   6  -2  -3 1099.29   57.79
  -6   2   2  469.35   33.40
  -6   2   2  457.05   31.10
  -6   2   2  482.15   33.60
   6   2  -2  417.66   30.90
   6  -2  -2  500.95   34.80
   6  -2  -2  458.85   33.20
  -6  -2   2  407.56   30.80
   6  -2  -2  490.95   31.10
  -6  -2   2  415.86   21.40
  -6   2   1  585.94   38.60
   6   2  -1  559.64   35.80
  -6   2   1  571.14   34.30
   6  -2  -1  556.84   38.20
  -6  -2   1  559.64   36.60
   6  -2  -1  547.45   33.50
   6  -2  -1  552.74   38.70
  -6   2   0  932.21   56.29
   6   2   0 1146.99   55.99
  -6   2   0  882.41   49.80
  -6  -2   0 1116.79   56.89
   6  -2   0  943.31   57.09
   6  -2   0 1081.79   60.99
   6  -2   0  960.90   49.99
   6   2   1   11.90    5.30
  -6   2  -1    4.50    3.30
   6   2   1   11.10    2.50
  -6   2  -1    9.20    5.00
   6  -2   1   12.30    6.70
   6  -2   1    7.20    5.80
   6  -2   1   11.80    3.60
  -6  -2  -1   15.10    5.60
  -6   2  -2  402.86   22.80
  -6   2  -2  388.66   31.10
   6   2   2  429.96   29.60
   6   2   2  417.16   22.80
   6  -2   2  451.45   34.00
   6  -2   2  401.86   34.40
   6  -2   2  419.86   22.90
  -6  -2  -2  442.86   30.70
   6   2   3  823.72   59.09
   6   2   3  839.22   42.40
   6   2   3  854.01   48.20
  -6   2  -3  917.11   54.09
   6  -2   3  820.62   36.70
   6  -2   3  893.31   54.09
  -6  -2  -3  758.42   47.00
   6   2   4   51.59   11.10
   6   2   4   64.29    9.00
   6   2   4   54.59   12.60
  -6   2  -4   83.79   16.10
   6  -2   4   70.59   15.70
   6   2   5  361.76   30.10
   6   2   5  357.36   26.80
  -6   2  -5  347.67   32.00
   6   2   5  397.76   29.70
   6  -2   5  363.96   32.90
   6   2   6   16.90    6.40
   6   2   6    8.60    6.70
  -6   2  -6   35.20   10.90
   6  -2   6   21.10    9.00
   6   2   7   52.39   12.30
   6   2   7   68.29   14.30
  -6   2  -7   33.60   12.30
   6   2   7   50.29   12.50
   6  -2   7   57.39   15.30
   6   2   8  128.09   18.10
   6   2   8  123.49   17.60
   6  -2   8  102.69   21.20
   6   2   9   17.10    8.40
   6   2   9   15.70    6.40
   6   2   9    3.10    5.70
   6  -2   9    6.70    7.40
   6   2  10   14.00    7.80
   6   2  10    8.70    8.20
   6   2  10   18.50   10.10
   6  -2  10   -0.30    5.60
   6   2  11   95.39   20.50
   6   2  11   77.49   17.10
   6   2  11   79.49   18.40
   6  -2  11   71.39   20.00
   6   2  12   -2.90    7.50
   6   2  12    3.30    8.90
   6   2  12   -3.70    8.20
   6   2  12   -2.20    7.60
   6  -2  12  -10.20    9.60
   6   2  13    6.90    8.80
   6   2  13    1.30   10.00
   6   2  13    6.50    8.80
   6   2  13   -0.40    8.40
   6  -2  13   21.00   11.20
   6   2  14    3.80   11.50
   6   2  14    3.40   11.50
   6   2  14   -8.40    9.90
   6   2  14    3.40   10.50
   6  -2  14   45.50   18.60
   6   2  15   11.10   14.40
   6   2  15    1.20   13.50
   6  -2  15  -11.30   11.10
  -6   3  17    2.60   12.60
  -6   3  17   29.90   16.50
  -6  -3  17  -18.20    8.70
  -6   3  16   -3.60   11.30
  -6  -3  16    3.20   10.60
  -6   3  15    3.60    8.00
  -6  -3  15   -1.30    9.50
   6   3 -14  -12.10    9.20
  -6   3  14   11.30    8.20
  -6   3  14    8.40    9.50
  -6   3  13   45.80   16.80
  -6   3  13   40.50   12.20
   6   3 -13   47.80   16.30
   6  -3 -13   63.29   13.60
   6   3 -12    0.80    6.10
   6   3 -12    2.70    9.90
  -6   3  12    3.00    9.80
   6  -3 -12   -5.50    4.50
  -6  -3  12   -3.00    6.00
   6   3 -11  557.64   45.90
  -6   3  11  583.94   40.30
  -6   3  11  634.54   53.39
  -6   3  11  579.64   54.79
   6   3 -11  626.34   51.39
   6  -3 -11  594.94   51.99
  -6  -3  11  522.25   50.79
  -6  -3  11  595.14   47.30
   6  -3 -11  589.74   38.70
  -6   3  10  336.17   36.20
  -6   3  10  351.56   37.80
  -6   3  10  359.16   30.00
   6   3 -10  327.97   35.40
   6   3 -10  341.67   33.70
  -6  -3  10  349.57   35.80
  -6  -3  10  341.27   32.80
   6  -3 -10  337.17   36.20
   6  -3 -10  390.86   28.20
   6   3  -9    4.20    6.70
  -6   3   9    8.60    6.30
   6   3  -9    9.10    6.70
  -6  -3   9   14.50    7.30
   6  -3  -9    5.60    6.10
  -6  -3   9   -4.10    7.00
   6  -3  -9    2.20    3.70
  -6   3   8   90.89   20.20
   6   3  -8  111.79   20.90
   6   3  -8  108.89   17.00
  -6   3   8   84.89   19.00
  -6   3   8   87.49   12.80
   6  -3  -8   93.29   13.00
   6  -3  -8  102.19   20.20
  -6  -3   8  115.49   15.80
  -6  -3   8  115.29   22.00
   6   3  -7   77.09   16.90
  -6   3   7  153.68   20.80
  -6   3   7  132.39   18.90
   6   3  -7   75.69   16.90
  -6   3   7  121.19   14.90
  -6  -3   7  105.59   20.10
   6  -3  -7  117.89   14.10
   6  -3  -7  129.69   19.10
   6  -3  -7  119.09   22.30
   6   3  -6  273.87   26.90
  -6   3   6  276.57   28.90
   6   3  -6  267.87   27.40
  -6   3   6  243.98   24.00
  -6   3   6  295.17   29.40
   6  -3  -6  295.77   30.00
   6  -3  -6  326.87   25.20
   6  -3  -6  299.17   29.20
  -6  -3   6  293.97   23.80
  -6  -3   6  302.97   30.10
   6   3  -5    6.20    5.90
   6   3  -5   10.10    5.90
  -6   3   5    2.40    3.40
  -6   3   5    5.60    5.50
  -6   3   5    7.00    4.50
  -6  -3   5   -0.50    2.80
   6  -3  -5    0.40    2.70
   6  -3  -5   -3.80    4.90
  -6  -3   5    6.20    3.90
   6  -3  -5    1.60    3.80
  -6   3   4   60.09   12.20
  -6   3   4   71.99   14.50
   6   3  -4   43.00   11.40
  -6   3   4   51.79   12.70
  -6  -3   4   39.10    7.60
   6  -3  -4   53.69   14.00
   6  -3  -4   51.89   11.90
   6  -3  -4   76.79   14.60
  -6  -3   4   44.10   11.30
  -6   3   3  317.67   27.30
  -6   3   3  309.37   29.10
   6  -3  -3  298.07   26.50
   6  -3  -3  320.77   29.20
  -6  -3   3  335.67   18.80
  -6  -3   3  292.77   26.30
   6  -3  -3  338.87   28.00
   6   3  -2   92.49   12.90
  -6   3   2   99.29   18.00
  -6   3   2  119.99   14.80
  -6  -3   2   93.59    5.90
   6  -3  -2  102.09   14.30
  -6  -3   2   87.89    5.80
  -6  -3   2  108.59   14.20
   6  -3  -2  104.49   15.60
   6  -3  -2  121.49   15.30
   6   3  -1   -0.70    3.20
  -6   3   1    9.40    6.10
  -6   3   1   11.20    4.80
   6  -3  -1    7.60    6.10
   6  -3  -1   -0.30    3.10
  -6  -3   1    2.60    3.80
   6  -3  -1    7.70    3.90
  -6   3   0   43.30    9.50
   6   3   0   83.49   11.20
  -6   3   0   49.60   12.60
   6  -3   0   56.19   13.60
   6  -3   0   35.50   11.50
  -6  -3   0   71.69   11.00
   6  -3   0   58.09    8.30
  -6   3  -1    4.70    2.80
  -6   3  -1   -3.00    3.70
   6   3   1    1.90    2.80
   6  -3   1    0.70    2.00
  -6  -3  -1   -4.00    2.80
   6  -3   1    1.10    2.80
  -6   3  -2   17.30    4.50
   6   3   2   14.10    3.10
  -6   3  -2   20.30    7.80
   6   3   2   14.10    4.40
   6   3   2   20.30    3.00
  -6  -3  -2   21.60    7.30
   6  -3   2   21.80    4.90
   6  -3   2   21.60    8.20
  -6   3  -3  148.99   10.30
   6   3   3  148.09   19.30
   6   3   3  133.79   11.40
  -6   3  -3  155.28   20.10
   6   3   3  134.19   11.60
   6   3   3  129.39   14.40
   6  -3   3  144.29   19.60
  -6  -3  -3  142.89   15.90
   6  -3   3  162.08   10.50
   6   3   4    8.30    4.10
   6   3   4   -6.80    3.90
   6   3   4    4.70    3.10
  -6   3  -4    4.80    4.40
   6  -3   4   -3.20    2.60
   6   3   5  331.57   24.80
   6   3   5  369.16   33.10
   6   3   5  388.16   26.30
  -6   3  -5  332.97   32.40
   6  -3   5  318.77   33.30
   6   3   6  107.79   13.60
   6   3   6   81.59   18.10
   6   3   6   89.69   12.00
  -6   3  -6   40.20   17.30
  -6   3  -7  147.79   23.70
   6   3   7  219.38   19.80
   6   3   7  244.68   26.40
   6   3   7  240.28   23.20
   6  -3   7  172.88   25.70
   6   3   8   -5.20    4.50
   6   3   8   -0.40    4.20
  -6   3  -8   10.90    8.50
   6   3   8    4.30    5.10
   6  -3   8    3.10    6.90
   6   3   9   23.70   10.90
   6   3   9   29.30    8.80
   6   3   9   25.90    9.40
   6  -3   9   29.30   13.00
   6   3  10   -2.00    7.90
   6   3  10    5.20    6.00
   6   3  10    2.30    7.40
   6  -3  10   10.30    9.20
   6   3  11   24.60   13.60
   6   3  11   35.00   15.30
   6   3  11   41.40   13.90
   6   3  11   20.20    7.80
   6  -3  11   30.20   13.20
   6   3  12    5.20    6.50
   6   3  12    2.00   16.40
   6   3  12    1.30    6.60
   6  -3  12   10.80   12.90
   6   3  13    4.90   11.70
   6   3  13   -6.40    7.20
   6   3  13   26.50   10.40
   6   3  13    9.40   10.20
   6  -3  13   54.29   19.80
   6   3  14   12.90    8.80
   6   3  14    6.60   12.50
   6   3  14   11.80   10.10
   6   3  14   -7.10    8.30
   6  -3  14   -9.10   10.40
  -6   4  16    8.90    9.20
  -6   4  16   -0.90   11.00
  -6  -4  16   -8.00    7.40
  -6   4  15    4.60    8.50
  -6   4  15   -0.90    7.00
  -6  -4  15   18.60   11.80
   6   4 -14   34.50   13.80
  -6   4  14   15.60    8.20
  -6   4  14    4.10   10.20
  -6  -4  14   14.20   13.30
  -6   4  13   -0.60    6.60
  -6   4  13   14.60   11.10
   6   4 -13   24.40   14.00
  -6  -4  13   18.50    9.80
   6   4 -12  -14.60    7.70
  -6   4  12   -8.10    4.70
   6  -4 -12   -4.90    4.40
  -6  -4  12   -4.00    6.60
  -6   4  11   42.50   10.10
  -6   4  11   26.50   14.90
  -6  -4  11   18.80   10.20
   6  -4 -11   28.50    8.20
  -6   4  10    2.70    8.60
   6   4 -10   -1.60    5.40
   6   4 -10   11.70    9.00
  -6   4  10   -2.10    4.10
   6  -4 -10    2.10    4.50
  -6  -4  10    1.70    6.30
  -6   4   9  468.55   44.20
   6   4  -9  517.75   42.70
   6   4  -9  460.65   42.70
  -6   4   9  451.65   42.90
  -6   4   9  424.56   32.00
   6  -4  -9  470.95   44.20
   6  -4  -9  445.86   30.40
  -6  -4   9  454.85   42.90
  -6  -4   9  483.05   38.20
  -6   4   8   -0.50    7.00
   6   4  -8   26.10    9.20
  -6   4   8   10.00    4.40
   6   4  -8    7.20    8.40
  -6   4   8   21.80   10.20
  -6  -4   8   21.60    8.20
  -6  -4   8   32.90   11.60
   6  -4  -8   10.10    8.80
   6  -4  -8   15.40    7.30
   6  -4  -8   12.80    5.40
  -6   4   7  231.98   27.20
   6   4  -7  229.18   26.50
  -6   4   7  207.08   27.20
   6   4  -7  251.47   27.80
  -6  -4   7  249.38   28.60
  -6  -4   7  258.27   23.80
   6  -4  -7  219.28   27.00
   6  -4  -7  234.28   20.60
   6  -4  -7  203.88   27.40
  -6   4   6   75.89   17.50
  -6   4   6   42.00   12.60
   6   4  -6   49.70   12.70
   6   4  -6   29.90   11.50
  -6  -4   6   54.99   14.50
   6  -4  -6   61.59   11.70
   6  -4  -6   58.69   15.20
   6  -4  -6   68.29   17.20
  -6  -4   6   41.20    9.80
  -6   4   5  146.99   20.40
   6   4  -5  138.29   19.60
  -6   4   5  166.08   21.40
   6  -4  -5  154.98   17.60
  -6  -4   5  120.49   18.40
  -6  -4   5  149.59   14.90
   6  -4  -5  159.48   21.20
   6  -4  -5  175.68   22.90
  -6   4   4  315.77   29.50
   6   4  -4  293.57   27.70
  -6   4   4  262.57   29.20
   6  -4  -4  310.17   26.80
   6  -4  -4  273.07   29.80
   6  -4  -4  242.18   27.00
  -6  -4   4  280.37   20.30
  -6  -4   4  312.97   28.90
  -6   4   3  149.69   20.00
   6   4  -3  193.28   20.30
  -6   4   3  192.98   23.90
  -6  -4   3  171.18   13.00
   6  -4  -3  150.38   18.60
   6  -4  -3  154.08   21.20
  -6  -4   3  185.18   20.90
   6  -4  -3  160.88   19.80
  -6   4   2   59.99   14.90
   6   4  -2   63.39   13.10
  -6   4   2   44.50   11.80
   6  -4  -2   34.20   11.90
  -6  -4   2   58.19    5.30
  -6  -4   2   55.19   11.80
   6  -4  -2   48.40   11.70
   6  -4  -2   73.89   15.50
  -6   4   1   56.79   12.50
  -6   4   1   75.09   16.50
   6  -4  -1   51.49   13.00
   6  -4  -1   45.30   12.60
   6  -4  -1   49.10   10.30
  -6   4   0   15.80    5.70
   6   4   0   15.70    5.60
  -6   4   0    7.70    7.00
   6  -4   0   14.90    7.00
  -6  -4   0   18.90    6.50
   6  -4   0    0.50    5.50
   6   4   1    3.10    6.00
  -6   4  -1   -3.40    2.80
   6   4   1    1.60    4.00
  -6   4  -1    4.10    5.60
   6  -4   1   -0.10    2.80
  -6  -4  -1    8.30    4.40
   6  -4   1    5.10    6.20
   6   4   2   49.10   14.40
  -6   4  -2   83.49   17.40
   6   4   2   48.10    5.10
  -6   4  -2   62.69    9.20
   6   4   2   54.09    8.50
  -6  -4  -2   79.59   12.10
   6  -4   2   74.19    9.60
   6  -4   2   60.29   15.40
   6   4   3   81.49   18.20
  -6   4  -3  151.98   20.50
   6   4   3   97.29    9.50
   6   4   3   95.29   11.60
  -6  -4  -3  117.89   13.70
   6  -4   3  132.59   20.50
  -6   4  -4   74.29    6.70
  -6   4  -4   59.49   20.20
   6   4   4   68.49    9.10
   6   4   4   70.69   16.70
   6   4   4   53.99    8.60
  -6  -4  -4   78.79   10.40
   6  -4   4   65.99   16.90
  -6   4  -5   59.69   17.20
   6   4   5   83.79   19.90
   6   4   5   88.39   10.30
   6   4   5   82.79   11.70
   6  -4   5   80.99   19.00
   6   4   6   -3.50    2.30
   6   4   6   -0.50    6.10
  -6   4  -6   -7.40    4.40
   6   4   6    5.20    4.20
   6  -4   6   -0.90    7.90
   6   4   7   -8.90    5.50
   6   4   7    4.60    3.30
   6   4   7    9.10    7.40
   6  -4   7   -1.90    4.20
   6   4   8    2.50    3.30
   6   4   8    2.40    6.10
   6   4   8   -6.40    2.70
   6  -4   8   -1.60    5.10
   6   4   9    2.60    8.30
   6   4   9    2.90    3.70
   6   4   9   -4.40    6.30
   6  -4   9    6.50    7.40
   6   4  10   15.80    4.50
   6   4  10   12.50   17.00
   6   4  10   14.40   10.60
   6   4  10    7.90    4.20
   6   4  10    6.90    6.50
   6  -4  10   15.60   11.50
   6   4  11    8.70    9.40
   6   4  11  -10.30    5.70
   6   4  11   -0.30    3.90
   6   4  11    7.10   11.80
   6   4  11    4.80    4.00
   6  -4  11   -1.00    9.70
   6   4  12   15.20   12.00
   6   4  12   24.00    6.70
   6   4  12   23.20    6.60
   6  -4  12   55.09   17.00
   6   4  13    1.30    4.90
   6   4  13   10.80    5.40
   6   4  13   -3.20   10.10
   6   4  13    6.50   12.80
   6  -4  13    5.20    7.80
  -6   5  15   12.60   12.70
  -6  -5  15   -7.80    7.40
  -6   5  14   12.30   15.30
  -6  -5  14    4.30   11.40
  -6   5  13    8.40   12.80
  -6  -5  13  -14.50    7.10
  -6   5  12    1.20   10.90
   6   5 -11    9.00   11.20
  -6   5  11   11.90    7.60
  -6  -5  11   12.50    8.60
   6  -5 -11   14.40    4.80
  -6   5  10   -3.20    6.40
   6   5 -10  -14.10    8.10
   6  -5 -10    1.20    4.10
  -6  -5  10   -4.00    6.40
  -6   5   9    1.80    7.50
   6   5  -9    4.50    9.10
   6  -5  -9   20.90    6.40
  -6  -5   9   22.90    9.40
  -6   5   8   -0.30    8.40
   6   5  -8   -1.40    8.20
  -6   5   8   11.40    7.00
   6   5  -8   -7.10    7.70
  -6  -5   8   -3.50    5.60
   6  -5  -8    5.10    8.10
   6  -5  -8    4.20    4.60
  -6  -5   8    9.80    5.80
  -6   5   7  105.89   22.10
  -6   5   7  104.59   22.40
   6   5  -7   83.89   19.50
   6  -5  -7   97.69   13.60
   6  -5  -7   91.09   19.80
   6  -5  -7   98.99   21.50
  -6  -5   7   56.59   13.70
  -6  -5   7   58.89   15.50
   6   5  -6   46.00   14.00
  -6   5   6   66.29   18.90
  -6   5   6   65.09   16.60
  -6  -5   6   28.30   11.40
   6  -5  -6   55.89   16.30
  -6  -5   6   46.10   11.80
   6  -5  -6   85.19   20.60
   6  -5  -6   62.49   11.90
   6   5  -5  189.68   23.60
  -6   5   5  245.48   27.70
  -6   5   5  191.18   25.80
   6  -5  -5  190.08   20.50
  -6  -5   5  189.18   24.30
  -6  -5   5  156.58   17.20
   6  -5  -5  159.98   23.90
   6   5  -4  375.36   33.00
  -6   5   4  364.96   45.30
  -6   5   4  382.56   36.00
   6  -5  -4  388.36   39.20
  -6  -5   4  371.06   33.70
  -6  -5   4  347.17   25.00
   6  -5  -4  335.27   33.40
   6  -5  -4  355.06   37.40
   6   5  -3    4.80    5.00
  -6   5   3    6.30    6.90
  -6   5   3    7.10    8.30
   6  -5  -3    3.30    5.50
   6  -5  -3   -4.60    6.80
   6  -5  -3    6.10    4.00
  -6  -5   3   11.30    4.20
  -6  -5   3   10.00    7.60
  -6   5   2  476.15   44.10
  -6   5   2  512.35   40.60
   6   5  -2  556.64   39.60
  -6  -5   2  580.14   40.50
   6  -5  -2  500.05   42.00
   6  -5  -2  512.25   40.20
  -6  -5   2  561.74   28.60
   6  -5  -2  537.45   46.10
   6   5  -1   17.50    7.40
  -6   5   1   25.10   11.70
  -6   5   1   23.30    9.60
  -6  -5   1   37.00    9.80
   6  -5  -1   27.30    9.70
  -6  -5   1   27.40    4.10
   6  -5  -1   23.80   11.60
   6  -5  -1   18.70    9.70
   6   5   0   49.30   14.90
  -6   5   0   26.50    9.40
   6   5   0   73.29   16.00
   6  -5   0   43.10   10.40
   6  -5   0   27.20   11.00
   6  -5   0   38.10   13.90
  -6  -5   0   71.39   14.30
  -6   5  -1  589.74   39.80
   6   5   1  575.74   27.00
   6   5   1  640.84   38.80
  -6   5  -1  603.24   47.90
   6   5   1  595.64   49.20
   6  -5   1  598.64   49.99
   6  -5   1  585.14   39.20
  -6  -5  -1  591.24   40.80
  -6   5  -2   93.69   11.90
   6   5   2   52.09   15.40
   6   5   2   42.20    9.70
   6   5   2   62.09    6.50
  -6   5  -2   83.09   17.90
   6  -5   2   57.39   15.60
  -6  -5  -2   71.19   11.20
   6   5   3   42.80    9.00
  -6   5  -3   43.70    9.30
   6   5   3   16.10   10.30
   6   5   3   49.80    7.00
  -6   5  -3   48.00   13.90
   6  -5   3   31.40   13.80
  -6  -5  -3   57.09   10.70
   6   5   4  161.68   14.40
  -6   5  -4  155.58   22.80
   6   5   4  155.18   24.10
   6   5   4  160.98   14.10
  -6   5  -4  176.08   14.90
   6  -5   4  215.98   28.50
  -6  -5  -4  153.98   15.80
   6   5   5   41.90   14.90
   6   5   5   43.60    6.90
  -6   5  -5   51.09    6.00
   6   5   5   36.60    8.70
   6  -5   5   42.20   14.40
   6   5   6   72.29   12.80
   6   5   6   90.19   30.50
   6   5   6   74.29    6.90
   6  -5   6  106.29   23.50
   6   5   7    6.80    8.90
   6   5   7   -1.40    6.10
   6  -5   7   21.00   13.10
   6   5   8    1.90   10.00
   6   5   8   -8.00    7.60
   6  -5   8    6.30    9.30
   6   5   9    5.30    8.90
   6   5   9  -16.70    7.80
   6  -5   9    6.80    8.80
   6   5  10    8.00   11.00
   6  -5  10    0.40   11.10
   6   5  11    1.30    8.00
   6   5  11    7.70   11.00
   6   5  11   -7.10   11.50
   6  -5  11   -1.10   12.40
   6   5  12   15.50   11.70
   6   5  12    9.60   12.00
   6  -5  12   15.20   15.40
  -6   6  14   14.00   16.30
  -6  -6  14   -1.50   12.80
  -6  -6  13   12.40   11.70
  -6   6  12    2.50   11.40
  -6  -6  12   24.10   12.90
  -6   6  11  -16.20   11.50
  -6  -6  11   -2.80    9.00
  -6   6  10   13.00   11.30
  -6  -6  10   28.10   12.00
  -6   6   9    0.10   10.20
   6  -6  -9   -3.20    3.00
  -6   6   8   18.50   10.20
   6   6  -8    3.00   10.80
  -6  -6   8    5.10    9.60
   6  -6  -8    4.70    4.80
   6  -6  -8    7.90   10.80
  -6   6   7    2.00    4.70
  -6  -6   7    2.80    6.20
   6  -6  -7   -1.50    6.60
   6  -6  -7   -0.80    5.00
  -6   6   6   33.60   15.10
   6  -6  -6   34.20    9.90
  -6  -6   6   39.80   12.20
  -6  -6   6   32.50    9.40
   6  -6  -6   33.20   15.10
  -6   6   5  114.19   24.70
  -6  -6   5  103.29   21.90
   6  -6  -5  122.89   25.30
   6  -6  -5   99.29   22.20
  -6  -6   5  104.29   15.60
   6   6  -4   58.29   15.50
  -6   6   4  106.19   24.40
  -6   6   4   92.29   20.90
   6  -6  -4  114.09   24.60
   6  -6  -4  112.89   23.50
  -6  -6   4   99.69   13.50
  -6  -6   4   97.09   23.50
   6  -6  -4  122.39   18.40
  -6   6   3  103.29   21.30
   6   6  -3   64.89   15.00
  -6   6   3  101.69   21.90
   6  -6  -3   86.89   19.80
   6  -6  -3   76.29   16.60
   6  -6  -3   71.19   19.40
  -6  -6   3   91.99   11.70
  -6  -6   3   98.19   18.60
  -6   6   2   -0.10    6.20
   6   6  -2    4.40    5.50
   6   6  -2    3.80    5.40
  -6   6   2    8.40    8.30
   6  -6  -2   -6.60    5.50
   6  -6  -2    3.10    6.90
  -6  -6   2   -0.10    7.10
  -6  -6   2   -0.30    4.00
   6  -6  -2   -0.20    5.90
  -6   6   1    2.20    7.40
   6   6  -1    1.30    4.10
   6   6  -1    4.50    4.90
  -6   6   1    7.30    6.80
   6  -6  -1    1.90    5.70
  -6  -6   1   -2.80    6.10
   6  -6  -1    3.10    8.20
  -6  -6   1    1.90    3.80
  -6   6   0   16.10    9.60
   6   6   0   42.30   15.20
   6   6   0   42.20    6.00
  -6   6   0   61.99   18.60
   6   6   0   44.40   10.20
   6  -6   0   34.40   15.50
  -6  -6   0   27.00   10.80
   6  -6   0   38.20   12.60
   6  -6   0   23.00    9.50
   6   6   1   -2.30    2.20
  -6   6  -1    0.40    5.60
   6  -6   1    3.60    7.60
  -6  -6  -1   -3.70    6.00
   6   6   2   -1.20    6.60
   6   6   2    4.80    3.80
   6   6   2    2.90    2.90
  -6   6  -2    5.60    5.60
   6  -6   2   -0.80    5.90
  -6   6  -3    9.30    6.60
   6   6   3   -3.10    5.60
   6   6   3   -0.80    3.20
   6  -6   3  -11.40    6.40
  -6  -6  -3   10.50    5.50
   6   6   4   17.40   10.00
   6   6   4    9.50    4.60
  -6   6  -4   11.20    6.70
   6  -6   4    3.00    8.70
  -6  -6  -4    7.70    4.80
   6   6   5    1.00    5.70
  -6   6  -5   -3.00    3.80
   6   6   5    8.20    5.20
   6  -6   5   -4.90    5.20
   6   6   6   58.89   16.70
  -6   6  -6   31.90    5.20
   6   6   6   50.39   11.00
  -6   6  -6   23.80    4.80
   6  -6   6   20.90   10.60
   6   6   7   10.60    7.30
   6   6   7   21.50   14.50
   6  -6   7    2.30   13.10
   6   6   8  120.69   27.50
   6   6   8   81.79   16.20
   6  -6   8   62.69   21.80
   6   6   9   38.20   12.70
   6   6   9   -0.80   13.80
   6  -6   9   14.60   11.90
   6   6  10   -1.80    6.30
   6   6  10   25.00   15.00
   6  -6  10  -17.50   13.70
   6   6  11  -10.90   14.60
   6  -6  11   -8.40   17.30
  -6  -7  12   40.00   14.00
  -6  -7  11  -18.10    9.90
  -6   7  10   24.80   15.70
  -6  -7  10   -5.10   12.40
  -6   7   9    0.10   11.00
  -6  -7   9   -9.90    9.60
  -6   7   8   52.89   21.30
  -6  -7   8   41.30   15.10
   6  -7  -8   30.80   16.10
  -6   7   7   35.30   16.20
  -6  -7   7   37.80   11.60
   6  -7  -7  100.59   24.40
   6  -7  -7   39.90   10.30
  -6   7   6   18.70    9.30
  -6  -7   6   12.10    8.20
   6  -7  -6   26.00   13.70
   6   7  -5   30.90   13.70
  -6   7   5   23.50   11.80
   6  -7  -5   13.20   11.60
   6  -7  -5   38.00   11.70
  -6  -7   5   22.10    9.00
  -6   7   4   -3.70    7.40
   6   7  -4   -3.80    6.60
  -6  -7   4  -17.80    7.80
   6  -7  -4    2.70    6.40
  -6  -7   4   15.50    6.60
   6  -7  -4   -3.90    8.00
   6   7  -3   19.80   12.30
  -6   7   3   12.00   10.60
   6  -7  -3   17.90   10.80
  -6  -7   3   38.70   14.70
  -6  -7   3    8.40    6.50
   6  -7  -3   15.70   11.00
   6   7  -2   28.50   13.30
  -6   7   2   16.80   10.90
   6  -7  -2    7.20   10.80
  -6  -7   2   16.80    6.50
  -6  -7   2   23.40   11.40
   6  -7  -2   29.70   13.00
   6  -7  -2   39.70   12.30
  -6   7   1   -5.80    7.70
   6   7  -1   -5.40    4.00
  -6  -7   1    8.70    4.90
   6  -7  -1    5.10    9.50
   6  -7  -1   18.30   10.10
  -6  -7   1    3.40    8.90
   6   7   0    6.20    3.50
   6   7   0   21.80   10.70
  -6   7   0   -2.30    8.30
  -6  -7   0    0.40    6.30
   6  -7   0   -0.80    9.50
   6  -7   0   -3.50    6.30
   6   7   1    9.70    6.90
   6   7   1    8.70    4.40
  -6   7  -1    8.50    7.90
   6  -7   1   -0.20    6.80
  -6  -7  -1   -2.70    6.80
   6  -7   1   16.10   12.20
  -6   7  -2    6.70    6.80
   6   7   2   -3.60    8.30
   6   7   2    1.20    3.30
   6  -7   2  -11.70    9.70
  -6  -7  -2   19.50    7.10
  -6   7  -3   12.10    7.90
   6   7   3    8.10    4.10
   6   7   3    7.10   11.60
   6  -7   3   16.60   11.50
  -6  -7  -3   11.40    6.80
  -6   7  -4   11.50    7.30
   6   7   4   -1.10    7.00
   6  -7   4   37.20   14.40
  -6  -7  -4    2.90    3.70
  -6   7  -5   35.20    9.90
   6   7   5   39.10   16.90
   6  -7   5   17.50   16.10
   6   7   6   35.90   17.30
  -6   7  -6   -7.70    4.70
   6   7   6   -4.00    7.10
   6  -7   6  -21.70   10.70
   6   7   7   13.50   12.80
   6   7   7    9.00    9.50
   6  -7   7   -0.40    8.70
   6   7   8  -13.70   10.80
   6   7   8   -2.20    9.90
   6  -7   8   -4.00   10.70
   6   8  -8   17.90   13.80
  -6   8   8   -0.40   11.40
   6  -8  -8   -4.80   15.50
  -6  -8   8  -19.00   11.50
   6   8  -7    3.10    9.50
  -6   8   7   -3.90    8.50
   6  -8  -7   -2.60    6.10
   6  -8  -7   13.50   12.30
   6  -8  -7   -1.00    6.30
  -6  -8   7  -14.60    9.70
  -6   8   6    2.90    7.00
   6   8  -6   11.60   13.80
  -6  -8   6   17.00    9.00
   6  -8  -6   23.90   15.90
   6  -8  -6   -2.40    7.80
   6   8  -5  -11.90    9.40
  -6   8   5    2.00    7.40
   6  -8  -5    8.00   14.30
   6  -8  -5    7.50    9.70
  -6  -8   5    4.20    8.70
   6  -8  -5   -0.20    9.60
   6   8  -4   15.90   11.70
  -6   8   4  -10.20   12.20
   6  -8  -4   11.80   10.20
   6  -8  -4   -4.50    9.40
  -6  -8   4   -1.20    7.80
   6  -8  -4   10.30   10.90
   6   8  -3   15.50   14.30
  -6   8   3   -7.00   10.80
   6  -8  -3    7.70   11.10
   6  -8  -3   34.20   14.00
   6  -8  -3   57.89   21.10
   6   8  -2   -9.10    6.40
  -6   8   2    1.10   10.50
   6  -8  -2   -0.40   10.70
   6  -8  -2  -15.70   13.60
   6  -8  -2   -1.80   10.00
  -6  -8   2    7.40    6.00
  -6  -8   2   -3.20    9.30
  -6   8   1   20.70   13.90
   6   8  -1   25.40   13.90
  -6  -8   1   29.60   14.90
   6  -8  -1    1.10   13.20
   6  -8  -1    4.60   10.70
   6   8   0   26.30   12.20
  -6   8   0   45.90   17.20
   6  -8   0   38.60   17.90
  -6  -8   0   27.00   12.80
   6  -8   0   64.59   31.90
  -6   8  -1   11.60   10.90
   6   8   1    5.70    5.70
   6   8   1   10.00   13.90
   6  -8   1  -18.30    9.40
   6  -8   1   12.10   10.90
  -6  -8  -1   -2.10    8.40
   6   8   2   23.10    6.50
   6   8   2   39.40   19.10
  -6   8  -2   45.20   15.80
  -6  -8  -2   11.50    8.60
   6  -8   2   22.70   15.80
   6   8   3   25.40   16.20
   6   8   3   32.70    6.60
  -6   8  -3   28.90   12.10
   6  -8   3   35.40   17.70
   6   8   4   22.60   13.10
   6   8   4    4.70    5.90
  -6   8  -4   14.30   11.20
   6  -8   4    1.30   14.00
  -6   8  -5   -6.30    8.90
   6   8   5   31.20   17.20
   6  -8   5   13.90   17.00
  -7   0  18   -3.40   11.80
  -7   0  17   -6.80    9.70
  -7   0  16    8.80   11.00
   7   0 -15   -3.10    7.20
  -7   0  15    2.10    5.50
   7   0 -14  312.97   35.20
  -7   0  14  326.27   35.10
  -7   0  14  313.07   37.10
  -7   0  13   -5.70    6.10
   7   0 -13   -1.40    4.70
   7   0 -13   -8.20    7.30
  -7   0  13   10.80    9.00
  -7   0  12  178.68   25.00
   7   0 -12  225.08   25.80
   7   0 -12  173.88   26.30
  -7   0  12  223.68   25.80
  -7   0  12  205.28   26.10
   7   0 -11   12.00    6.40
  -7   0  11    4.90    4.70
  -7   0  11    4.90    4.40
  -7   0  10   96.49   19.30
  -7   0  10   85.69   19.10
   7   0 -10  111.09   21.10
   7   0 -10   95.69   18.80
  -7   0  10  100.39   15.80
  -7   0   9   -3.40    4.90
   7   0  -9   -2.10    4.00
  -7   0   9   -2.20    5.10
   7   0  -9    2.70    5.40
  -7   0   9    0.20    3.60
   7   0  -8 1554.24   86.49
  -7   0   8 1540.35   86.69
  -7   0   8 1582.44   85.69
   7   0  -8 1521.25   83.09
  -7   0   8 1624.04   84.49
  -7   0   7   13.40    7.60
  -7   0   7   16.40    7.60
  -7   0   7    6.20    5.90
   7   0  -7   21.60    7.70
   7   0  -6  746.83   48.90
   7   0  -6  662.13   48.70
  -7   0   6  777.92   47.90
  -7   0   6  722.03   48.60
  -7   0   6  789.32   46.70
   7   0  -5    5.40    3.80
  -7   0   5    8.70    4.90
  -7   0   5   10.60    6.20
   7   0  -5   11.60    5.20
  -7   0   5    9.50    5.50
  -7   0   4  313.27   27.10
  -7   0   4  343.67   28.20
  -7   0   4  335.67   25.00
   7   0  -4  332.07   27.20
   7   0  -4  289.67   26.30
   7   0  -4  361.56   26.00
  -7   0   3    4.90    4.10
   7   0  -3    6.10    4.20
   7   0  -3    1.10    3.10
   7   0  -3    3.90    3.60
  -7   0   3    7.00    4.20
  -7   0   3    0.70    2.60
   7   0  -2    5.80    4.60
  -7   0   2    5.20    4.50
   7   0  -2    4.60    3.70
   7   0  -2    1.80    2.10
  -7   0   2    2.90    3.40
  -7   0   2   -0.20    2.10
  -7   0   1    6.00    5.20
   7   0  -1    2.60    3.50
  -7   0   1    3.70    2.70
   7   0  -1    0.80    3.10
   7   0  -1    4.50    2.80
  -7   0   0 2218.18  100.69
   7   0   0 2258.57  101.49
   7   0   0 2214.18  102.49
   7   0   0 2267.77  108.89
  -7   0   0 2181.88  109.19
  -7   0  -1   13.30    4.60
   7   0   1    9.20    4.40
  -7   0  -1    5.90    4.90
   7   0   1   17.70    5.40
   7   0   1    6.30    5.20
   7   0   2 2033.00  102.29
   7   0   2 2059.59   95.89
  -7   0  -2 1999.70   94.59
  -7   0  -3    2.70    3.70
   7   0   3    0.50    3.50
   7   0   3    5.70    3.60
  -7   0  -4   40.10   10.10
   7   0   4   38.70   11.20
   7   0   4   29.20    8.60
   7   0   4   37.10    8.10
   7   0   5   -0.70    2.50
   7   0   5   -4.40    2.20
   7   0   5   -3.80    3.10
   7   0   6   10.80    6.20
   7   0   6   18.20    5.60
   7   0   6    5.10    4.50
   7   0   7    0.70    2.80
   7   0   7    2.10    5.00
   7   0   7    2.40    4.90
   7   0   8   22.20    6.90
   7   0   8   13.00    6.50
   7   0   8   35.40   10.90
   7   0   9    0.10    4.60
   7   0   9   -0.70    4.00
   7   0   9    4.70    5.30
   7   0  10  372.46   38.70
   7   0  10  379.76   28.20
   7   0  10  392.06   39.60
   7   0  11    7.90    5.80
   7   0  11  -11.50    6.40
   7   0  11    8.90    7.70
   7   0  12   -7.90    4.90
   7   0  12   -0.70    5.70
   7   0  13   11.60    8.60
   7   0  13   -2.10   10.40
   7   0  14    2.40    8.40
   7   0  14   -1.90   11.50
   7   0  14   16.30   10.40
  -7   1  18   21.50   15.40
  -7  -1  18    4.50   13.00
  -7   1  17   20.70   15.30
  -7  -1  17   12.80   11.30
  -7   1  16   -6.40   11.00
  -7  -1  16   10.30   11.20
  -7   1  15    9.70   10.10
  -7   1  15   10.30   10.70
   7  -1 -15   -1.20    7.00
   7   1 -14   19.70   12.90
  -7   1  14   -4.50    8.70
  -7   1  14    6.00    7.80
   7   1 -14    6.30   10.00
   7  -1 -14    8.00    9.00
  -7  -1  14   -8.30    7.10
  -7   1  13   -7.00    8.20
  -7   1  13    6.00    8.00
   7   1 -13    1.70    6.80
   7   1 -13   13.60   10.20
  -7  -1  13    5.00   10.10
   7  -1 -13   -1.60    6.60
  -7  -1  13    5.70    8.60
   7   1 -12   -3.50    5.50
  -7   1  12    1.70    6.60
   7   1 -12   -4.80    6.10
  -7   1  12    6.50    9.70
  -7   1  12    4.70    6.80
  -7  -1  12   -2.00    7.40
  -7  -1  12    3.50    7.00
   7  -1 -12    0.70    5.70
   7  -1 -12    8.70   11.30
  -7   1  11  282.87   32.00
   7   1 -11  327.07   33.90
  -7   1  11  334.77   30.90
  -7   1  11  313.17   34.60
   7   1 -11  345.77   33.60
   7  -1 -11  297.57   31.90
   7  -1 -11  294.47   29.20
  -7  -1  11  341.57   39.70
  -7  -1  11  296.27   32.80
  -7   1  10    1.10    6.40
   7   1 -10   16.00    9.10
   7   1 -10   12.80    7.80
  -7   1  10    0.80    5.30
   7  -1 -10    7.40    5.10
  -7  -1  10   10.20    7.50
  -7  -1  10   15.60    7.50
   7  -1 -10    8.80    6.90
  -7   1   9  109.29   21.70
   7   1  -9  122.19   18.40
   7   1  -9   98.09   20.30
  -7   1   9  126.39   19.00
  -7   1   9  121.39   16.60
  -7  -1   9   93.79   18.40
  -7  -1   9  129.79   18.90
   7  -1  -9  123.69   18.60
   7  -1  -9  157.28   17.90
  -7   1   8  225.48   24.60
   7   1  -8  180.38   21.40
  -7   1   8  182.38   20.70
   7   1  -8  183.88   21.80
  -7   1   8  191.58   24.00
  -7  -1   8  161.88   21.10
  -7  -1   8  181.48   21.20
   7  -1  -8  198.48   21.20
   7  -1  -8  147.89   20.50
  -7   1   7  152.48   18.10
   7   1  -7  147.89   19.70
  -7   1   7  171.58   21.20
  -7   1   7  150.48   19.00
   7   1  -7  160.18   19.50
  -7  -1   7  129.19   17.10
   7  -1  -7  114.29   22.80
   7  -1  -7  147.59   19.70
  -7  -1   7  170.08   20.50
  -7  -1   7  143.69   18.60
  -7   1   6   75.39   15.60
  -7   1   6   48.50   12.40
   7   1  -6   74.39   15.30
   7   1  -6   57.39   13.10
  -7   1   6   57.19   13.00
  -7  -1   6   74.19   11.50
  -7  -1   6   72.29   15.00
  -7  -1   6   62.69   13.60
   7  -1  -6   75.69   13.90
   7  -1  -6   43.10   11.80
   7  -1  -6   62.69   13.70
  -7   1   5   16.00    7.50
   7   1  -5   35.40    9.90
   7   1  -5   21.70    7.80
  -7   1   5   22.80    8.40
  -7   1   5   20.60   10.30
  -7  -1   5   32.10    8.20
   7  -1  -5   17.10    8.10
   7  -1  -5   16.60    6.90
  -7  -1   5   24.00    8.80
   7  -1  -5   22.50    7.60
  -7  -1   5   28.40    8.60
   7   1  -4   30.90    8.90
  -7   1   4   39.80    9.90
   7   1  -4   40.90   11.00
  -7   1   4   42.50   11.10
  -7   1   4   44.80   11.20
   7  -1  -4   43.20   10.90
   7  -1  -4   29.70    8.50
  -7  -1   4   53.79    8.20
   7  -1  -4   33.60    9.80
  -7  -1   4   41.40   10.20
  -7   1   3    7.80    4.30
   7   1  -3   14.40    6.40
   7   1  -3    3.30    4.30
   7  -1  -3   15.30    6.30
   7  -1  -3   11.80    5.60
  -7  -1   3   10.90    3.90
  -7  -1   3   14.60    5.60
   7  -1  -3    5.10    4.70
  -7   1   2  194.98   21.10
   7   1  -2  190.08   14.70
   7   1  -2  220.38   20.60
  -7   1   2  207.98   19.10
   7   1  -2  186.28   19.60
  -7   1   2  201.68   18.80
   7  -1  -2  207.78   18.60
   7  -1  -2  198.78   19.10
  -7  -1   2  201.78   20.20
   7  -1  -2  161.98   19.10
  -7  -1   2  195.18   14.90
  -7   1   1    1.00    3.60
  -7   1   1    9.40    4.00
   7   1  -1   13.40    6.50
  -7   1   1   -0.90    3.70
   7  -1  -1    5.60    3.40
   7  -1  -1    1.20    4.00
   7  -1  -1    8.90    4.30
  -7   1   0  185.18   16.80
  -7   1   0  200.28   19.30
  -7   1   0  198.08   21.50
   7   1   0  266.97   22.90
   7   1   0  235.98   15.90
   7  -1   0  194.38   21.30
   7  -1   0  230.18   20.90
  -7  -1   0  228.88   15.50
   7  -1   0  209.18   17.80
   7   1   1  754.22   46.00
  -7   1  -1  668.53   50.99
   7   1   1  716.03   37.90
  -7  -1  -1  697.93   37.20
   7  -1   1  776.52   45.90
   7  -1   1  734.53   39.30
  -7   1  -2    4.90    2.80
   7   1   2   -0.30    2.80
   7   1   2    8.50    4.20
   7  -1   2    6.20    4.10
   7  -1   2    2.30    4.70
  -7  -1  -2    4.20    2.70
  -7  -1  -2   -2.10    2.40
   7   1   3    2.60    4.90
  -7   1  -3    7.60    4.80
   7   1   3    8.60    3.60
   7  -1   3    6.40    4.90
   7  -1   3   12.10    3.90
   7  -1   3    5.00    4.30
   7   1   4   43.70    9.40
   7   1   4   39.00    9.50
   7   1   4   34.10   10.80
  -7   1  -4   44.30   11.30
   7  -1   4   45.60   13.00
   7  -1   4   35.90    5.50
   7  -1   4   44.10   11.50
  -7   1  -5   95.99   15.30
   7   1   5  115.89   16.40
   7   1   5   80.39   12.70
   7   1   5   96.39   12.40
   7  -1   5  122.39    9.40
   7  -1   5  100.79   20.00
   7  -1   5  106.79   15.90
   7  -1   5   96.49    9.10
  -7   1  -6  191.98   23.20
   7   1   6  115.79   18.70
   7   1   6  158.38   18.80
   7   1   6  140.29   16.30
   7  -1   6  170.28   21.50
   7  -1   6  173.78   24.30
   7  -1   6  166.08   11.40
   7  -1   6  164.58   11.60
   7   1   7   37.20   11.90
   7   1   7   44.10   12.60
   7   1   7   53.89   12.80
   7  -1   7   35.70    5.10
   7  -1   7   38.50   12.00
   7   1   8  416.06   36.20
   7   1   8  443.46   33.40
   7   1   8  420.96   37.10
   7  -1   8  409.76   22.60
   7  -1   8  462.05   40.00
   7   1   9   -0.30    5.80
   7   1   9    8.20    7.50
   7   1   9   10.30    6.00
   7  -1   9    3.70    6.20
   7  -1   9    3.70    2.60
   7   1  10   17.80   11.10
   7   1  10   10.20    7.90
   7   1  10   24.40    9.70
   7  -1  10   20.00    4.10
   7  -1  10    9.70    8.40
   7   1  11    7.20    5.60
   7   1  11    4.00    8.80
   7   1  11   -3.20    5.20
   7  -1  11    4.80    3.10
   7  -1  11    6.20    7.60
   7   1  12  -12.40    9.00
   7   1  12    3.40    6.50
   7   1  12   11.00    9.40
   7  -1  12    4.80    9.50
   7  -1  12    3.80    3.00
   7   1  13  -15.00    7.70
   7   1  13   -0.70    8.00
   7   1  13    2.10   10.40
   7  -1  13   -1.50    2.40
   7  -1  13   -2.00    8.00
   7   1  14    3.30    9.40
   7   1  14   -3.60    9.40
   7   1  14    5.40   12.70
   7  -1  14    1.30    9.70
  -7   2  17   33.00   17.20
  -7   2  17   58.29   18.60
  -7  -2  17   74.79   23.60
  -7   2  16   42.40   13.40
  -7   2  16    6.30   10.80
  -7  -2  16   23.50   13.50
  -7   2  15   28.10   13.40
  -7  -2  15   56.49   28.60
   7  -2 -15    7.50    8.40
   7   2 -14   18.40   11.50
  -7   2  14   -5.30    8.00
   7   2 -14    0.30    9.10
  -7   2  14   -2.10    9.00
   7  -2 -14   24.30    9.80
  -7  -2  14   11.50   10.00
  -7   2  13   21.60   13.30
   7   2 -13   23.80   12.90
   7   2 -13   50.49   15.00
  -7   2  13   33.90   11.90
   7  -2 -13   49.70   12.40
  -7  -2  13   47.80   14.90
  -7   2  12   45.40   12.30
   7   2 -12   91.09   20.50
  -7   2  12   56.19   17.60
   7   2 -12   52.79   15.60
  -7  -2  12   84.69   19.60
   7  -2 -12   63.19   13.90
  -7  -2  12   91.69   21.00
  -7   2  11   78.99   16.70
  -7   2  11   74.19   19.70
   7   2 -11  113.59   21.70
   7   2 -11   86.69   19.10
  -7   2  11   51.89   16.90
   7  -2 -11  100.79   15.00
  -7  -2  11   91.39   20.80
  -7  -2  11   88.29   20.10
   7  -2 -11   68.59   17.60
  -7   2  10   10.30    6.30
   7   2 -10   10.30    6.10
  -7   2  10   22.50    8.80
   7   2 -10    2.30    4.40
  -7   2  10   -3.90    4.70
   7  -2 -10   14.90    8.40
   7  -2 -10    2.60    5.00
  -7  -2  10    4.70    8.70
   7   2  -9   55.69   13.80
   7   2  -9   58.59   16.40
  -7   2   9   74.69   11.70
  -7   2   9   47.30   13.80
  -7   2   9   76.19   16.40
  -7  -2   9   68.69   16.30
   7  -2  -9   67.59   13.80
   7  -2  -9   83.29   18.00
  -7   2   8    5.30    4.70
  -7   2   8   -0.20    4.90
   7   2  -8   11.90    7.30
  -7   2   8    1.20    4.20
  -7  -2   8   -4.80    2.70
   7  -2  -8    3.20    6.20
  -7   2   7   10.50    7.60
   7   2  -7    6.10    5.20
  -7   2   7    7.50    8.30
  -7   2   7    5.10    5.40
   7   2  -7    9.30    6.90
   7  -2  -7   14.70    7.20
   7  -2  -7   17.10    6.80
   7  -2  -7   20.20    6.70
  -7  -2   7   -3.40    3.80
  -7   2   6  199.78   21.40
   7   2  -6  240.58   24.50
  -7   2   6  200.38   23.30
  -7   2   6  215.18   23.90
   7   2  -6  211.38   23.30
   7  -2  -6  222.08   21.40
  -7  -2   6  216.78   23.20
   7  -2  -6  217.88   24.00
   7  -2  -6  214.98   24.40
  -7   2   5   98.09   15.00
   7   2  -5  124.09   16.80
  -7   2   5  127.09   17.10
  -7   2   5  128.89   17.50
   7   2  -5  125.69   17.30
  -7  -2   5  148.39   18.40
   7  -2  -5  128.09   17.70
   7  -2  -5  103.99   15.70
  -7  -2   5  121.19   13.30
   7  -2  -5  148.19   16.50
  -7   2   4    9.20    6.10
   7   2  -4    6.80    5.10
  -7   2   4   -1.70    4.20
   7   2  -4   -0.50    2.10
   7  -2  -4    7.40    4.30
   7  -2  -4    2.80    4.20
   7  -2  -4   13.90    7.10
  -7  -2   4    4.10    2.70
  -7  -2   4    4.40    3.20
  -7   2   3 1181.68   65.99
  -7   2   3 1185.98   63.19
   7   2  -3  981.60   70.79
  -7   2   3 1209.38   66.39
   7  -2  -3 1233.68   63.49
  -7  -2   3  977.60   61.89
   7  -2  -3 1171.08   65.29
   7  -2  -3 1245.28   65.59
  -7  -2   3 1087.39   52.09
  -7   2   2 1323.67   70.19
   7   2  -2 1179.98   66.79
  -7   2   2 1274.77   70.39
  -7   2   2 1337.77   67.19
  -7  -2   2 1196.18   53.99
   7  -2  -2 1355.06   66.39
   7  -2  -2 1160.08   79.69
   7  -2  -2 1380.26   72.09
  -7  -2   2 1101.49   66.59
  -7   2   1   11.90    6.00
   7   2  -1   19.50    6.70
   7  -2  -1   19.00    8.70
   7  -2  -1   31.30    7.70
  -7  -2   1   21.70    7.20
  -7  -2   1   18.00    2.30
  -7   2   0    6.10    3.40
  -7   2   0   -2.50    2.80
   7   2   0   24.60    7.60
   7  -2   0   -1.00    4.50
   7  -2   0   13.30    5.00
   7  -2   0   -0.40    3.30
  -7   2  -1  901.11   46.30
  -7   2  -1  872.71   54.39
   7   2   1  949.11   41.50
   7   2   1  986.20   53.09
  -7  -2  -1  934.61   56.99
   7  -2   1  860.31   57.79
   7  -2   1  874.51   45.70
   7  -2   1  901.01   56.09
   7   2   2    5.30    2.50
  -7   2  -2   13.10    6.00
   7   2   2   18.20    6.90
   7  -2   2    8.50    5.70
   7  -2   2    4.50    4.30
   7  -2   2    2.50    2.40
  -7  -2  -2    6.40    5.80
  -7   2  -3   41.20   11.70
   7  -2   3   17.80    9.20
   7  -2   3   34.40    4.60
  -7  -2  -3   54.39   18.40
   7  -2   3   39.60   11.70
   7   2   4  121.79   15.30
   7   2   4   87.69   14.20
   7   2   4  119.99   13.10
  -7   2  -4  117.69   17.60
   7  -2   4  128.59   20.00
   7  -2   4  131.89   19.10
  -7   2  -5   31.10   10.70
   7   2   5    6.30    4.20
   7   2   5   13.70    5.00
   7   2   5   12.30    6.00
   7  -2   5   18.00    7.70
   7   2   6  102.99   15.40
   7   2   6  105.29   20.30
  -7   2  -6  129.69   23.30
   7   2   6  106.79   16.80
   7  -2   6  112.29   21.80
  -7   2  -7   23.70    9.80
   7   2   7   25.00    9.10
   7   2   7   27.50    9.40
   7   2   7   23.30    8.00
   7  -2   7   19.30    9.00
   7   2   8   71.39   15.20
   7   2   8   95.29   18.20
   7   2   8   91.29   18.70
   7  -2   8   91.29   21.60
   7   2   9   83.39   16.40
   7   2   9   57.29   15.70
   7   2   9   81.99   17.10
   7  -2   9   85.49   20.10
   7   2  10    6.70    6.80
   7   2  10   14.50    8.40
   7   2  10   27.10   10.20
   7  -2  10   31.10   14.80
   7   2  11   18.30   11.40
   7   2  11   30.10   11.60
   7   2  11   30.20   11.50
   7  -2  11   21.50   12.40
   7   2  12    5.70    9.00
   7   2  12    0.60    8.80
   7   2  12    5.70   10.00
   7   2  13    5.00   10.60
   7   2  13   10.80   11.00
   7   2  13    3.60    9.60
   7   2  13    1.30    9.40
   7  -2  13    2.40   12.80
   7   2  14   -1.70   11.20
   7   2  14    6.00   13.40
   7   2  14  -21.20   10.90
   7   2  14   -2.80   12.30
   7  -2  14    1.50   17.20
  -7   3  17   29.10   16.40
  -7   3  17   19.20   15.50
  -7  -3  17   -5.60   12.30
  -7   3  16   20.10   13.80
  -7   3  16   -4.20   10.10
  -7  -3  16   -1.10    9.50
  -7   3  15   -3.10    6.80
  -7   3  15   -8.10    9.40
  -7   3  14  -17.90    7.70
  -7   3  14  -12.20    8.40
   7  -3 -14    7.00    7.20
  -7  -3  14   -4.60    4.10
  -7   3  13   27.90   14.60
  -7   3  13   31.90   11.90
   7   3 -13   72.09   16.50
   7   3 -13   42.00   16.00
   7  -3 -13   35.50   10.60
  -7  -3  13   22.10   10.80
  -7   3  12   11.10    6.60
   7   3 -12    9.10    7.20
   7   3 -12    5.20    8.20
  -7   3  12    8.20    8.60
  -7  -3  12   -5.20    6.20
   7  -3 -12    9.50    7.40
   7   3 -11   38.50   14.20
   7   3 -11   29.20   16.80
  -7   3  11   24.10   11.80
  -7   3  11   32.60   11.10
  -7  -3  11   41.10   12.70
   7  -3 -11   29.30    9.60
   7   3 -10   99.09   20.40
  -7   3  10   75.59   15.00
  -7   3  10   47.60   16.40
   7   3 -10   60.59   18.30
  -7   3  10   63.29   18.10
   7  -3 -10   73.79   17.90
   7  -3 -10   88.59   13.40
  -7  -3  10   95.59   20.90
  -7  -3  10   79.09   17.20
  -7   3   9  515.45   45.90
  -7   3   9  563.84   47.60
  -7   3   9  505.25   38.60
   7   3  -9  567.24   45.80
   7   3  -9  520.65   44.40
  -7  -3   9  582.84   47.80
   7  -3  -9  529.55   45.40
  -7   3   8   37.10   12.70
   7   3  -8   44.80   12.70
   7   3  -8   28.40   11.80
  -7   3   8   55.99   12.50
  -7   3   8   51.29   13.60
  -7  -3   8   43.10   13.90
   7  -3  -8   46.80   14.40
   7  -3  -8   40.00   12.80
   7  -3  -8   51.09   11.60
  -7   3   7  349.37   34.40
   7   3  -7  393.46   35.20
  -7   3   7  368.36   30.20
  -7   3   7  358.36   34.30
   7   3  -7  393.36   34.70
   7  -3  -7  324.67   27.70
   7  -3  -7  316.17   32.40
   7  -3  -7  344.87   34.70
  -7  -3   7  374.46   34.30
  -7  -3   7  400.46   30.00
   7   3  -6    6.70    6.10
  -7   3   6    3.10    3.70
   7   3  -6    3.80    4.40
  -7   3   6   -1.10    3.80
  -7   3   6    2.60    4.90
   7  -3  -6   -0.20    3.80
   7  -3  -6    1.10    3.60
  -7  -3   6    1.20    2.10
  -7  -3   6    1.00    4.40
   7  -3  -6   -1.00    3.80
  -7   3   5    6.20    5.00
  -7   3   5    2.00    4.00
   7   3  -5   10.00    5.90
   7   3  -5    0.90    5.00
  -7   3   5    7.10    4.50
   7  -3  -5    7.10    5.20
  -7  -3   5    4.10    3.30
  -7  -3   5    6.40    4.10
   7  -3  -5    6.50    5.10
  -7   3   4  339.27   29.90
   7   3  -4  338.87   29.40
  -7   3   4  319.47   28.40
  -7   3   4  334.37   31.10
   7  -3  -4  319.37   28.40
   7  -3  -4  319.97   31.10
  -7  -3   4  324.07   20.70
  -7  -3   4  328.57   29.30
   7  -3  -4  318.37   28.20
  -7   3   3   11.60    5.90
  -7   3   3    2.80    3.20
   7   3  -3    0.80    4.10
   7  -3  -3   11.20    6.80
   7  -3  -3   -2.10    4.50
  -7  -3   3    5.20    2.20
  -7  -3   3    5.30    2.50
  -7  -3   3   21.10    6.70
  -7   3   2  117.49   16.90
   7   3  -2  127.39   17.40
  -7   3   2  132.59   16.20
   7  -3  -2   97.29   13.60
   7  -3  -2  100.99   19.20
  -7  -3   2  120.49   16.00
   7  -3  -2  121.79   16.90
   7   3  -1  234.58   21.60
  -7   3   1  198.18   19.10
  -7   3   1  178.78   21.80
   7  -3  -1  212.38   24.00
   7  -3  -1  208.18   19.70
   7  -3  -1  211.98   23.90
  -7  -3   1  184.18   20.60
   7   3   0    3.20    3.80
  -7   3   0    1.80    2.90
  -7   3   0    3.10    4.30
  -7  -3   0   10.60    6.00
   7  -3   0    7.50    6.70
   7  -3   0    1.50    2.60
   7  -3   0    1.80    3.60
  -7   3  -1  533.05   31.90
   7   3   1  508.95   34.60
  -7   3  -1  555.54   41.00
   7  -3   1  505.85   30.80
   7  -3   1  553.64   42.40
   7  -3   1  493.75   42.30
   7   3   2   20.10    3.20
   7   3   2   18.50    3.30
   7   3   2   25.20    7.00
  -7   3  -2   18.60    5.10
  -7   3  -2   33.40   10.30
  -7  -3  -2   28.90    6.70
   7  -3   2   20.60    8.30
   7  -3   2   37.60   11.60
   7  -3   2   20.40    5.10
  -7   3  -3   34.70   11.10
   7   3   3   46.40   12.70
   7   3   3   45.80    9.90
  -7   3  -3   45.50    5.50
   7   3   3   40.90    5.90
  -7  -3  -3   32.70    9.20
   7  -3   3   46.00   14.30
   7  -3   3   49.00    5.40
   7   3   4    2.90    5.30
   7   3   4    3.80    3.30
   7   3   4   10.60    4.30
  -7   3  -4   10.00    6.90
   7  -3   4    3.80    4.90
   7   3   5   54.19   10.30
   7   3   5   61.89   14.10
   7   3   5   51.29   10.50
   7  -3   5   46.90   14.30
   7   3   6   81.89   18.20
  -7   3  -6   75.09   18.30
   7   3   6   61.59   12.10
   7   3   6   76.39   11.30
   7  -3   6   57.99   16.00
   7   3   7  148.39   17.60
   7   3   7  173.98   19.30
  -7   3  -7  140.99   26.60
   7   3   7  160.08   21.70
   7  -3   7  162.58   24.40
   7   3   8   25.30   11.20
   7   3   8   31.80    9.50
   7   3   8   31.50    9.50
   7  -3   8   19.80   15.10
   7   3   9   17.40    9.20
   7   3   9   28.00   10.20
   7  -3   9   10.00   11.30
   7   3  10   -3.50    5.00
   7   3  10    2.30    6.60
   7   3  10   -4.50    8.00
   7  -3  10  -13.70    5.90
   7   3  11   43.40   15.50
   7   3  11   33.60   11.00
   7   3  11   54.19   15.10
   7  -3  11   37.60   16.50
   7   3  12    9.60   10.70
   7   3  12   11.90    9.70
   7   3  12    8.30   10.20
   7   3  12   -1.20    7.60
   7  -3  12    3.00   10.10
   7   3  13   17.20   10.60
   7   3  13   26.90   12.10
   7   3  13   50.59   18.60
   7   3  13    9.30   12.80
   7  -3  13    3.80   12.60
  -7   4  16   -0.30   10.50
  -7   4  16   -4.30   15.90
  -7  -4  16   20.70   13.90
  -7   4  15    2.90   10.10
  -7   4  15   18.40   12.00
  -7  -4  15    4.00   12.50
  -7   4  14    3.70   11.10
  -7   4  14    7.30    8.10
  -7  -4  14   28.80   13.40
   7  -4 -14   16.10    6.90
  -7   4  13   22.30   12.70
  -7   4  13   20.30    8.60
   7  -4 -13   12.30    6.60
  -7  -4  13   17.10    9.30
  -7   4  12   52.99   19.10
   7   4 -12   82.09   22.30
   7   4 -12   32.50   16.00
  -7   4  12   48.80   13.10
  -7  -4  12   40.30   15.60
   7   4 -11  394.46   43.30
  -7   4  11  474.85   47.20
  -7   4  11  356.26   31.40
   7   4 -11  424.36   41.00
  -7  -4  11  410.76   38.90
   7  -4 -11  421.96   32.20
  -7   4  10   86.89   13.40
  -7   4  10   67.69   22.90
   7   4 -10   60.99   22.00
   7  -4 -10   78.89   14.00
  -7  -4  10   59.69   16.10
  -7   4   9  146.49   27.30
  -7   4   9  157.98   18.50
   7   4  -9  177.18   24.90
  -7   4   9  129.19   25.50
   7  -4  -9  116.29   25.00
  -7  -4   9  121.99   24.40
   7  -4  -9  135.59   16.90
  -7  -4   9  149.59   20.40
   7   4  -8   88.99   18.80
  -7   4   8   77.39   18.70
  -7   4   8  108.59   23.00
   7   4  -8  136.39   20.40
  -7   4   8   93.39   14.20
   7  -4  -8   90.09   21.20
  -7  -4   8  117.39   15.50
  -7  -4   8   93.89   21.20
   7  -4  -8   94.69   20.90
   7  -4  -8   94.29   14.00
  -7   4   7   41.90   14.00
  -7   4   7    9.60    4.90
  -7   4   7    5.90    7.80
   7   4  -7   13.40    9.50
   7   4  -7   16.20    8.50
  -7  -4   7   14.80    7.10
   7  -4  -7   16.20    7.50
   7  -4  -7    8.60    7.40
   7  -4  -7    8.00    7.20
  -7   4   6   89.29   19.20
   7   4  -6  120.49   18.30
  -7   4   6   65.09   18.00
   7   4  -6  125.19   22.60
   7  -4  -6  127.19   24.20
  -7  -4   6  154.78   19.60
   7  -4  -6  107.49   15.50
  -7  -4   6  141.59   15.50
   7  -4  -6  114.69   21.70
   7   4  -5  217.58   24.50
  -7   4   5  179.08   24.00
  -7   4   5  220.98   25.20
   7  -4  -5  185.18   23.70
   7  -4  -5  184.18   36.20
   7  -4  -5  191.08   24.80
  -7  -4   5  245.68   26.90
  -7  -4   5  237.18   18.60
   7   4  -4   65.19   14.40
  -7   4   4   90.99   19.30
  -7   4   4  118.99   17.00
  -7  -4   4   71.79    8.70
   7  -4  -4   74.19   15.50
  -7  -4   4   51.69   13.50
   7  -4  -4   95.09   20.50
   7  -4  -4   94.59   18.10
   7   4  -3  120.19   17.30
  -7   4   3  122.49   19.30
  -7   4   3  102.19   16.40
   7  -4  -3   98.69   15.10
  -7  -4   3  140.89   18.00
  -7  -4   3  132.29    9.40
   7  -4  -3  100.09   20.90
   7  -4  -3  102.79   16.70
  -7   4   2  293.67   26.30
   7   4  -2  216.18   21.70
  -7   4   2  244.68   26.90
  -7  -4   2  205.88   22.30
   7  -4  -2  254.27   28.50
   7  -4  -2  242.28   26.70
   7  -4  -2  232.98   23.70
  -7   4   1    7.90    5.60
   7   4  -1    0.40    3.40
  -7   4   1   -0.70    2.50
   7  -4  -1    0.00    3.60
   7  -4  -1    1.70    3.90
   7  -4  -1    4.60    5.70
  -7  -4   1   -0.10    3.20
  -7   4   0   92.49   13.00
  -7   4   0   90.79   19.20
   7   4   0   82.69   12.30
   7  -4   0  114.89   17.10
  -7  -4   0  110.69   14.70
   7  -4   0   86.09   19.30
   7  -4   0   77.79   18.10
  -7   4  -1  608.74   47.40
  -7   4  -1  613.84   38.40
   7   4   1  701.23   41.30
   7  -4   1  605.24   49.60
  -7  -4  -1  663.73   42.90
   7  -4   1  596.84   37.70
   7  -4   1  604.94   49.70
  -7   4  -2   85.49   10.70
  -7   4  -2   61.89   16.00
   7   4   2   76.79   17.50
   7   4   2   82.29   11.90
   7  -4   2   88.49   20.50
   7  -4   2   51.29   14.60
  -7  -4  -2   70.09   16.40
   7  -4   2   82.89   10.40
   7   4   3  446.06   39.60
   7   4   3  478.25   30.50
  -7   4  -3  327.97   34.00
   7   4   3  426.06   21.90
   7   4   3  439.06   21.90
  -7   4  -3  329.77   23.00
   7  -4   3  350.66   36.70
  -7  -4  -3  402.76   31.00
   7   4   4   12.60    9.50
  -7   4  -4   12.70    2.70
   7   4   4   10.00    3.80
   7   4   4    9.40    4.00
   7   4   4    7.70    4.70
  -7   4  -4   15.30    8.20
   7  -4   4    8.10    3.90
  -7  -4  -4   11.90    5.60
   7   4   5   -7.40    4.50
   7   4   5    4.60    4.10
   7   4   5    0.00    3.20
  -7   4  -5    2.50    6.50
   7   4   5    0.20    3.70
   7  -4   5   -8.10    6.10
   7   4   6   -0.70    4.10
   7   4   6    4.50    7.80
   7   4   6   10.50    4.40
   7  -4   6   -3.80    5.60
   7   4   7   61.39   17.90
   7   4   7   82.19   15.20
   7   4   7   87.29   15.90
   7   4   7  100.69   11.80
   7  -4   7   69.89   19.40
   7   4   8   -4.50    6.30
   7   4   8   12.50    7.60
   7   4   8    9.90    5.30
   7   4   8   -0.80    7.10
   7  -4   8   14.30   10.60
   7   4   9    7.30    5.30
   7   4   9   -5.00    7.60
   7   4   9    5.40    6.60
   7   4   9   10.80    8.00
   7  -4   9   25.40   15.20
   7   4  10   19.60    6.10
   7   4  10   11.10    9.20
   7   4  10   12.30    8.60
   7  -4  10    4.80   10.10
   7   4  11   18.20    6.90
   7   4  11   31.90   13.60
   7   4  11    3.00   13.00
   7   4  11   22.40    7.30
   7   4  11   13.40   14.00
   7  -4  11   46.70   18.00
   7   4  12    3.90    5.30
   7   4  12   -2.90    8.30
   7   4  12   13.60   10.20
   7   4  12    4.60    6.20
   7  -4  12   -4.60   12.60
   7   4  13  -10.40   12.20
   7   4  13   13.00   11.80
   7   4  13   -5.30    6.00
   7  -4  13    8.20   13.30
  -7   5  15  -17.20   10.00
  -7  -5  15   21.30   15.40
  -7   5  14    6.60   13.10
  -7  -5  14   -4.20    9.80
  -7   5  13    1.00    9.20
   7  -5 -13   -2.50    5.00
  -7  -5  13   14.20   11.40
  -7   5  12   -6.90    8.40
  -7  -5  12   21.20   12.20
   7  -5 -12    8.80    6.00
  -7   5  11   -4.00    7.50
   7  -5 -11    0.50    4.70
   7   5 -10   16.80   11.50
   7   5 -10    8.40   11.00
  -7   5  10   21.20   12.20
  -7  -5  10   13.70    8.40
   7  -5 -10    4.90    6.70
   7   5  -9   -2.90    7.30
   7   5  -9    7.50    8.80
  -7   5   9   17.60   10.50
  -7  -5   9    8.00    7.90
   7  -5  -9    9.30    5.70
   7   5  -8   30.10   11.30
   7   5  -8   19.00   11.40
  -7   5   8    8.10    8.30
   7  -5  -8   32.70   13.30
   7  -5  -8   17.70    7.90
  -7  -5   8   11.30    6.50
  -7   5   7    2.60    7.30
   7   5  -7    1.30    6.20
   7   5  -7   -3.70    7.90
  -7   5   7   -1.00    7.10
  -7  -5   7   11.10    5.20
   7  -5  -7   -3.80    4.40
   7  -5  -7  -11.10    8.50
   7  -5  -7    8.90    8.30
  -7  -5   7   -8.20    8.60
   7   5  -6   21.30    9.10
  -7   5   6    6.60    7.10
  -7   5   6   19.00   11.90
  -7  -5   6   19.80    6.90
   7  -5  -6   10.90    9.80
  -7  -5   6    6.70    9.10
   7  -5  -6   28.40    9.30
   7  -5  -6   14.20    8.90
  -7   5   5    7.80    6.40
   7   5  -5   -4.80    4.40
  -7   5   5   -1.90    7.50
   7  -5  -5    4.00    6.00
   7  -5  -5    1.20    5.20
  -7  -5   5    3.70    4.60
  -7  -5   5   -4.40    3.30
   7  -5  -5    4.80    8.70
  -7   5   4   84.09   19.00
   7   5  -4   94.49   18.60
  -7   5   4   71.29   18.70
   7  -5  -4   70.39   17.50
   7  -5  -4   50.09   13.70
  -7  -5   4   71.29   17.90
   7  -5  -4   92.69   19.70
  -7   5   3   51.09   14.00
  -7   5   3   62.09   17.00
   7   5  -3   56.39   15.00
   7  -5  -3   57.89   14.30
  -7  -5   3   63.19   14.20
   7  -5  -3   54.89   14.70
   7  -5  -3   90.69   21.30
  -7  -5   3   68.29    7.30
  -7   5   2   28.60   10.10
  -7   5   2   30.50   11.70
   7   5  -2   10.90    6.40
   7  -5  -2   20.70    9.30
   7  -5  -2   26.20   11.70
   7  -5  -2   19.10   10.30
  -7  -5   2   23.80    9.10
  -7   5   1  119.69   17.00
  -7   5   1   88.29   19.40
   7   5  -1  118.29   15.50
   7  -5  -1  112.49   22.90
  -7  -5   1  141.69   18.10
   7  -5  -1  137.29   21.60
   7  -5  -1  116.99   17.50
  -7   5   0  394.66   31.10
  -7   5   0  342.77   35.10
   7   5   0  348.57   37.70
   7   5   0  389.16   30.00
  -7  -5   0  373.96   31.40
   7  -5   0  360.86   30.00
   7  -5   0  340.77   36.50
   7  -5   0  331.87   36.00
  -7   5  -1   -6.70    4.70
  -7   5  -1    5.00    7.00
   7   5   1   20.30    7.00
   7   5   1    4.80    7.80
   7  -5   1    2.90    7.10
   7  -5   1    5.00    8.10
   7  -5   1   15.10    6.30
  -7  -5  -1    2.90    4.70
  -7   5  -2   -7.40    7.20
   7   5   2   18.20    6.50
  -7   5  -2    0.40    4.00
   7   5   2    5.90    6.20
   7  -5   2   -0.40    4.40
  -7  -5  -2   11.80    7.00
   7   5   3  187.08   11.30
   7   5   3  185.08   11.30
  -7   5  -3  195.08   17.50
  -7   5  -3  182.98   27.50
   7   5   3  171.88   17.20
   7   5   3  155.58   28.80
   7  -5   3  215.18   29.10
  -7  -5  -3  168.78   19.00
  -7   5  -4    5.90    3.60
   7   5   4   13.00    4.10
   7   5   4   20.80    5.00
   7   5   4   18.60   10.80
   7   5   4    9.90    5.30
  -7  -5  -4   12.00    6.90
   7  -5   4   15.40    8.70
   7   5   5   71.99    9.80
   7   5   5   62.39    9.30
   7   5   5   75.19   10.00
   7   5   5   64.59   27.00
   7  -5   5   48.00   16.90
   7   5   6   -4.60    6.20
   7   5   6    2.00    5.20
   7   5   6    1.60    4.30
   7   5   6   -6.10    2.80
   7  -5   6   -2.70    7.80
   7   5   7    0.80    6.80
   7   5   7   -2.60    6.20
   7   5   7   -1.00    2.80
   7   5   8    9.60    9.50
   7   5   8   16.50   10.10
   7   5   8   17.00    8.00
   7   5   8   13.10    2.90
   7  -5   8    4.10   12.40
   7   5   9   -2.70    8.40
   7   5   9   10.30   10.00
   7   5   9   10.30    8.30
   7  -5   9   -5.60   11.40
   7   5  10    4.50   10.80
   7   5  10   -6.30    6.70
   7  -5  10  -12.00   12.60
   7   5  11   18.70   13.30
   7   5  11    0.90    8.60
   7   5  11  -24.10   10.20
  -7   6  13   -7.10   14.00
  -7  -6  13   -5.90   10.80
  -7   6  12  -17.10    9.00
  -7  -6  12   -2.50    9.50
  -7   6  11    2.10    8.90
   7  -6 -11    0.80    4.00
  -7  -6  11   14.60   10.20
  -7   6  10    3.00   10.00
   7  -6 -10   -2.50    4.10
  -7  -6  10   -7.00    6.90
  -7   6   9    3.90   11.00
   7  -6  -9   21.10    6.40
   7  -6  -9    5.60   12.70
  -7  -6   9   15.10    9.50
  -7   6   8   39.80   15.10
   7  -6  -8   41.20   15.60
  -7  -6   8   30.40   11.20
   7  -6  -8   36.40    8.80
  -7   6   7   21.80   12.10
   7   6  -7   27.00   11.70
  -7  -6   7    7.40    8.00
   7  -6  -7   22.70   13.50
   7   6  -6   78.89   18.50
   7  -6  -6   60.69   14.00
   7  -6  -6   67.29   19.20
  -7  -6   6   73.19   18.00
  -7  -6   6   81.09   32.20
  -7   6   5   -0.80    5.60
   7   6  -5   10.30    8.70
   7  -6  -5   10.60    8.10
   7  -6  -5  -11.00    6.60
  -7  -6   5   -1.20    8.30
   7  -6  -5   -8.40    7.30
   7   6  -4    1.00    5.50
  -7   6   4   10.30   10.20
   7  -6  -4   -0.10    7.50
   7  -6  -4   15.90   10.70
  -7  -6   4    4.70    4.90
   7  -6  -4   -3.30    7.10
  -7  -6   4   -3.40    8.20
   7   6  -3   52.49   14.20
  -7   6   3   67.39   18.00
   7  -6  -3   22.80   13.50
  -7  -6   3   54.59   14.40
   7  -6  -3   45.50   13.40
   7  -6  -3   39.20   15.00
  -7  -6   3   52.49    7.80
   7   6  -2   88.99   17.60
  -7   6   2  112.19   22.10
   7  -6  -2  137.19   20.20
  -7  -6   2   63.89   16.80
  -7  -6   2  103.19    8.10
   7  -6  -2   81.39   21.70
   7  -6  -2   91.89   21.10
   7   6  -1   94.69   14.60
  -7   6   1   70.29   16.20
   7  -6  -1   49.40   14.40
   7  -6  -1   42.60   16.40
   7  -6  -1   60.69   17.10
  -7  -6   1   58.19   14.50
   7   6   0   23.60    8.10
   7   6   0   18.40   11.00
  -7   6   0   16.50    9.70
   7  -6   0   47.00   20.40
  -7  -6   0    1.50    8.00
   7  -6   0    7.60    8.50
   7  -6   0    5.60    7.40
   7   6   1   11.60    8.70
  -7   6  -1   22.10    9.60
   7   6   1   26.60    7.90
  -7  -6  -1   16.50    8.50
   7  -6   1   24.00   14.20
   7  -6   1   31.50   10.50
   7   6   2   48.40   10.70
  -7   6  -2   67.79   14.00
   7   6   2   53.49   16.00
  -7  -6  -2   49.80   12.50
   7  -6   2   30.90   11.80
   7   6   3   -1.90    5.60
   7   6   3   -7.20    4.30
  -7   6  -3   -0.80    5.20
   7  -6   3    8.60    7.80
  -7  -6  -3   -2.90    5.50
  -7   6  -4   32.90    8.40
   7   6   4   32.70    7.30
   7   6   4   25.30   12.80
   7   6   4   30.90    5.80
  -7  -6  -4   28.20    8.60
   7  -6   4   19.90   12.70
  -7   6  -5   42.80    7.10
   7   6   5   28.80    7.00
   7   6   5   21.30   14.40
   7  -6   5   30.60   14.70
   7   6   6   34.50   16.20
   7   6   6   57.99   11.90
   7  -6   6   67.59   21.80
   7   6   7   37.00   10.40
   7   6   7   29.70   15.50
   7  -6   7   13.50   11.70
   7   6   8   21.10   17.00
   7   6   8    1.30    8.70
   7   6   8    0.20    6.10
   7  -6   8    1.90   10.80
   7   6   9   32.30   18.50
   7   6   9   27.30   11.20
   7   6   9   26.00   10.50
   7  -6   9   38.20   18.20
   7   6  10    2.50   13.90
   7   6  10   18.50   11.20
   7  -6  10   21.90   15.60
  -7   7  11    5.10   13.00
  -7  -7  11   10.80   13.80
  -7   7  10    1.00   12.00
  -7  -7  10   -1.80    9.40
  -7   7   9   24.60   13.80
  -7  -7   9   24.00   11.10
   7  -7  -9   10.10   15.20
  -7  -7   8   12.80   10.00
   7  -7  -8   -7.40    5.60
   7  -7  -8   -3.90   12.10
  -7   7   7   10.30   14.40
   7  -7  -7    6.80    8.90
  -7  -7   7   25.20   11.90
   7  -7  -7   14.90   10.00
  -7   7   6   35.10   15.20
  -7  -7   6   31.10   10.80
   7  -7  -6   37.20   17.00
  -7   7   5    5.30    8.50
   7  -7  -5   13.90   11.10
   7  -7  -5   -4.60    7.50
  -7  -7   5    8.80    7.10
  -7   7   4   73.59   19.20
   7   7  -4   58.69   19.50
  -7  -7   4   30.00   15.10
   7  -7  -4   24.70   13.10
   7  -7  -4   25.40   11.70
  -7  -7   4   43.50    9.30
   7   7  -3   50.29   17.70
  -7   7   3   64.69   20.10
  -7  -7   3   44.80   15.80
  -7  -7   3   46.60    8.30
   7  -7  -3   40.70   15.70
   7  -7  -3   62.49   20.90
   7   7  -2   23.60   11.80
  -7   7   2   31.00   11.20
   7  -7  -2    2.10   11.10
  -7  -7   2   29.00    5.50
   7  -7  -2   44.10   17.60
   7  -7  -2   29.10   13.30
  -7  -7   2   56.69   18.00
  -7   7   1  114.59   23.00
   7   7  -1  101.99   24.00
  -7  -7   1  112.09   20.60
   7  -7  -1   73.29   19.50
   7  -7  -1  135.99   21.00
   7  -7  -1   78.39   22.10
   7   7   0    6.70    8.30
  -7   7   0   43.80   13.00
  -7  -7   0   -0.80    7.20
   7  -7   0    2.90    9.50
   7  -7   0   16.40   11.00
  -7   7  -1    2.90    9.00
   7   7   1   -2.20    9.40
   7  -7   1    3.10   13.10
  -7  -7  -1  -12.10    7.50
   7   7   2    2.50    7.90
  -7   7  -2    4.90    8.20
   7  -7   2   -2.70   11.00
   7  -7   2   13.90   11.00
  -7  -7  -2    1.80    8.40
  -7   7  -3    4.00    7.60
   7   7   3   -3.90    7.00
   7  -7   3   18.90   12.50
   7   7   4   12.70    4.00
   7   7   4   -4.40   10.30
   7  -7   4    0.00   11.20
  -7  -7  -4   -2.30    4.90
   7   7   5   -8.10    4.10
  -7   7  -5   -3.50    5.50
   7   7   5   -8.00    9.10
   7  -7   5  -12.90   10.10
   7   7   6    9.90   11.60
  -7   7  -6    1.00    3.00
   7   7   6   -3.30    5.60
  -7   7  -6    0.40    3.30
   7  -7   6  -11.30   14.10
   7   7   7    4.10   10.40
   7   7   7   19.50    8.80
   7  -7   7  -19.00   10.00
   7   7   8   23.70   10.70
   7   7   8    6.50    9.70
   7  -7   8   13.60   13.80
   7   8  -8   12.20   13.70
   7  -8  -8    2.90    7.50
   7  -8  -8   21.60   17.10
   7  -8  -8  -11.40    5.30
  -7  -8   8   -8.80   10.40
  -7   8   7   -6.70   12.40
   7   8  -7    9.70   12.30
   7  -8  -7   23.50   14.70
  -7  -8   7   -1.90   11.00
   7  -8  -7    7.00    9.70
   7   8  -6   -1.30   11.10
  -7   8   6    5.30   12.50
   7  -8  -6    7.20   10.90
   7  -8  -6   -4.30    8.10
  -7  -8   6    4.30    8.60
  -7   8   5    7.80   12.90
   7   8  -5    8.50   11.80
   7  -8  -5   15.10   10.90
  -7  -8   5   -6.80    8.00
   7  -8  -5   -1.40    8.00
   7   8  -4   -5.40   10.90
   7  -8  -4    2.40   12.30
  -7  -8   4    0.10    6.70
   7  -8  -4   -4.80   11.10
  -7   8   3  -11.00   11.70
   7   8  -3   -3.10    6.20
   7  -8  -3   14.40    9.70
   7  -8  -3   -6.40    9.20
  -7  -8   3    5.70    5.90
  -7   8   2    6.10   11.70
   7   8  -2   16.90   15.30
  -7  -8   2   16.50   15.30
   7  -8  -2   12.20   11.60
   7  -8  -2   19.60   15.30
   7   8  -1   20.90   13.40
  -7   8   1   19.60   12.30
  -7  -8   1   15.30   14.30
   7  -8  -1   20.50   13.50
   7   8   0   10.90   10.40
  -7   8   0    6.70   11.20
   7  -8   0    4.10   16.30
  -7  -8   0    9.90   10.50
   7  -8   0   -3.80   11.70
   7   8   1    3.60   16.60
  -7   8  -1   11.80   12.60
   7  -8   1   35.80   17.10
   7  -8   1   25.60   16.20
  -7  -8  -1  -11.70    9.10
  -7   8  -2   -0.90    9.20
   7   8   2    3.70    9.60
  -7  -8  -2  -11.80    9.00
   7  -8   2    3.10   10.70
   7  -8   2    7.40   10.20
  -7   8  -3   -8.20   10.10
   7  -8   3    5.20   14.60
   7  -8   3   -2.10   13.50
  -7  -8  -3   -5.70    6.70
  -7   8  -4    7.50    8.90
   7   8   4   30.00   17.90
   7  -8   4   -1.20   12.50
   7  -8   5    5.70   16.00
  -8   0  18    2.00   15.80
  -8   0  17    8.50    9.50
   8   0 -16   37.70   14.20
  -8   0  16   23.40   11.70
  -8   0  15    2.90    7.30
   8   0 -15    2.10   11.30
  -8   0  14  -10.00    9.50
   8   0 -14    3.00    5.50
  -8   0  13    1.90    6.80
  -8   0  13    2.60    7.30
   8   0 -13    1.90    5.10
   8   0 -12  127.09   19.90
  -8   0  12  133.49   20.10
  -8   0  12  156.98   23.80
   8   0 -12   75.59   18.70
  -8   0  12  110.69   23.50
   8   0 -11   -4.00    5.40
  -8   0  11    1.90    6.10
  -8   0  11    9.60    6.90
  -8   0  11    5.80    7.20
  -8   0  10  157.98   22.90
  -8   0  10  168.68   23.40
   8   0 -10  155.28   21.90
   8   0 -10  167.78   21.70
  -8   0  10  144.49   20.40
   8   0  -9   -5.10    3.90
  -8   0   9   -9.60    4.60
   8   0  -9    4.70    3.70
  -8   0   9   -0.20    4.60
  -8   0   9   -7.00    3.10
  -8   0   8  113.39   16.70
  -8   0   8  100.09   18.60
  -8   0   8   80.89   17.70
   8   0  -8   70.99   15.60
   8   0  -8   77.49   17.50
  -8   0   7   -4.80    3.10
  -8   0   7    4.10    5.80
   8   0  -7    0.30    3.50
   8   0  -7   -0.40    2.40
  -8   0   6   72.39   15.10
   8   0  -6   60.79   13.30
   8   0  -6   48.70   12.20
  -8   0   6   64.89   14.40
  -8   0   6   76.89   14.90
  -8   0   5    3.50    3.10
   8   0  -5    7.60    5.40
  -8   0   5    3.90    4.30
   8   0  -5    1.80    4.10
  -8   0   5    4.00    4.50
   8   0  -5    0.90    2.80
   8   0  -4    2.50    3.90
  -8   0   4    4.60    4.40
  -8   0   4    3.80    3.50
   8   0  -4    8.90    3.90
  -8   0   4   -1.70    3.00
   8   0  -4    1.00    2.20
   8   0  -3    3.50    3.20
  -8   0   3    2.10    3.30
   8   0  -3    2.70    2.40
  -8   0   3    2.10    3.90
   8   0  -3    3.10    3.30
  -8   0   3    2.90    4.00
   8   0  -2  190.28   17.10
   8   0  -2  179.18   18.80
  -8   0   2  176.48   17.00
  -8   0   2  203.28   21.70
  -8   0   1    6.10    4.60
   8   0  -1    9.40    4.50
   8   0  -1    2.20    3.20
  -8   0   1    1.80    3.20
  -8   0   0  538.25   40.50
   8   0   0  521.15   34.80
  -8   0   0  484.15   32.20
   8   0   0  525.05   39.50
   8   0   0  544.85   34.20
   8   0   1   -1.40    2.30
  -8   0  -1   -1.20    1.80
   8   0   1    6.60    4.20
  -8   0  -1    1.40    3.00
   8   0   2   -2.50    3.50
   8   0   2   -0.80    2.40
  -8   0  -2    7.60    3.20
   8   0   2    3.40    4.00
  -8   0  -3   -3.40    3.20
   8   0   3    2.30    4.00
  -8   0  -4  189.08   20.60
   8   0   4  178.78   20.00
   8   0   4  218.88   24.90
   8   0   5    5.50    3.70
   8   0   5   -1.60    2.80
   8   0   5    1.00    4.20
   8   0   6    5.40    4.00
   8   0   6   -5.40    4.00
   8   0   6    0.50    5.30
   8   0   7    2.30    3.60
   8   0   7    8.20    7.80
   8   0   7    3.80    4.60
   8   0   8   26.60   10.90
   8   0   8   12.40    7.80
   8   0   8   12.50    6.10
   8   0   9   -8.00    3.60
   8   0   9    0.10    7.40
   8   0   9    7.70    4.80
   8   0  10   20.60   11.80
   8   0  10    0.00    4.90
   8   0  10   -0.40    5.40
   8   0  11   20.50   10.90
   8   0  11    6.40    6.10
   8   0  12   24.40   12.90
   8   0  12   26.20    9.00
   8   0  12   24.50   13.70
   8   0  13   -7.50    9.80
   8   0  13    0.70    7.50
   8   0  13   -0.30    9.50
   8   0  14    5.80    9.00
   8   0  14  -14.40   10.50
   8   0  14   -3.30    6.90
  -8   1  18    1.40   14.80
  -8  -1  18   14.30   13.30
  -8   1  17   29.10   15.90
  -8  -1  17   33.60   16.50
  -8   1  16   18.90   12.00
   8   1 -16   -6.10   10.20
  -8  -1  16    2.00   11.20
  -8   1  15   31.10   16.90
   8   1 -15   16.60   11.00
  -8   1  15   35.80   14.40
   8  -1 -15   13.90   11.80
  -8  -1  15   11.00   13.40
   8   1 -14    7.10    9.60
  -8   1  14   22.00   10.50
  -8   1  14   18.60   13.40
  -8  -1  14   16.30   11.20
   8   1 -13   79.29   20.10
  -8   1  13   94.29   26.70
   8   1 -13   93.29   22.80
  -8   1  13  100.39   24.40
  -8  -1  13  114.29   25.70
   8  -1 -13  113.59   21.40
  -8   1  12  131.19   25.70
   8   1 -12  152.68   22.40
  -8   1  12  106.79   21.50
   8   1 -12  145.09   26.20
  -8   1  12  158.08   23.40
  -8  -1  12  132.99   25.60
   8  -1 -12  175.18   21.80
   8  -1 -12  116.59   23.50
  -8  -1  12  118.99   22.80
  -8   1  11   54.09   13.20
   8   1 -11   37.80   11.90
  -8   1  11   70.69   19.30
  -8   1  11   34.70   15.00
   8   1 -11   57.69   17.40
  -8  -1  11   29.30   13.00
   8  -1 -11   57.69   14.60
  -8  -1  11   64.69   15.80
   8  -1 -11   74.79   16.30
  -8  -1  11   44.50   13.70
  -8   1  10   78.49   18.20
   8   1 -10   68.99   16.90
  -8   1  10   54.59   12.80
   8   1 -10   69.49   17.40
  -8   1  10   82.49   19.40
  -8  -1  10   77.69   17.80
   8  -1 -10   70.99   24.10
  -8  -1  10   83.79   16.80
  -8  -1  10   78.29   18.30
   8  -1 -10   58.39   13.30
   8   1  -9   72.69   16.60
  -8   1   9   64.99   14.70
  -8   1   9   39.60   13.60
  -8   1   9   64.19   14.90
   8   1  -9   55.19   15.30
  -8  -1   9   39.60   12.00
   8  -1  -9   52.79   14.90
  -8  -1   9   61.69   15.40
  -8  -1   9   54.59   15.50
   8  -1  -9   50.89   13.20
  -8   1   8   84.39   16.60
   8   1  -8   70.99   15.70
   8   1  -8   63.99   16.00
  -8   1   8   88.09   18.30
  -8   1   8   83.19   18.20
   8  -1  -8  102.59   15.70
  -8  -1   8   99.59   19.60
   8  -1  -8   72.19   17.00
  -8  -1   8   74.29   16.70
  -8  -1   8   87.39   17.20
  -8   1   7  114.79   17.10
  -8   1   7  103.39   19.90
   8   1  -7   82.29   16.80
   8   1  -7  129.69   18.00
  -8   1   7  100.19   18.60
  -8  -1   7   98.99   18.90
  -8  -1   7  121.09   17.00
   8  -1  -7   91.79   18.10
   8  -1  -7   87.29   16.60
  -8  -1   7  109.59   14.70
  -8   1   6  748.23   49.40
  -8   1   6  801.12   52.69
   8   1  -6  741.53   51.29
   8   1  -6  721.93   49.99
  -8   1   6  774.12   50.69
  -8  -1   6  692.93   49.70
  -8  -1   6  748.53   50.99
   8  -1  -6  798.22   51.89
   8  -1  -6  828.22   51.39
   8  -1  -6  743.73   48.70
  -8   1   5  606.64   44.50
  -8   1   5  665.03   45.40
  -8   1   5  680.43   44.20
   8   1  -5  657.53   45.70
   8   1  -5  662.13   44.70
   8  -1  -5  603.74   43.30
   8  -1  -5  616.94   43.10
   8  -1  -5  569.24   41.90
  -8  -1   5  662.33   39.50
  -8  -1   5  603.84   43.50
   8   1  -4  300.97   28.60
   8   1  -4  334.97   29.50
  -8   1   4  332.27   36.30
  -8   1   4  408.36   33.30
  -8   1   4  372.26   30.00
  -8  -1   4  338.97   24.50
   8  -1  -4  384.56   30.20
  -8  -1   4  356.76   30.70
   8  -1  -4  362.16   29.90
   8  -1  -4  381.96   30.70
  -8   1   3  143.39   16.70
   8   1  -3  138.79   17.40
  -8   1   3  154.58   19.70
   8   1  -3  116.09   16.40
  -8   1   3  155.88   17.20
   8   1  -3  120.09   12.30
  -8  -1   3  154.18   18.60
   8  -1  -3  160.28   17.70
  -8  -1   3  115.69   12.20
   8  -1  -3  149.29   17.20
   8  -1  -3  145.39   18.30
  -8   1   2  103.59   14.30
   8   1  -2   97.89   21.30
  -8   1   2  115.79   14.40
   8   1  -2  113.89   15.60
   8   1  -2  111.49   11.00
  -8   1   2  106.99   16.20
  -8  -1   2  113.19   15.40
   8  -1  -2  108.29   15.50
   8  -1  -2  104.99   14.10
   8  -1  -2  102.69   15.30
  -8  -1   2   88.49   10.00
  -8   1   1   74.29   11.20
  -8   1   1   80.39   11.90
   8   1  -1   90.29    9.50
   8   1  -1   97.49   20.00
  -8   1   1   58.89   14.40
   8   1  -1   80.29   12.50
   8  -1  -1   69.99   15.00
   8  -1  -1   56.19   11.90
  -8  -1   1  101.39   15.20
  -8  -1   1   96.99    9.70
   8  -1  -1   67.29   10.20
   8   1   0  397.26   24.40
  -8   1   0  427.56   31.10
  -8   1   0  384.66   33.10
   8   1   0  396.66   37.60
  -8  -1   0  422.76   33.70
   8  -1   0  402.46   33.60
   8  -1   0  330.77   26.20
   8  -1   0  372.46   30.20
  -8  -1   0  382.76   23.80
   8   1   1   29.00    6.80
  -8   1  -1   17.30    6.00
  -8  -1  -1   36.60   11.10
   8  -1   1    9.80    6.10
  -8  -1  -1   26.70    6.40
   8  -1   1   13.90    4.40
   8  -1   1   15.00    7.40
   8   1   2   15.00    7.40
  -8   1  -2   25.60    8.40
   8   1   2   18.00    6.10
  -8  -1  -2   14.00    5.40
   8  -1   2   19.60    5.50
   8  -1   2   20.00    8.60
  -8  -1  -2   20.50    8.80
   8  -1   2   28.80    9.40
  -8   1  -3  235.58   23.10
   8   1   3  232.98   24.60
   8   1   3  222.78   19.50
   8  -1   3  234.68   24.30
   8  -1   3  220.98   26.60
   8  -1   3  210.18   16.50
   8   1   4  111.39   16.90
   8   1   4  106.99   13.50
   8   1   4  133.59   16.30
  -8   1  -4   97.29   15.40
   8  -1   4  108.19   21.70
   8  -1   4  107.39   16.70
   8  -1   4  106.79   10.30
   8   1   5   78.79   18.10
   8   1   5   68.89   14.10
  -8   1  -5   67.89   15.50
   8   1   5   67.39   15.20
   8  -1   5   60.09   16.30
   8  -1   5   79.99   16.80
   8  -1   5   86.99    8.60
   8  -1   5   68.79    8.30
   8   1   6  269.57   25.80
  -8   1  -6  251.67   27.80
   8   1   6  303.57   29.40
   8  -1   6  271.37   16.90
   8  -1   6  252.57   17.00
   8  -1   6  264.27   28.30
   8  -1   6  270.37   30.60
   8   1   7   80.29   12.60
   8   1   7   64.99   16.00
   8   1   7   75.69   15.10
   8  -1   7   86.99   19.50
   8  -1   7   76.19   17.80
   8  -1   7   60.49    7.00
   8  -1   7   60.89    6.90
   8   1   8   92.79   19.80
   8   1   8   98.19   20.30
   8   1   8  112.99   14.70
   8  -1   8   89.99   20.00
   8  -1   8   99.59   23.50
   8  -1   8   79.19    7.70
   8  -1   8   82.99    7.90
   8   1   9   28.30   12.00
   8   1   9    9.20    6.70
   8   1   9    8.40    7.80
   8  -1   9   15.00   10.90
   8  -1   9   12.60    3.40
   8  -1   9   34.10   12.40
   8  -1   9   21.40    3.80
   8   1  10   40.40   14.60
   8   1  10   28.70    9.70
   8   1  10   37.00   13.60
   8  -1  10   24.20    3.90
   8  -1  10   23.10    3.60
   8  -1  10   20.10   12.50
   8  -1  10    8.70    9.80
   8   1  11   69.89   16.20
   8   1  11   57.69   16.50
   8  -1  11   66.09   17.50
   8  -1  11   67.89   20.90
   8   1  12    3.30    9.10
   8   1  12   51.79   16.70
   8   1  12   29.60   14.80
   8  -1  12    9.60   10.00
   8  -1  12   -2.80    6.60
   8   1  13   24.70   10.10
   8   1  13  -10.50    9.60
   8   1  13   -4.90   11.20
   8  -1  13   -8.60   10.20
   8  -1  13   16.10   13.60
   8   1  14  -12.00   12.80
   8   1  14   16.10   13.40
   8   1  14   10.20   11.50
   8  -1  14   13.40   13.80
   8  -1  14  -12.20   11.80
  -8   2  17    5.80   10.90
  -8   2  16   22.20   13.20
  -8   2  16   32.80   18.50
   8  -2 -16    6.30    7.20
   8   2 -15   47.00   18.20
  -8   2  15   80.49   21.40
  -8   2  15   52.09   16.50
   8  -2 -15   81.19   18.50
  -8  -2  15   60.39   18.40
  -8   2  14   40.60   19.00
   8   2 -14   58.69   18.80
  -8   2  14   73.09   20.80
  -8  -2  14   47.90   17.10
   8  -2 -14   44.30   13.40
   8   2 -13  238.88   31.00
  -8   2  13  186.58   27.00
   8   2 -13  181.18   33.90
  -8   2  13  236.28   31.40
  -8  -2  13  225.38   29.50
   8  -2 -13  217.98   24.60
   8   2 -12  126.69   24.50
  -8   2  12  113.59   25.40
  -8   2  12   80.99   16.40
   8   2 -12  117.59   23.50
   8  -2 -12  112.39   16.90
  -8   2  11   80.09   16.80
   8   2 -11   86.79   20.20
   8   2 -11   81.39   18.30
  -8   2  11   44.30   15.10
  -8   2  11   75.59   19.90
  -8  -2  11  103.29   21.10
   8  -2 -11   69.29   18.20
   8  -2 -11  103.39   15.60
   8   2 -10  175.08   24.60
  -8   2  10  208.08   27.30
  -8   2  10  176.88   22.70
   8   2 -10  222.48   26.70
  -8   2  10  184.18   26.90
   8  -2 -10  214.68   23.70
  -8  -2  10  224.68   26.70
   8  -2 -10  192.38   25.60
  -8   2   9  128.89   20.30
   8   2  -9  113.59   23.40
  -8   2   9   97.19   21.20
   8   2  -9  137.89   20.10
  -8   2   9  121.29   18.10
   8  -2  -9  133.89   17.40
   8  -2  -9  133.49   20.90
  -8  -2   9   83.89   18.90
   8   2  -8   -0.90    3.60
  -8   2   8   -7.50    4.90
  -8   2   8    0.00    4.50
   8   2  -8    6.40    7.00
  -8   2   8    3.80    4.80
   8  -2  -8    2.20    4.00
   8  -2  -8   -0.30    5.20
  -8   2   7    2.60    2.90
   8   2  -7    4.20    6.30
   8   2  -7   -2.00    4.20
  -8   2   7    6.40    6.00
  -8  -2   7    3.40    5.20
   8  -2  -7    3.50    4.30
   8  -2  -7   -6.80    3.60
   8  -2  -7   -7.90    3.60
  -8  -2   7   -6.80    3.70
  -8   2   6  183.38   21.50
   8   2  -6  116.59   18.60
   8   2  -6  131.09   19.00
  -8   2   6  133.19   19.40
  -8   2   6  140.79   19.20
  -8  -2   6  117.39   18.00
  -8  -2   6  135.39   15.00
   8  -2  -6  126.29   17.40
   8  -2  -6  133.39   18.30
   8  -2  -6  131.69   18.80
  -8   2   5   73.59   15.10
   8   2  -5  114.49   16.30
   8   2  -5  119.89   16.70
  -8   2   5   88.99   17.10
  -8   2   5  108.29   16.10
   8  -2  -5   81.99   15.80
   8  -2  -5   76.99   16.40
  -8  -2   5   94.29   17.80
  -8  -2   5   79.39   10.80
   8  -2  -5   70.29   15.40
   8   2  -4  592.84   42.50
  -8   2   4  638.24   43.40
  -8   2   4  622.24   44.80
   8   2  -4  609.04   44.10
  -8   2   4  591.24   43.00
  -8  -2   4  601.24   33.30
  -8  -2   4  603.74   43.00
   8  -2  -4  592.94   41.50
   8  -2  -4  543.35   42.00
   8  -2  -4  577.34   41.80
   8   2  -3  203.18   22.40
  -8   2   3  245.08   24.40
   8   2  -3  158.58   20.10
  -8   2   3  264.77   24.10
  -8   2   3  263.67   26.20
   8  -2  -3  255.67   25.40
  -8  -2   3  185.98   14.10
   8  -2  -3  250.67   24.80
  -8  -2   3  217.08   23.30
   8  -2  -3  231.58   21.90
  -8   2   2  452.25   33.60
  -8   2   2  441.66   36.90
   8   2  -2  497.25   36.00
  -8   2   2  437.66   35.30
  -8  -2   2  508.75   24.40
   8  -2  -2  450.95   36.40
   8  -2  -2  507.75   39.40
  -8  -2   2  511.45   37.60
   8  -2  -2  436.06   34.30
  -8   2   1    4.30    6.20
   8   2  -1    9.10    7.80
  -8   2   1    8.70    4.90
  -8  -2   1    3.90    4.60
   8  -2  -1    6.30    4.50
   8  -2  -1    5.60    4.20
   8  -2  -1   11.90    6.40
  -8  -2   1    2.70    1.70
   8   2   0  108.79    8.30
   8   2   0   92.49   19.40
  -8   2   0  136.69   17.30
  -8   2   0  114.29   13.10
   8  -2   0  126.99   17.60
   8  -2   0  130.19   13.50
  -8  -2   0  100.69   16.10
   8  -2   0  131.99   19.10
  -8   2  -1   27.00    6.60
   8   2   1   21.60    4.50
   8   2   1   10.50    5.90
  -8   2  -1   23.80    8.90
   8  -2   1   22.50    9.70
   8  -2   1   25.50    9.00
  -8  -2  -1   25.50    8.30
   8  -2   1   22.50    6.20
  -8   2  -2  266.97   25.90
   8   2   2  239.18   17.60
   8   2   2  276.47   26.80
   8  -2   2  292.37   30.70
   8  -2   2  278.17   18.70
   8  -2   2  307.67   28.60
  -8  -2  -2  210.38   23.70
   8   2   3  301.77   21.20
  -8   2  -3  267.97   27.60
  -8  -2  -3  302.27   27.40
   8  -2   3  296.47   18.00
   8  -2   3  307.37   32.80
   8  -2   3  261.07   27.70
   8   2   4   55.29   13.50
  -8   2  -4   53.69   14.50
   8   2   4   68.79    9.80
   8   2   4   65.29   14.40
   8  -2   4   39.00   13.30
   8  -2   4   79.99   17.70
   8  -2   4   59.99    5.20
   8   2   5   29.10    9.00
   8   2   5   37.60    8.80
   8   2   5   26.30    9.80
   8  -2   5   33.50   12.40
   8  -2   5   13.30    8.20
  -8   2  -6   16.90    7.30
   8   2   6    3.10    5.80
   8   2   6   -0.40    3.70
   8   2   6    3.60    5.30
   8  -2   6    8.80    7.30
   8  -2   6    3.70    7.00
   8   2   7    3.80    5.90
  -8   2  -7    9.40    9.70
   8   2   7    2.90    4.90
   8   2   7    3.30    6.40
   8  -2   7    1.80    8.00
   8   2   8   -2.20    4.80
   8   2   8   -4.50    5.90
   8   2   8    2.30    4.20
   8  -2   8    6.60    7.70
   8   2   9    3.00    6.70
   8   2   9   -0.60    6.60
   8   2   9   -2.90    7.20
   8  -2   9    5.00    6.00
   8   2  10   -4.80    6.80
   8   2  10    9.50    6.90
   8   2  10    7.80    8.00
   8  -2  10   -6.30    6.90
   8   2  11   42.40   12.90
   8   2  11   57.49   16.80
   8   2  11   37.10   13.50
   8  -2  11   28.20   13.00
   8   2  12  -16.90    7.20
   8   2  12   15.40   10.80
   8   2  12    2.40   10.90
   8  -2  12  -11.10    9.60
   8   2  13    5.70   11.30
   8   2  13    7.40   10.20
   8   2  13   39.70   13.90
   8   2  13   35.20   14.20
   8  -2  13   14.90   13.70
  -8   3  17    3.30   13.20
  -8  -3  17    8.10    9.50
  -8   3  16    4.00   16.10
  -8   3  16   -8.00   11.80
  -8  -3  16    6.90   12.90
  -8   3  15   -5.90    8.80
  -8   3  15   -8.90   12.70
   8  -3 -15   -3.20    7.60
  -8  -3  15    6.80    9.90
  -8   3  14   14.90    9.60
  -8   3  14    8.80   11.10
   8   3 -14   10.60   11.10
   8  -3 -14   -8.30    6.70
  -8  -3  14    3.20    9.90
  -8   3  13   11.40    9.20
  -8  -3  13    5.50    8.20
  -8   3  12   28.20   11.60
   8   3 -12   67.59   16.80
  -8   3  12   38.80   14.70
   8   3 -12   16.00   11.00
   8  -3 -12   29.60   10.60
   8   3 -11  431.36   40.60
  -8   3  11  414.66   47.30
  -8   3  11  380.06   34.90
   8   3 -11  412.76   47.80
   8  -3 -11  355.36   31.20
  -8   3  10   -4.40    6.40
   8   3 -10    2.40    6.10
  -8   3  10   -2.80    7.10
  -8   3  10   31.70   10.00
   8   3 -10    3.30    9.40
   8  -3 -10    0.30    6.30
  -8  -3  10   14.10   10.10
   8  -3 -10   11.10    8.00
  -8   3   9  218.48   23.00
  -8   3   9  177.68   25.70
   8   3  -9  194.98   28.00
  -8   3   9  163.98   24.30
   8   3  -9  253.57   28.70
   8  -3  -9  195.38   21.40
  -8  -3   9  225.28   28.80
   8  -3  -9  219.78   27.30
  -8   3   8   76.39   17.20
  -8   3   8   63.19   14.90
  -8   3   8   58.19   16.30
   8   3  -8   70.79   17.50
   8   3  -8   84.09   18.80
  -8  -3   8   87.29   23.70
   8  -3  -8   61.99   16.90
   8  -3  -8   65.89   13.80
  -8   3   7   31.00    9.60
   8   3  -7   42.20   12.80
  -8   3   7   61.59   15.50
   8   3  -7   28.30   11.80
  -8   3   7   31.10   10.10
  -8  -3   7   39.80   12.70
   8  -3  -7   43.50   12.80
   8  -3  -7   38.10   12.80
   8  -3  -7   46.40   11.30
   8   3  -6   39.10   12.30
  -8   3   6   47.80   13.10
   8   3  -6   11.90    6.50
  -8   3   6   35.00   10.70
  -8   3   6   18.70    8.20
  -8  -3   6   28.40   10.80
   8  -3  -6   10.00    6.00
   8  -3  -6   27.60   10.50
   8  -3  -6    9.30    8.20
   8   3  -5  131.69   18.40
  -8   3   5  114.49   17.30
  -8   3   5   80.49   17.50
   8   3  -5   82.19   16.70
  -8   3   5   88.49   17.00
   8  -3  -5   87.99   17.10
   8  -3  -5   85.89   17.60
  -8  -3   5  105.19   19.90
   8  -3  -5   84.09   18.30
  -8   3   4   -0.30    5.50
  -8   3   4    4.20    4.40
   8   3  -4    8.20    5.70
  -8   3   4    4.20    6.40
   8  -3  -4    0.90    3.90
  -8  -3   4    2.10    2.40
   8  -3  -4    0.60    4.20
   8  -3  -4    4.90    5.00
  -8  -3   4    0.60    1.70
  -8  -3   4    8.70    5.20
  -8   3   3  149.79   21.30
  -8   3   3  171.28   20.50
   8   3  -3  215.58   22.50
   8  -3  -3  167.38   22.60
  -8  -3   3  204.88   11.30
  -8  -3   3  192.18   21.80
   8  -3  -3  177.58   22.40
  -8  -3   3  190.48   11.10
   8  -3  -3  163.58   19.50
  -8   3   2    2.90    3.90
   8   3  -2    7.10    5.20
  -8   3   2   -1.00    3.40
   8  -3  -2    6.60    5.90
   8  -3  -2   10.70    8.50
   8  -3  -2    4.80    5.30
  -8  -3   2   -6.50    4.80
   8   3  -1   16.30    7.60
  -8   3   1   19.40    6.90
  -8   3   1   26.10    9.50
  -8  -3   1   21.10    8.30
   8  -3  -1   10.40    6.50
   8  -3  -1   20.50    8.10
   8  -3  -1   22.90    9.40
   8   3   0  684.53   46.00
  -8   3   0  687.83   50.59
  -8   3   0  724.53   42.70
   8  -3   0  719.83   51.79
   8  -3   0  683.83   52.59
   8  -3   0  721.83   41.80
  -8  -3   0  760.92   48.40
  -8   3  -1   18.30    6.40
   8   3   1   13.40    7.00
  -8   3  -1   37.70   10.90
  -8  -3  -1   10.40    5.80
   8  -3   1   16.80    5.80
   8  -3   1   10.90    7.80
   8  -3   1   22.20   11.10
   8   3   2  169.28   18.40
   8   3   2  141.59    9.20
  -8   3  -2  144.39   19.20
  -8   3  -2  137.39   13.00
   8   3   2  140.19    9.20
   8  -3   2  131.19   12.20
  -8  -3  -2  135.59   18.10
   8  -3   2  147.39   22.00
   8  -3   2  138.19   21.00
  -8   3  -3   67.29   15.70
   8   3   3   39.30   10.20
   8   3   3   22.70   10.40
   8   3   3   29.60    6.10
  -8  -3  -3   48.70   12.40
   8  -3   3   50.09   14.60
   8  -3   3   39.60   12.80
   8  -3   3   56.29    5.90
   8   3   4   24.30    8.30
   8   3   4   18.80    8.80
   8   3   4    9.50    4.80
   8  -3   4    7.80    6.70
   8  -3   4   29.10   11.20
   8   3   5  311.27   26.60
  -8   3  -5  318.67   30.80
   8   3   5  261.47   22.20
   8   3   5  301.47   30.30
   8  -3   5  239.88   29.70
   8   3   6    0.30    4.30
   8   3   6    8.80    4.90
  -8   3  -6   -4.20    7.60
   8  -3   6   -1.70    6.20
   8   3   7    1.50    5.20
   8   3   7    3.90    4.50
   8   3   7    9.50    7.60
   8   3   8    3.90    8.00
   8   3   8   17.40    7.20
   8   3   8   33.10   10.60
   8  -3   8   20.30    9.30
   8   3   9   28.60    8.90
   8   3   9    9.90    9.60
   8   3   9   26.50    9.60
   8  -3   9   47.20   16.70
   8   3  10    0.20    6.50
   8   3  10   -0.30    5.40
   8   3  10  -10.60    7.50
   8  -3  10   27.30   12.40
   8   3  11   17.80   11.50
   8   3  11   -6.10    8.20
   8   3  11   -3.20    7.90
   8  -3  11   16.20   13.70
   8   3  12    0.10    7.60
   8   3  12   15.10   10.50
   8   3  12   -7.70   12.10
   8  -3  12   21.70   13.40
   8   3  13   -4.10   10.70
   8   3  13   16.50   12.90
   8   3  13   15.00   13.90
   8   3  13    7.10   12.40
   8  -3  13    6.60   14.20
  -8   4  16   14.40   11.50
  -8   4  16   15.00   12.90
  -8  -4  16    8.20   13.00
  -8   4  15    4.60   10.80
  -8   4  15    2.80   12.70
   8  -4 -15    1.00    8.40
  -8  -4  15    0.50    9.50
  -8   4  14    7.30   12.90
  -8   4  14   -2.60    8.80
   8  -4 -14   16.40    6.90
  -8  -4  14    7.60    9.40
   8   4 -13  -12.60   10.10
  -8   4  13   24.90   10.20
  -8   4  13   17.00   11.60
  -8  -4  13    3.20   10.00
   8  -4 -13    1.80    5.90
  -8   4  12    8.60   10.00
   8   4 -12   20.30   10.20
  -8   4  12   25.80   15.00
   8  -4 -12   27.20    9.50
  -8  -4  12   13.50    6.90
   8   4 -11    1.80   11.00
  -8   4  11  -14.70    6.30
  -8   4  11    3.70    8.00
   8   4 -11    2.80    8.30
  -8  -4  11    7.90    7.20
   8  -4 -11    4.80    5.70
   8   4 -10   35.70   13.60
   8   4 -10   53.69   15.50
  -8   4  10   46.10   11.90
  -8   4  10   71.59   21.10
  -8  -4  10   47.30   12.90
   8  -4 -10   63.29   13.60
  -8   4   9   21.20   11.00
   8   4  -9    8.10   10.60
  -8   4   9   14.20    9.00
   8   4  -9    2.30    8.40
   8  -4  -9   16.60    8.20
  -8  -4   9    8.60    7.90
  -8   4   8   64.29   18.90
   8   4  -8   50.29   15.10
  -8   4   8   59.09   18.50
   8   4  -8   61.19   16.80
  -8   4   8   58.29   13.30
  -8  -4   8   42.50   13.70
   8  -4  -8   66.29   16.70
   8  -4  -8   81.39   15.00
  -8  -4   8   49.40   12.20
   8  -4  -8   66.79   19.30
   8   4  -7    4.40    9.50
  -8   4   7   11.90    7.40
  -8   4   7   19.20    9.30
   8   4  -7   21.40   10.30
  -8   4   7   11.60   10.10
   8  -4  -7   21.40   10.50
   8  -4  -7   20.90    8.30
   8  -4  -7    4.40    8.90
  -8  -4   7   17.50    6.10
  -8  -4   7   15.30    9.50
  -8   4   6  253.37   30.00
   8   4  -6  245.48   27.40
  -8   4   6  209.38   26.70
   8  -4  -6  241.68   27.80
   8  -4  -6  242.28   28.70
  -8  -4   6  234.88   20.10
  -8  -4   6  227.58   27.60
   8  -4  -6  257.47   26.10
   8   4  -5   -1.80    5.40
  -8   4   5    1.20    4.80
  -8  -4   5   11.90    9.50
   8  -4  -5   25.40   10.70
   8  -4  -5    1.00    4.60
  -8  -4   5   10.50    4.20
   8  -4  -5   13.80    7.80
  -8   4   4  259.77   29.00
   8   4  -4  305.77   29.60
  -8   4   4  292.07   32.00
   8  -4  -4  286.57   31.80
  -8  -4   4  322.37   31.00
   8  -4  -4  268.97   28.50
  -8  -4   4  317.67   18.60
  -8  -4   4  321.67   18.70
   8  -4  -4  289.17   29.00
  -8   4   3    4.80    5.70
  -8   4   3   11.30    7.40
   8   4  -3    4.70    4.60
   8  -4  -3   -3.70    5.40
  -8  -4   3   12.00    7.20
   8  -4  -3    0.70    5.30
   8  -4  -3    2.20    6.60
   8   4  -2   96.49   14.80
  -8   4   2   83.49   17.90
  -8   4   2  106.59   15.40
  -8  -4   2  113.49   15.60
   8  -4  -2   81.09   18.90
   8  -4  -2   66.29   16.60
   8  -4  -2   97.59   13.80
  -8   4   1  109.69   19.30
   8   4  -1  119.29   15.50
  -8   4   1   99.79   19.90
   8  -4  -1   79.09   15.70
  -8  -4   1  126.39   16.80
   8  -4  -1  108.19   22.30
   8  -4  -1  137.39   20.40
  -8   4   0   89.59   19.70
   8   4   0   87.29   16.10
  -8   4   0  103.69   13.90
   8  -4   0   74.09   19.10
   8  -4   0   85.29   12.40
   8  -4   0   85.79   19.60
  -8  -4   0   51.09   13.40
  -8   4  -1  180.58   18.00
   8   4   1  225.28   21.90
  -8   4  -1  166.08   33.60
   8  -4   1  168.88   25.90
   8  -4   1  230.98   19.40
  -8  -4  -1  199.18   23.20
   8  -4   1  201.78   27.40
  -8   4  -2  535.05   32.40
  -8   4  -2  543.35   44.20
   8   4   2  522.25   38.40
   8   4   2  514.25   45.90
   8  -4   2  492.15   31.40
   8  -4   2  529.35   46.40
   8  -4   2  552.64   48.50
  -8  -4  -2  584.94   40.10
   8   4   3    1.90    4.50
   8   4   3    9.60    2.40
  -8   4  -3   -5.40    2.80
   8   4   3    9.90    2.50
   8   4   3   10.90    8.00
  -8   4  -3   -5.60    2.50
  -8  -4  -3   18.20    8.70
   8  -4   3    2.50    5.30
   8  -4   3    3.50    6.30
   8   4   4   66.39    7.90
   8   4   4   50.59    7.00
   8   4   4   56.49   16.90
   8   4   4   85.99   12.50
  -8   4  -4   65.09   16.90
   8  -4   4   65.69   16.90
  -8  -4  -4   41.30   12.00
   8   4   5   18.80    5.30
   8   4   5    5.50    4.70
   8   4   5   12.60    5.80
   8   4   5   15.70    7.80
   8  -4   5   17.60   10.90
   8   4   6    2.90    4.40
   8   4   6    0.60    3.60
   8   4   6   -5.30    5.40
   8  -4   6    6.90    6.10
   8   4   7    4.80    5.80
   8   4   7    1.00    6.00
   8   4   7    2.10    6.50
   8   4   7    5.70    5.30
   8  -4   7    5.60    8.40
   8   4   8    9.70    8.70
   8   4   8   15.90    6.60
   8   4   8    7.00    7.00
   8   4   8   18.30   14.10
   8  -4   8   11.60   12.30
   8   4   9    0.80    9.30
   8   4   9   -6.60    7.40
   8   4   9    0.70    6.00
   8   4   9   -2.50    7.50
   8  -4   9   -6.20    7.30
   8   4  10    8.50    6.20
   8   4  10    3.20    7.80
   8  -4  10   -4.40   10.40
   8   4  11    6.00   12.10
   8   4  11   18.90   13.40
   8   4  11   -4.40    6.40
   8   4  11   -4.70    9.50
   8  -4  11   15.60   12.20
   8   4  12   25.70   11.60
   8   4  12   21.00   12.60
   8   4  12   -1.50   10.30
   8   4  12    2.90    7.00
   8  -4  12   13.10   10.10
  -8   5  15    6.60   17.30
  -8  -5  15    0.70   12.30
  -8   5  14    8.60    9.20
   8  -5 -14   14.70    9.80
  -8  -5  14    4.50   11.40
  -8   5  13   10.60   13.10
   8  -5 -13   18.20    8.40
  -8   5  12   52.99   20.90
  -8  -5  12   57.49   16.40
   8   5 -11   -0.70    8.40
  -8   5  11   33.80   15.20
  -8  -5  11   11.50    9.00
   8   5 -10   53.19   16.30
  -8   5  10   57.19   17.10
  -8  -5  10   79.99   18.60
   8  -5 -10   95.79   14.90
  -8   5   9  -10.00    4.40
   8   5  -9   -2.40    6.10
   8  -5  -9    9.40   10.90
   8  -5  -9   -3.70    5.90
  -8  -5   9    5.10    6.20
   8   5  -8   24.60   12.20
   8   5  -8   14.20   11.80
  -8  -5   8    6.00    7.20
   8  -5  -8   23.00    8.60
   8  -5  -8   21.90   11.20
  -8   5   7    6.50    9.50
   8   5  -7    8.00    7.00
   8   5  -7   43.30   14.60
   8  -5  -7   15.30    8.60
  -8  -5   7   17.60   12.10
  -8  -5   7   19.80    8.10
   8  -5  -7   11.60    9.60
   8   5  -6  362.36   35.80
  -8   5   6  307.87   34.90
  -8  -5   6  304.77   24.60
  -8  -5   6  277.47   32.90
   8  -5  -6  360.76   36.90
   8  -5  -6  318.77   30.00
   8  -5  -6  331.97   36.60
  -8   5   5    5.90   10.00
  -8   5   5   -7.20    7.30
   8   5  -5   -3.40    4.60
   8  -5  -5    9.20    6.50
   8  -5  -5    8.40    8.90
  -8  -5   5    4.30    3.90
  -8  -5   5   11.00    6.80
   8  -5  -5    8.50    7.80
  -8   5   4   98.19   21.20
   8   5  -4   64.29   16.50
  -8   5   4  103.89   21.80
   8  -5  -4   83.19   17.90
  -8  -5   4   85.29    8.60
   8  -5  -4  105.69   22.10
  -8  -5   4   73.99   17.90
   8  -5  -4   90.69   21.00
   8   5  -3    5.90    6.30
  -8   5   3   -8.90    4.20
  -8   5   3    0.60    8.40
   8  -5  -3    0.10    6.30
   8  -5  -3    4.70    6.80
  -8  -5   3    2.80    7.30
   8  -5  -3    1.20    5.30
   8   5  -2   26.00    8.00
  -8   5   2   13.10    8.00
  -8   5   2    9.90    7.00
  -8  -5   2   -6.30    6.10
   8  -5  -2   10.90    8.60
   8  -5  -2    7.10    5.90
   8  -5  -2   -2.30    5.90
   8   5  -1  169.38   20.70
  -8   5   1  131.79   18.50
  -8   5   1  139.39   22.10
   8  -5  -1  156.98   24.90
   8  -5  -1  138.89   26.70
  -8  -5   1  176.18   21.00
   8  -5  -1  146.49   18.60
  -8   5   0   20.40    7.90
   8   5   0   -1.60    4.90
  -8   5   0    0.60    6.70
  -8  -5   0   18.50    8.80
   8  -5   0   15.50    9.20
   8  -5   0   -4.80    4.80
   8  -5   0    5.10    5.30
  -8   5  -1  177.28   19.20
  -8   5  -1  145.39   22.20
   8   5   1  172.38   25.50
   8   5   1  149.99   17.60
  -8  -5  -1  187.98   20.90
   8  -5   1  131.69   16.60
   8  -5   1  131.79   27.10
   8  -5   1  112.89   25.40
  -8   5  -2   21.30    8.10
   8   5   2    8.10    6.80
  -8  -5  -2   11.00    7.80
   8  -5   2   10.00    5.30
   8  -5   2   18.50   10.10
   8  -5   2   26.40   11.70
   8   5   3   39.30    9.00
  -8   5  -3   45.40    9.00
   8   5   3   30.30   13.20
  -8  -5  -3   31.20   10.60
   8  -5   3   19.10   11.70
   8   5   4   89.49    7.50
  -8   5  -4   82.09    8.20
   8   5   4  102.89   12.90
   8   5   4   85.59   22.70
   8   5   4   76.69    7.20
   8  -5   4   93.09   21.80
   8   5   5    3.80    8.70
   8   5   5    3.20    4.50
   8   5   5    1.60    3.80
   8   5   5   -2.40    2.90
   8  -5   5   -2.20    7.80
   8   5   6   19.80    7.20
   8   5   6   46.40   16.20
   8   5   6   37.20    8.60
   8   5   6   19.30    6.20
   8  -5   6   39.70   14.20
   8   5   7    1.00    5.10
   8   5   7    4.20    6.30
   8   5   7   -2.80    3.50
   8   5   7    1.20    5.60
   8  -5   7    3.10    4.30
   8   5   8    4.60    6.60
   8   5   8   -3.20    3.50
   8   5   8   14.50    8.50
   8   5   8    0.50    9.20
   8  -5   8  -10.60    6.50
   8   5   9   23.40   13.40
   8   5   9    4.00    9.70
   8   5   9    6.80    3.60
   8   5   9   13.40    8.50
   8  -5   9   35.80   15.90
   8   5  10   -1.80   10.60
   8   5  10    2.70    9.10
   8   5  10    6.80   11.50
   8  -5  10  -12.00   12.40
   8   5  11   27.20   13.50
   8   5  11   39.30   15.50
   8   5  11    6.90   12.40
   8  -5  11    3.60   13.70
  -8   6  13   17.00   16.10
  -8  -6  13  -21.40    9.20
  -8   6  12   11.70   11.60
  -8  -6  12   -0.20   12.40
   8  -6 -12   10.10    6.40
  -8   6  11    7.60   11.70
  -8  -6  11   14.50    9.70
   8  -6 -11    6.90    6.20
  -8   6  10   30.80   18.00
  -8  -6  10   55.89   13.20
   8  -6 -10   21.90    8.50
   8   6  -9   -7.10    9.20
  -8   6   9   -2.90    9.90
   8  -6  -9    3.20   10.10
   8  -6  -9   11.70   10.40
  -8  -6   9    6.70    8.70
  -8   6   8   16.40    8.90
   8   6  -8   31.40   12.70
  -8  -6   8   31.30   10.80
   8  -6  -8    9.10    8.20
   8  -6  -8   33.80   13.90
  -8   6   7    5.50    7.20
   8   6  -7    1.10    6.90
   8  -6  -7   -0.60    8.10
   8  -6  -7    6.40    8.60
  -8  -6   7   11.00    7.10
  -8   6   6   39.50   13.80
   8   6  -6   23.80   12.00
   8  -6  -6    7.50   12.40
   8  -6  -6   20.10    9.50
  -8  -6   6    3.20    5.90
  -8   6   5    9.90    9.10
   8   6  -5   38.00   13.00
  -8  -6   5    9.90   11.50
  -8  -6   5   14.90    6.50
   8  -6  -5   20.40    9.30
   8  -6  -5   16.00   10.30
  -8   6   4   99.29   21.50
   8   6  -4   63.79   17.40
   8  -6  -4   97.99   20.10
  -8  -6   4   92.69   20.30
   8  -6  -4  127.49   17.30
   8  -6  -4   77.59   21.40
  -8  -6   4   96.49    9.20
  -8   6   3   -7.20    5.50
   8   6  -3    0.60    5.50
   8  -6  -3   -1.50    5.10
  -8  -6   3   26.80   17.80
   8  -6  -3   10.50    8.50
   8  -6  -3    9.00    8.00
  -8   6   2   38.70   11.50
   8   6  -2   65.19   15.10
  -8  -6   2   68.59   15.90
   8  -6  -2   59.19   17.20
   8  -6  -2   34.40   13.70
   8  -6  -2   31.20   12.20
   8   6  -1   39.40   10.90
   8   6  -1   35.30   13.90
  -8   6   1   20.70    9.60
   8  -6  -1   25.30   12.60
   8  -6  -1   48.20   14.80
  -8  -6   1   42.00   13.20
   8  -6  -1   16.40   10.30
  -8   6   0   -8.80    6.10
   8   6   0    8.00    6.80
   8   6   0    4.10    7.00
   8  -6   0   11.00    8.70
   8  -6   0   -5.00    6.40
   8  -6   0   -6.60    7.60
  -8  -6   0   21.70    9.60
  -8   6  -1   29.60   10.50
   8   6   1   30.80   12.10
   8   6   1   32.50    9.90
   8  -6   1   38.90    9.90
  -8  -6  -1   30.30    9.40
   8  -6   1   30.80   13.00
   8  -6   1   68.19   20.40
   8   6   2   18.70   11.40
   8   6   2   14.40    7.50
  -8  -6  -2   13.50    7.40
   8  -6   2   42.30   14.70
   8  -6   2   28.10   16.10
  -8   6  -3   70.09   13.30
   8   6   3   52.99   16.60
   8   6   3   62.19   11.70
   8  -6   3   86.29   23.30
  -8  -6  -3   62.99   13.60
   8  -6   3   49.20   16.50
   8   6   4   72.29   10.60
   8   6   4   55.69   17.40
  -8   6  -4   47.40    8.80
  -8  -6  -4   45.20   10.60
   8  -6   4   41.30   17.30
   8   6   5   21.60    4.60
   8   6   5   43.40   18.30
   8   6   5   26.70    6.10
   8   6   5   26.40    5.00
   8  -6   5   29.20   15.90
   8   6   6    5.30    4.30
   8   6   6    1.50    2.80
   8   6   6   -4.00    4.50
   8   6   6   -4.40   10.10
   8  -6   6   -6.20    4.60
   8   6   7   12.10   11.50
   8  -6   7   21.80   15.00
   8   6   8   27.00   13.80
   8   6   8   22.70   10.30
   8   6   8   12.80    7.50
   8  -6   8    2.80   14.30
   8   6   9   25.20   15.30
   8   6   9   14.70   11.00
   8   6   9    8.80    8.10
   8  -6   9  -18.00   11.60
  -8   7  11   17.10   20.50
  -8  -7  11   37.30   15.90
   8  -7 -11    4.60    4.00
  -8   7  10   27.90   16.70
   8  -7 -10    7.90    5.30
  -8  -7  10   -6.20   10.30
  -8   7   9   28.60   19.50
   8  -7  -9    5.00    7.00
   8  -7  -9    0.70   13.40
  -8  -7   9    7.20   10.30
  -8   7   8   17.40   12.90
  -8  -7   8    2.80    9.40
   8  -7  -8   27.50   10.20
  -8   7   7   23.80   12.50
   8  -7  -7   48.60   20.60
   8  -7  -7   37.60   12.20
  -8   7   6   18.70   12.70
  -8  -7   6   10.20    7.70
   8  -7  -6    1.20   14.20
  -8   7   5   19.70   12.30
  -8  -7   5   22.80    7.20
   8  -7  -5   30.80   16.90
   8  -7  -5   32.60   12.80
  -8   7   4    8.10    9.00
   8   7  -4    3.90    8.50
  -8  -7   4    5.40    3.60
   8  -7  -4    0.70   10.10
   8  -7  -4   -8.20    8.10
   8   7  -3   37.20   16.30
   8   7  -3   59.99   16.50
  -8   7   3    2.80   10.10
  -8  -7   3   53.19   15.80
   8  -7  -3   21.90   12.70
   8  -7  -3   31.50   13.50
  -8   7   2   11.30    9.70
   8   7  -2    1.90    5.60
   8   7  -2   -0.60    7.50
   8  -7  -2    9.00    9.30
   8  -7  -2   -6.70   10.80
   8  -7  -2   10.90   10.00
   8   7  -1   -4.70    5.20
   8   7  -1   -0.60    7.50
   8  -7  -1    1.60    8.20
   8  -7  -1    6.00    7.70
  -8  -7   1   -8.30   10.30
   8  -7  -1   32.60   13.90
  -8   7   0   16.40    9.60
   8   7   0    9.10   12.80
   8   7   0   28.00   10.30
  -8  -7   0   25.90   11.50
   8  -7   0   21.50   13.40
   8  -7   0   28.70   14.30
   8   7   1   14.70   14.10
  -8   7  -1    9.50    9.60
   8  -7   1   32.30   15.70
  -8  -7  -1   32.50   11.80
   8  -7   1   12.10   12.00
   8   7   2   10.00    9.20
  -8   7  -2   20.40    8.30
   8  -7   2   20.60   13.30
  -8  -7  -2   14.60    9.90
   8  -7   2    4.90   11.80
  -8   7  -3   29.40   10.50
   8   7   3    4.60   14.20
   8  -7   3   38.90   14.10
  -8  -7  -3    7.10    8.70
   8  -7   3   16.20   11.90
   8   7   4   25.20   13.40
  -8   7  -4   -1.60    5.90
   8  -7   4   12.20   12.10
   8  -7   4  -12.30    9.30
   8   7   5   30.30   16.90
  -8   7  -5   -2.50    4.50
   8  -7   5    1.40   12.80
   8   7   6   18.60    5.50
   8   7   6   26.60   13.80
   8   7   6   19.80    4.40
   8  -7   6   45.80   21.60
   8   7   7   -3.60    4.30
   8   7   7   -8.80    5.70
   8   7   7    6.40    9.20
   8  -7   7   17.40   17.80
   8   8  -7   10.70   15.10
  -8   8   7   -0.70   15.70
  -8  -8   7  -10.40    8.10
   8  -8  -7    6.30   10.30
   8  -8  -7    6.90   14.00
  -8   8   6   19.00   13.70
   8   8  -6   26.20   14.40
   8  -8  -6   -2.70   12.20
   8  -8  -6    3.00   10.20
  -8   8   5    6.40   14.30
   8   8  -5   14.70   13.70
   8  -8  -5   -3.10    7.50
   8  -8  -5   17.90   11.40
   8   8  -4   -1.20   12.00
  -8   8   4   -7.60   10.80
   8  -8  -4    1.10    9.90
   8  -8  -4   -2.30   16.80
  -8  -8   4   -1.10    4.00
   8   8  -3   -0.40   13.30
  -8   8   3   -2.20    9.40
   8  -8  -3   -4.50   10.40
   8  -8  -3   18.70   13.80
  -8   8   2   -6.60    9.50
   8   8  -2   -8.50   11.40
   8  -8  -2   -3.30   11.20
   8  -8  -2   -8.90   13.60
  -8  -8   2    0.40   14.50
   8   8  -1   -3.30   12.30
  -8   8   1   -7.50   10.60
   8  -8  -1  -10.00    6.40
   8  -8  -1   15.90   14.80
  -8  -8   1   18.50   11.60
  -8   8   0  -11.40   10.20
   8   8   0   -0.60   11.20
   8  -8   0   11.30   14.50
  -8  -8   0    1.10   13.70
   8  -8   0  -13.50   12.50
   8   8   1   -2.20    9.00
   8  -8   1   -8.10   11.80
   8  -8   1    6.90   14.20
  -8  -8  -1   14.90   13.00
   8   8   2    9.90   11.30
  -8   8  -2    8.00   11.60
   8  -8   2    5.10   14.00
  -8  -8  -2   19.90   12.90
   8  -8   2   -7.30   14.80
  -8   8  -3   12.80   11.20
   8   8   3   -8.70   12.50
   8  -8   3   20.00   12.80
  -9   0  18   23.00   18.00
   9   0 -17   -1.00   12.10
  -9   0  17   36.00   14.60
  -9   0  16    5.20   13.60
   9   0 -16   32.00   14.40
  -9   0  15    7.40    8.00
   9   0 -15    9.60    8.30
   9   0 -14   86.39   20.40
  -9   0  14   81.09   21.60
  -9   0  13  -12.30    7.30
   9   0 -13   16.90    8.20
  -9   0  13   -7.40    8.10
  -9   0  12  109.69   23.20
  -9   0  12   97.99   21.50
   9   0 -12  119.19   23.60
  -9   0  12   81.49   19.90
   9   0 -12   81.49   20.50
   9   0 -11   -0.10    9.40
   9   0 -11   14.00    7.70
  -9   0  11   -0.80    5.20
  -9   0  11    6.40    6.50
  -9   0  10  133.39   23.90
   9   0 -10  135.69   19.80
  -9   0  10  120.19   19.20
  -9   0  10  125.89   23.80
   9   0 -10  163.98   23.20
   9   0  -9   -5.70    5.80
  -9   0   9    4.50    5.10
  -9   0   9    0.80    3.50
   9   0  -9   12.50    7.20
   9   0  -8    4.20    4.90
  -9   0   8   17.00    8.10
   9   0  -8    5.30    4.70
  -9   0   8   12.50    6.60
  -9   0   8    2.20    5.20
   9   0  -7   -0.30    4.80
  -9   0   7    5.60    5.70
  -9   0   7    4.90    4.70
   9   0  -7    9.70    6.00
  -9   0   7   -0.60    3.20
  -9   0   6   80.09   15.50
   9   0  -6   70.59   16.20
  -9   0   6   95.09   19.00
   9   0  -6   82.09   16.50
  -9   0   6   62.79   15.10
  -9   0   5    5.10    4.00
  -9   0   5    4.50    3.40
   9   0  -5    9.20    4.60
   9   0  -5   -1.00    4.20
   9   0  -5   -1.30    4.50
   9   0  -4    5.10    3.00
  -9   0   4    2.60    4.20
  -9   0   4    2.30    2.50
   9   0  -4    1.90    3.40
   9   0  -4    0.40    3.10
   9   0  -3    8.00    3.90
   9   0  -3    1.70    3.40
  -9   0   3    9.20    4.30
  -9   0   3    4.60    3.90
   9   0  -3    7.20    3.50
  -9   0   3    7.90    5.70
   9   0  -2  369.46   27.40
  -9   0   2  406.86   29.00
   9   0  -2  368.16   30.30
   9   0  -2  408.66   33.90
  -9   0   2  354.76   32.80
   9   0  -1    6.50    5.20
   9   0  -1    1.70    3.50
  -9   0   1    5.60    4.40
   9   0  -1    3.40    3.90
  -9   0   1   -3.90    2.80
   9   0   0   -2.30    3.80
  -9   0   0    1.40    4.40
   9   0   0    4.40    4.00
   9   0   0   -1.50    4.20
  -9   0   0    0.70    2.40
  -9   0  -1   -8.00    3.40
   9   0   1    6.30    3.60
   9   0   2   77.89   11.40
   9   0   2   75.29   17.10
   9   0   2   92.09   12.90
  -9   0  -2   88.09   12.20
  -9   0  -3    0.00    3.60
   9   0   3    0.20    3.70
   9   0   3    4.20    3.90
   9   0   3    2.40    3.70
   9   0   4   29.00   10.90
  -9   0  -4   18.90    8.80
   9   0   4   43.70   11.50
   9   0   5   -2.20    3.60
   9   0   5    1.50    3.20
  -9   0  -5    0.30    4.00
   9   0   5    1.30    3.90
   9   0   6  148.19   16.00
   9   0   6  162.58   20.80
   9   0   6  170.78   23.70
   9   0   7   -2.50    2.90
   9   0   7   -0.30    5.10
   9   0   7    1.40    5.50
   9   0   8  391.66   40.50
   9   0   8  392.16   37.10
   9   0   8  350.66   26.70
   9   0   9   -1.70    6.70
   9   0   9    8.30    6.80
   9   0   9   -5.50    3.80
   9   0  10    0.90    9.80
   9   0  10    4.20    5.40
   9   0  10   18.80   12.30
   9   0  11   17.30   10.50
   9   0  11    0.70    5.90
   9   0  11   -3.30   10.30
   9   0  12   -9.50    9.10
   9   0  12    7.50    6.80
   9   0  12   -1.90   10.50
   9   0  13    5.00    7.50
   9   0  13  -14.20    9.90
  -9   1  18    5.60   13.60
  -9  -1  18    3.00   14.10
   9   1 -17   -4.40   11.00
  -9   1  17   -0.60   14.30
  -9  -1  17   -2.00   12.90
   9  -1 -17   -2.90    9.40
  -9   1  16   82.99   23.40
   9   1 -16   64.69   18.30
  -9  -1  16   43.70   17.30
   9  -1 -16   39.30   16.80
  -9   1  15   -2.00    9.70
   9   1 -15   26.40   14.30
   9  -1 -15    9.80   10.00
  -9  -1  15   24.90   14.40
   9   1 -14   90.09   20.80
  -9   1  14  119.09   21.70
  -9   1  14  100.09   26.00
  -9  -1  14   87.39   22.60
   9  -1 -14  115.59   23.00
   9   1 -13    9.50    7.00
  -9   1  13   -1.80    7.40
  -9   1  13   -3.20    5.80
  -9  -1  13   -4.40    5.70
   9  -1 -13    3.20    8.70
   9   1 -12   47.10   14.60
   9   1 -12   52.09   16.30
  -9   1  12   45.20   16.20
  -9  -1  12   25.10   12.40
  -9  -1  12   32.00   14.10
   9  -1 -12   53.49   13.20
  -9  -1  12   43.60   14.30
   9   1 -11   22.10   11.00
  -9   1  11   33.00   11.20
   9   1 -11   19.30   13.10
  -9   1  11   18.70    9.70
  -9   1  11   33.90   13.20
  -9  -1  11   32.90   19.90
   9  -1 -11   34.30   12.50
  -9  -1  11   18.70   11.20
   9  -1 -11   22.70    9.40
  -9  -1  11   18.60   12.90
  -9   1  10   99.09   22.50
  -9   1  10   77.99   17.70
   9   1 -10   88.89   19.40
  -9   1  10   67.39   17.60
   9   1 -10   96.59   20.90
   9  -1 -10  110.89   17.60
   9  -1 -10  111.79   22.30
  -9  -1  10   87.69   19.80
  -9  -1  10  110.69   22.60
  -9  -1  10   89.29   18.00
  -9   1   9    0.60    5.00
  -9   1   9   -1.20    7.60
  -9   1   9    9.40    5.50
   9   1  -9   10.30    7.30
   9   1  -9  -12.10    6.20
   9  -1  -9    1.70    7.80
  -9  -1   9   -8.20    4.50
   9  -1  -9   -3.10    4.60
  -9  -1   9    2.90    5.80
  -9  -1   9    7.50    7.30
   9   1  -8  505.25   41.60
  -9   1   8  530.65   44.20
  -9   1   8  505.85   41.90
   9   1  -8  493.55   42.80
  -9   1   8  567.24   42.90
  -9  -1   8  547.15   40.50
   9  -1  -8  473.65   39.40
  -9  -1   8  539.05   43.70
   9  -1  -8  493.85   42.20
  -9  -1   8  506.55   42.20
   9   1  -7   58.69   14.80
   9   1  -7   52.49   14.50
  -9   1   7   38.10   13.40
  -9   1   7   57.89   14.30
  -9   1   7   32.80   11.30
  -9  -1   7   59.99   15.30
   9  -1  -7   29.70    9.70
  -9  -1   7   44.00   11.20
  -9  -1   7   53.59   14.20
   9  -1  -7   35.30   12.60
   9   1  -6   72.59   16.90
  -9   1   6   20.90    9.20
  -9   1   6   35.40   10.40
  -9   1   6   44.30   12.40
   9   1  -6   56.19   13.80
  -9  -1   6   61.29   15.00
   9  -1  -6   32.60   11.40
   9  -1  -6   43.80   11.90
   9  -1  -6   43.60   11.90
  -9  -1   6   65.19   12.90
  -9   1   5   25.90    8.80
  -9   1   5   24.40    9.40
   9   1  -5   43.10   12.10
   9   1  -5   51.89   13.40
  -9   1   5   35.20   11.90
  -9  -1   5   39.10    9.20
   9  -1  -5   35.00   11.10
  -9  -1   5   34.70   11.50
   9  -1  -5   21.80    9.50
   9  -1  -5   29.20   10.20
  -9   1   4  224.98   22.70
   9   1  -4  179.08   22.00
  -9   1   4  260.27   25.20
  -9   1   4  245.68   26.30
   9   1  -4  212.78   23.40
  -9  -1   4  195.58   22.80
   9  -1  -4  230.98   23.50
   9  -1  -4  252.67   25.20
  -9  -1   4  192.48   18.20
   9  -1  -4  246.98   23.80
  -9   1   3   22.80    7.40
   9   1  -3   24.70    6.90
   9   1  -3   12.60    6.40
  -9   1   3   20.20    8.10
  -9   1   3   12.60    7.30
   9   1  -3   14.40    7.50
  -9  -1   3   31.80    7.20
  -9  -1   3   24.10    9.10
   9  -1  -3   30.70   10.30
   9  -1  -3   27.00   10.70
   9  -1  -3   12.50    7.20
  -9   1   2  896.81   52.89
   9   1  -2  851.51   54.79
  -9   1   2  996.60   61.09
   9   1  -2  814.02   53.29
  -9   1   2  855.81   51.79
   9   1  -2  877.01   45.40
   9  -1  -2  730.73   60.09
  -9  -1   2  814.12   55.79
   9  -1  -2  838.42   50.89
   9  -1  -2  883.11   56.69
  -9  -1   2  839.02   44.90
   9   1  -1   67.19   13.80
  -9   1   1  102.19   13.20
  -9   1   1   93.39   14.00
  -9   1   1   95.69   19.00
   9   1  -1   71.79   15.30
   9   1  -1   78.89    9.80
   9  -1  -1   80.19   22.70
  -9  -1   1   78.49   16.90
   9  -1  -1  106.19   16.50
  -9  -1   1   65.89    8.90
   9   1   0  121.99   12.60
   9   1   0  131.89   16.20
  -9   1   0  144.49   17.40
   9   1   0  115.19   17.30
  -9   1   0  132.59   19.10
   9  -1   0  111.29   21.30
  -9  -1   0  139.19   18.30
   9  -1   0  115.29   16.00
   9  -1   0  124.79   14.50
  -9  -1   0  121.99   12.10
  -9   1  -1   36.30   10.00
   9   1   1   39.30    8.10
   9   1   1   29.10    9.60
   9  -1   1   28.40   11.80
  -9  -1  -1   36.70   11.80
  -9  -1  -1   31.70    7.80
   9  -1   1   50.39   12.00
   9  -1   1   35.50    8.50
   9   1   2   39.20   12.20
   9   1   2   36.40    9.10
  -9   1  -2   47.80   12.00
  -9  -1  -2   42.80    8.70
  -9  -1  -2   28.80    9.60
   9  -1   2   39.90   11.60
   9  -1   2   31.40    7.90
   9  -1   2   38.20   10.50
   9   1   3  102.29   16.00
   9   1   3   93.19   12.60
  -9   1  -3   98.19   15.10
   9  -1   3  121.49   18.20
   9  -1   3   93.89   10.50
   9  -1   3   91.19   14.40
  -9  -1  -3   86.79   12.10
   9   1   4   22.90    8.00
  -9   1  -4   25.60    8.10
   9   1   4   12.00    7.70
   9  -1   4   15.80   10.50
   9  -1   4   23.90    9.10
   9  -1   4   16.30    4.80
   9   1   5    0.20    4.10
   9   1   5    2.40    5.10
   9   1   5    9.40    4.80
  -9   1  -5   -3.50    4.80
   9  -1   5   10.90    4.30
   9  -1   5    9.30    3.70
   9  -1   5   12.80    8.90
   9  -1   5   10.00    7.80
   9   1   6    8.20    6.30
   9   1   6    0.50    4.70
  -9   1  -6    0.50    6.30
   9   1   6   10.70    5.50
   9  -1   6    3.80    3.00
   9  -1   6    2.80    6.30
   9  -1   6    9.50    8.40
   9  -1   6    2.10    2.50
   9   1   7    5.10    7.40
   9   1   7    8.20    5.60
   9   1   7   -0.30    5.30
   9  -1   7    3.50    3.10
   9  -1   7    2.50    6.90
   9  -1   7    2.00    7.90
   9  -1   7   -3.10    2.30
   9   1   8    1.00    7.20
   9   1   8    9.40    6.10
   9   1   8    1.40    6.10
   9  -1   8    2.10    7.50
   9  -1   8    1.50    2.20
   9  -1   8   -2.10    2.20
   9  -1   8   -0.40    7.00
   9   1   9   -1.30    7.60
   9   1   9   11.10    7.80
   9   1   9   -5.80    4.40
   9  -1   9   -0.50    6.10
   9  -1   9    5.00    2.30
   9  -1   9    2.10    2.30
   9   1  10   12.80    6.00
   9   1  10    4.10    9.30
   9  -1  10   20.50   12.00
   9  -1  10    9.20    7.50
   9   1  11   26.50   12.20
   9   1  11   -2.30    8.50
   9   1  11    3.90    7.90
   9  -1  11   12.90    9.30
   9  -1  11   11.60    9.60
   9   1  12    9.30   11.00
   9   1  12    9.70    6.90
   9   1  12  -12.50    9.50
   9  -1  12    1.50    9.40
   9  -1  12    2.90   12.00
   9   1  13   17.10   14.50
   9   1  13    6.00   10.70
   9   1  13   13.50   11.70
   9  -1  13   -5.40   11.60
   9  -1  13  -12.80    9.10
  -9   2  17    2.20    9.40
   9  -2 -17   25.10   12.60
   9   2 -16    2.50   12.00
  -9   2  16  -16.10   11.80
   9  -2 -16   -4.60   11.00
  -9   2  15   11.50   13.00
  -9   2  15    1.30    8.50
   9   2 -15   20.30   12.90
   9  -2 -15  -10.30    8.60
  -9   2  14   32.30   15.10
   9   2 -14   50.49   17.20
  -9   2  14   20.50   13.80
   9  -2 -14   42.70   14.30
  -9   2  13    1.60    8.30
   9   2 -13    4.70    8.00
  -9   2  13    8.50    9.30
   9  -2 -13   -4.80    7.30
  -9   2  12   43.00   14.10
  -9   2  12   29.10   12.70
   9   2 -12   45.80   18.20
   9  -2 -12   30.80   12.00
  -9   2  11    3.30    6.80
  -9   2  11  -14.00    7.00
   9   2 -11   -3.60    7.30
  -9  -2  11    0.40    8.90
   9  -2 -11    4.30    5.80
  -9   2  10   -4.10    5.90
   9   2 -10    0.60    8.50
  -9   2  10   14.70    8.40
  -9   2  10   -8.60    3.60
   9   2 -10    6.50    6.60
   9  -2 -10   -2.00    5.50
  -9  -2  10   -1.60    5.10
   9  -2 -10   -2.40    5.30
  -9  -2  10    0.50    6.40
  -9   2   9  495.95   45.20
  -9   2   9  471.55   43.60
  -9   2   9  505.75   41.30
   9   2  -9  514.85   67.79
   9   2  -9  545.25   44.70
   9  -2  -9  458.55   38.90
   9  -2  -9  497.75   43.10
  -9  -2   9  514.85   40.00
  -9  -2   9  498.65   43.70
   9   2  -8    8.20    6.60
  -9   2   8   -1.30    6.60
  -9   2   8    3.40    5.90
   9   2  -8   -1.60    5.40
  -9   2   8    0.30    5.60
  -9  -2   8    5.30    4.90
   9  -2  -8    5.50    4.30
   9  -2  -8   -2.10    4.40
  -9  -2   8   14.20    8.10
  -9   2   7   84.29   18.50
   9   2  -7   84.29   19.10
  -9   2   7   75.09   16.60
  -9   2   7   66.09   16.00
   9   2  -7   56.49   14.90
  -9  -2   7   65.09   13.90
   9  -2  -7   70.59   17.30
   9  -2  -7   95.99   14.90
   9  -2  -7   80.89   18.40
  -9  -2   7   66.39   15.00
   9   2  -6   -6.20    3.50
   9   2  -6   10.20    7.20
  -9   2   6    2.80    3.70
  -9   2   6   -0.70    3.30
  -9   2   6   -2.80    4.10
   9  -2  -6    5.90    4.80
   9  -2  -6    2.50    4.50
  -9  -2   6    1.60    5.00
  -9  -2   6    2.60    3.60
   9  -2  -6   -7.20    3.90
   9   2  -5   22.10    9.70
  -9   2   5   34.70   10.50
  -9   2   5   21.30    9.20
   9   2  -5   25.30    9.10
  -9   2   5   19.40    8.50
  -9  -2   5   36.90   10.00
  -9  -2   5   24.20    7.00
   9  -2  -5   13.20    7.70
   9  -2  -5   18.90    8.10
   9  -2  -5   16.20    7.90
  -9   2   4   50.89   12.80
   9   2  -4   53.99   13.80
   9   2  -4   34.60   12.40
  -9   2   4   61.69   13.90
  -9   2   4   41.30   13.10
   9  -2  -4   49.99   12.10
   9  -2  -4   53.39   13.50
  -9  -2   4   73.59   15.60
   9  -2  -4   50.89   13.40
  -9   2   3   42.00   14.50
   9   2  -3   89.39   17.50
  -9   2   3   78.79   16.60
  -9   2   3   65.69   14.20
   9  -2  -3   80.79   15.10
   9  -2  -3   60.69   15.00
  -9  -2   3  115.89   16.60
   9  -2  -3   52.89   13.40
   9   2  -2   17.90    7.40
  -9   2   2   31.40   10.50
  -9   2   2   14.70    7.30
  -9   2   2   30.90   10.00
   9  -2  -2   39.10   10.70
  -9  -2   2   29.30    5.40
  -9  -2   2   14.00    7.70
   9  -2  -2   42.70   12.20
   9  -2  -2   28.20   10.00
  -9   2   1  489.55   37.90
  -9   2   1  500.45   34.20
   9   2  -1  456.45   36.50
   9   2  -1  459.15   24.50
   9  -2  -1  468.15   39.70
  -9  -2   1  445.86   24.00
   9  -2  -1  459.35   37.60
   9  -2  -1  526.35   49.10
  -9  -2   1  471.85   39.20
   9   2   0   44.60    5.50
  -9   2   0   14.10    7.50
   9   2   0   56.89   12.90
  -9  -2   0   34.10   10.90
   9  -2   0   25.50    8.90
   9  -2   0   14.00    8.40
  -9  -2   0   38.00    5.60
   9  -2   0   24.00    6.60
  -9   2  -1   28.40    9.70
   9   2   1   17.70    4.50
   9   2   1   12.30    7.10
   9  -2   1   36.00    8.10
   9  -2   1   27.80   11.20
   9  -2   1   25.00    9.20
  -9  -2  -1   10.20    7.40
  -9   2  -2    4.40    6.00
   9   2   2    6.00    3.30
   9   2   2    2.30    4.40
   9  -2   2    7.20    5.30
   9  -2   2    4.70    5.90
   9  -2   2    2.70    3.30
  -9  -2  -2    1.80    4.80
   9   2   3   41.30    8.60
  -9   2  -3   39.00   13.20
   9   2   3   46.10   13.00
  -9  -2  -3   39.20   11.00
   9  -2   3   38.00   13.90
   9  -2   3   38.10    6.10
   9  -2   3   62.19   15.20
   9   2   4  155.68   19.70
   9   2   4  163.58   16.80
  -9   2  -4  144.99   21.40
   9   2   4  167.28   21.40
   9  -2   4  161.18   11.50
   9  -2   4  176.18   23.10
   9  -2   4  187.68   27.30
   9   2   5   30.10   11.30
   9   2   5   38.20   12.00
   9   2   5   21.00    7.20
   9  -2   5   10.20    6.80
   9  -2   5   14.90    9.60
   9   2   6    0.10    3.90
   9   2   6   15.40    7.40
  -9   2  -6    3.90    7.50
   9   2   6   25.10    8.00
   9  -2   6    2.10    6.20
   9  -2   6   -1.20    6.10
   9   2   7   11.60    7.90
   9   2   7   18.90    9.00
  -9   2  -7    4.30    9.10
   9   2   7   14.20    8.20
   9  -2   7    6.90    7.20
   9  -2   7   11.80    8.10
   9   2   8    5.60    6.30
   9   2   8   -2.30    5.30
   9   2   8    2.40    7.00
   9  -2   8    6.50    7.60
   9   2   9   20.70    9.50
   9   2   9    6.10    8.80
   9   2   9   16.80    8.20
   9  -2   9   17.40   10.80
   9  -2   9    7.80    8.40
   9   2  10  -16.20    8.10
   9   2  10   16.60    9.00
   9   2  10    9.60    7.60
   9  -2  10   -7.40   10.20
   9  -2  10   -9.80    8.30
   9   2  11   -8.00    8.90
   9   2  11   -2.50    5.40
   9  -2  11   -8.30    8.90
   9  -2  11   10.30    9.60
   9   2  12   -3.00    9.20
   9   2  12   10.80   10.70
   9   2  12  -16.70    9.70
   9  -2  12   -4.90   10.70
   9  -2  12   20.70   13.90
   9   2  13    6.70   11.00
   9   2  13   15.00   11.90
   9   2  13  -15.10   12.60
   9  -2  13    8.40   10.90
   9  -2  13  -13.60   13.00
  -9   3  17   16.00   19.10
  -9   3  17  -26.10   16.50
  -9  -3  17   -1.60   12.40
  -9   3  16   28.00   14.00
  -9   3  16    6.90   10.60
  -9  -3  16   17.20   11.90
   9  -3 -16    3.70    9.30
  -9   3  15    3.30   12.00
   9   3 -15  -13.00    9.80
   9  -3 -15    3.10    8.10
  -9  -3  15   11.10    9.60
  -9   3  14  -12.10   10.40
  -9   3  14   12.70   11.80
   9  -3 -14    4.70    8.10
   9   3 -13   64.49   18.20
  -9   3  13  104.99   19.80
  -9   3  13  100.99   25.00
   9  -3 -13   84.89   18.10
  -9   3  12   17.30   10.60
   9   3 -12   13.60    9.20
  -9   3  12   14.40    9.80
   9  -3 -12   11.00    8.10
  -9   3  11  189.48   25.00
  -9   3  11  195.78   29.10
   9   3 -11  268.87   32.00
   9   3 -11  270.27   32.10
   9  -3 -11  240.38   26.10
  -9   3  10   20.90   11.30
   9   3 -10    8.10    7.90
   9   3 -10    5.50    5.50
  -9   3  10   10.70   10.00
   9  -3 -10    2.40    5.80
  -9   3   9   56.49   16.30
  -9   3   9   45.30   13.60
   9   3  -9   45.50   12.80
   9   3  -9   55.69   16.40
  -9   3   9   62.79   16.70
  -9  -3   9   29.40   13.90
   9  -3  -9   36.90   11.40
   9  -3  -9   80.49   19.50
  -9   3   8   25.50   11.00
  -9   3   8   31.30   10.10
  -9   3   8    5.20    7.40
   9   3  -8    9.00    7.60
   9  -3  -8    9.20    6.40
  -9  -3   8   14.00    8.80
   9  -3  -8   11.00   10.40
   9  -3  -8    9.80    7.50
   9   3  -7    4.50    5.10
   9   3  -7   17.90   11.00
  -9   3   7    7.30    5.90
  -9   3   7   -1.10    5.00
  -9   3   7    3.70    5.00
  -9  -3   7   -9.90   11.80
  -9  -3   7   17.00    7.20
   9  -3  -7    2.20    5.10
   9  -3  -7   -1.40    8.10
   9  -3  -7    0.20    5.50
  -9   3   6   -6.90    5.80
  -9   3   6    6.30    6.10
   9   3  -6   -0.30    5.90
  -9   3   6   -0.70    4.20
   9   3  -6    0.30    3.00
  -9  -3   6   -0.80    4.70
   9  -3  -6    9.30    6.50
  -9  -3   6   12.20    6.90
   9  -3  -6    0.70    5.50
   9  -3  -6    5.40    4.80
  -9   3   5  110.69   22.10
   9   3  -5   85.89   17.50
   9   3  -5  108.19   20.80
  -9   3   5  109.49   17.00
  -9   3   5   77.99   17.40
  -9  -3   5   67.69   17.60
   9  -3  -5   94.29   18.70
   9  -3  -5   97.89   18.80
  -9  -3   5   92.79   10.80
   9  -3  -5   92.99   19.60
   9   3  -4   28.00    9.20
   9   3  -4   15.70    8.40
  -9   3   4   -5.50    4.70
  -9   3   4    1.40    6.20
  -9   3   4   -3.50    6.00
  -9  -3   4   12.40    4.10
   9  -3  -4    7.30    5.70
   9  -3  -4    7.10    5.70
  -9  -3   4   -0.60    5.40
   9  -3  -4    3.80    6.50
   9   3  -3   -1.50    3.80
  -9   3   3    9.60    6.00
  -9  -3   3    8.50    7.30
   9  -3  -3   10.50    5.90
  -9  -3   3   12.90    2.30
  -9  -3   3    8.20    2.00
   9  -3  -3    6.10    4.90
  -9   3   2   11.00    7.20
  -9   3   2   23.80    8.10
   9   3  -2   10.10    5.70
   9  -3  -2   24.20    9.00
   9  -3  -2   16.60    8.60
  -9  -3   2   13.10    7.60
   9  -3  -2   23.50    8.00
  -9   3   1  147.09   20.30
  -9   3   1  121.69   16.50
   9   3  -1  156.78   19.10
   9  -3  -1  147.39   17.40
  -9  -3   1  133.19   18.60
   9  -3  -1  129.99   19.80
   9  -3  -1  121.99   23.30
  -9   3   0   15.80    7.70
  -9   3   0   16.30    5.90
   9   3   0    9.60    5.90
   9  -3   0   24.30   10.10
   9  -3   0   11.30    8.60
  -9  -3   0   20.00   10.30
   9  -3   0   18.50    7.60
  -9   3  -1  746.53   55.29
  -9   3  -1  834.02   46.20
   9   3   1  895.61   53.39
   9  -3   1  832.92   45.80
   9  -3   1  815.02   58.79
  -9  -3  -1  888.51   56.59
   9  -3   1  785.32   60.99
  -9   3  -2  110.79   21.40
  -9   3  -2  102.79   11.50
   9   3   2  128.09   16.80
   9   3   2  125.29    8.50
   9  -3   2  102.39   21.20
   9  -3   2  111.39   11.70
  -9  -3  -2  123.99   18.40
   9  -3   2   96.19   21.20
   9   3   3  193.18   14.20
   9   3   3  204.18   25.80
  -9   3  -3  119.69   23.90
   9   3   3  173.18   20.50
   9  -3   3  173.28   13.00
  -9  -3  -3  208.98   23.80
   9  -3   3  198.18   26.00
   9  -3   3  185.88   26.30
   9   3   4  161.28   19.50
  -9   3  -4  140.59   21.90
   9   3   4  139.99   21.30
   9   3   4  159.68   14.50
   9  -3   4  130.39   25.30
   9  -3   4   90.29   23.00
   9   3   5  179.28   17.20
   9   3   5  170.88   20.60
  -9   3  -5  175.98   24.30
   9   3   5  191.08   24.00
   9  -3   5  238.78   29.40
   9  -3   5  225.08   30.10
   9   3   6   25.80    8.40
   9   3   6   16.50    9.20
   9   3   6   24.90    9.50
   9  -3   6   24.70   13.50
   9  -3   6   58.49   18.50
   9   3   7  215.58   22.50
   9   3   7  222.28   26.50
   9   3   7  238.28   25.00
   9  -3   7  239.68   34.60
   9  -3   7  245.78   33.90
   9   3   8   -0.40    7.50
   9   3   8   12.30    6.80
   9   3   8    3.20    8.00
   9  -3   8   12.10   11.70
   9  -3   8   -2.20    5.20
   9   3   9   19.00   10.60
   9   3   9   25.00   11.10
   9   3   9   42.90   11.90
   9  -3   9   11.10    9.10
   9   3  10   10.30    8.50
   9   3  10   16.20   10.60
   9  -3  10   12.10    9.20
   9   3  11   10.60    9.00
   9   3  11   -7.10    9.20
   9   3  11  -14.10    7.80
   9  -3  11   -4.70    8.50
   9   3  12    9.00   10.10
   9   3  12    8.90   12.10
   9   3  12  -12.70    7.70
   9  -3  12   -4.20   13.70
  -9   4  16   65.19   21.80
  -9   4  16  -19.20    9.40
   9  -4 -16    5.60   10.60
  -9  -4  16    5.50   10.60
  -9   4  15   15.20   13.00
  -9   4  15   -6.50   11.70
   9  -4 -15   -7.80    7.20
  -9  -4  15  -16.60    7.70
  -9   4  14   30.70   17.90
   9   4 -14   -1.60   11.20
  -9   4  14    2.20   11.60
   9  -4 -14    6.70   10.00
  -9  -4  14    6.50    8.30
  -9   4  13   -2.70    8.50
   9   4 -13   11.00   12.10
  -9   4  13   -4.10    9.90
   9  -4 -13    2.10    6.90
  -9   4  12    4.00    8.50
  -9   4  12   -5.80    8.00
   9   4 -12   -0.20    8.00
   9  -4 -12    0.10    5.80
  -9  -4  12    6.90    8.10
   9   4 -11    2.00    9.00
  -9   4  11   17.00   10.00
  -9   4  11   -3.20    8.30
  -9  -4  11   11.60    8.30
   9  -4 -11    7.90    6.70
  -9   4  10   36.20   13.70
  -9   4  10   22.00    9.90
   9   4 -10   11.20    8.30
  -9  -4  10   31.90   11.10
   9  -4 -10   24.70   10.00
   9   4  -9   10.10    8.30
  -9   4   9   -2.20    3.20
   9   4  -9  -15.80    7.60
  -9   4   9    6.70    6.90
   9  -4  -9   -6.90    4.50
  -9  -4   9    4.80    6.10
  -9   4   8    2.90    6.30
  -9   4   8   -2.90    6.10
   9   4  -8   15.90    8.80
   9   4  -8    0.90    7.70
   9  -4  -8   -2.20    9.60
   9  -4  -8    2.70    6.10
  -9  -4   8   -5.80    7.00
   9  -4  -8   -4.80    5.20
  -9  -4   8    7.90    5.50
   9   4  -7   39.80   12.70
   9   4  -7   57.29   15.80
  -9   4   7   32.70   12.40
  -9   4   7   20.10   12.00
  -9   4   7   34.10   11.90
   9  -4  -7   47.80   14.80
  -9  -4   7   18.90   10.70
   9  -4  -7   32.80   10.70
   9  -4  -7   27.70   10.70
  -9  -4   7   40.60    9.20
  -9   4   6    3.30    6.40
   9   4  -6    6.60    6.00
   9   4  -6   13.60    9.40
  -9   4   6   16.70    9.90
   9  -4  -6    0.30    4.70
   9  -4  -6    6.00   10.70
  -9  -4   6   -3.40    3.30
  -9  -4   6    8.30   10.10
   9  -4  -6   -1.90    3.60
  -9   4   5    6.90    5.40
   9   4  -5   -2.90    4.00
  -9   4   5    5.30    4.20
   9   4  -5    6.90    5.80
  -9  -4   5   -1.90    2.70
  -9  -4   5    4.10    6.10
   9  -4  -5   -0.70    4.40
   9  -4  -5   -6.10    5.90
  -9  -4   5   -5.70    2.70
  -9   4   4   69.59   16.40
  -9   4   4   62.19   17.20
   9   4  -4   63.49   15.40
  -9  -4   4   68.09   16.60
   9  -4  -4   66.89   15.80
   9  -4  -4  101.69   18.60
  -9  -4   4   52.09    5.20
   9  -4  -4   59.99   16.30
  -9  -4   4   67.79    5.90
   9   4  -3  190.18   22.20
  -9   4   3  183.28   24.90
  -9   4   3  187.08   23.40
  -9  -4   3  157.38   20.80
   9  -4  -3  234.38   28.60
   9  -4  -3  207.78   26.20
   9  -4  -3  176.48   21.30
  -9   4   2   71.79   15.60
  -9   4   2   68.99   15.90
   9   4  -2   68.69   15.20
   9  -4  -2   88.09   20.30
   9  -4  -2   78.59   19.90
   9  -4  -2   63.49   13.90
  -9  -4   2   71.49   15.80
   9   4  -1  175.48   21.70
  -9   4   1  220.68   22.60
  -9   4   1  202.38   26.30
   9  -4  -1  247.88   29.00
   9  -4  -1  225.18   22.10
  -9  -4   1  180.98   23.10
   9  -4  -1  200.08   27.00
  -9   4   0  168.98   22.60
  -9   4   0  165.98   18.10
   9   4   0  165.58   20.20
   9  -4   0  158.18   25.40
  -9  -4   0  182.18   21.10
   9  -4   0  160.48   17.90
   9  -4   0  163.68   23.90
  -9   4  -1   76.59   17.90
   9   4   1  129.29   16.50
  -9   4  -1  105.99   13.40
  -9  -4  -1  107.89   19.50
   9  -4   1   98.89   12.60
   9  -4   1   85.59   21.30
   9  -4   1   88.99   21.70
  -9   4  -2   59.09   15.70
   9   4   2   27.30   12.40
   9   4   2   44.10   10.80
  -9   4  -2   51.19    9.80
   9  -4   2   53.69    9.40
  -9  -4  -2   42.40   12.30
   9  -4   2   46.10   16.10
   9  -4   2   59.19   16.50
  -9   4  -3    1.80    3.00
  -9   4  -3    1.30    7.00
   9   4   3   23.60    9.50
   9   4   3   10.60    6.70
   9  -4   3   -0.70    5.70
   9  -4   3   -2.30    5.40
   9  -4   3   -3.20    2.40
  -9  -4  -3    8.80    6.60
   9   4   4    0.30    2.40
   9   4   4    6.10    4.40
   9   4   4    3.80    3.10
   9   4   4    9.70    7.80
   9  -4   4    3.50    6.70
  -9  -4  -4   -1.80    5.70
   9  -4   4    5.50    5.30
   9   4   5   40.40   10.70
   9   4   5   31.60    7.20
   9   4   5   34.00    7.00
   9   4   5   36.90   12.70
   9  -4   5   18.60   11.00
   9  -4   5   28.40   13.50
   9   4   6   -7.10    4.30
   9   4   6   -2.90    7.60
   9   4   6    4.90    4.90
   9   4   6    4.70    6.00
   9  -4   6    0.30    6.10
   9  -4   6   -9.90    6.00
   9   4   7  -16.30    8.40
   9   4   7    6.40    5.80
   9   4   7   14.30    7.60
   9  -4   7  -13.60    7.60
   9   4   8   10.80    8.40
   9   4   8   20.90   11.40
   9   4   8    5.90    8.90
   9   4   8   16.70    7.90
   9  -4   8   28.90   12.80
   9   4   9   12.30    9.20
   9   4   9    5.20    7.50
   9   4   9   43.80   15.20
   9   4   9   18.10   11.30
   9  -4   9    3.30   13.00
   9   4  10    9.00   12.90
   9   4  10    1.30    6.20
   9   4  10   -0.40    7.80
   9   4  10   13.10   10.80
   9   4  11   28.40   13.40
   9   4  11   16.80   14.00
   9   4  11   13.80    9.10
   9   4  11   15.70   14.50
  -9  -5  15    9.00   13.90
  -9   5  14  -13.90    8.90
  -9  -5  14    1.40    9.00
  -9   5  13   14.80   13.70
   9   5 -13    6.30   12.50
  -9  -5  13   15.50   14.10
   9  -5 -13   10.60    7.90
  -9   5  12   14.90   11.80
   9   5 -12    8.80   12.60
  -9  -5  12   12.90   11.10
   9  -5 -12   19.60    8.60
  -9   5  11   47.50   19.10
   9   5 -11   15.20   11.90
   9  -5 -11   32.60   10.70
  -9  -5  11   27.10   11.50
  -9   5  10   55.29   20.00
   9   5 -10   43.00   17.90
  -9  -5  10   48.60   14.40
   9  -5 -10   51.39   12.20
   9   5  -9    9.50    7.60
  -9   5   9   -9.80    8.10
  -9  -5   9    1.50    5.80
   9  -5  -9    6.10    7.30
   9  -5  -9   10.20    7.30
  -9   5   8   40.70   14.40
   9   5  -8   44.00   15.60
   9  -5  -8   30.00   11.10
   9  -5  -8   28.10   11.90
  -9  -5   8   34.90   10.20
   9   5  -7   -7.60    4.90
  -9   5   7   -7.10    5.50
   9  -5  -7   -0.80    6.00
   9  -5  -7    3.00    4.70
  -9  -5   7    8.80    5.10
  -9   5   6    2.40    6.80
   9   5  -6   15.90    8.10
   9  -5  -6    7.90    8.90
  -9  -5   6    9.10    5.20
  -9  -5   6   40.00   13.80
   9  -5  -6   18.00    8.50
  -9   5   5   16.40   10.00
   9   5  -5   12.10    8.20
   9  -5  -5   18.30    9.10
  -9  -5   5   11.50    4.10
   9  -5  -5   22.70   10.90
  -9  -5   5    4.00    7.00
  -9  -5   5   22.00    5.50
   9  -5  -5   11.70    8.70
  -9   5   4   53.89   16.30
   9   5  -4   70.69   16.40
   9  -5  -4   53.99   17.10
   9  -5  -4   86.49   19.40
   9  -5  -4   88.79   22.10
  -9  -5   4   68.49   23.90
   9   5  -3   31.80   11.20
  -9   5   3   26.20   12.00
   9  -5  -3   39.00   13.60
   9  -5  -3   19.70   11.20
   9  -5  -3   46.30   14.00
  -9  -5   3   27.20   11.20
   9   5  -2  168.78   21.60
  -9   5   2  197.98   23.90
   9  -5  -2  111.09   22.70
   9  -5  -2  161.58   21.20
   9  -5  -2  132.49   27.00
  -9  -5   2  142.29   22.60
   9   5  -1   -8.70    4.20
  -9   5   1   -9.80    5.00
   9  -5  -1    5.80    6.60
   9  -5  -1    2.10    4.90
   9  -5  -1    0.50    7.30
  -9  -5   1    6.70    6.60
   9   5   0   21.90    7.60
  -9   5   0    8.00    5.90
  -9  -5   0   -1.50    6.00
   9  -5   0   12.20    6.50
   9  -5   0    6.30    7.20
   9   5   1   65.09   19.00
   9   5   1   75.19   14.30
  -9   5  -1   66.49   13.30
  -9  -5  -1   74.59   17.20
   9  -5   1  100.99   23.80
   9  -5   1   79.49   25.30
   9  -5   1   81.09   12.10
   9   5   2   14.50   15.40
  -9   5  -2   43.20   10.00
   9   5   2   39.20   10.90
   9  -5   2   44.40   15.00
  -9  -5  -2   51.49   12.00
   9  -5   2   43.50   15.80
   9  -5   2   53.69   11.10
   9   5   3   32.10    9.70
   9   5   3   24.60   11.60
  -9   5  -3   30.40    7.60
   9  -5   3   32.50   12.20
   9  -5   3   42.80   16.60
  -9  -5  -3   12.30    8.40
   9   5   4   18.10   11.20
  -9  -5  -4   39.60   10.50
   9  -5   4   34.40   13.40
   9  -5   4    8.30   10.20
   9   5   5   30.30    8.40
   9   5   5   19.40    5.10
   9   5   5   15.50    4.40
   9   5   5   34.30   15.20
   9  -5   5   11.10   11.10
   9  -5   5   16.60   11.70
   9   5   6    3.50    4.50
   9   5   6   -2.00    3.90
   9   5   6  -11.60    8.20
   9   5   6    4.60    5.10
   9   5   7   10.70    7.80
   9   5   7   -3.00    4.90
   9   5   7    0.50    4.60
   9   5   7   -1.10    4.90
   9  -5   7   12.60    8.50
   9   5   8   10.80    7.80
   9   5   8   10.90   12.00
   9   5   8    8.30    6.80
   9   5   8   14.00    6.10
   9  -5   8   20.20   12.90
   9   5   9    1.90    8.00
   9   5   9  -18.00   10.10
   9   5   9   -0.20    4.90
   9   5   9   -3.20   10.20
   9  -5   9  -17.20   10.30
   9   5  10   10.80   12.10
   9   5  10   -1.70    9.60
   9   5  10   -5.90   13.50
   9   5  10   -0.80    4.80
   9   5  10    6.40    4.70
   9  -5  10   15.30   14.00
  -9   6  13   -2.20   12.70
   9  -6 -13    1.00    7.80
  -9  -6  13    6.10   13.50
  -9   6  12   23.50   13.30
  -9  -6  12   24.90   12.40
  -9   6  11   -2.10   15.80
   9  -6 -11   -1.10    7.30
  -9  -6  11  -11.00    6.60
  -9   6  10    3.10   10.10
   9   6 -10   20.40   12.30
   9  -6 -10   -3.80    6.20
  -9  -6  10  -11.40    6.70
   9   6  -9   10.60   11.50
  -9   6   9   18.50   10.20
   9  -6  -9    8.10   12.60
   9  -6  -9    4.40    6.80
  -9  -6   9   -3.10    8.10
  -9   6   8   25.00   14.00
   9   6  -8   -0.10    8.00
  -9  -6   8    2.10    7.60
   9  -6  -8   -5.50    7.40
   9  -6  -8   14.40   10.70
  -9   6   7    9.10    7.70
   9   6  -7   -9.00    6.70
   9  -6  -7   -3.60    6.30
   9  -6  -7   11.30    9.10
  -9  -6   7   -7.20    5.20
   9   6  -6   22.40   13.10
  -9   6   6   34.00   15.30
   9  -6  -6   26.40   11.30
  -9  -6   6   42.20    9.00
   9  -6  -6   24.30   12.00
   9   6  -5   15.90    9.50
  -9   6   5   -0.60    7.80
   9  -6  -5   -0.90    8.20
  -9  -6   5    2.80    3.70
   9  -6  -5    5.70   10.00
   9   6  -4   79.19   18.40
  -9   6   4   44.90   15.70
   9  -6  -4   36.60   14.10
   9  -6  -4   63.49   17.40
  -9  -6   4   46.70   15.50
   9  -6  -4   34.10   14.90
   9   6  -3   54.69   14.10
  -9   6   3   40.20   14.00
   9  -6  -3   28.90   11.40
   9  -6  -3   34.50   15.80
   9  -6  -3   45.70   14.80
  -9  -6   3   30.60   15.00
   9   6  -2    3.90    7.70
  -9   6   2    1.50    6.10
   9  -6  -2   -5.70    8.70
  -9  -6   2   -9.40    8.30
   9  -6  -2   -5.90    6.40
   9  -6  -2    1.60    7.40
   9   6  -1   29.00   13.50
   9   6  -1   52.49   14.40
  -9   6   1   55.09   15.20
  -9  -6   1   29.20   11.90
   9  -6  -1   42.40   16.10
   9  -6  -1   34.90   16.60
   9  -6  -1   47.10   12.70
   9   6   0   -5.50    8.00
   9   6   0    5.60    8.10
  -9   6   0    9.40    8.30
   9  -6   0    1.10    6.20
  -9  -6   0    7.30    9.00
   9  -6   0    9.50    8.80
   9  -6   0   -1.40    8.10
   9   6   1   37.30   10.60
   9   6   1   45.80   14.60
  -9   6  -1   36.40   11.20
   9  -6   1   23.80   13.50
  -9  -6  -1   13.70   11.80
   9  -6   1   26.40   10.30
   9  -6   1   52.29   17.20
   9   6   2   44.40   17.90
  -9   6  -2   48.80   16.70
   9   6   2   48.20   11.70
   9  -6   2   40.50   15.80
   9  -6   2   26.70   16.70
  -9  -6  -2   27.80   11.90
  -9   6  -3   14.60    6.50
   9   6   3   19.60    7.30
   9   6   3   18.30   10.60
   9  -6   3   12.50    9.10
   9  -6   3   18.30   12.70
  -9  -6  -3    8.30    9.20
   9   6   4   -4.80    5.80
   9   6   4    1.70    5.10
  -9   6  -4    2.40    3.60
   9  -6   4    3.30    8.00
  -9  -6  -4   -5.70    7.00
   9  -6   4   11.20   10.60
   9   6   5    7.20    5.60
   9   6   5    9.70   11.10
   9  -6   5    2.90    8.90
   9  -6   5   33.50   13.90
   9   6   6    8.70    5.20
   9   6   6   11.70   15.00
   9   6   6    3.80    3.00
   9   6   6   10.50    4.30
   9  -6   6   19.90   13.20
   9  -6   6    3.50   13.70
   9   6   7   12.90    3.80
   9   6   7   59.69   17.80
   9   6   7    2.00    5.10
   9   6   7    4.10    7.00
   9  -6   7   35.30   18.80
   9   6   8   24.70    9.10
   9   6   8    1.10   10.70
   9   6   8   10.40    6.70
   9  -6   8   34.30   20.90
  -9   7  10   11.50   16.10
  -9  -7  10   -9.30   11.50
   9  -7 -10   -9.70   10.20
  -9   7   9    6.80   14.00
   9  -7  -9  -13.90    6.50
   9  -7  -9    2.70   16.30
  -9  -7   9  -17.30    7.70
  -9   7   8   -9.60    7.70
   9  -7  -8  -10.80    8.20
   9  -7  -8  -21.40   10.90
  -9  -7   8   -4.90    8.30
  -9   7   7    8.50   11.80
   9  -7  -7   18.70   10.60
  -9  -7   7    4.80    6.40
   9  -7  -7    3.30   14.70
  -9   7   6    7.20   12.80
   9   7  -6   -1.40    8.30
  -9  -7   6   -1.90    5.10
   9  -7  -6   -9.80   10.40
   9  -7  -6    5.70   12.20
  -9   7   5    0.50    9.70
   9   7  -5   -6.30    9.40
   9  -7  -5   -0.60   12.00
  -9  -7   5   -1.80    2.90
   9  -7  -5    6.60    8.90
  -9   7   4   -6.40    8.30
   9  -7  -4  -23.20    9.90
   9  -7  -4   28.50   13.20
  -9   7   3   27.00   17.20
   9   7  -3    6.80   12.40
   9   7  -3    3.30    9.20
  -9  -7   3    9.10   10.50
   9  -7  -3   25.90   14.40
   9  -7  -3    4.80   13.00
   9   7  -2   15.00    8.70
  -9   7   2   29.30   15.40
   9   7  -2    5.90   10.30
  -9  -7   2   19.50   15.20
   9  -7  -2    1.20   10.70
   9  -7  -2   18.90   13.60
   9  -7  -2   49.10   17.40
  -9   7   1   43.00   15.70
   9   7  -1   50.09   14.40
   9   7  -1   33.40   13.00
   9  -7  -1    9.30   12.50
   9  -7  -1   20.10   14.40
   9  -7  -1   18.90   12.00
  -9   7   0  -16.70    7.90
   9   7   0    1.50    6.60
   9   7   0    9.10   10.80
   9  -7   0   -9.50    8.30
   9  -7   0    8.20   12.00
  -9  -7   0   -0.70    8.60
   9   7   1   22.60   14.20
   9   7   1   13.40    9.20
  -9   7  -1   20.00   10.40
   9  -7   1    6.70    9.90
  -9  -7  -1   32.90   12.70
   9  -7   1   43.10   17.20
  -9   7  -2    4.80    8.20
   9   7   2    6.90    8.30
[truncated: 195,809 more chars]
