# Supplementary material for: Photoactivated organic phosphorescence by stereo-hindrance engineering for mimicking synaptic plasticity
Source: Light Sci Appl. 2023 Apr 10;12:90. doi: 10.1038/s41377-023-01132-3 (PMC10086021; doi:10.1038/s41377-023-01132-3)
Supplement: Supplementary file 7 — pBDO.cif [file 41377_2023_1132_MOESM7_ESM.cif]

data_02023bdohou_0m
_audit_creation_date               2021-02-10
_audit_creation_method
;
Olex2 1.2
(compiled 2018.05.29 svn.r3508 for OlexSys, GUI svn.r5506)
;
_shelx_SHELXL_version_number       '2014/7'
_audit_contact_author_address      ?
_audit_contact_author_email        ?
_audit_contact_author_name         ''
_audit_contact_author_phone        ?
_publ_contact_author_id_orcid      ?
_publ_section_references
;
Dolomanov, O.V., Bourhis, L.J., Gildea, R.J, Howard, J.A.K. & Puschmann, H.
 (2009), J. Appl. Cryst. 42, 339-341.

Sheldrick, G.M. (2015). Acta Cryst. A71, 3-8.

Sheldrick, G.M. (2015). Acta Cryst. C71, 3-8.
;
_chemical_name_common              ?
_chemical_name_systematic          ?
_chemical_formula_moiety           'C19 H12 Br N O3 S'
_chemical_formula_sum              'C19 H12 Br N O3 S'
_chemical_formula_weight           414.27
_chemical_melting_point            ?
loop_
  _atom_type_symbol
  _atom_type_description
  _atom_type_scat_dispersion_real
  _atom_type_scat_dispersion_imag
  _atom_type_scat_source
 'C' 'C' 0.0033 0.0016 'International Tables Vol C Tables 4.2.6.8 and 6.1.1.4'
 'H' 'H' 0.0000 0.0000 'International Tables Vol C Tables 4.2.6.8 and 6.1.1.4'
 'Br' 'Br' -0.2901 2.4595
 'International Tables Vol C Tables 4.2.6.8 and 6.1.1.4'
 'N' 'N' 0.0061 0.0033 'International Tables Vol C Tables 4.2.6.8 and 6.1.1.4'
 'O' 'O' 0.0106 0.0060 'International Tables Vol C Tables 4.2.6.8 and 6.1.1.4'
 'S' 'S' 0.1246 0.1234 'International Tables Vol C Tables 4.2.6.8 and 6.1.1.4'

_shelx_space_group_comment
;
The symmetry employed for this shelxl refinement is uniquely defined
by the following loop, which should always be used as a source of
symmetry information in preference to the above space-group names.
They are only intended as comments.
;
_space_group_crystal_system        'triclinic'
_space_group_IT_number             2
_space_group_name_H-M_alt          'P -1'
_space_group_name_Hall             '-P 1'
loop_
  _space_group_symop_operation_xyz
 'x, y, z'
 '-x, -y, -z'

_cell_length_a                     6.5928(3)
_cell_length_b                     7.8579(4)
_cell_length_c                     17.5349(8)
_cell_angle_alpha                  95.712(2)
_cell_angle_beta                   95.238(2)
_cell_angle_gamma                  104.200(2)
_cell_volume                       869.95(7)
_cell_formula_units_Z              2
_cell_measurement_reflns_used      2808
_cell_measurement_temperature      246(2)
_cell_measurement_theta_max        25.933
_cell_measurement_theta_min        2.352
_shelx_estimated_absorpt_T_max     0.788
_shelx_estimated_absorpt_T_min     0.788
_exptl_absorpt_coefficient_mu      2.500
_exptl_absorpt_correction_T_max    0.7454
_exptl_absorpt_correction_T_min    0.4592
_exptl_absorpt_correction_type     multi-scan
_exptl_absorpt_process_details    
 'SADABS-2016/2 (Bruker,2016/2) was used for absorption correction. wR2(int) was 0.1144 before and 0.0541 after correction. The Ratio of minimum to maximum transmission is 0.6160. The \l/2 correction factor is Not present.'
_exptl_absorpt_special_details     ?
_exptl_crystal_colour              'clear light colourless'
_exptl_crystal_colour_lustre       clear
_exptl_crystal_colour_modifier     light
_exptl_crystal_colour_primary      colourless
_exptl_crystal_density_diffrn      1.581
_exptl_crystal_density_meas        ?
_exptl_crystal_density_method      ?
_exptl_crystal_description         block
_exptl_crystal_F_000               416
_exptl_crystal_size_max            0.1
_exptl_crystal_size_mid            0.1
_exptl_crystal_size_min            0.1
_exptl_transmission_factor_max     ?
_exptl_transmission_factor_min     ?
_diffrn_reflns_av_R_equivalents    0.0539
_diffrn_reflns_av_unetI/netI       0.0653
_diffrn_reflns_Laue_measured_fraction_full  0.997
_diffrn_reflns_Laue_measured_fraction_max  0.994
_diffrn_reflns_limit_h_max         8
_diffrn_reflns_limit_h_min         -7
_diffrn_reflns_limit_k_max         9
_diffrn_reflns_limit_k_min         -9
_diffrn_reflns_limit_l_max         21
_diffrn_reflns_limit_l_min         -21
_diffrn_reflns_number              10027
_diffrn_reflns_point_group_measured_fraction_full  0.997
_diffrn_reflns_point_group_measured_fraction_max  0.994
_diffrn_reflns_theta_full          25.242
_diffrn_reflns_theta_max           26.382
_diffrn_reflns_theta_min           2.352
_diffrn_ambient_temperature        246.0
_diffrn_detector_area_resol_mean   ?
_diffrn_measured_fraction_theta_full  0.997
_diffrn_measured_fraction_theta_max  0.994
_diffrn_measurement_device_type    'Bruker APEX-II CCD'
_diffrn_measurement_method         ?
_diffrn_radiation_type             MoK\a
_diffrn_radiation_wavelength       0.71073
_diffrn_source                     ?
_reflns_Friedel_coverage           0.000
_reflns_Friedel_fraction_full      .
_reflns_Friedel_fraction_max       .
_reflns_number_gt                  2232
_reflns_number_total               3532
_reflns_special_details
;
 Reflections were merged by SHELXL according to the crystal
 class for the calculation of statistics and refinement.
 
 _reflns_Friedel_fraction is defined as the number of unique
 Friedel pairs measured divided by the number that would be
 possible theoretically, ignoring centric projections and
 systematic absences.
;
_reflns_threshold_expression       'I > 2\s(I)'
_computing_cell_refinement         'SAINT V8.40A (?, 2016)'
_computing_data_collection         ?
_computing_data_reduction          'SAINT V8.40A (?, 2016)'
_computing_molecular_graphics      'Olex2 (Dolomanov et al., 2009)'
_computing_publication_material    'Olex2 (Dolomanov et al., 2009)'
_computing_structure_refinement    'ShelXL (Sheldrick, 2015)'
_computing_structure_solution      'ShelXT (Sheldrick, 2015)'
_refine_diff_density_max           0.476
_refine_diff_density_min           -0.986
_refine_diff_density_rms           0.088
_refine_ls_extinction_coef         .
_refine_ls_extinction_method       none
_refine_ls_goodness_of_fit_ref     1.025
_refine_ls_hydrogen_treatment      constr
_refine_ls_matrix_type             full
_refine_ls_number_parameters       226
_refine_ls_number_reflns           3532
_refine_ls_number_restraints       0
_refine_ls_R_factor_all            0.1053
_refine_ls_R_factor_gt             0.0577
_refine_ls_restrained_S_all        1.025
_refine_ls_shift/su_max            0.000
_refine_ls_shift/su_mean           0.000
_refine_ls_structure_factor_coef   Fsqd
_refine_ls_weighting_details      
 'w=1/[\s^2^(Fo^2^)+(0.0575P)^2^+1.2902P] where P=(Fo^2^+2Fc^2^)/3'
_refine_ls_weighting_scheme        calc
_refine_ls_wR_factor_gt            0.1255
_refine_ls_wR_factor_ref           0.1528
_refine_special_details            ?
_olex2_refinement_description
;
1. Fixed Uiso
 At 1.2 times of:
  All C(H) groups
2.a Aromatic/amide H refined with riding coordinates:
 C9(H9), C12(H12), C7(H7), C11(H11), C15(H15), C18(H18), C10(H10), C3(H3),
 C6(H6), C17(H17), C16(H16), C4(H4)
;
_atom_sites_solution_hydrogens     geom
_atom_sites_solution_primary       dual
_atom_sites_solution_secondary     ?
loop_
  _atom_site_label
  _atom_site_type_symbol
  _atom_site_fract_x
  _atom_site_fract_y
  _atom_site_fract_z
  _atom_site_U_iso_or_equiv
  _atom_site_adp_type
  _atom_site_occupancy
  _atom_site_site_symmetry_order
  _atom_site_calc_flag
  _atom_site_refinement_flags_posn
  _atom_site_refinement_flags_adp
  _atom_site_refinement_flags_occupancy
  _atom_site_disorder_assembly
  _atom_site_disorder_group
 S1 S 0.23393(16) 0.53385(14) 0.15722(6) 0.0385(3) Uani 1 1 d . . . . .
 O1 O 0.9210(5) 0.9174(4) 0.24102(18) 0.0449(8) Uani 1 1 d . . . . .
 O2 O 0.2103(5) 0.6577(4) 0.21996(19) 0.0492(8) Uani 1 1 d . . . . .
 O3 O 0.0469(5) 0.4297(5) 0.1103(2) 0.0555(9) Uani 1 1 d . . . . .
 N1 N 0.6847(5) 0.6518(4) 0.20299(19) 0.0308(7) Uani 1 1 d . . . . .
 C8 C 0.5957(6) 0.4742(5) 0.2180(2) 0.0308(9) Uani 1 1 d . . . . .
 C19 C 0.6254(6) 0.6981(5) 0.1292(2) 0.0336(9) Uani 1 1 d . . . . .
 C1 C 0.8190(6) 0.7795(5) 0.2581(2) 0.0343(9) Uani 1 1 d . . . . .
 C13 C 0.3798(6) 0.3973(5) 0.1948(2) 0.0335(9) Uani 1 1 d . . . . .
 C9 C 0.7178(7) 0.3740(5) 0.2497(3) 0.0394(10) Uani 1 1 d . . . . .
 H9 H 0.8624 0.4232 0.2654 0.047 Uiso 1 1 calc R . . . .
 C14 C 0.4120(6) 0.6453(5) 0.0987(2) 0.0356(9) Uani 1 1 d . . . . .
 C2 C 0.8199(6) 0.7473(5) 0.3405(2) 0.0371(10) Uani 1 1 d . . . . .
 C12 C 0.2880(7) 0.2227(5) 0.2024(3) 0.0420(11) Uani 1 1 d . . . . .
 H12 H 0.1440 0.1722 0.1861 0.050 Uiso 1 1 calc R . . . .
 C7 C 0.6360(7) 0.7019(6) 0.3739(3) 0.0470(11) Uani 1 1 d . . . . .
 H7 H 0.5055 0.6768 0.3430 0.056 Uiso 1 1 calc R . . . .
 C11 C 0.4126(8) 0.1242(6) 0.2343(3) 0.0500(12) Uani 1 1 d . . . . .
 H11 H 0.3532 0.0050 0.2398 0.060 Uiso 1 1 calc R . . . .
 C15 C 0.3430(8) 0.6792(6) 0.0266(3) 0.0459(11) Uani 1 1 d . . . . .
 H15 H 0.1994 0.6404 0.0071 0.055 Uiso 1 1 calc R . . . .
 C18 C 0.7696(7) 0.7869(6) 0.0842(3) 0.0419(10) Uani 1 1 d . . . . .
 H18 H 0.9140 0.8225 0.1026 0.050 Uiso 1 1 calc R . . . .
 C10 C 0.6246(8) 0.1995(6) 0.2584(3) 0.0501(12) Uani 1 1 d . . . . .
 H10 H 0.7067 0.1313 0.2811 0.060 Uiso 1 1 calc R . . . .
 C3 C 1.0108(7) 0.7831(7) 0.3872(3) 0.0543(13) Uani 1 1 d . . . . .
 H3 H 1.1377 0.8167 0.3655 0.065 Uiso 1 1 calc R . . . .
 C6 C 0.6411(8) 0.6928(7) 0.4522(3) 0.0565(13) Uani 1 1 d . . . . .
 H6 H 0.5149 0.6642 0.4747 0.068 Uiso 1 1 calc R . . . .
 C17 C 0.6993(9) 0.8223(6) 0.0125(3) 0.0527(13) Uani 1 1 d . . . . .
 H17 H 0.7974 0.8831 -0.0174 0.063 Uiso 1 1 calc R . . . .
 C16 C 0.4870(9) 0.7705(6) -0.0166(3) 0.0527(13) Uani 1 1 d . . . . .
 H16 H 0.4423 0.7977 -0.0653 0.063 Uiso 1 1 calc R . . . .
 C5 C 0.8316(9) 0.7258(7) 0.4969(3) 0.0571(13) Uani 1 1 d . . . . .
 C4 C 1.0157(8) 0.7697(8) 0.4650(3) 0.0641(15) Uani 1 1 d . . . . .
 H4 H 1.1455 0.7908 0.4961 0.077 Uiso 1 1 calc R . . . .
 Br1 Br 0.83569(13) 0.71334(10) 0.60436(3) 0.0940(3) Uani 1 1 d . . . . .

loop_
  _atom_site_aniso_label
  _atom_site_aniso_U_11
  _atom_site_aniso_U_22
  _atom_site_aniso_U_33
  _atom_site_aniso_U_23
  _atom_site_aniso_U_13
  _atom_site_aniso_U_12
 S1 0.0275(5) 0.0439(6) 0.0420(6) 0.0048(5) 0.0048(4) 0.0051(4)
 O1 0.0424(17) 0.0303(16) 0.055(2) 0.0046(14) 0.0078(14) -0.0046(13)
 O2 0.0449(18) 0.0520(19) 0.055(2) 0.0026(16) 0.0154(15) 0.0188(15)
 O3 0.0308(16) 0.069(2) 0.058(2) 0.0107(17) -0.0055(14) -0.0010(15)
 N1 0.0301(17) 0.0240(16) 0.0357(19) 0.0056(14) 0.0055(14) 0.0011(14)
 C8 0.031(2) 0.027(2) 0.033(2) 0.0013(16) 0.0111(17) 0.0055(17)
 C19 0.037(2) 0.026(2) 0.038(2) 0.0041(17) 0.0091(18) 0.0070(17)
 C1 0.026(2) 0.031(2) 0.045(3) 0.0012(18) 0.0074(18) 0.0060(17)
 C13 0.033(2) 0.033(2) 0.032(2) 0.0025(17) 0.0081(17) 0.0022(17)
 C9 0.037(2) 0.034(2) 0.048(3) 0.0057(19) 0.010(2) 0.0099(19)
 C14 0.039(2) 0.032(2) 0.036(2) 0.0038(18) 0.0075(19) 0.0085(18)
 C2 0.035(2) 0.032(2) 0.042(2) -0.0002(18) 0.0035(19) 0.0054(18)
 C12 0.039(2) 0.034(2) 0.046(3) 0.002(2) 0.014(2) -0.005(2)
 C7 0.034(2) 0.059(3) 0.044(3) 0.002(2) 0.007(2) 0.005(2)
 C11 0.061(3) 0.028(2) 0.059(3) 0.007(2) 0.018(3) 0.003(2)
 C15 0.052(3) 0.044(3) 0.041(3) 0.003(2) 0.004(2) 0.012(2)
 C18 0.041(2) 0.038(2) 0.045(3) 0.008(2) 0.012(2) 0.0051(19)
 C10 0.058(3) 0.037(3) 0.062(3) 0.016(2) 0.016(2) 0.018(2)
 C3 0.039(3) 0.067(3) 0.049(3) 0.000(2) 0.000(2) 0.004(2)
 C6 0.051(3) 0.068(3) 0.047(3) 0.005(2) 0.015(2) 0.007(3)
 C17 0.072(3) 0.039(3) 0.047(3) 0.012(2) 0.023(3) 0.006(2)
 C16 0.078(4) 0.045(3) 0.038(3) 0.009(2) 0.007(3) 0.019(3)
 C5 0.068(3) 0.057(3) 0.040(3) -0.001(2) 0.004(3) 0.010(3)
 C4 0.053(3) 0.082(4) 0.050(3) -0.004(3) -0.010(3) 0.013(3)
 Br1 0.1156(6) 0.1111(6) 0.0395(4) 0.0043(3) -0.0001(3) 0.0048(4)

_geom_special_details
;
 All esds (except the esd in the dihedral angle between two l.s. planes)
 are estimated using the full covariance matrix.  The cell esds are taken
 into account individually in the estimation of esds in distances, angles
 and torsion angles; correlations between esds in cell parameters are only
 used when they are defined by crystal symmetry.  An approximate (isotropic)
 treatment of cell esds is used for estimating esds involving l.s. planes.
;
loop_
  _geom_bond_atom_site_label_1
  _geom_bond_atom_site_label_2
  _geom_bond_distance
  _geom_bond_site_symmetry_2
  _geom_bond_publ_flag
 S1 O2 1.440(3) . ?
 S1 O3 1.433(3) . ?
 S1 C13 1.744(4) . ?
 S1 C14 1.759(4) . ?
 O1 C1 1.208(5) . ?
 N1 C8 1.436(5) . ?
 N1 C19 1.425(5) . ?
 N1 C1 1.392(5) . ?
 C8 C13 1.407(5) . ?
 C8 C9 1.376(6) . ?
 C19 C14 1.403(5) . ?
 C19 C18 1.391(6) . ?
 C1 C2 1.492(6) . ?
 C13 C12 1.382(6) . ?
 C9 H9 0.9400 . ?
 C9 C10 1.388(6) . ?
 C14 C15 1.378(6) . ?
 C2 C7 1.379(6) . ?
 C2 C3 1.387(6) . ?
 C12 H12 0.9400 . ?
 C12 C11 1.379(6) . ?
 C7 H7 0.9400 . ?
 C7 C6 1.378(7) . ?
 C11 H11 0.9400 . ?
 C11 C10 1.385(7) . ?
 C15 H15 0.9400 . ?
 C15 C16 1.377(7) . ?
 C18 H18 0.9400 . ?
 C18 C17 1.378(7) . ?
 C10 H10 0.9400 . ?
 C3 H3 0.9400 . ?
 C3 C4 1.377(7) . ?
 C6 H6 0.9400 . ?
 C6 C5 1.371(7) . ?
 C17 H17 0.9400 . ?
 C17 C16 1.391(7) . ?
 C16 H16 0.9400 . ?
 C5 C4 1.364(7) . ?
 C5 Br1 1.895(5) . ?
 C4 H4 0.9400 . ?

loop_
  _geom_angle_atom_site_label_1
  _geom_angle_atom_site_label_2
  _geom_angle_atom_site_label_3
  _geom_angle
  _geom_angle_site_symmetry_1
  _geom_angle_site_symmetry_3
  _geom_angle_publ_flag
 O2 S1 C13 107.94(19) . . ?
 O2 S1 C14 109.25(19) . . ?
 O3 S1 O2 117.9(2) . . ?
 O3 S1 C13 110.3(2) . . ?
 O3 S1 C14 110.0(2) . . ?
 C13 S1 C14 99.99(19) . . ?
 C19 N1 C8 117.6(3) . . ?
 C1 N1 C8 122.7(3) . . ?
 C1 N1 C19 119.6(3) . . ?
 C13 C8 N1 118.6(3) . . ?
 C9 C8 N1 121.9(3) . . ?
 C9 C8 C13 119.3(4) . . ?
 C14 C19 N1 118.6(3) . . ?
 C18 C19 N1 123.3(4) . . ?
 C18 C19 C14 118.1(4) . . ?
 O1 C1 N1 121.7(4) . . ?
 O1 C1 C2 120.5(4) . . ?
 N1 C1 C2 117.6(3) . . ?
 C8 C13 S1 116.7(3) . . ?
 C12 C13 S1 121.9(3) . . ?
 C12 C13 C8 121.4(4) . . ?
 C8 C9 H9 120.4 . . ?
 C8 C9 C10 119.1(4) . . ?
 C10 C9 H9 120.4 . . ?
 C19 C14 S1 116.8(3) . . ?
 C15 C14 S1 121.0(3) . . ?
 C15 C14 C19 122.2(4) . . ?
 C7 C2 C1 121.7(4) . . ?
 C7 C2 C3 118.7(4) . . ?
 C3 C2 C1 119.2(4) . . ?
 C13 C12 H12 120.7 . . ?
 C11 C12 C13 118.5(4) . . ?
 C11 C12 H12 120.7 . . ?
 C2 C7 H7 119.6 . . ?
 C6 C7 C2 120.8(4) . . ?
 C6 C7 H7 119.6 . . ?
 C12 C11 H11 119.8 . . ?
 C12 C11 C10 120.5(4) . . ?
 C10 C11 H11 119.8 . . ?
 C14 C15 H15 120.4 . . ?
 C16 C15 C14 119.1(4) . . ?
 C16 C15 H15 120.4 . . ?
 C19 C18 H18 120.3 . . ?
 C17 C18 C19 119.5(4) . . ?
 C17 C18 H18 120.3 . . ?
 C9 C10 H10 119.4 . . ?
 C11 C10 C9 121.1(4) . . ?
 C11 C10 H10 119.4 . . ?
 C2 C3 H3 119.7 . . ?
 C4 C3 C2 120.5(5) . . ?
 C4 C3 H3 119.7 . . ?
 C7 C6 H6 120.3 . . ?
 C5 C6 C7 119.5(5) . . ?
 C5 C6 H6 120.3 . . ?
 C18 C17 H17 119.1 . . ?
 C18 C17 C16 121.8(4) . . ?
 C16 C17 H17 119.1 . . ?
 C15 C16 C17 119.4(5) . . ?
 C15 C16 H16 120.3 . . ?
 C17 C16 H16 120.3 . . ?
 C6 C5 Br1 118.9(4) . . ?
 C4 C5 C6 120.7(5) . . ?
 C4 C5 Br1 120.3(4) . . ?
 C3 C4 H4 120.1 . . ?
 C5 C4 C3 119.8(5) . . ?
 C5 C4 H4 120.1 . . ?

_shelx_res_file
;
    02023bdohou_0m.res created by SHELXL-2014/7

TITL 02023bdohou_0m_a.res in P-1
REM Old TITL 02023bdohou_0m in P1 #1
REM SHELXT solution in P-1
REM R1 0.348, Rweak 0.098, Alpha 0.048, Orientation as input
REM Formula found by SHELXT: C19 N O3 S2
CELL 0.71073 6.5928 7.8579 17.5349 95.712 95.238 104.2
ZERR 2 0.0003 0.0004 0.0008 0.002 0.002 0.002
LATT 1
SFAC C H Br N O S
UNIT 38 24 2 2 6 2

L.S. 4 0 0
PLAN  20
SIZE 0.1 0.1 0.1
TEMP -27.15
BOND $H
list 4
fmap 2 53
acta
REM <olex2.extras>
REM <HklSrc "%.\\02023bdohou_0m.hkl">
REM </olex2.extras>

WGHT    0.057500    1.290200
FVAR       1.03273
S1    6    0.233932    0.533850    0.157223    11.00000    0.02749    0.04387 =
         0.04197    0.00480    0.00479    0.00515
O1    5    0.920953    0.917437    0.241019    11.00000    0.04237    0.03027 =
         0.05482    0.00461    0.00775   -0.00463
O2    5    0.210319    0.657705    0.219959    11.00000    0.04487    0.05202 =
         0.05494    0.00256    0.01539    0.01879
O3    5    0.046871    0.429662    0.110327    11.00000    0.03080    0.06877 =
         0.05803    0.01071   -0.00546   -0.00100
N1    4    0.684661    0.651845    0.202994    11.00000    0.03011    0.02403 =
         0.03570    0.00555    0.00546    0.00108
C8    1    0.595742    0.474166    0.217960    11.00000    0.03136    0.02732 =
         0.03344    0.00127    0.01114    0.00546
C19   1    0.625372    0.698064    0.129197    11.00000    0.03744    0.02570 =
         0.03799    0.00413    0.00913    0.00704
C1    1    0.819020    0.779490    0.258062    11.00000    0.02625    0.03065 =
         0.04521    0.00116    0.00744    0.00604
C13   1    0.379772    0.397293    0.194785    11.00000    0.03264    0.03272 =
         0.03237    0.00248    0.00810    0.00215
C9    1    0.717794    0.374027    0.249743    11.00000    0.03736    0.03404 =
         0.04821    0.00572    0.00965    0.00992
AFIX  43
H9    2    0.862396    0.423152    0.265365    11.00000   -1.20000
AFIX   0
C14   1    0.412039    0.645333    0.098706    11.00000    0.03877    0.03184 =
         0.03620    0.00382    0.00751    0.00847
C2    1    0.819929    0.747307    0.340534    11.00000    0.03451    0.03198 =
         0.04180   -0.00021    0.00352    0.00544
C12   1    0.288047    0.222667    0.202370    11.00000    0.03932    0.03431 =
         0.04607    0.00237    0.01416   -0.00467
AFIX  43
H12   2    0.144017    0.172185    0.186104    11.00000   -1.20000
AFIX   0
C7    1    0.635964    0.701891    0.373939    11.00000    0.03362    0.05912 =
         0.04389    0.00231    0.00660    0.00480
AFIX  43
H7    2    0.505473    0.676819    0.343000    11.00000   -1.20000
AFIX   0
C11   1    0.412580    0.124163    0.234337    11.00000    0.06091    0.02786 =
         0.05945    0.00721    0.01809    0.00348
AFIX  43
H11   2    0.353203    0.005045    0.239818    11.00000   -1.20000
AFIX   0
C15   1    0.342977    0.679159    0.026571    11.00000    0.05237    0.04394 =
         0.04058    0.00319    0.00382    0.01216
AFIX  43
H15   2    0.199448    0.640363    0.007110    11.00000   -1.20000
AFIX   0
C18   1    0.769644    0.786895    0.084213    11.00000    0.04104    0.03850 =
         0.04543    0.00805    0.01216    0.00507
AFIX  43
H18   2    0.914042    0.822494    0.102567    11.00000   -1.20000
AFIX   0
C10   1    0.624579    0.199533    0.258431    11.00000    0.05850    0.03674 =
         0.06201    0.01646    0.01640    0.01797
AFIX  43
H10   2    0.706724    0.131311    0.281055    11.00000   -1.20000
AFIX   0
C3    1    1.010754    0.783080    0.387205    11.00000    0.03858    0.06740 =
         0.04920   -0.00013    0.00025    0.00365
AFIX  43
H3    2    1.137657    0.816705    0.365544    11.00000   -1.20000
AFIX   0
C6    1    0.641083    0.692807    0.452156    11.00000    0.05105    0.06804 =
         0.04719    0.00482    0.01468    0.00721
AFIX  43
H6    2    0.514949    0.664248    0.474662    11.00000   -1.20000
AFIX   0
C17   1    0.699258    0.822304    0.012543    11.00000    0.07246    0.03899 =
         0.04663    0.01220    0.02316    0.00584
AFIX  43
H17   2    0.797367    0.883092   -0.017447    11.00000   -1.20000
AFIX   0
C16   1    0.487020    0.770546   -0.016619    11.00000    0.07834    0.04469 =
         0.03765    0.00947    0.00713    0.01890
AFIX  43
H16   2    0.442306    0.797682   -0.065349    11.00000   -1.20000
AFIX   0
C5    1    0.831640    0.725761    0.496893    11.00000    0.06820    0.05746 =
         0.04046   -0.00061    0.00415    0.01016
C4    1    1.015700    0.769714    0.465005    11.00000    0.05279    0.08166 =
         0.04972   -0.00394   -0.00967    0.01267
AFIX  43
H4    2    1.145496    0.790808    0.496058    11.00000   -1.20000
AFIX   0
BR1   3    0.835685    0.713337    0.604356    11.00000    0.11563    0.11112 =
         0.03948    0.00428   -0.00013    0.00480
HKLF 4

REM  02023bdohou_0m_a.res in P-1
REM R1 =  0.0577 for    2232 Fo > 4sig(Fo)  and  0.1053 for all    3532 data
REM    226 parameters refined using      0 restraints

END

WGHT      0.0570      1.3285

REM Highest difference peak  0.476,  deepest hole -0.986,  1-sigma level  0.088
Q1    1   0.9876  0.7367  0.5930  11.00000  0.05    0.48
Q2    1   0.7241  0.7895  0.5905  11.00000  0.05    0.42
Q3    1   0.5274  0.5820  0.6229  11.00000  0.05    0.27
Q4    1   0.4425  0.7554  0.6014  11.00000  0.05    0.27
Q5    1   0.0943  0.6615  0.0216  11.00000  0.05    0.26
Q6    1   0.4348  0.3055  0.3256  11.00000  0.05    0.26
Q7    1   0.7734  0.3033  0.1811  11.00000  0.05    0.25
Q8    1   0.6220  0.6820  0.1771  11.00000  0.05    0.24
Q9    1   0.5672  0.7402  0.4159  11.00000  0.05    0.24
Q10   1   1.1424  0.7133  0.5258  11.00000  0.05    0.24
Q11   1   0.6628  0.7579  0.1186  11.00000  0.05    0.24
Q12   1   0.5308  0.6597  0.1161  11.00000  0.05    0.24
Q13   1   0.9700  0.3387  0.2435  11.00000  0.05    0.23
Q14   1   0.2528  0.6012 -0.0947  11.00000  0.05    0.23
Q15   1   1.1577  0.8912  0.3228  11.00000  0.05    0.23
Q16   1  -0.0054  0.6328  0.2142  11.00000  0.05    0.23
Q17   1   0.7550  0.1312  0.2422  11.00000  0.05    0.23
Q18   1   1.2553  1.0569  0.3529  11.00000  0.05    0.23
Q19   1   0.3785  0.5832 -0.1188  11.00000  0.05    0.23
Q20   1   1.0963  0.4396  0.2380  11.00000  0.05    0.22
;
_shelx_res_checksum                40242
_shelx_hkl_file
;
  -1   0   0  139.11    8.65
   1   0   0  142.20    8.97
   1   0   0  137.34    7.10
  -2   0   0 3284.86  109.71
   2   0   0 3392.56  104.78
   2   0   0 3569.16  111.37
  -3   0   0   43.16    9.32
   3   0   0   48.60    6.91
   3   0   0   36.63    9.66
  -4   0   0   43.28   13.55
   4   0   0   38.73    8.26
   4   0   0   52.94   13.41
  -5   0   0  632.60   40.97
   5   0   0  685.53   43.58
   5   0   0  612.12   31.59
   5   0   0  689.66   44.07
   6   0   0    1.43   10.90
   6   0   0    0.94    5.63
   6   0   0   -7.46    8.98
   7   0   0   44.55    8.19
   7   0   0   59.07   17.57
   7   0   0   33.67   17.36
   7   0   0   65.00    8.98
   8  -1   0    9.81   14.81
   8  -1   0   23.49   16.94
   7  -1   0  119.01   11.75
   7  -1   0  121.00   28.68
   7  -1   0   88.87   23.27
   6  -1   0   49.21   18.16
   6  -1   0   51.22   11.02
  -6   1   0   47.76   16.77
   5  -1   0 1125.06   47.18
   5  -1   0 1071.16   61.65
  -5   1   0 1155.62   61.85
   4  -1   0  300.89   28.97
   4  -1   0  267.54   18.74
  -4   1   0  313.88   27.51
   3  -1   0   37.09    9.91
   3  -1   0   41.03    7.48
  -3   1   0   37.83    9.87
  -3   1   0   42.55    7.62
   2  -1   0 4828.26  149.08
   2  -1   0 5148.44  158.52
  -2   1   0 4771.49  148.15
  -2   1   0 4816.34  156.52
   1   1   0 6340.33  191.37
   1   1   0 6400.66  182.76
  -2  -1   0   29.78    4.95
   2   1   0   25.86    6.78
   2   1   0   24.02    4.86
   3   1   0   36.38   11.54
   3   1   0   42.41    8.34
   4   1   0   10.49    8.80
   4   1   0   11.71    7.11
   4   1   0    3.75    6.84
   5   1   0   33.02    9.68
   5   1   0   28.54   11.87
   5   1   0   24.49    9.03
   5   1   0   48.94   12.69
   6   1   0    1.40    8.77
   6   1   0   10.04    9.45
   6   1   0    1.60   11.72
   6   1   0   17.27    8.48
   7   1   0    9.75    8.56
   7   1   0   -9.91   10.29
   7   1   0    9.16    6.73
   7   1   0  -31.83   11.56
   8  -2   0   12.30   18.01
   8  -2   0    4.97   15.29
   7  -2   0  119.04   14.38
   7  -2   0   75.35   25.24
   6  -2   0  697.54   54.21
   6  -2   0  728.87   38.60
  -6   2   0  724.14   53.81
   5  -2   0  139.30   16.74
   5  -2   0  115.29   23.94
  -5   2   0  107.85   21.97
  -5   2   0  103.04   14.73
   4  -2   0  122.44   21.79
   4  -2   0  120.01   14.27
  -4   2   0  155.44   21.49
  -4   2   0  134.66   14.34
   3  -2   0    1.66    7.12
   3  -2   0    9.24    6.50
   3  -2   0   10.36    6.17
  -3   2   0   19.95    6.60
  -3   2   0   15.38    7.06
   2  -2   0  646.48   32.96
   2  -2   0  687.21   37.44
   2  -2   0  706.84   31.75
  -2   2   0  710.81   33.43
  -2   2   0  716.75   33.89
  -2   2   0  626.67   35.47
   1  -2   0   42.58    8.76
   1  -2   0   49.96    6.07
   1  -2   0   58.84   10.42
  -1   2   0   36.42    8.50
  -1   2   0   44.65    9.19
  -1   2   0   58.74    7.69
  -1  -2   0  459.99   24.11
   1   2   0  441.02   26.12
   1   2   0  415.83   22.31
  -2  -2   0  461.85   28.76
   2   2   0  438.71   27.64
   2   2   0  482.89   27.08
   3   2   0  949.52   46.71
   3   2   0  981.33   47.28
   3   2   0  950.58   34.22
   4   2   0  352.28   27.76
   4   2   0  350.55   20.07
   4   2   0  328.72   28.82
   5   2   0  426.07   24.83
   5   2   0  439.39   36.27
   5   2   0  382.02   29.42
   5   2   0  427.67   31.76
   6   2   0  284.46   22.30
   6   2   0  292.71   27.58
   6   2   0  378.47   36.32
   6   2   0  333.48   26.72
   7   2   0  -21.40   14.28
   7   2   0  -19.94    7.47
   8  -3   0   33.63   21.14
   7  -3   0   18.36   18.91
   7  -3   0   33.72    9.99
   6  -3   0  172.08   21.58
   6  -3   0  160.01   29.71
   6  -3   0  149.38   23.78
  -6   3   0  160.83   20.49
  -6   3   0  171.62   36.31
   5  -3   0   74.09   21.22
   5  -3   0   49.64   13.18
   5  -3   0   38.65   11.92
  -5   3   0   66.48   16.36
  -5   3   0   26.30   16.86
   4  -3   0   13.42    8.37
   4  -3   0    6.14   10.34
   4  -3   0   14.39    8.43
  -4   3   0   13.71   11.19
  -4   3   0    0.11    6.51
   3  -3   0 1076.84   57.81
   3  -3   0 1081.49   52.43
   3  -3   0 1079.43   47.77
  -3   3   0 1026.08   56.22
  -3   3   0 1098.13   51.06
   2  -3   0 1360.58   52.31
   2  -3   0 1276.08   58.91
   2  -3   0 1336.13   61.54
  -2   3   0 1308.77   59.34
  -2   3   0 1331.00   56.45
  -2   3   0 1357.67   69.18
   1  -3   0 4186.15  137.29
   1  -3   0 4508.19  149.37
   1  -3   0 4457.94  145.08
  -1   3   0 4019.28  138.85
  -1   3   0 4522.79  145.55
  -1   3   0 4541.57  150.35
   0  -3   0  436.19   29.58
   0  -3   0  474.92   25.40
   0  -3   0  403.71   22.44
   0   3   0  446.75   24.01
   0   3   0  442.91   29.61
   0   3   0  413.25   23.13
  -1  -3   0 2565.67   91.26
  -1  -3   0 2498.57   75.85
   1   3   0 2588.47   77.53
   1   3   0 2419.32   87.21
   1   3   0 2457.08   96.30
  -2  -3   0   94.36   15.60
   2   3   0   73.78   13.08
   2   3   0   96.12   17.47
  -3  -3   0  964.15   53.54
   3   3   0  907.84   47.08
   3   3   0  925.58   51.10
   4   3   0 1821.73   80.44
   4   3   0 1763.78   81.12
   5   3   0   70.65   18.87
   5   3   0   81.25   18.05
   6   3   0  114.14   22.48
   6   3   0   82.33   19.66
   6   3   0   67.22   19.09
   8  -4   0   11.06   22.07
   7  -4   0  106.81   18.42
   7  -4   0   74.00   27.06
  -7   4   0   68.32   15.61
   6  -4   0   60.68   21.61
   6  -4   0   45.70   17.60
   6  -4   0   49.00   14.11
  -6   4   0   68.13   16.44
   5  -4   0   37.34   15.77
   5  -4   0    0.24   10.04
   5  -4   0   50.68   15.58
  -5   4   0   22.48    9.96
  -5   4   0   46.92   20.09
   4  -4   0   16.09   10.13
   4  -4   0    2.50   10.28
   4  -4   0    5.90    7.38
  -4   4   0   10.90    9.98
  -4   4   0   -3.29    8.14
   3  -4   0  182.20   22.06
   3  -4   0  125.43   22.01
   3  -4   0  158.76   17.12
  -3   4   0  171.77   21.67
  -3   4   0  152.14   20.78
  -3   4   0  138.01   21.32
   2  -4   0   18.83    7.09
   2  -4   0    8.25    9.16
   2  -4   0   28.73   10.46
  -2   4   0   14.87   10.24
  -2   4   0    6.11    8.67
  -2   4   0   17.88   10.83
   1  -4   0 2094.52   89.36
   1  -4   0 2085.33   82.27
   1  -4   0 2063.74   76.47
  -1   4   0 2055.95   82.78
  -1   4   0 2103.08   89.88
   0  -4   0  842.15   38.73
   0  -4   0  759.10   46.95
   0  -4   0  807.56   40.78
   0   4   0  779.24   47.67
   0   4   0  746.75   37.83
   0   4   0  868.95   40.25
  -1  -4   0   70.83   14.02
  -1  -4   0   67.92    6.96
   1   4   0   76.11   17.04
   1   4   0  102.37   13.43
  -2  -4   0  351.36   29.37
   2   4   0  378.45   28.28
   2   4   0  403.92   34.30
  -3  -4   0  515.54   41.66
   3   4   0  535.82   40.89
   3   4   0  553.01   37.56
   4   4   0  217.83   45.83
   4   4   0  152.88   26.71
   5   4   0  103.69   20.62
   5   4   0  122.40   24.06
   6   4   0  175.00   22.15
   7  -5   0  116.41   33.66
   7  -5   0   80.71   22.09
  -7   5   0   81.76   20.40
   6  -5   0   20.26   13.53
   6  -5   0   -7.93    9.82
  -6   5   0   31.50   12.64
   5  -5   0  111.61   19.57
   5  -5   0  133.91   26.45
   5  -5   0  150.32   30.73
  -5   5   0  129.65   21.92
   4  -5   0   40.86   12.58
   4  -5   0   67.23   19.84
   4  -5   0   56.19   17.67
  -4   5   0   83.47   20.03
  -4   5   0   90.65   22.19
  -4   5   0   63.47   17.86
   3  -5   0  244.50   29.85
   3  -5   0  253.22   22.08
   3  -5   0  276.26   29.90
  -3   5   0  255.32   28.59
  -3   5   0  285.80   31.26
  -3   5   0  249.26   28.83
   2  -5   0  732.60   47.03
   2  -5   0  760.82   50.69
   2  -5   0  753.29   38.77
  -2   5   0  668.22   46.08
  -2   5   0  686.80   48.56
  -2   5   0  755.11   43.80
   1  -5   0   34.68   13.88
   1  -5   0   38.96   10.40
   1  -5   0   35.65   11.84
  -1   5   0   20.72   13.03
  -1   5   0   39.15   12.30
  -1   5   0   42.90   12.13
   0  -5   0  258.52   29.14
   0  -5   0  307.92   22.96
   0  -5   0  284.20   24.79
   0   5   0  298.27   24.63
   0   5   0  317.99   32.46
   0   5   0  284.65   23.18
  -1  -5   0  135.64   10.64
  -1  -5   0  113.62   19.58
   1   5   0   93.72   15.80
   1   5   0  111.25   23.87
  -2  -5   0   83.55   17.91
   2   5   0   72.91   16.45
   2   5   0   95.33   22.65
   3   5   0   21.01   18.31
   3   5   0   58.80   25.64
   4   5   0  175.14   29.72
   4   5   0  117.76   23.82
   5   5   0   16.43   16.04
   5   5   0   49.11   18.66
   7  -6   0   41.28   18.66
   7  -6   0   48.00   21.96
  -7   6   0    9.99   17.09
   6  -6   0  -28.27   14.04
   6  -6   0   -6.08   12.62
  -6   6   0   25.59   15.25
   5  -6   0  127.21   29.23
   5  -6   0  127.88   28.35
  -5   6   0  130.78   22.92
   4  -6   0    0.22   10.36
   4  -6   0   12.56   14.49
   4  -6   0   12.99    9.16
  -4   6   0  -17.76   14.82
  -4   6   0  -10.30    9.18
  -4   6   0   -2.82    8.71
   3  -6   0   88.05   19.48
   3  -6   0   98.60   21.98
   3  -6   0   89.95   22.97
  -3   6   0  110.29   24.44
  -3   6   0   83.57   21.65
  -3   6   0  111.44   24.53
   2  -6   0   86.42   20.10
   2  -6   0  155.78   19.50
   2  -6   0   93.82   23.19
  -2   6   0  100.51   20.84
  -2   6   0  125.62   23.95
  -2   6   0  126.68   34.44
   1  -6   0  269.99   29.15
   1  -6   0  278.10   34.91
   1  -6   0  319.32   28.95
  -1   6   0  287.15   33.48
  -1   6   0  251.37   26.64
  -1   6   0  268.57   27.05
   0  -6   0   16.67   13.79
   0  -6   0    9.31    7.42
   0  -6   0    9.96    8.27
   0   6   0    4.17    7.86
   0   6   0   -0.09    6.56
   0   6   0   -1.59   12.80
  -1  -6   0  219.62   26.82
  -1  -6   0  193.74   14.08
   1   6   0  154.71   29.23
   1   6   0  148.26   22.84
   2   6   0   38.54   14.67
   2   6   0   59.33   19.02
   3   6   0  391.81   36.77
   4   6   0   -4.18   13.84
   7  -7   0   18.81   17.73
   7  -7   0   29.18   23.60
   6  -7   0  -17.41   19.76
   6  -7   0   29.29   16.80
   5  -7   0   29.37   22.75
   5  -7   0   19.84   16.43
   4  -7   0   10.82   26.97
   4  -7   0   25.16   19.48
  -4   7   0   38.82   21.12
   3  -7   0   14.22   17.47
   3  -7   0   -8.47   10.74
  -3   7   0    6.26   15.51
   2  -7   0  -10.39   11.15
   2  -7   0   24.56   10.23
   2  -7   0    9.10   14.48
  -2   7   0    5.40   12.05
  -2   7   0    7.41   12.24
   1  -7   0  111.25   21.86
  -1   7   0   97.55   20.60
  -1   7   0  118.27   22.93
   0  -7   0   69.17   14.02
   0   7   0   52.89   15.17
  -1  -7   0  168.93   14.10
   1   7   0  200.27   25.73
   2   7   0   27.61   14.71
   3   7   0   20.70   15.27
   4   7   0  163.02   31.93
   6  -8   0   67.72   28.92
   6  -8   0   63.29   24.62
   5  -8   0   -7.71   17.91
   5  -8   0   -5.03   13.67
   4  -8   0   24.30   20.79
   4  -8   0   20.36   21.48
  -4   8   0   62.49   24.31
   3  -8   0  -14.68   12.89
   3  -8   0   25.19   20.35
  -3   8   0   32.77   18.50
   2  -8   0   -4.88   15.29
   2  -8   0    9.42   20.13
  -2   8   0   13.38   12.53
  -2   8   0   -2.84   13.71
   1  -8   0  110.04   30.48
   1  -8   0   59.09   18.22
  -1   8   0   61.36   18.31
  -1   8   0   70.30   17.02
   0  -8   0   22.77   10.78
   0   8   0   12.82   12.86
  -1  -8   0   78.48   10.97
   1   8   0   90.61   22.16
   2   8   0   10.63   13.06
   5  -9   0   -0.47   24.25
  -5   9   0   44.32   29.50
   4  -9   0   12.09   18.01
   4  -9   0   34.30   23.79
  -4   9   0   36.27   27.49
   3  -9   0   -5.49   16.97
   3  -9   0   -1.96   19.95
  -3   9   0  -30.81   12.38
   2  -9   0   -1.64   17.14
   2  -9   0    3.21   17.53
  -2   9   0   19.72   17.60
   1  -9   0   20.39   17.51
  -1   9   0   48.13   18.74
   0  -9   0   31.12   13.52
   0   9   0   52.67   20.45
   1   9   0   31.93   17.78
   1   9  -1    8.93   16.90
   0   9  -1  -10.24   14.97
   0  -9   1    3.13   10.00
  -1   9  -1   25.76   15.77
   1  -9   1  106.20   34.85
   1  -9   1   30.76   16.62
  -2   9  -1   14.52   17.48
   2  -9   1   39.58   25.70
   2  -9   1   -0.27   17.16
  -3   9  -1   21.26   20.51
   3  -9   1   -0.91   18.81
   3  -9   1   19.58   22.65
  -4   9  -1  -24.25   16.72
   4  -9   1    5.57   16.01
   4  -9   1   35.02   20.08
  -5   9  -1   43.62   26.94
   5  -9   1   78.87   32.29
   2   8  -1   10.21   16.31
   1   8  -1   26.35   14.88
   0   8  -1   71.84   20.30
   0  -8   1   89.33   16.59
  -1   8  -1    9.76   13.16
   1  -8   1   15.74   15.44
   1  -8   1   64.67   23.79
  -2   8  -1   -8.94   13.98
  -2   8  -1   17.02   14.14
   2  -8   1   18.58   17.91
   2  -8   1   -3.49   13.33
  -3   8  -1  174.27   35.67
   3  -8   1  220.30   42.69
   3  -8   1  173.63   34.54
  -4   8  -1   38.06   22.10
   4  -8   1   -2.95   19.17
   4  -8   1   10.95   13.52
  -5   8  -1   75.71   28.68
   5  -8   1  101.25   32.14
   5  -8   1   60.85   18.75
   6  -8   1  -22.54   23.36
   6  -8   1    6.96   21.26
   4   7  -1   54.56   19.75
   3   7  -1   22.64   13.92
   2   7  -1  216.85   28.29
   1   7  -1  328.68   32.21
  -1  -7   1  257.05   17.71
   0   7  -1  326.48   55.98
   0  -7   1  370.78   29.08
   0  -7   1  367.65   50.37
  -1   7  -1    3.37   11.32
  -1   7  -1    8.71   11.61
   1  -7   1   21.84   12.43
   1  -7   1   10.86   11.99
   1  -7   1   -3.34    9.97
  -2   7  -1  238.36   30.99
  -2   7  -1  172.06   29.25
   2  -7   1  182.37   29.70
   2  -7   1  185.50   23.81
   2  -7   1  204.95   36.16
  -3   7  -1   10.59   14.77
  -3   7  -1  -12.90   12.35
   3  -7   1    9.70   17.66
   3  -7   1    1.28   14.24
   3  -7   1   -1.72    8.88
  -4   7  -1   37.51   20.02
   4  -7   1   51.55   20.59
   5  -7   1   23.36   14.47
   5  -7   1   21.53   18.60
   6  -7   1   36.96   20.90
   6  -7   1   26.42   18.53
   7  -7   1  -30.02   20.93
   7  -7   1  -18.74   18.00
   4   6  -1  -19.61   12.17
   3   6  -1   82.45   19.21
   2   6  -1   60.57   22.49
   2   6  -1   83.71   19.16
   1   6  -1  389.22   39.56
   1   6  -1  464.08   34.25
  -1  -6   1  412.51   22.51
  -1  -6   1  418.52   36.20
   0   6  -1   60.12   20.16
   0   6  -1  105.43   18.85
   0  -6   1   71.08   21.41
   0  -6   1   74.96   17.54
   0  -6   1  101.53   17.32
  -1   6  -1  121.76   25.80
  -1   6  -1   87.08   18.24
  -1   6  -1   88.03   17.78
   1  -6   1  110.66   24.96
   1  -6   1   91.39   16.75
   1  -6   1  113.26   19.91
  -2   6  -1  602.28   41.85
  -2   6  -1  534.08   42.11
  -2   6  -1  513.95   47.32
   2  -6   1  527.12   46.94
   2  -6   1  616.90   45.08
   2  -6   1  586.28   35.87
  -3   6  -1   46.21   18.23
  -3   6  -1   30.93   18.21
  -3   6  -1   49.38   19.12
   3  -6   1   50.25   12.81
   3  -6   1   43.13   17.17
   3  -6   1   49.63   19.86
  -4   6  -1   50.71   18.34
  -4   6  -1   60.63   19.56
  -4   6  -1   69.87   26.01
   4  -6   1   33.17   18.12
   4  -6   1   70.88   23.36
   4  -6   1   66.09   17.83
  -5   6  -1   16.68   13.15
   5  -6   1  -11.27   11.81
   5  -6   1    7.69   10.21
   5  -6   1   -9.49   10.54
  -6   6  -1   44.59   15.02
   6  -6   1   39.28   18.67
   6  -6   1  -13.00   15.76
  -7   6  -1   65.29   18.26
   7  -6   1   20.70   20.58
   7  -6   1   -9.70   19.26
   5   5  -1   31.82   18.38
   5   5  -1   66.97   18.51
   4   5  -1   -0.10   12.22
   4   5  -1   11.65   13.20
   3   5  -1   16.28   14.25
   3   5  -1    7.00   13.92
   2   5  -1   31.64   14.76
   2   5  -1   31.94   11.23
  -2  -5   1   48.00   13.71
   1   5  -1   11.31    8.30
   1   5  -1   -3.86    7.70
  -1  -5   1    3.64    3.85
  -1  -5   1   13.23   11.82
  -1  -5   1    0.50    6.37
   0   5  -1  352.94   25.22
   0   5  -1  304.55   31.63
   0   5  -1  365.03   26.19
   0  -5   1  317.01   26.19
   0  -5   1  326.46   32.51
   0  -5   1  320.12   24.30
  -1   5  -1    0.14    9.74
  -1   5  -1   25.58   10.26
  -1   5  -1   39.72   11.64
   1  -5   1   20.94   10.84
   1  -5   1   21.61   12.49
   1  -5   1   29.98    9.44
  -2   5  -1   13.04    9.15
  -2   5  -1    2.91    8.89
  -2   5  -1   19.16   11.50
   2  -5   1   10.61    7.68
   2  -5   1   28.76   13.19
   2  -5   1   25.72   13.69
  -3   5  -1  135.08   24.77
  -3   5  -1  105.29   22.44
  -3   5  -1  158.78   25.25
   3  -5   1  163.00   27.09
   3  -5   1  146.73   16.74
   3  -5   1  166.21   27.02
  -4   5  -1  402.50   34.77
  -4   5  -1  263.72   31.32
   4  -5   1  346.67   26.29
   4  -5   1  314.92   36.81
   4  -5   1  316.57   33.43
  -5   5  -1    5.00    9.16
   5  -5   1   15.92   13.01
   5  -5   1   -7.01    7.87
   5  -5   1   -3.07   10.05
  -6   5  -1   18.64   14.03
   6  -5   1   29.35   13.26
   6  -5   1   86.53   27.40
   6  -5   1   42.41   18.24
  -7   5  -1   78.25   15.45
   7  -5   1   30.91   18.31
   7  -5   1    9.11   15.50
   6   4  -1   78.59   23.47
   6   4  -1   94.96   18.53
   5   4  -1    6.77    9.78
   5   4  -1  -14.47   10.54
   4   4  -1  979.50   57.75
   3   4  -1  668.01   46.59
   3   4  -1  710.69   42.46
  -3  -4   1  678.13   47.24
   2   4  -1   30.77   12.13
   2   4  -1   37.67   11.08
  -2  -4   1   17.39   10.00
   1   4  -1 1372.73   68.00
   1   4  -1 1329.68   57.30
  -1  -4   1 1322.89   66.16
  -1  -4   1 1312.90   59.97
  -1  -4   1 1346.87   47.09
   0   4  -1 1653.52   63.59
   0   4  -1 1528.02   73.43
   0   4  -1 1635.44   62.45
   0  -4   1 1628.06   74.67
   0  -4   1 1530.66   61.65
   0  -4   1 1554.94   63.42
  -1   4  -1 1154.84   60.23
  -1   4  -1 1162.37   54.99
  -1   4  -1 1246.86   51.96
   1  -4   1 1171.55   60.37
   1  -4   1 1149.34   48.98
   1  -4   1 1111.37   54.27
  -2   4  -1 1226.03   62.18
  -2   4  -1 1245.61   61.56
  -2   4  -1 1218.56   55.89
   2  -4   1 1252.37   63.47
   2  -4   1 1183.06   61.09
   2  -4   1 1288.87   50.58
  -3   4  -1  171.39   21.30
  -3   4  -1  109.11   21.74
  -3   4  -1  170.81   20.67
   3  -4   1  177.44   16.74
   3  -4   1  200.36   24.41
   3  -4   1  156.80   21.52
  -4   4  -1   71.62   17.27
  -4   4  -1   37.79   13.38
   4  -4   1   43.05   11.63
   4  -4   1   59.27   17.60
   4  -4   1   48.30   15.18
  -5   4  -1   -0.62    8.98
  -5   4  -1    8.60    9.92
   5  -4   1   11.86   10.06
   5  -4   1  -14.91    8.18
  -6   4  -1  -12.68    8.73
   6  -4   1    9.72   13.78
  -7   4  -1   45.05   13.54
   7  -4   1   55.33   25.95
   7  -4   1   37.99   14.10
   8  -4   1   24.08   26.15
   6   3  -1   32.29   14.19
   6   3  -1   41.10   18.50
   6   3  -1   61.13   16.86
   5   3  -1   58.90   17.06
   5   3  -1   67.55   16.78
   4   3  -1  254.23   26.13
   4   3  -1  306.35   29.54
   3   3  -1  676.80   40.85
   3   3  -1  662.30   40.19
  -3  -3   1  652.11   42.93
   2   3  -1  686.11   37.42
  -2  -3   1  760.94   41.14
   1   3  -1 1565.94   61.16
   1   3  -1 1588.67   68.55
  -1  -3   1 1616.97   68.90
  -1  -3   1 1633.64   63.90
  -1  -3   1 1616.94   51.89
   0   3  -1 1346.16   51.36
   0   3  -1 1345.94   51.19
   0   3  -1 1361.19   60.71
   0  -3   1 1380.64   52.59
   0  -3   1 1352.07   60.62
   0  -3   1 1296.53   51.20
  -1   3  -1    2.41    5.31
  -1   3  -1   12.90    5.23
  -1   3  -1    9.98    7.01
   1  -3   1   18.70    5.25
   1  -3   1    2.36    5.21
   1  -3   1   12.80    8.64
  -2   3  -1 1430.14   62.80
  -2   3  -1 1361.92   65.78
  -2   3  -1 1470.60   58.87
   2  -3   1 1436.40   63.99
   2  -3   1 1508.70   66.64
   2  -3   1 1431.94   53.70
  -3   3  -1 1036.40   55.61
  -3   3  -1 1024.39   50.11
   3  -3   1 1019.92   52.09
   3  -3   1 1108.48   58.79
  -4   3  -1   16.11   12.68
  -4   3  -1    5.20    7.89
   4  -3   1   22.29   10.11
   4  -3   1   16.03   11.60
   4  -3   1   14.22    8.98
  -5   3  -1   32.88   12.32
   5  -3   1   21.72    9.61
   5  -3   1    9.01    9.09
   5  -3   1   30.81   10.48
  -6   3  -1   11.01   10.85
   6  -3   1   17.31   10.44
   6  -3   1   11.47    8.39
   6  -3   1   13.55   12.60
   7  -3   1   71.67   22.58
   7  -3   1   77.53   17.11
   8  -3   1   18.13   21.35
   7   2  -1   -9.88    8.60
   7   2  -1   24.78   17.35
   7   2  -1   16.01    8.82
   7   2  -1   16.89    6.26
   6   2  -1  109.67   14.51
   6   2  -1  100.29   16.38
   6   2  -1  114.42   23.96
   6   2  -1   78.97   12.49
   5   2  -1  490.42   31.71
   5   2  -1  524.28   27.13
   5   2  -1  506.25   32.52
   5   2  -1  526.20   40.66
   4   2  -1   95.44   15.92
   4   2  -1   82.65    9.38
   4   2  -1   91.66   18.74
   3   2  -1  282.68   12.89
   3   2  -1  264.28   21.18
   3   2  -1  255.35   22.96
   2   2  -1 2173.92   79.62
   2   2  -1 2221.83   80.31
  -2  -2   1 2148.78   82.27
   1   2  -1  568.77   26.98
   1   2  -1  563.94   29.75
  -1  -2   1  570.12   18.79
  -1  -2   1  576.09   30.06
  -1  -2   1  578.77   28.41
   0   2  -1 3949.91  131.34
   0   2  -1 4557.47  132.38
   0   2  -1 4418.46  139.74
   0  -2   1 4399.41  132.34
   0  -2   1 4608.23  140.55
   0  -2   1 3884.94  131.18
  -1   2  -1 2341.03   81.26
  -1   2  -1 2113.40   73.99
  -1   2  -1 2364.86   80.71
   1  -2   1 2312.83   80.93
   1  -2   1 2208.47   72.41
   1  -2   1 2316.27   81.84
  -2   2  -1    8.11    6.24
  -2   2  -1    6.35    4.64
   2  -2   1    0.56    3.77
   2  -2   1    6.65    6.60
   2  -2   1    4.96    3.91
  -3   2  -1   16.94    6.57
  -3   2  -1   13.33    8.11
   3  -2   1   12.00    7.07
   3  -2   1   12.82    8.31
   3  -2   1   13.96    6.54
  -4   2  -1   89.44   17.97
  -4   2  -1   77.58   13.56
   4  -2   1   73.95   13.55
   4  -2   1   83.81   18.56
  -5   2  -1  137.55   24.64
  -5   2  -1  156.66   18.12
   5  -2   1  182.42   29.38
   5  -2   1  141.66   17.54
  -6   2  -1   26.66   15.92
   6  -2   1   43.88   17.59
   6  -2   1   12.67   11.47
   7  -2   1   40.41    9.38
   7  -2   1   23.78   16.90
   8  -2   1   63.25   23.58
   8  -2   1   64.37   21.70
   7   1  -1  192.91   33.77
   7   1  -1  199.88   25.41
   6   1  -1   31.32    8.76
   6   1  -1    4.95   12.67
   6   1  -1   25.01   11.60
   6   1  -1   22.71    6.98
   5   1  -1 1306.51   58.61
   5   1  -1 1225.81   50.13
   5   1  -1 1265.06   51.48
   5   1  -1 1283.59   65.99
   4   1  -1 1139.57   57.67
   4   1  -1 1180.42   51.02
   4   1  -1 1196.96   47.81
   4   1  -1 1143.67   47.24
  -4  -1   1 1171.87   50.81
   3   1  -1   25.84    7.00
   3   1  -1   22.83   10.74
   3   1  -1   31.76    7.22
  -3  -1   1   18.26    6.53
   2   1  -1  170.79   10.84
   2   1  -1  193.37   13.00
   2   1  -1  189.99   15.36
  -2  -1   1  178.49   11.41
   1   1  -1  116.83    9.57
   1   1  -1  118.86    5.20
   1   1  -1   98.66    8.52
  -1  -1   1  114.21    5.67
  -1  -1   1  117.85    9.94
  -1  -1   1  115.87    8.87
   0   1  -1  810.05   27.55
   0   1  -1  843.84   31.18
   0  -1   1  814.91   28.36
   0  -1   1  777.54   27.39
   0  -1   1  821.34   31.35
  -1   1  -1  881.84   36.43
  -1   1  -1  957.40   32.68
  -1   1  -1  902.73   34.85
   1  -1   1  938.81   37.27
   1  -1   1  893.36   35.02
   1  -1   1  944.04   32.06
  -2   1  -1  230.48   17.90
  -2   1  -1  237.17   14.75
   2  -1   1  247.15   18.98
   2  -1   1  209.92   14.48
  -3   1  -1 1061.98   49.95
  -3   1  -1 1009.59   42.57
   3  -1   1 1044.93   51.44
   3  -1   1 1025.29   42.95
  -4   1  -1    9.62    8.62
   4  -1   1   14.36    9.52
   4  -1   1    9.20    6.41
  -5   1  -1  172.85   22.80
   5  -1   1  185.60   18.40
   5  -1   1  194.48   25.93
   6  -1   1  191.36   28.85
   6  -1   1  208.94   29.08
   6  -1   1  159.68   17.71
   7  -1   1   16.32   13.70
   7  -1   1   -0.81    7.34
   7  -1   1   13.14   17.73
   8  -1   1  -11.49   19.05
   8  -1   1   41.97   20.77
   8  -1   1   24.16    6.91
   7   0  -1   87.00   24.74
   7   0  -1   79.59   20.40
   6   0  -1   62.97   18.41
   6   0  -1  112.06    9.51
   6   0  -1  110.28   20.60
   6   0  -1   99.23    9.63
  -6   0   1  120.18   21.84
   5   0  -1   40.15    7.63
   5   0  -1   43.80   13.45
   5   0  -1   43.18   15.34
  -5   0   1    8.93   10.91
   4   0  -1    1.17    6.39
   4   0  -1   11.46    4.51
  -4   0   1   -0.71    7.37
   3   0  -1  118.93    8.49
   3   0  -1  120.57   13.97
  -3   0   1  107.16   13.01
   2   0  -1  927.81   38.36
   2   0  -1  945.60   30.63
  -2   0   1  931.23   38.87
   1   0  -1 1596.93   52.73
  -1   0   1 1643.71   53.26
   1   0   1 4732.57  141.90
  -2   0  -1 1293.17   50.32
   2   0   1 1437.40   52.74
   2   0   1 1323.98   48.82
  -3   0  -1 2025.42   75.91
   3   0   1 2039.45   72.41
   3   0   1 2037.12   78.43
   3   0   1 2028.16   75.90
   4   0   1 1353.20   55.36
   4   0   1 1442.60   64.41
   4   0   1 1308.11   60.84
   5   0   1  357.46   31.36
   5   0   1  345.83   24.39
   5   0   1  299.17   28.72
   6   0   1  391.86   27.35
   6   0   1  402.30   36.52
   6   0   1  446.62   37.39
   7   0   1    8.79   13.88
   7   0   1   -1.00    9.64
   7   0   1   -5.43   13.65
   7   0   1   -0.51    6.58
   8  -1  -1    9.28   17.16
   8  -1  -1   30.97   20.43
   7  -1  -1    5.09   15.23
   7  -1  -1   -0.99   13.74
   6  -1  -1    7.09   10.77
   6  -1  -1   16.37    5.30
  -6   1   1   -5.44   10.49
   5  -1  -1   19.21   11.28
   5  -1  -1   16.84    6.39
   4  -1  -1 1012.07   38.94
   4  -1  -1  962.29   54.85
  -4   1   1  967.03   52.80
   3  -1  -1   15.43    4.45
   3  -1  -1   20.14    9.02
  -3   1   1   25.68    5.33
  -3   1   1   14.59    7.69
   2  -1  -1 4047.22  123.23
   2  -1  -1 4041.64  132.68
  -2   1   1 3965.86  122.53
  -2   1   1 4097.89  133.64
   1  -1  -1 4997.54  151.00
   1  -1  -1 4840.25  147.14
  -1   1   1 4923.59  147.62
  -1   1   1 4818.51  150.92
   0  -1  -1  172.52    9.40
   0   1   1  170.24    9.15
   0   1   1  154.41   10.91
   0   1   1  171.88    9.16
  -1  -1  -1 5103.99  153.94
   1   1   1 5014.75  152.49
  -2  -1  -1 2615.10   91.42
   2   1   1 2702.31   85.23
   2   1   1 2578.45   88.66
   3   1   1   23.01    7.88
   3   1   1   28.19    7.72
   4   1   1  755.41   42.33
   4   1   1  735.87   39.79
   4   1   1  769.93   39.97
   5   1   1   -1.28    7.58
   5   1   1   -9.03    7.57
   5   1   1    7.12    7.04
   6   1   1  302.85   24.87
   6   1   1  317.55   30.13
   6   1   1  321.03   27.67
   7   1   1   29.70   17.50
   7   1   1   18.99   13.71
   7   1   1   50.32    9.82
   8  -2  -1   32.34   17.48
   7  -2  -1  -33.88   12.66
   7  -2  -1   10.70    4.24
   6  -2  -1  314.11   36.29
   6  -2  -1  258.56   19.01
  -6   2   1  221.16   30.77
   5  -2  -1   45.14   15.41
   5  -2  -1   85.04   13.43
  -5   2   1   71.01   12.18
  -5   2   1   53.96   17.68
   4  -2  -1  279.26   20.54
   4  -2  -1  325.49   30.56
  -4   2   1  318.22   20.04
  -4   2   1  246.41   27.12
   3  -2  -1 1743.20   65.93
   3  -2  -1 1730.71   77.13
   3  -2  -1 1785.79   76.41
  -3   2   1 1780.88   64.74
  -3   2   1 1762.66   76.64
   2  -2  -1  116.68   12.34
   2  -2  -1  114.86   12.20
   2  -2  -1  102.21   14.01
  -2   2   1  103.52   11.50
  -2   2   1   98.26   13.09
  -2   2   1  133.25   14.17
   0  -2  -1 3270.77  101.80
   0  -2  -1 3308.23  104.17
   0  -2  -1 3370.44  110.31
   0   2   1 3228.74  102.65
   0   2   1 3045.57  102.00
   0   2   1 3276.62  110.27
  -1  -2  -1 1302.06   50.51
   1   2   1 1250.24   40.72
   1   2   1 1251.95   47.77
   1   2   1 1285.51   53.91
  -2  -2  -1  414.03   26.53
   2   2   1  436.87   25.40
   2   2   1  427.29   15.07
   2   2   1  424.53   16.74
   2   2   1  437.26   28.62
   3   2   1   22.72   10.15
   3   2   1   22.33    5.39
   3   2   1   21.65    8.53
   4   2   1   45.38   13.03
   4   2   1   25.26    7.20
   4   2   1   14.00   10.10
   5   2   1   71.27   16.66
   5   2   1   78.66   17.91
   5   2   1   66.19   12.13
   5   2   1   57.49   15.90
   6   2   1   23.80   15.37
   6   2   1   19.04   11.16
   6   2   1   38.31   15.41
   6   2   1   24.46   10.36
   7   2   1   21.17   11.85
   7   2   1  -17.61   14.29
   7   2   1   -9.61    9.31
   7   2   1   36.97   15.99
   8  -3  -1   37.35   20.88
   7  -3  -1   60.39   24.16
   7  -3  -1   72.91   12.66
   6  -3  -1    2.60    8.20
   6  -3  -1  -12.80    8.85
   6  -3  -1  -23.24   11.50
  -6   3   1   12.34   13.59
  -6   3   1   -4.75    6.83
   5  -3  -1  720.83   46.14
   5  -3  -1  810.18   57.08
   5  -3  -1  747.42   41.91
  -5   3   1  789.79   40.84
  -5   3   1  964.00   71.67
   4  -3  -1  569.12   36.87
   4  -3  -1  608.68   44.53
   4  -3  -1  602.70   35.64
  -4   3   1  562.31   42.27
  -4   3   1  593.74   34.33
   3  -3  -1  989.94   54.76
   3  -3  -1  960.74   46.71
   3  -3  -1 1021.90   49.24
  -3   3   1 1058.09   56.68
  -3   3   1 1016.69   48.96
   2  -3  -1 1776.44   73.96
   2  -3  -1 1689.65   71.08
   2  -3  -1 1675.77   66.32
  -2   3   1 1796.68   78.21
  -2   3   1 1837.76   73.59
  -2   3   1 1753.63   70.39
   1  -3  -1  807.95   42.43
   1  -3  -1  815.24   35.86
   1  -3  -1  763.75   39.05
  -1   3   1  787.03   42.89
  -1   3   1  900.57   38.80
  -1   3   1  791.59   40.53
   0  -3  -1  938.55   40.19
   0  -3  -1  876.19   36.84
   0  -3  -1  825.72   44.41
   0   3   1  900.37   38.44
   0   3   1  873.65   45.61
   0   3   1  849.05   38.02
  -1  -3  -1  234.51   11.17
  -1  -3  -1  233.49   19.16
   1   3   1  227.77   21.84
   1   3   1  213.23   13.02
   1   3   1  235.21   18.04
  -2  -3  -1  697.02   39.24
   2   3   1  633.50   40.59
   2   3   1  655.69   35.74
  -3  -3  -1  192.05   24.03
   3   3   1  258.79   26.18
   3   3   1  227.26   21.70
   4   3   1  300.00   29.42
   4   3   1  320.43   29.04
   5   3   1   71.30   15.52
   5   3   1   50.25   16.88
   6   3   1   34.86   15.93
   6   3   1   27.69   14.37
   6   3   1   16.41   13.30
   8  -4  -1  -20.76   18.77
   7  -4  -1  131.78   32.18
   7  -4  -1  189.60   24.15
  -7   4   1  122.64   19.61
   6  -4  -1  261.09   28.34
   6  -4  -1  243.52   41.31
   6  -4  -1  361.03   32.36
  -6   4   1  299.92   26.94
   5  -4  -1   38.89   16.64
   5  -4  -1   24.82   11.24
   5  -4  -1   42.04   13.91
  -5   4   1   21.94   12.22
  -5   4   1   12.00   13.99
   4  -4  -1  180.11   19.49
   4  -4  -1  144.18   19.48
   4  -4  -1  131.17   24.98
  -4   4   1  139.76   19.22
  -4   4   1  125.35   24.24
   3  -4  -1   -2.52    4.50
   3  -4  -1    4.62    5.57
   3  -4  -1   15.49   10.18
  -3   4   1    8.30    9.34
  -3   4   1    4.03    7.89
  -3   4   1    8.48   10.31
   2  -4  -1  398.03   32.18
   2  -4  -1  400.19   25.88
   2  -4  -1  399.68   31.51
  -2   4   1  389.63   31.59
  -2   4   1  470.68   31.21
  -2   4   1  424.75   33.44
   1  -4  -1 2916.26  113.86
   1  -4  -1 2908.42  101.51
   1  -4  -1 2877.30  106.51
  -1   4   1 2936.30  108.64
  -1   4   1 2855.28  114.58
  -1   4   1 2928.07  103.10
   0  -4  -1   89.85   12.23
   0  -4  -1  139.02   18.98
   0  -4  -1   95.06   15.37
   0   4   1  106.24   13.85
   0   4   1  102.80   20.36
   0   4   1  100.38   13.81
  -1  -4  -1  152.90   18.83
  -1  -4  -1  148.87    9.93
   1   4   1  144.78   12.10
   1   4   1  141.62   15.68
   1   4   1  139.40   19.65
  -2  -4  -1   91.52   18.61
   2   4   1   81.56   15.58
   2   4   1   98.89   20.42
  -3  -4  -1 1509.30   77.88
   3   4   1 1573.25   70.24
   3   4   1 1535.37   79.11
   4   4   1  214.14   43.61
   4   4   1  253.74   27.35
   5   4   1  404.53   42.24
   5   4   1  279.61   32.30
   6   4   1  -37.57   15.84
   6   4   1  -13.21   13.16
   7  -5  -1   30.27   12.77
   7  -5  -1   18.08   18.56
  -7   5   1    0.15   10.95
   6  -5  -1  -24.11    9.33
   6  -5  -1  -17.13   16.20
  -6   5   1   33.83   10.88
   5  -5  -1   -8.69   12.24
   5  -5  -1   -4.08    8.64
   5  -5  -1    4.51    8.77
  -5   5   1    9.58    9.13
   4  -5  -1  446.07   37.86
   4  -5  -1  403.26   40.98
   4  -5  -1  463.05   32.66
  -4   5   1  514.27   44.91
  -4   5   1  419.74   39.31
  -4   5   1  417.71   36.17
   3  -5  -1   99.12   21.10
   3  -5  -1   54.01   12.79
   3  -5  -1   69.46   18.67
  -3   5   1   31.38   12.24
  -3   5   1   51.43   17.12
  -3   5   1   65.17   16.95
   2  -5  -1 1049.57   49.14
   2  -5  -1  922.79   56.97
   2  -5  -1 1095.35   58.23
  -2   5   1  933.58   55.88
  -2   5   1  957.18   52.99
  -2   5   1  937.30   58.10
   1  -5  -1  166.69   34.23
   1  -5  -1  225.12   20.78
   1  -5  -1  195.16   26.33
  -1   5   1  170.80   23.17
  -1   5   1  222.92   23.41
  -1   5   1  251.33   23.36
   0  -5  -1  322.48   26.78
   0  -5  -1  321.79   23.06
   0  -5  -1  351.28   35.02
   0   5   1  286.30   23.98
   0   5   1  342.80   33.08
   0   5   1  360.65   26.88
  -1  -5  -1  802.70   48.50
  -1  -5  -1  798.15   31.79
   1   5   1  766.81   35.24
   1   5   1  804.53   43.50
   1   5   1  786.79   53.72
  -2  -5  -1   34.51   13.48
   2   5   1   52.07   14.98
   2   5   1   48.72   16.39
   3   5   1  890.33   60.67
   4   5   1  126.70   23.80
   4   5   1  164.35   30.67
   5   5   1    6.69   13.62
   7  -6  -1   38.73   24.73
   7  -6  -1   35.19   18.16
  -7   6   1   41.38   17.99
   6  -6  -1  112.37   31.97
   6  -6  -1  104.80   25.76
  -6   6   1  141.14   23.63
   5  -6  -1   51.92   20.01
   5  -6  -1   78.24   23.22
  -5   6   1   84.52   20.70
   4  -6  -1  257.16   39.94
   4  -6  -1  218.50   31.45
   4  -6  -1  246.22   25.31
  -4   6   1  284.11   36.42
  -4   6   1  238.76   30.32
   3  -6  -1  431.58   41.37
   3  -6  -1  389.07   30.16
   3  -6  -1  373.81   38.60
  -3   6   1  493.92   44.19
  -3   6   1  386.66   38.86
  -3   6   1  411.39   39.60
   2  -6  -1  535.80   45.62
   2  -6  -1  507.25   40.33
  -2   6   1  491.73   38.78
  -2   6   1  477.24   40.72
  -2   6   1  451.59   44.05
   1  -6  -1  908.11   50.52
   1  -6  -1  901.82   61.46
   1  -6  -1  853.51   49.72
  -1   6   1  933.71   53.94
  -1   6   1  780.76   58.55
  -1   6   1  901.54   50.42
   0  -6  -1   79.80   15.22
   0  -6  -1  113.85   21.35
   0   6   1  113.11   18.68
   0   6   1  113.92   18.55
   0   6   1  107.55   26.27
  -1  -6  -1  157.97   21.10
  -1  -6  -1  129.63   11.78
   1   6   1  131.68   29.21
   1   6   1  139.65   21.87
   2   6   1  192.59   24.23
   3   6   1   -3.50   11.42
   4   6   1   -5.86   12.64
   7  -7  -1  -21.83   17.00
   7  -7  -1   42.67   20.64
   6  -7  -1  106.13   26.77
   6  -7  -1   29.26   21.18
   5  -7  -1   13.14   17.50
   5  -7  -1    3.75   18.73
   4  -7  -1  133.59   48.81
   4  -7  -1   28.17   19.57
  -4   7   1   49.72   22.20
   3  -7  -1  220.36   35.16
   3  -7  -1  245.18   40.90
  -3   7   1  236.79   31.80
  -3   7   1  270.59   40.28
   2  -7  -1   18.46   20.30
   2  -7  -1    6.01   12.78
  -2   7   1  -10.70    7.10
   1  -7  -1  -10.21    9.95
   1  -7  -1    4.16   20.43
  -1   7   1   22.96    9.92
  -1   7   1    7.72   11.91
   0  -7  -1    1.84    6.62
   0   7   1  -15.20    7.44
   0   7   1    9.88   11.39
  -1  -7  -1   39.56    8.46
   1   7   1   32.04   13.67
   2   7   1   71.24   19.50
   3   7   1   -0.82   14.17
   6  -8  -1   33.23   22.55
   6  -8  -1   28.77   22.10
   5  -8  -1  -28.65   14.67
   5  -8  -1  -27.80   15.63
  -5   8   1   20.03   21.51
   4  -8  -1   44.51   25.05
   4  -8  -1   35.85   20.71
  -4   8   1   35.59   22.67
   3  -8  -1   69.32   24.70
   3  -8  -1  117.56   27.69
  -3   8   1  101.59   28.14
   2  -8  -1   -2.87   13.11
   2  -8  -1  -14.66   16.40
  -2   8   1    4.02   13.91
  -2   8   1   -4.62   13.32
   1  -8  -1   60.64   17.80
  -1   8   1   58.25   18.61
  -1   8   1   52.30   18.88
   0  -8  -1  190.51   21.84
   0   8   1  248.78   31.50
  -1  -8  -1   40.79    9.16
   1   8   1   22.04   16.53
   2   8   1  212.41   32.25
   4  -9  -1   13.07   19.33
   4  -9  -1    7.71   18.62
  -4   9   1   18.61   23.27
   3  -9  -1   11.18   18.27
   3  -9  -1   21.16   26.66
  -3   9   1   44.39   22.32
   2  -9  -1   64.64   22.00
  -2   9   1   68.91   25.67
   1  -9  -1   -9.75   12.92
  -1   9   1   22.20   15.02
  -1   9   1   -5.76   15.61
   0  -9  -1   44.07   13.41
   0   9   1   30.82   20.57
   1   9   1    0.62   15.46
   1   9  -2  -14.99   14.66
   0   9  -2   30.88   19.27
   0  -9   2    6.34   12.40
  -1   9  -2   -2.69   10.76
   1  -9   2   -8.58   20.75
   1  -9   2   -1.67   15.15
  -2   9  -2   40.88   21.63
   2  -9   2   42.62   28.18
   2  -9   2   56.79   24.24
  -3   9  -2   21.66   18.95
   3  -9   2   -5.40   17.77
   3  -9   2   18.84   21.70
  -4   9  -2  -34.76   17.12
   4  -9   2   -2.32   18.09
   4  -9   2   -4.13   17.08
  -5   9  -2   33.58   22.64
   5  -9   2   22.01   22.36
   2   8  -2   32.95   18.43
   1   8  -2    9.44   13.12
  -1  -8   2   -8.92    5.86
   0   8  -2   11.13   12.74
   0  -8   2   13.73    9.01
   0  -8   2  -18.14   19.08
  -1   8  -2   -3.53   12.91
   1  -8   2  -13.89   12.39
   1  -8   2  -27.66   14.76
  -2   8  -2    6.45   14.76
   2  -8   2  -12.25   13.54
   2  -8   2   23.92   16.58
  -3   8  -2   23.36   18.86
   3  -8   2   -1.53   18.89
   3  -8   2   -8.87   14.23
  -4   8  -2  108.28   29.16
   4  -8   2  102.15   29.72
   4  -8   2  146.64   31.51
  -5   8  -2   57.40   25.84
   5  -8   2   10.31   15.40
   5  -8   2   31.22   20.24
   6  -8   2  110.08   34.03
   6  -8   2   76.72   27.23
   4   7  -2   44.13   19.58
   3   7  -2   12.72   13.87
   2   7  -2   -0.09   10.45
   1   7  -2   73.81   17.69
  -1  -7   2   34.51    8.98
  -1  -7   2   33.23   23.05
   0   7  -2   -2.57    6.96
  -1   7  -2  296.38   31.32
   1  -7   2  325.69   42.73
   1  -7   2  307.52   26.90
   1  -7   2  318.12   31.34
  -2   7  -2    6.52   12.54
  -2   7  -2  -19.08   11.92
   2  -7   2   -0.81    9.88
   2  -7   2   27.20   18.19
   2  -7   2    2.64   11.67
  -3   7  -2   21.68   19.36
  -3   7  -2   36.77   18.51
   3  -7   2   11.85   15.76
   3  -7   2   39.38   14.10
  -4   7  -2  259.67   39.83
   4  -7   2  353.76   41.56
   4  -7   2  347.96   28.95
   4  -7   2  288.70   44.90
   5  -7   2   18.17   15.39
   5  -7   2   21.79   18.39
   6  -7   2   44.47   20.84
   6  -7   2   98.58   29.66
   5   6  -2   16.17   18.18
   4   6  -2   26.59   17.27
   3   6  -2   79.75   20.37
   3   6  -2   36.96   15.17
   2   6  -2    7.15   12.56
   2   6  -2   14.72   13.68
   1   6  -2  291.62   32.92
   1   6  -2  294.09   28.33
  -1  -6   2  302.66   30.44
  -1  -6   2  318.32   20.59
  -1  -6   2  304.26   36.56
   0   6  -2  280.25   26.70
   0   6  -2  266.83   33.49
   0  -6   2  288.75   25.00
   0  -6   2  247.63   33.28
   0  -6   2  242.31   29.94
  -1   6  -2    2.95   10.36
  -1   6  -2   18.79   11.10
  -1   6  -2    1.56    8.09
   1  -6   2   15.62   10.06
   1  -6   2  -10.02    6.60
   1  -6   2    2.22    9.00
  -2   6  -2  285.95   29.32
  -2   6  -2  275.54   30.30
  -2   6  -2  255.38   30.57
   2  -6   2  311.06   37.14
   2  -6   2  299.68   25.22
   2  -6   2  308.79   32.71
  -3   6  -2    5.65    9.30
  -3   6  -2   -4.11    8.04
  -3   6  -2    7.68   11.21
   3  -6   2  -14.59   11.04
   3  -6   2   10.37   10.63
   3  -6   2    3.04    7.69
  -4   6  -2   19.86   13.84
  -4   6  -2   43.12   16.84
   4  -6   2   43.60   18.85
   4  -6   2   37.20   12.65
   4  -6   2   53.59   19.29
  -5   6  -2   19.17   12.61
   5  -6   2   10.68   15.81
   5  -6   2   -6.89    9.37
   5  -6   2   -2.60   10.07
  -6   6  -2   32.28   18.05
   6  -6   2    3.45   19.12
   6  -6   2   -1.08   16.86
   7  -6   2   40.34   17.02
   7  -6   2  -22.65   17.84
   5   5  -2   32.12   18.27
   4   5  -2    2.79   13.62
   4   5  -2   -4.42   12.56
   3   5  -2  178.19   28.38
   3   5  -2  217.43   27.32
   2   5  -2 1164.27   66.78
   2   5  -2 1098.78   56.19
  -2  -5   2 1096.49   60.27
   1   5  -2   19.41   10.00
   1   5  -2    9.87    9.29
  -1  -5   2   21.16    9.84
  -1  -5   2   25.79   13.67
  -1  -5   2   26.27    7.04
   0   5  -2    8.22   10.63
   0   5  -2   22.50    8.32
   0  -5   2    7.13    7.47
   0  -5   2   -1.09   10.26
   0  -5   2    7.34    6.88
  -1   5  -2   40.79   13.79
  -1   5  -2   40.74   12.22
  -1   5  -2   50.81   12.83
   1  -5   2   44.86   17.07
   1  -5   2   43.63   10.95
  -2   5  -2   46.57   15.31
  -2   5  -2   41.83   12.73
  -2   5  -2   76.84   18.07
   2  -5   2   56.97   10.85
   2  -5   2   47.46   18.31
   2  -5   2   53.38   16.34
  -3   5  -2    4.63    9.03
  -3   5  -2   11.14   10.15
  -3   5  -2    1.49    6.38
   3  -5   2   21.43   13.17
   3  -5   2    2.83    8.15
   3  -5   2    5.58    6.24
  -4   5  -2   20.56   12.55
  -4   5  -2   13.94    9.73
   4  -5   2    7.03   11.93
   4  -5   2    9.29   13.96
   4  -5   2   23.61    8.99
  -5   5  -2   30.42   15.28
   5  -5   2   21.74   18.14
   5  -5   2   -3.65   13.49
   5  -5   2   14.80    8.94
  -6   5  -2    8.79   12.48
   6  -5   2  -15.36   15.53
   6  -5   2  -12.70    7.82
   6  -5   2   -0.01   11.83
   7  -5   2   -8.57   15.92
   7  -5   2  -20.40   12.70
   6   4  -2   -4.51   15.40
   6   4  -2   11.33   15.14
   5   4  -2    2.79    8.96
   5   4  -2   44.21   13.53
   4   4  -2  461.58   39.01
   3   4  -2   57.54   17.73
   3   4  -2   49.53   14.09
  -3  -4   2   36.56   12.54
   2   4  -2  332.60   30.62
   2   4  -2  375.02   27.46
  -2  -4   2  373.15   29.95
   1   4  -2  105.77   19.95
   1   4  -2  132.29   16.34
  -1  -4   2   81.73   14.65
  -1  -4   2  112.62   10.66
  -1  -4   2  106.16   19.55
   0   4  -2   58.42   14.42
   0   4  -2   66.11   11.35
   0  -4   2   57.84   10.74
   0  -4   2   65.23   11.17
   0  -4   2   61.13   15.68
  -1   4  -2  133.66   17.21
  -1   4  -2  199.14   17.56
  -1   4  -2  166.44   20.22
   1  -4   2  175.79   15.23
   1  -4   2  141.97   17.86
   1  -4   2  161.78   21.73
  -2   4  -2  104.64   18.68
  -2   4  -2  112.21   20.38
  -2   4  -2   91.52   14.95
   2  -4   2   97.68   20.67
   2  -4   2  107.95   12.14
   2  -4   2   99.79   19.23
  -3   4  -2  192.27   24.29
  -3   4  -2  174.95   20.98
  -3   4  -2  190.33   22.55
   3  -4   2  188.20   24.64
   3  -4   2  201.98   16.95
   3  -4   2  229.48   25.50
  -4   4  -2   17.39   10.16
  -4   4  -2   18.16   10.52
   4  -4   2    6.56    9.38
   4  -4   2    5.12    7.60
   4  -4   2    7.47   10.04
  -5   4  -2  155.69   23.74
  -5   4  -2  143.77   26.74
   5  -4   2  156.20   31.08
   5  -4   2  180.02   28.95
   5  -4   2  157.14   19.63
  -6   4  -2   44.49   12.08
   6  -4   2   50.60   17.08
   6  -4   2   27.75   11.67
   6  -4   2    2.10   16.83
  -7   4  -2    1.32   13.65
   7  -4   2   14.58   13.63
   8  -4   2   59.88   29.08
   6   3  -2    0.82   13.37
   6   3  -2  -10.91    8.38
   6   3  -2   -4.57    9.57
   5   3  -2   -7.07    9.66
   5   3  -2  -14.34    8.55
   4   3  -2  228.55   24.90
   4   3  -2  184.46   22.09
   3   3  -2  213.57   22.33
   3   3  -2  204.91   22.72
   2   3  -2  199.34   19.36
   2   3  -2  230.14   21.08
  -2  -3   2  218.59   21.39
  -2  -3   2  187.29   19.94
   1   3  -2  277.71   23.06
   1   3  -2  272.76   19.39
  -1  -3   2  253.35   13.90
  -1  -3   2  247.29   19.97
  -1  -3   2  280.97   23.63
   0   3  -2  678.30   31.89
   0   3  -2  671.54   38.67
   0  -3   2  769.19   40.97
   0  -3   2  706.32   32.28
   0  -3   2  694.08   32.81
  -1   3  -2  585.31   33.18
  -1   3  -2  611.37   36.13
  -1   3  -2  687.74   30.49
   1  -3   2  579.16   36.49
   1  -3   2  604.95   34.21
   1  -3   2  640.54   27.85
  -2   3  -2 1089.23   52.97
  -2   3  -2  996.84   45.22
  -2   3  -2 1099.47   52.20
   2  -3   2 1127.02   55.26
   2  -3   2 1094.02   53.63
   2  -3   2 1037.97   41.04
  -3   3  -2 2187.15   93.41
  -3   3  -2 2291.93   88.86
   3  -3   2 2271.77   91.20
   3  -3   2 2213.81   79.81
   3  -3   2 2334.04   98.17
  -4   3  -2 1180.91   56.57
  -4   3  -2 1157.38   64.20
   4  -3   2 1160.36   60.26
   4  -3   2 1242.61   54.35
   4  -3   2 1332.89   71.90
  -5   3  -2  236.47   24.06
  -5   3  -2  229.20   39.85
   5  -3   2  196.58   21.48
   5  -3   2  182.65   23.94
   5  -3   2  273.78   34.05
  -6   3  -2    6.99    9.77
   6  -3   2   20.36    9.98
   6  -3   2   -9.68   11.82
   7  -3   2   32.33   11.81
   7  -3   2    4.90   19.22
   8  -3   2   39.61   21.37
   7   2  -2  -10.72    7.95
   7   2  -2   -6.00   15.35
   6   2  -2  107.81   25.18
   6   2  -2  141.89   15.66
   6   2  -2  154.56   16.24
   6   2  -2  138.49   14.02
   5   2  -2  256.44   29.14
   5   2  -2  288.67   19.02
   5   2  -2  279.27   22.21
   4   2  -2  268.28   15.77
   4   2  -2  223.86   19.76
   4   2  -2  270.25   25.52
  -4  -2   2  275.65   18.06
   3   2  -2  394.09   25.13
   3   2  -2  418.02   29.73
   3   2  -2  420.89   17.35
  -3  -2   2  407.66   19.47
   2   2  -2 1264.71   53.49
   2   2  -2 1237.86   51.76
  -2  -2   2 1231.32   54.69
  -2  -2   2 1284.71   41.04
   1   2  -2 4040.16  127.14
   1   2  -2 3756.00  123.14
  -1  -2   2 3601.44  123.17
  -1  -2   2 4001.78  127.17
   0   2  -2  296.61   15.64
   0   2  -2  300.99   19.91
   0  -2   2  284.61   15.26
   0  -2   2  277.59   19.91
   0  -2   2  275.16   16.19
  -1   2  -2 4314.38  134.41
  -1   2  -2 3630.69  124.95
  -1   2  -2 4156.36  134.57
   1  -2   2 4261.75  135.96
   1  -2   2 4355.40  135.51
   1  -2   2 3988.10  123.62
  -2   2  -2 9474.41  288.20
  -2   2  -2 9303.36  283.74
   2  -2   2 9386.39  285.77
   2  -2   2 9999.00  291.81
   2  -2   2 8450.61  274.59
  -3   2  -2   44.44   10.22
  -3   2  -2   15.15    8.64
   3  -2   2   42.03   12.33
   3  -2   2   31.14    9.78
   3  -2   2   36.44    9.09
  -4   2  -2  298.64   27.69
  -4   2  -2  299.16   23.97
   4  -2   2  277.58   24.07
   4  -2   2  295.63   30.52
  -5   2  -2  170.12   27.49
  -5   2  -2  183.53   20.53
   5  -2   2  205.41   28.34
   5  -2   2  165.67   20.07
   6  -2   2    9.44   13.28
   7  -2   2   63.53   22.68
   7  -2   2   58.34   15.62
   7  -2   2   35.89   17.88
   8  -2   2   13.06   16.42
   8  -2   2   15.64   20.98
   7   1  -2   64.13   23.07
   7   1  -2   57.35   15.93
   6   1  -2  115.15   19.82
   6   1  -2  108.15   22.64
   5   1  -2  195.74   13.01
   5   1  -2  204.96   14.45
   5   1  -2  220.79   25.65
   5   1  -2  221.02   21.66
  -5  -1   2  168.04   19.67
   4   1  -2  556.66   25.87
   4   1  -2  551.72   25.82
   4   1  -2  564.06   31.09
   4   1  -2  567.27   38.37
  -4  -1   2  566.42   32.67
   3   1  -2 3037.64   97.43
   3   1  -2 2867.48   93.61
   3   1  -2 2881.26  106.47
  -3  -1   2 2968.59   99.71
   2   1  -2   18.52    4.15
   2   1  -2   18.96    4.73
   2   1  -2   15.41    6.85
  -2  -1   2   14.63    4.32
   1   1  -2 4095.70  128.03
   1   1  -2 4191.75  125.66
   1   1  -2 3636.68  120.85
  -1  -1   2 4297.03  122.03
  -1  -1   2 4338.44  126.50
   0   1  -2 1064.00   34.96
   0   1  -2 1087.56   39.46
   0  -1   2 1038.70   34.86
   0  -1   2 1080.23   39.60
  -1   1  -2  438.84   21.47
   1  -1   2  431.61   22.69
   1  -1   2  444.52   22.26
   1  -1   2  447.23   16.54
  -2   1  -2 1034.95   43.92
  -2   1  -2  973.87   40.09
   2  -1   2  908.00   43.75
   2  -1   2  954.07   40.67
  -3   1  -2  173.13   15.73
  -3   1  -2  146.70   17.06
   3  -1   2  147.80   15.17
   3  -1   2  188.01   19.81
   4  -1   2  219.44   19.42
   4  -1   2  219.18   24.88
   5  -1   2  287.19   23.75
   5  -1   2  271.85   30.40
   6  -1   2   95.67   17.35
   6  -1   2  112.48   21.77
   6  -1   2   90.36   23.25
   7  -1   2   74.56   18.88
   7  -1   2   73.14   20.91
   7  -1   2   69.32   15.79
   7   0  -2   32.21   16.18
   7   0  -2    9.07   15.71
   6   0  -2  409.12   39.51
   6   0  -2  410.56   34.57
  -6   0   2  398.63   35.33
   5   0  -2  161.95   21.06
  -5   0   2  157.43   24.33
   4   0  -2  115.84    6.56
   4   0  -2  138.89   17.75
   4   0  -2  113.20    6.48
   3   0  -2  220.32   18.43
   3   0  -2  204.91    7.92
   3   0  -2  205.55    7.91
  -3   0   2  232.77   19.44
   2   0  -2  181.34   13.64
  -2   0   2  180.64   14.25
   1   0  -2  209.81   11.31
  -1   0   2  204.53   11.79
  -1   0   2  208.95    8.34
   0   0  -2 1258.49   37.66
   0   0   2 1181.03   40.76
   0   0   2 1300.75   37.94
   0   0   2 1099.57   39.17
  -1   0  -2  372.57   15.10
   1   0   2  339.60   18.27
   1   0   2  336.21   14.06
   2   0   2 3824.12  128.83
   2   0   2 4158.18  131.29
   2   0   2 4146.67  126.59
   3   0   2    4.15    5.31
   3   0   2    0.61    4.65
   3   0   2   -2.13    4.02
   4   0   2   50.48   12.02
   4   0   2   59.33   14.09
   4   0   2   35.40   10.51
   5   0   2  399.69   34.02
   5   0   2  408.79   29.29
   5   0   2  375.78   30.99
   6   0   2  -12.90   10.94
   6   0   2    8.31   10.87
   6   0   2  -13.18    7.62
   7   0   2   66.77   20.15
   7   0   2   44.55   17.66
   8  -1  -2   57.47   19.64
   8  -1  -2    6.01   18.62
  -7   1   2   21.20   14.55
   6  -1  -2  140.34   26.52
  -6   1   2  160.23   28.22
   5  -1  -2   64.15   16.66
   5  -1  -2   68.52    5.64
  -5   1   2   59.60   16.86
   4  -1  -2   47.73   13.73
   4  -1  -2   45.35    5.83
  -4   1   2   34.00   11.67
   3  -1  -2 1810.07   59.66
   3  -1  -2 1907.87   75.92
  -3   1   2 1890.10   59.57
  -3   1   2 1837.93   76.51
   2  -1  -2 3346.42  110.91
   2  -1  -2 3225.12   99.87
  -2   1   2 3238.21  100.18
  -2   1   2 3209.61  111.01
   1  -1  -2  150.34   11.82
   1  -1  -2  153.81   11.32
  -1   1   2  140.13   10.05
  -1   1   2  145.12   11.29
  -1   1   2  138.59   11.42
   0  -1  -2 2899.65   86.55
   0  -1  -2 2847.33   87.43
   0   1   2 2875.03   87.49
   0   1   2 2697.84   86.46
  -1  -1  -2    0.30    2.54
   1   1   2    2.71    2.57
  -2  -1  -2 4811.21  155.60
   2   1   2 5067.47  150.99
   2   1   2 4757.30  152.11
   3   1   2  500.07   29.01
   3   1   2  511.72   28.41
   4   1   2   93.75   16.36
   4   1   2  108.57   16.77
   4   1   2  120.60   16.18
   5   1   2  457.51   34.76
   5   1   2  454.46   32.93
   5   1   2  409.03   32.81
   6   1   2   18.77   12.52
   6   1   2   36.78   12.76
   6   1   2   14.13   12.40
   7   1   2   20.46   13.16
   7   1   2   -9.99   13.00
   7   1   2   12.10   10.98
   8  -2  -2   31.91   20.92
   7  -2  -2    2.73   13.72
   6  -2  -2   52.82    8.01
   6  -2  -2   40.54   18.09
  -6   2   2   52.76   16.31
   5  -2  -2   67.68   11.16
   5  -2  -2   77.06   18.97
  -5   2   2   64.26   19.01
  -5   2   2   74.83   11.50
   4  -2  -2   10.00    5.59
   4  -2  -2   12.91    9.24
   4  -2  -2   17.00    9.60
  -4   2   2    3.96    4.68
  -4   2   2   11.28   10.56
   3  -2  -2   63.72   14.74
   3  -2  -2   53.52   11.61
   3  -2  -2   37.76    8.33
  -3   2   2   46.09    9.27
  -3   2   2   53.26   12.37
   2  -2  -2  396.96   24.20
   2  -2  -2  390.82   27.01
   2  -2  -2  394.63   22.98
  -2   2   2  407.73   27.74
  -2   2   2  430.31   24.38
  -2   2   2  377.40   25.62
   1  -2  -2  783.64   35.46
   1  -2  -2  729.06   35.22
   1  -2  -2  730.73   31.95
  -1   2   2  766.65   36.03
  -1   2   2  739.19   35.37
  -1   2   2  749.09   33.23
   0  -2  -2 5810.95  184.34
   0  -2  -2 6142.73  181.68
   0   2   2 6414.59  184.71
   0   2   2 6422.36  192.54
   0   2   2 5564.75  182.28
  -1  -2  -2 1197.34   46.98
   1   2   2 1083.05   38.56
   1   2   2 1152.46   44.22
  -2  -2  -2   -0.67    4.64
   2   2   2    9.00    2.82
   2   2   2    8.79    5.49
  -3  -2  -2  665.13   41.27
   3   2   2  713.13   37.98
   3   2   2  730.93   31.87
   4   2   2    4.46    6.07
   4   2   2   -2.51    7.59
   5   2   2   25.97   14.28
   5   2   2   33.05   10.88
   5   2   2   29.32   13.83
   5   2   2   48.70   14.48
   6   2   2   15.38   12.74
   6   2   2    5.56    9.88
   6   2   2    0.91   12.72
   6   2   2    6.72    8.51
   7   2   2  -15.85   10.41
   7   2   2  -27.97   12.62
   7   2   2   15.72   14.67
   7   2   2   14.24   12.65
   8  -3  -2   69.85   26.65
   7  -3  -2   16.67   17.44
   6  -3  -2   57.18   12.39
   6  -3  -2   55.08   19.68
   6  -3  -2   29.55   13.39
  -6   3   2   52.16   12.67
  -6   3   2   90.33   32.71
   5  -3  -2  210.55   28.20
   5  -3  -2  175.68   18.76
   5  -3  -2  192.57   23.97
  -5   3   2  159.94   17.60
   4  -3  -2    2.14    8.64
   4  -3  -2    9.08    8.45
   4  -3  -2    1.52    6.89
  -4   3   2   -1.39    5.54
  -4   3   2    4.88    7.79
   3  -3  -2   21.90   10.05
   3  -3  -2    0.59    4.73
   3  -3  -2    0.39    6.10
  -3   3   2   -2.10    7.07
  -3   3   2    1.64    5.52
   2  -3  -2  405.69   28.22
   2  -3  -2  405.32   25.55
   2  -3  -2  416.92   30.19
  -2   3   2  444.42   32.05
  -2   3   2  415.42   28.71
  -2   3   2  446.30   30.03
   1  -3  -2 2084.62   78.99
   1  -3  -2 2154.51   83.33
   1  -3  -2 2101.70   75.02
  -1   3   2 2052.90   83.20
  -1   3   2 2142.64   81.42
  -1   3   2 2132.31   77.05
   0  -3  -2    4.52    3.72
   0   3   2   -1.31    4.30
   0   3   2    2.61    3.94
  -1  -3  -2   61.17   11.70
  -1  -3  -2   56.77    6.03
   1   3   2   40.00    6.97
   1   3   2   71.95   11.77
   1   3   2   47.26   13.06
  -2  -3  -2  497.24   33.64
   2   3   2  499.20   36.46
   2   3   2  474.50   19.04
   2   3   2  525.74   30.40
  -3  -3  -2   51.45   14.81
   3   3   2   39.23   11.44
   3   3   2   45.03   13.66
   4   3   2   26.84   12.09
   4   3   2    2.89    8.33
   5   3   2   -6.76   11.90
   5   3   2   23.34   12.70
   6   3   2  -11.53   14.59
   6   3   2   15.72   16.02
   6   3   2    0.80   14.14
   8  -4  -2   41.12   22.41
   7  -4  -2   72.50   15.86
   7  -4  -2  114.69   29.24
  -7   4   2  140.86   17.31
   6  -4  -2   88.95   23.94
  -6   4   2   65.59   15.96
   5  -4  -2   23.79   10.89
  -5   4   2   23.33   13.61
  -5   4   2   13.95    9.87
   4  -4  -2  243.59   25.74
   4  -4  -2  255.69   30.14
   4  -4  -2  278.77   24.78
  -4   4   2  311.51   27.21
  -4   4   2  273.37   31.20
   3  -4  -2  553.19   37.36
   3  -4  -2  542.35   40.86
   3  -4  -2  514.74   32.94
  -3   4   2  534.39   38.40
  -3   4   2  503.39   36.85
  -3   4   2  487.05   40.19
   2  -4  -2  735.66   44.59
   2  -4  -2  741.03   43.67
   2  -4  -2  681.71   36.79
  -2   4   2  775.43   42.56
  -2   4   2  626.59   42.58
  -2   4   2  694.09   44.12
   1  -4  -2   52.31   11.57
   1  -4  -2   51.83   13.63
   1  -4  -2   43.04   11.27
  -1   4   2   27.57   19.46
  -1   4   2   49.00   11.21
  -1   4   2   58.57   14.48
   0  -4  -2 2213.83   83.66
   0  -4  -2 2136.88   76.76
   0   4   2 2106.63   80.56
   0   4   2 2121.03   79.40
   0   4   2 2095.88   92.38
  -1  -4  -2  604.15   37.61
  -1  -4  -2  621.67   25.21
   1   4   2  562.66   32.18
   1   4   2  585.27   28.82
   1   4   2  543.10   41.58
  -2  -4  -2   66.32   16.95
   2   4   2   67.87   17.92
   2   4   2   53.95   12.51
  -3  -4  -2  195.79   25.95
   3   4   2  209.20   26.84
   3   4   2  190.95   22.66
   4   4   2   25.56   18.00
   5   4   2   17.80   14.22
   5   4   2    4.05   12.35
   6   4   2   69.63   22.36
   6   4   2  110.38   23.56
   7  -5  -2   24.40   14.18
   7  -5  -2   -3.18   16.78
  -7   5   2   46.36   14.19
   6  -5  -2  151.34   33.38
   6  -5  -2  200.59   26.34
  -6   5   2  189.19   22.62
   5  -5  -2   94.72   19.05
   5  -5  -2   93.87   24.61
   5  -5  -2  106.36   22.64
  -5   5   2  114.05   21.01
   4  -5  -2   88.10   22.11
   4  -5  -2   85.57   19.83
   4  -5  -2   82.00   20.69
  -4   5   2   71.22   18.75
  -4   5   2  110.12   25.61
  -4   5   2  117.87   24.86
   3  -5  -2   18.60   10.42
   3  -5  -2   14.49   11.42
   3  -5  -2   37.02   11.65
  -3   5   2   17.74   12.26
  -3   5   2   13.21    9.65
  -3   5   2    9.00   11.33
   2  -5  -2    9.34    8.20
   2  -5  -2    5.82    7.32
   2  -5  -2   -0.39    9.14
  -2   5   2   -2.36    9.02
  -2   5   2   -6.72    9.43
  -2   5   2    9.41    7.43
   1  -5  -2  201.97   22.08
   1  -5  -2  230.24   22.84
   1  -5  -2  246.47   29.38
  -1   5   2  212.85   23.63
  -1   5   2  246.91   23.81
  -1   5   2  233.20   28.30
   0  -5  -2    8.54    8.76
   0  -5  -2    5.29    5.77
   0   5   2    9.45    7.21
   0   5   2   25.17   12.29
   0   5   2    5.43    6.70
  -1  -5  -2    1.80    4.61
  -1  -5  -2   -7.63    8.23
   1   5   2    2.09    5.54
   1   5   2    5.35    7.03
   1   5   2    2.03    9.28
  -2  -5  -2   -5.17   11.40
   2   5   2   22.50   11.58
   3   5   2  355.82   37.43
   3   5   2  351.09   37.79
   4   5   2  167.16   31.39
   4   5   2  168.70   26.34
   5   5   2    2.54   14.60
   7  -6  -2  -10.54   19.33
   7  -6  -2   -8.68   14.48
  -7   6   2   -3.19   17.26
   6  -6  -2    1.52   14.50
   6  -6  -2   -2.73   18.07
  -6   6   2  -21.66   10.49
   5  -6  -2   -3.48   11.44
   5  -6  -2   11.08   15.67
  -5   6   2   15.60    9.83
   4  -6  -2   90.21   17.16
   4  -6  -2   88.03   24.72
   4  -6  -2   82.78   22.67
  -4   6   2   82.85   21.93
  -4   6   2  107.21   26.42
   3  -6  -2   78.25   16.86
   3  -6  -2  100.53   22.19
   3  -6  -2   87.71   23.56
  -3   6   2   65.09   20.47
  -3   6   2   96.71   23.49
  -3   6   2   72.25   21.90
   2  -6  -2   46.79   18.54
   2  -6  -2   59.56   16.12
   2  -6  -2   36.54   13.22
  -2   6   2   44.89   15.59
  -2   6   2   36.36   15.94
  -2   6   2   25.53   13.43
   1  -6  -2  157.51   20.31
   1  -6  -2  151.92   23.42
  -1   6   2  128.30   26.61
  -1   6   2  137.01   23.67
  -1   6   2  189.60   23.93
   0  -6  -2  171.26   26.28
   0  -6  -2  176.52   18.23
   0   6   2  186.69   22.43
   0   6   2  235.74   31.85
   0   6   2  202.76   22.02
  -1  -6  -2   -3.13    4.57
   1   6   2   -2.82    6.24
   1   6   2    7.22    9.68
   1   6   2   15.87   10.46
   2   6   2  118.95   21.63
   3   6   2   64.43   18.52
   4   6   2   54.55   18.82
   7  -7  -2   -4.84   18.51
   7  -7  -2    8.11   22.85
   6  -7  -2    7.61   19.52
   6  -7  -2   31.44   18.37
   5  -7  -2   40.63   28.32
   5  -7  -2   92.13   27.39
   4  -7  -2   19.93   27.29
   4  -7  -2   10.07   16.53
  -4   7   2   13.97   19.14
   3  -7  -2   23.71   19.65
   3  -7  -2   -3.64   10.70
  -3   7   2   -5.04    9.38
  -3   7   2   -4.53    7.44
   2  -7  -2  504.84   42.64
  -2   7   2  530.20   53.11
   1  -7  -2   61.10   17.14
  -1   7   2   86.33   21.27
   0  -7  -2  526.99   33.03
   0   7   2  563.86   41.32
   0   7   2  544.82   39.47
  -1  -7  -2   -2.66    6.24
   1   7   2   -0.17    8.67
   2   7   2   92.09   20.04
   3   7   2   -8.28   13.28
   5  -8  -2   -0.77   19.95
   5  -8  -2   14.21   20.77
  -5   8   2  -26.39   20.26
   4  -8  -2   -7.52   12.34
   4  -8  -2   10.43   17.05
  -4   8   2  -12.13   17.81
   3  -8  -2   -4.71   16.13
   3  -8  -2  -10.22   17.14
  -3   8   2   11.18   14.18
   2  -8  -2  151.39   27.98
  -2   8   2  174.77   31.11
  -2   8   2  172.96   30.55
   1  -8  -2   66.98   19.11
  -1   8   2   65.83   20.89
  -1   8   2   44.50   20.31
   0  -8  -2   71.99   14.43
   0   8   2   82.61   21.31
   0   8   2   50.18   17.23
  -1  -8  -2   -4.19    6.40
   1   8   2  -18.14   10.87
   2   8   2   18.92   15.06
   4  -9  -2  -28.19   16.87
  -4   9   2    8.35   23.62
   3  -9  -2  -10.90   16.24
  -3   9   2  -17.62   18.42
   2  -9  -2   28.48   17.59
  -2   9   2  -16.97   16.36
   1  -9  -2    6.68   12.19
  -1   9   2   33.72   16.42
  -1   9   2  -10.07   15.93
   0  -9  -2  -23.21   10.19
   1   9  -3   39.54   21.84
   0   9  -3   38.71   18.63
   0  -9   3   35.09   15.40
   0  -9   3   38.71   27.83
  -1   9  -3   27.42   17.43
   1  -9   3    2.28   15.22
   1  -9   3  -14.18   13.31
   2  -9   3  -15.32   19.49
   2  -9   3   28.53   18.74
  -3   9  -3  -11.52   18.24
   3  -9   3  -24.69   11.72
   3  -9   3   -5.16   15.32
  -4   9  -3   38.33   25.10
   4  -9   3   47.03   27.86
   4  -9   3   46.88   27.43
   2   8  -3   -0.73   14.85
   1   8  -3   38.03   14.77
  -1  -8   3   19.25    8.71
  -1  -8   3   33.29   21.26
   0   8  -3   -0.54    9.26
   0  -8   3   -5.29   10.82
   0  -8   3   13.39   19.13
  -1   8  -3   -9.81   12.19
   1  -8   3  -10.28   17.83
   1  -8   3   -2.61   15.49
  -2   8  -3  -15.13   13.06
   2  -8   3   -4.43   10.76
   2  -8   3  -16.42   12.26
  -3   8  -3   10.52   14.81
   3  -8   3   -8.83   14.88
   3  -8   3   21.45   19.67
  -4   8  -3  110.14   29.20
   4  -8   3   20.21   21.52
   4  -8   3   69.92   28.20
  -5   8  -3   -2.44   16.43
   5  -8   3  -17.50   17.55
   5  -8   3  -17.30   17.78
   6  -8   3   78.79   27.71
   6  -8   3   43.26   20.60
   4   7  -3   -4.72   14.65
   3   7  -3   31.28   15.83
   2   7  -3   21.86   13.94
   1   7  -3   62.80   18.76
  -1  -7   3   59.08   11.45
  -1  -7   3   52.40   23.51
   0   7  -3    8.29   10.92
   0  -7   3    2.57    9.66
  -1   7  -3  176.02   27.43
   1  -7   3  222.29   23.93
   1  -7   3  155.30   26.85
   1  -7   3  159.63   33.42
  -2   7  -3  371.70   36.46
   2  -7   3  331.51   36.85
   2  -7   3  438.13   54.24
   2  -7   3  316.63   28.73
  -3   7  -3   -5.46   12.87
   3  -7   3    5.87   18.59
   3  -7   3    5.27   14.19
   3  -7   3   -3.02    7.35
  -4   7  -3   15.69   17.27
   4  -7   3   18.72   10.96
   4  -7   3   -4.84   15.10
   4  -7   3   12.02   16.65
   5  -7   3   21.52   18.62
   5  -7   3    4.71   13.74
   6  -7   3   13.85   17.80
   6  -7   3    1.84   11.84
   5   6  -3  -12.00    8.69
   4   6  -3   92.64   21.41
   3   6  -3   49.39   17.81
   3   6  -3    5.58   12.55
   2   6  -3    5.01    9.97
   2   6  -3   19.09   15.78
   1   6  -3    6.59   11.31
   1   6  -3   -4.60    8.46
  -1  -6   3   -8.32    5.30
  -1  -6   3    4.04    6.29
  -1  -6   3  -10.11   10.47
   0   6  -3  156.00   20.97
   0   6  -3  147.52   27.69
   0  -6   3  159.84   19.99
   0  -6   3  196.97   33.25
  -1   6  -3  446.96   32.67
  -1   6  -3  396.83   38.68
   1  -6   3  353.05   37.84
   1  -6   3  364.00   34.26
   1  -6   3  367.51   27.93
  -2   6  -3  294.44   33.02
  -2   6  -3  319.73   29.90
   2  -6   3  308.86   34.28
   2  -6   3  254.81   34.23
   2  -6   3  314.12   24.86
  -3   6  -3  336.01   34.94
  -3   6  -3  292.95   31.43
  -3   6  -3  310.86   35.01
   3  -6   3  308.95   35.46
   3  -6   3  376.20   26.49
   3  -6   3  353.04   39.66
  -4   6  -3   13.23   11.45
  -4   6  -3    1.11   11.27
   4  -6   3   26.68   16.87
   4  -6   3  -14.19   13.00
   4  -6   3   -0.57    6.39
  -5   6  -3   -0.86   13.34
   5  -6   3   47.95   21.42
   5  -6   3   38.38   20.16
   6  -6   3    9.57   16.51
   6  -6   3   11.77   17.28
   6  -6   3    4.32   11.01
   7  -6   3   26.51   22.05
   7  -6   3    9.60   17.76
   5   5  -3   37.71   16.07
   5   5  -3    5.14   14.40
   4   5  -3   29.84   15.17
   4   5  -3   53.94   16.55
   3   5  -3   -0.60   12.32
   3   5  -3   29.63   13.51
   2   5  -3  156.05   27.56
   2   5  -3  144.56   22.12
  -2  -5   3  120.58   21.47
  -2  -5   3  109.88   23.03
   1   5  -3  616.02   37.58
   1   5  -3  543.90   42.36
  -1  -5   3  601.92   45.51
  -1  -5   3  579.76   37.97
  -1  -5   3  607.64   30.80
   0   5  -3  171.54   24.37
   0   5  -3  242.35   21.64
   0  -5   3  216.32   27.89
   0  -5   3  200.22   20.37
   0  -5   3  241.52   22.38
  -1   5  -3  517.92   32.68
  -1   5  -3  549.20   41.64
   1  -5   3  460.69   39.60
   1  -5   3  433.20   33.79
   1  -5   3  500.79   29.90
  -2   5  -3  472.80   38.84
  -2   5  -3  498.16   34.27
  -2   5  -3  559.26   39.94
   2  -5   3  479.84   39.37
   2  -5   3  524.29   29.47
   2  -5   3  510.21   42.24
  -3   5  -3  243.37   25.52
  -3   5  -3  187.87   26.15
  -3   5  -3  216.68   26.76
   3  -5   3  246.95   30.90
   3  -5   3  248.34   30.89
   3  -5   3  267.74   20.71
  -4   5  -3   68.13   17.24
  -4   5  -3   64.62   18.57
   4  -5   3   50.98   17.78
   4  -5   3   70.17   19.38
   4  -5   3   52.95   11.76
  -5   5  -3   19.29   10.42
   5  -5   3    8.24   14.42
   5  -5   3    9.01   14.89
   5  -5   3   -6.74    8.01
  -6   5  -3   55.35   12.65
   6  -5   3    5.79   14.68
   6  -5   3   34.41   20.98
  -7   5  -3   22.34   16.98
   7  -5   3   -9.63   18.40
   7  -5   3   15.89   17.84
   6   4  -3   91.54   25.39
   6   4  -3  107.19   21.42
   5   4  -3   11.92   11.07
   4   4  -3  241.08   37.59
   4   4  -3  243.37   28.31
   3   4  -3  376.81   32.77
   3   4  -3  371.84   31.13
  -3  -4   3  352.20   31.80
   2   4  -3   11.66   11.57
   2   4  -3   34.65   10.52
  -2  -4   3   18.18    8.71
  -2  -4   3    0.08    8.26
   1   4  -3 1098.60   57.05
   1   4  -3 1018.27   48.45
  -1  -4   3 1011.16   42.13
  -1  -4   3  985.41   49.58
  -1  -4   3 1091.72   57.71
   0   4  -3 1501.64   71.52
   0  -4   3 1607.32   63.43
   0  -4   3 1465.96   60.60
   0  -4   3 1541.53   73.42
  -1   4  -3   32.00   11.55
  -1   4  -3   32.81    8.95
   1  -4   3   34.53   11.02
   1  -4   3   33.92   14.22
   1  -4   3   22.05    8.83
  -2   4  -3   43.62   10.69
  -2   4  -3   45.57   13.43
  -2   4  -3   78.51   16.26
   2  -4   3   61.65   15.34
   2  -4   3   55.07    9.21
   2  -4   3   46.51   14.18
  -3   4  -3  120.27   21.78
  -3   4  -3  152.82   19.62
  -3   4  -3  153.64   18.43
   3  -4   3  161.95   23.09
   3  -4   3  158.29   14.27
   3  -4   3  183.41   24.29
  -4   4  -3   16.70   12.38
   4  -4   3   30.69   14.99
   4  -4   3   35.98   10.31
   4  -4   3   40.76   15.44
  -5   4  -3  -10.09    9.56
  -5   4  -3   14.20   14.53
   5  -4   3   -0.68   12.92
   5  -4   3   12.07    7.20
   5  -4   3    6.90   12.54
  -6   4  -3   44.59    9.65
   6  -4   3  -16.82    8.54
   6  -4   3   12.90    8.87
   6  -4   3   36.76   14.90
  -7   4  -3   19.42   17.87
   7  -4   3   37.30   22.94
   7  -4   3    1.19   13.55
   6   3  -3  209.46   20.26
   6   3  -3  180.12   32.19
   6   3  -3  192.72   20.79
   5   3  -3   74.06   19.59
   4   3  -3  121.05   21.85
   3   3  -3  576.44   37.01
   3   3  -3  642.06   39.02
   2   3  -3  860.96   45.34
   2   3  -3  842.03   43.76
  -2  -3   3  848.98   45.66
  -2  -3   3  925.25   46.25
  -2  -3   3  844.37   28.91
   1   3  -3 1116.38   48.07
   1   3  -3 1128.28   53.14
  -1  -3   3 1133.55   42.44
  -1  -3   3 1099.88   48.60
  -1  -3   3 1176.84   54.52
   0   3  -3    1.04    3.03
   0   3  -3    1.66    4.07
   0  -3   3   13.07    7.10
   0  -3   3    6.32    4.18
   0  -3   3    1.83    4.15
  -1   3  -3  159.29   13.06
  -1   3  -3  157.22   18.02
   1  -3   3  155.89   18.73
   1  -3   3  145.81   16.73
   1  -3   3  163.40   11.95
  -2   3  -3  145.02   13.94
  -2   3  -3  130.98   17.15
  -2   3  -3  123.90   17.05
   2  -3   3  154.13   11.56
   2  -3   3  140.36   17.55
   2  -3   3  140.63   18.64
  -3   3  -3  146.77   20.11
  -3   3  -3  162.35   18.81
   3  -3   3  179.03   14.42
   3  -3   3  139.45   23.51
   3  -3   3  172.29   20.64
  -4   3  -3  138.46   17.85
  -4   3  -3  128.75   22.26
   4  -3   3  185.92   22.25
   4  -3   3  167.09   17.13
   4  -3   3  114.95   23.27
  -5   3  -3  129.38   21.88
   5  -3   3  112.60   17.84
   5  -3   3  118.57   22.20
   5  -3   3   71.00   19.75
  -6   3  -3   20.07   11.39
   6  -3   3  -11.07   11.94
   6  -3   3  -15.64   10.37
   6  -3   3    9.72    9.40
   7  -3   3  129.69   34.90
   7  -3   3  197.39   26.21
   8  -3   3    8.13   21.19
   8  -3   3    3.94   16.17
   7   2  -3   11.52   17.73
   7   2  -3   10.31   16.02
   6   2  -3    1.82    3.74
   6   2  -3   12.13    7.37
   6   2  -3    1.58    3.97
   6   2  -3   -4.75   12.22
   5   2  -3   42.93    9.16
   5   2  -3   41.57    9.67
   5   2  -3   26.43   14.80
  -5  -2   3   37.72   10.69
   4   2  -3  202.87   23.73
   4   2  -3  167.59   12.60
   4   2  -3  134.25   14.83
  -4  -2   3  157.30   15.19
   3   2  -3  362.01   23.14
   3   2  -3  383.62   28.74
   3   2  -3  360.98   16.93
  -3  -2   3  369.22   20.40
   2   2  -3  268.59   20.54
   2   2  -3  228.94   17.66
  -2  -2   3  224.60   12.78
  -2  -2   3  239.38   18.20
   1   2  -3 1185.56   47.15
   1   2  -3 1153.17   48.57
  -1  -2   3 1215.01   48.17
  -1  -2   3 1229.50   50.82
   0   2  -3 4003.23  129.47
   0   2  -3 4484.09  138.84
   0  -2   3 4009.60  129.44
   0  -2   3 4485.15  140.31
  -1   2  -3  137.06   13.54
  -1   2  -3  130.63    9.35
   1  -2   3  139.91    8.36
   1  -2   3  127.61   13.78
   1  -2   3  146.75   14.59
  -2   2  -3  955.02   44.25
   2  -2   3  964.26   35.64
   2  -2   3 1003.95   49.12
   2  -2   3  944.70   45.66
  -3   2  -3 1284.67   57.03
   3  -2   3 1343.56   67.78
   3  -2   3 1363.65   60.20
   3  -2   3 1369.30   52.69
  -4   2  -3  191.12   20.30
   4  -2   3  192.11   20.44
   4  -2   3  170.44   27.13
  -5   2  -3 1060.36   55.13
   5  -2   3 1074.13   55.23
   5  -2   3  936.76   62.99
   6  -2   3   27.78   11.89
   6  -2   3   22.81   17.84
   7  -2   3  165.71   27.76
   7  -2   3  187.73   37.05
   7  -2   3  226.73   23.63
   8  -2   3   41.04   21.97
   8  -2   3   52.21   14.02
   7   1  -3   16.71   12.34
   7   1  -3   24.47   17.50
   6   1  -3   21.75   13.08
   6   1  -3   -2.70    8.06
  -6  -1   3    0.49   10.49
   5   1  -3   13.19    8.02
   5   1  -3  -12.71    5.59
  -5  -1   3   -9.46    8.02
   4   1  -3  802.93   47.35
   4   1  -3  795.05   29.00
   4   1  -3  810.47   29.24
   4   1  -3  796.16   38.46
  -4  -1   3  770.38   41.37
   3   1  -3 1334.04   59.04
   3   1  -3 1266.70   44.02
   3   1  -3 1278.15   48.56
  -3  -1   3 1267.22   52.64
   2   1  -3 3637.07  111.64
   2   1  -3 3627.31  111.72
   2   1  -3 3649.95  121.99
  -2  -1   3 3617.10  114.84
  -2  -1   3 3635.88  111.94
   1   1  -3  491.77   21.09
   1   1  -3  418.53   21.95
   1   1  -3  437.64   18.92
  -1  -1   3  480.14   19.82
  -1  -1   3  445.76   21.26
   0   1  -3 2521.64   77.96
   0   1  -3 2619.22   84.07
   0  -1   3 2513.69   78.04
   0  -1   3 2588.82   84.64
  -1   1  -3 5880.15  180.10
   1  -1   3 5819.14  181.09
  -2   1  -3  128.26   13.06
   2  -1   3  155.39   15.25
   2  -1   3  151.58   14.17
  -3   1  -3 3739.93  129.48
   3  -1   3 3851.77  129.91
   3  -1   3 3848.10  136.43
   4  -1   3   89.14   16.31
   4  -1   3  112.05   20.57
   5  -1   3   94.25   22.26
   5  -1   3  118.85   18.49
   5  -1   3  119.73   19.33
   6  -1   3  -10.12   14.55
   6  -1   3    1.21   11.90
   6  -1   3   -3.00    9.44
   7  -1   3   25.58   19.04
   7  -1   3   18.97   14.74
   7  -1   3   25.70   12.98
   7   0  -3  122.30   27.27
   7   0  -3  124.31   25.98
  -7   0   3   73.61   20.39
   6   0  -3  199.99   51.68
   6   0  -3  233.70   25.35
  -6   0   3  211.43   26.58
   5   0  -3  109.55   19.15
  -5   0   3  113.00   21.60
   4   0  -3  108.42   17.61
  -4   0   3  168.71   19.70
   3   0  -3    1.61    4.66
  -3   0   3    8.01    6.01
   2   0  -3 4360.04  135.31
  -2   0   3 4176.44  136.83
   1   0  -3 3128.86   95.99
  -1   0   3 3085.76   97.16
  -1   0   3 3027.74   93.62
   0   0  -3 1300.98   41.61
   0   0   3 1244.22   44.37
   0   0   3 1331.39   42.08
   0   0   3 1342.06   46.98
  -1   0  -3 2527.06   75.56
   1   0   3 2453.80   74.32
   1   0   3 2436.97   84.05
   2   0   3 1624.96   55.30
   2   0   3 1588.27   62.17
   3   0   3 1285.84   52.26
   3   0   3 1367.23   57.97
   3   0   3 1359.98   59.34
   4   0   3   85.95   14.63
   4   0   3  110.25   19.58
   4   0   3   83.02   16.27
   5   0   3   42.58   16.56
   5   0   3   52.10   12.87
   6   0   3  196.49   26.16
   6   0   3  181.78   23.68
   6   0   3  135.32   25.95
   7   0   3   25.44   11.31
   7   0   3   11.74   15.56
   7   0   3   28.50   16.10
   8  -1  -3   28.08   17.99
   8  -1  -3   61.35   25.25
   7  -1  -3    6.12   13.57
  -7   1   3   11.34   14.87
   6  -1  -3  133.03   25.90
  -6   1   3  104.44   23.14
   5  -1  -3   75.68   17.83
  -5   1   3   75.79   18.34
   4  -1  -3   -1.17    7.19
  -4   1   3   -4.08    5.57
   3  -1  -3 2388.45   89.55
  -3   1   3 2292.66   71.36
  -3   1   3 2302.94   93.65
   2  -1  -3 1776.50   66.76
  -2   1   3 1713.05   57.70
  -2   1   3 1729.03   68.05
   1  -1  -3 5131.21  171.53
   1  -1  -3 6163.29  173.56
  -1   1   3 5113.27  172.59
  -1   1   3 6176.50  175.36
   0  -1  -3 2588.70   79.18
   0  -1  -3 2405.15   78.67
   0   1   3 2463.32   78.23
   0   1   3 2526.50   80.16
  -1  -1  -3 2241.73   73.50
   1   1   3 2310.39   71.90
   1   1   3 2125.56   71.04
  -2  -1  -3 1375.37   54.43
   2   1   3 1356.14   50.60
   3   1   3 3989.86  130.29
   3   1   3 3863.90  131.27
   4   1   3  616.00   38.26
   4   1   3  700.44   38.11
   4   1   3  666.30   41.35
   5   1   3  114.36   19.08
   5   1   3  143.64   23.40
   6   1   3  227.95   26.37
   6   1   3  281.53   31.77
   6   1   3  233.30   27.30
   7   1   3   25.41   13.40
   7   1   3    6.98   13.99
   7   1   3   -6.32   14.20
   7   1   3   46.13   13.04
   8  -2  -3  101.84   26.23
   7  -2  -3   -3.02   14.91
   6  -2  -3  133.37   25.88
  -6   2   3  108.99   23.68
   5  -2  -3   12.47   12.35
  -5   2   3    3.17    4.82
  -5   2   3    1.84    7.77
   4  -2  -3  830.07   50.11
   4  -2  -3  844.57   35.80
   4  -2  -3  822.25   46.45
  -4   2   3  816.74   35.15
  -4   2   3  896.11   53.58
   3  -2  -3  137.74   16.80
   3  -2  -3  160.68   13.56
  -3   2   3  124.85   20.45
  -3   2   3  135.89   13.28
   2  -2  -3 2202.58   81.07
   2  -2  -3 1981.52   75.90
  -2   2   3 2069.04   79.71
  -2   2   3 2033.43   81.24
  -2   2   3 2085.26   75.33
   1  -2  -3  149.67   12.66
   1  -2  -3  150.12   13.58
  -1   2   3  152.86   14.89
  -1   2   3  175.57   14.27
  -1   2   3  160.51   15.12
   0  -2  -3 1224.52   45.44
   0  -2  -3 1068.10   41.67
   0   2   3 1116.89   44.11
   0   2   3 1180.05   43.39
  -1  -2  -3 1209.81   48.30
   1   2   3 1152.08   44.79
   1   2   3 1112.04   41.52
  -2  -2  -3 2161.29   80.76
   2   2   3 1982.33   66.92
   2   2   3 2129.00   75.43
  -3  -2  -3    4.51    8.10
   3   2   3   15.03    8.12
   3   2   3   23.23    7.02
   4   2   3  586.13   36.50
   4   2   3  595.88   33.10
   5   2   3   64.89   17.06
   5   2   3   93.61   14.58
   5   2   3   72.00   19.21
   6   2   3   38.85   13.42
   6   2   3   48.46   18.60
   6   2   3    0.80   14.93
   7   2   3   33.09   17.63
   7   2   3   49.51   16.77
   7   2   3   63.17   20.43
   8  -3  -3  -23.30   16.05
   7  -3  -3    7.13   11.56
   6  -3  -3  286.47   36.30
  -6   3   3  251.88   20.17
   5  -3  -3  302.66   22.72
   5  -3  -3  306.08   33.93
  -5   3   3  294.25   21.52
  -5   3   3  246.38   30.94
   4  -3  -3   -7.97    5.29
   4  -3  -3   -3.65    6.72
   4  -3  -3   -5.88    4.84
  -4   3   3   24.29   11.99
  -4   3   3    0.86    5.88
   3  -3  -3 3228.48  113.57
   3  -3  -3 2998.71  113.96
   3  -3  -3 3278.43  123.15
  -3   3   3 3172.69  125.09
  -3   3   3 3300.20  115.78
   2  -3  -3  661.97   37.94
   2  -3  -3  694.84   39.57
   2  -3  -3  679.10   35.42
  -2   3   3  676.31   38.83
  -2   3   3  696.64   41.37
  -2   3   3  704.14   39.43
   1  -3  -3   98.72   12.99
   1  -3  -3  101.62   11.83
  -1   3   3   87.40   16.03
  -1   3   3  107.56   14.44
  -1   3   3  111.07   13.35
   0  -3  -3  303.08   21.18
   0  -3  -3  244.72   16.32
   0   3   3  218.83   18.23
   0   3   3  231.58   22.52
   0   3   3  247.11   17.63
  -1  -3  -3  144.21   16.37
  -1  -3  -3  131.23   10.80
   1   3   3  114.32   10.90
   1   3   3  116.70   15.83
   1   3   3  118.23   16.69
  -2  -3  -3  670.54   40.26
   2   3   3  653.51   26.79
   2   3   3  611.01   33.76
   2   3   3  673.57   44.65
  -3  -3  -3  290.51   29.30
   3   3   3  312.03   14.70
   3   3   3  290.48   30.60
   3   3   3  281.99   16.13
   3   3   3  289.53   23.45
   4   3   3    3.04    3.54
   4   3   3    5.62    9.59
   4   3   3   -1.85    3.41
   4   3   3   -6.27    7.81
   5   3   3    1.50   13.09
   5   3   3   18.00    4.83
   5   3   3    6.45    3.41
   5   3   3   24.61   13.55
   6   3   3   14.23   16.83
   6   3   3  -19.09   11.77
   6   3   3   13.11   15.81
   8  -4  -3  -10.60   16.49
   7  -4  -3   -4.95   13.39
  -7   4   3   -0.74    9.85
   6  -4  -3  163.42   20.97
   6  -4  -3  206.25   36.19
  -6   4   3  181.59   21.07
   5  -4  -3   89.40   23.20
   5  -4  -3   98.32   20.42
  -5   4   3   94.87   16.98
  -5   4   3   69.01   20.48
   4  -4  -3 1012.12   61.17
   4  -4  -3  986.56   52.89
   4  -4  -3  968.83   51.88
  -4   4   3  981.55   53.18
  -4   4   3  975.06   63.05
   3  -4  -3  410.19   31.85
   3  -4  -3  390.79   29.40
   3  -4  -3  406.80   33.79
  -3   4   3  422.52   33.46
  -3   4   3  448.95   36.10
  -3   4   3  390.85   36.24
   2  -4  -3 2278.03   92.13
   2  -4  -3 2295.35   93.93
   2  -4  -3 2209.19   84.84
  -2   4   3 2148.04   93.41
  -2   4   3 2245.32   95.25
  -2   4   3 2183.71   90.10
   1  -4  -3  534.66   33.27
   1  -4  -3  624.53   34.18
  -1   4   3  551.44   39.17
  -1   4   3  630.07   35.43
  -1   4   3  547.77   36.66
   0  -4  -3  618.83   36.29
   0  -4  -3  581.03   30.06
   0   4   3  596.23   34.40
   0   4   3  566.97   41.54
   0   4   3  593.19   33.24
  -1  -4  -3  248.01   15.12
  -1  -4  -3  222.85   22.59
   1   4   3  282.13   22.49
   1   4   3  250.83   27.32
   1   4   3  226.05   17.78
  -2  -4  -3   -2.10    8.32
   2   4   3    1.09    3.41
   2   4   3    5.16    7.10
   2   4   3   -0.45   10.01
  -3  -4  -3    5.76    8.88
   3   4   3  -18.17   10.50
   3   4   3   -4.69    8.69
   4   4   3   23.29   14.90
   5   4   3   31.35   14.83
   5   4   3  -23.60   14.39
   6   4   3    2.51   15.01
   6   4   3    6.44   14.56
   7  -5  -3   44.20   22.29
  -7   5   3   32.03   15.30
   6  -5  -3   20.04   14.56
   6  -5  -3   14.53   11.96
  -6   5   3   34.36   12.52
   5  -5  -3   45.74   12.02
   5  -5  -3   25.42   14.48
  -5   5   3   36.95   12.77
   4  -5  -3  167.30   23.91
   4  -5  -3  145.48   26.90
   4  -5  -3  172.30   21.81
  -4   5   3  176.51   24.23
  -4   5   3  169.12   31.50
  -4   5   3  162.81   29.80
   3  -5  -3   -8.22    8.02
   3  -5  -3   14.67   13.02
   3  -5  -3   10.61    9.58
  -3   5   3   24.10   13.31
  -3   5   3    6.64   10.08
  -3   5   3   21.35   11.15
   2  -5  -3  656.17   42.93
   2  -5  -3  603.60   46.30
   2  -5  -3  714.44   40.22
  -2   5   3  645.52   46.06
  -2   5   3  608.51   46.54
  -2   5   3  723.43   44.26
   1  -5  -3   10.40    8.08
   1  -5  -3   -8.59    6.17
  -1   5   3   14.61   10.57
  -1   5   3    7.57    8.87
  -1   5   3    6.22    9.19
   0  -5  -3   37.44    8.63
   0  -5  -3   46.95   13.40
   0   5   3   33.28   10.88
   0   5   3   45.20   13.23
  -1  -5  -3   89.34   10.48
   1   5   3   84.21   22.02
   1   5   3   93.17   17.13
   1   5   3   98.90   15.31
  -2  -5  -3   22.39   12.13
   2   5   3   32.05   11.25
   2   5   3   67.23   21.47
   2   5   3   40.60    5.80
   3   5   3   38.85   14.42
   3   5   3   22.65   16.60
   4   5   3  114.69   22.30
   5   5   3    3.59   13.76
   7  -6  -3   10.99   19.41
  -7   6   3   52.16   20.94
   6  -6  -3  -10.37   14.12
  -6   6   3   30.97   16.26
   5  -6  -3  185.99   31.74
   5  -6  -3  158.26   33.14
  -5   6   3  177.50   30.22
   4  -6  -3    2.64   12.62
   4  -6  -3    6.54   14.35
  -4   6   3   38.01   15.42
  -4   6   3   12.23   14.85
   3  -6  -3  154.43   27.69
   3  -6  -3  198.11   32.87
   3  -6  -3  197.58   23.15
  -3   6   3  226.61   29.14
  -3   6   3  182.70   32.95
  -3   6   3  212.33   28.29
   2  -6  -3  204.20   25.05
   2  -6  -3  160.97   21.74
  -2   6   3  177.92   31.73
  -2   6   3  208.59   28.45
  -2   6   3  215.98   28.49
   1  -6  -3   20.64    9.94
   1  -6  -3   15.81   10.33
  -1   6   3   -2.60    9.74
  -1   6   3   10.06   13.84
  -1   6   3   17.86    9.84
   0  -6  -3    1.01   10.72
   0   6   3    9.46   10.27
   0   6   3    3.31    9.58
   0   6   3   26.35   12.82
  -1  -6  -3  568.01   27.83
   1   6   3  572.19   33.38
   1   6   3  545.82   38.44
   2   6   3  158.54   24.43
   3   6   3    4.93    9.76
   4   6   3    2.60   12.43
   6  -7  -3  -29.33   14.18
   5  -7  -3   75.57   24.99
   5  -7  -3   40.08   27.37
   4  -7  -3   74.75   23.84
  -4   7   3   56.09   23.12
   3  -7  -3  140.00   28.00
  -3   7   3   97.21   26.21
   2  -7  -3   29.67   14.95
  -2   7   3   61.85   20.55
  -2   7   3   88.49   13.95
   1  -7  -3   17.55   11.12
  -1   7   3   35.94   16.39
   0  -7  -3   45.02   12.00
   0   7   3   30.41   13.06
   0   7   3   64.10   17.80
  -1  -7  -3   23.94    7.61
   1   7   3    4.95    9.04
   1   7   3   16.45   11.60
   2   7   3   91.74   20.82
   3   7   3  133.24   26.81
   6  -8  -3  -16.20   17.45
   5  -8  -3   17.40   22.12
  -5   8   3   24.13   22.05
   4  -8  -3   43.82   20.89
  -4   8   3   27.89   23.11
   3  -8  -3   19.49   17.41
  -3   8   3   46.38   22.36
   2  -8  -3   19.04   15.70
  -2   8   3   24.71   14.40
  -2   8   3    6.86   14.08
   1  -8  -3    6.69    9.43
  -1   8   3   -7.60    8.42
   0   8   3   20.77   15.49
   0   8   3   31.44   13.21
  -1  -8  -3   32.29    9.88
   1   8   3   26.05   13.12
   2   8   3   13.04   18.27
   4  -9  -3   18.55   19.18
  -4   9   3   54.33   27.20
   3  -9  -3  -11.96   14.03
  -3   9   3   -9.11   18.28
   2  -9  -3   25.43   18.47
  -2   9   3   -1.41   17.57
   1  -9  -3    6.36   14.62
  -1   9   3   28.28   19.46
  -1   9   3  -26.82   14.38
   0  -9  -3   -3.94    9.27
   0   9   3    7.96   12.81
   0   9   3   25.47   14.88
  -1  -9   4  -14.34    5.52
   0   9  -4   24.83   16.72
   0  -9   4  -14.53   16.94
   0  -9   4   23.97   16.57
  -1   9  -4   10.72   16.07
   1  -9   4   44.46   20.00
   1  -9   4   74.75   30.83
  -2   9  -4   38.47   23.14
   2  -9   4   60.89   26.79
   2  -9   4   11.29   17.42
  -3   9  -4   21.07   18.64
   3  -9   4   21.28   22.74
   3  -9   4   10.93   19.82
  -4   9  -4    3.55   21.80
   4  -9   4   -4.24   22.56
   4  -9   4   47.29   28.08
   2   8  -4   55.16   20.62
   1   8  -4    1.29   12.09
  -1  -8   4   -4.54   20.42
  -1  -8   4   -3.83    7.91
   0   8  -4   -4.97    8.64
   0  -8   4    1.35   19.69
   0  -8   4    3.69   11.29
  -1   8  -4   83.77   23.21
   1  -8   4   48.91   23.21
   1  -8   4   91.69   22.89
  -2   8  -4    4.42   14.78
   2  -8   4   16.86   17.40
   2  -8   4    6.92   14.54
   3  -8   4    5.15   17.76
   3  -8   4    9.06   17.49
  -4   8  -4   30.03   18.77
   4  -8   4   23.05   18.76
   4  -8   4  -25.55   16.78
   5  -8   4   12.75   23.04
   5  -8   4   17.08   17.54
   6  -8   4  -25.41   20.92
   6  -8   4   29.44   21.74
   4   7  -4    3.01   17.05
   3   7  -4    9.01   14.53
   2   7  -4   65.45   17.93
   1   7  -4   39.68   15.68
  -1  -7   4   47.01   22.52
  -1  -7   4   32.05   10.79
   0   7  -4   47.12   15.70
   0  -7   4   46.61   15.78
  -1   7  -4   26.01   13.56
   1  -7   4   -8.47   17.32
   1  -7   4  -18.53    9.44
   1  -7   4   -6.79    6.99
  -2   7  -4   20.61   13.55
   2  -7   4   11.32    9.85
   2  -7   4   -9.99   11.20
  -3   7  -4   68.15   21.53
   3  -7   4   59.38   22.03
   3  -7   4   84.06   24.24
   3  -7   4   62.19   14.33
  -4   7  -4   21.58   15.27
   4  -7   4   57.87   21.59
   4  -7   4   16.36    9.61
   4  -7   4   36.84   21.58
   5  -7   4   39.95   21.96
   5  -7   4   60.63   14.36
   5  -7   4   51.04   24.41
   6  -7   4   46.70   27.98
   6  -7   4   71.66   28.59
   5   6  -4    1.40   15.57
   4   6  -4    9.79   11.46
   4   6  -4   15.94   19.42
   3   6  -4   49.49   16.77
   3   6  -4   22.46   15.05
   2   6  -4   65.13   20.66
   2   6  -4   20.71   14.90
  -2  -6   4   -3.79   11.97
   1   6  -4   29.53   13.00
   1   6  -4   -3.24   13.30
  -1  -6   4   28.24    9.11
  -1  -6   4   29.93   17.13
  -1  -6   4   -3.57    9.25
   0   6  -4   17.37   13.60
   0   6  -4   13.01   10.53
   0  -6   4   -4.17    8.12
   0  -6   4  -11.58    8.56
   0  -6   4    5.77    7.86
  -1   6  -4   37.12   13.76
  -1   6  -4   17.93   10.38
   1  -6   4  -10.10    7.56
   1  -6   4   15.08   11.98
   1  -6   4    3.16    7.60
  -2   6  -4  177.03   23.45
  -2   6  -4  263.93   29.63
   2  -6   4  153.09   27.88
   2  -6   4  156.24   18.92
   2  -6   4  176.09   33.62
  -3   6  -4   69.06   18.32
  -3   6  -4   85.23   20.62
   3  -6   4   88.47   23.92
   3  -6   4  101.76   15.94
   3  -6   4   89.41   26.57
  -4   6  -4   35.92   15.56
  -4   6  -4   54.64   19.10
   4  -6   4   53.31   20.65
   4  -6   4   14.19   10.57
   4  -6   4   45.06   16.95
   5  -6   4   56.88   23.48
   5  -6   4   58.14   13.22
   5  -6   4   30.87   21.11
   6  -6   4   56.31   24.62
   6  -6   4  123.50   30.88
   6  -6   4   14.12   13.11
   7  -6   4   57.33   24.63
   5   5  -4   -6.94   15.19
   5   5  -4    6.09   13.19
   4   5  -4   25.34   12.80
   4   5  -4   45.49   12.67
   3   5  -4   12.39   11.21
   3   5  -4    4.22   10.59
   2   5  -4   18.93   11.88
   2   5  -4    0.77    6.81
  -2  -5   4   -7.39    8.17
  -2  -5   4    0.92    2.48
  -2  -5   4   -1.37    8.29
  -2  -5   4    1.73    2.64
   1   5  -4  102.47   18.76
   1   5  -4  132.58   25.03
  -1  -5   4  118.16   14.44
  -1  -5   4  118.95   23.12
  -1  -5   4   97.03   17.16
   0   5  -4  259.04   28.25
   0   5  -4  267.17   21.99
   0  -5   4  261.72   29.16
   0  -5   4  266.86   24.11
   0  -5   4  260.20   22.33
  -1   5  -4   -2.36    8.17
  -1   5  -4    4.37    7.24
   1  -5   4   -9.86    4.39
   1  -5   4   -1.83    6.12
   1  -5   4  -10.38    8.67
  -2   5  -4  285.77   30.97
  -2   5  -4  320.72   26.20
   2  -5   4  360.66   37.01
   2  -5   4  347.43   33.69
   2  -5   4  315.53   22.43
  -3   5  -4  255.13   25.60
  -3   5  -4  241.49   28.44
   3  -5   4  248.12   31.41
   3  -5   4  231.21   18.48
   3  -5   4  221.84   28.55
  -4   5  -4   56.37   18.38
   4  -5   4   63.55   21.44
   4  -5   4   54.65   11.50
   4  -5   4   47.32   17.79
  -5   5  -4   47.22   16.75
   5  -5   4   54.28   21.57
   5  -5   4   11.72   15.00
   5  -5   4   25.94    9.44
  -6   5  -4    4.97   10.15
   6  -5   4  -21.19   10.23
   6  -5   4    8.16   16.96
  -7   5  -4   67.42   25.52
   7  -5   4   21.65   19.63
   7  -5   4    1.95   19.80
   6   4  -4   20.69   17.82
   6   4  -4   25.17   13.51
   5   4  -4  201.34   31.57
   5   4  -4  125.11   22.27
   4   4  -4  250.54   31.35
   4   4  -4  331.29   30.31
   3   4  -4   41.64   13.78
   3   4  -4   25.27   14.23
   2   4  -4  128.27   19.70
   2   4  -4  102.53   19.21
  -2  -4   4  115.39    9.41
  -2  -4   4  121.97    9.04
  -2  -4   4  109.05   19.22
  -2  -4   4  143.41   23.70
   1   4  -4  276.48   22.89
   1   4  -4  293.88   27.35
  -1  -4   4  266.07   22.13
  -1  -4   4  265.21   26.92
  -1  -4   4  264.40   19.23
   0   4  -4 1210.91   51.94
   0   4  -4 1128.05   59.20
   0  -4   4 1174.89   52.88
   0  -4   4 1139.72   49.94
   0  -4   4 1140.84   61.81
  -1   4  -4  836.00   48.55
  -1   4  -4  831.60   39.03
   1  -4   4  792.54   37.30
   1  -4   4  896.77   47.83
   1  -4   4  830.33   50.48
  -2   4  -4  598.95   40.73
  -2   4  -4  608.90   33.65
   2  -4   4  641.50   44.32
   2  -4   4  624.81   28.96
   2  -4   4  713.37   45.50
  -3   4  -4  437.73   27.77
  -3   4  -4  374.01   32.06
   3  -4   4  357.04   33.85
   3  -4   4  371.13   34.91
   3  -4   4  345.88   24.47
  -4   4  -4    8.31    9.89
   4  -4   4   15.17    6.82
   4  -4   4    1.74   10.82
   4  -4   4    2.58    8.03
  -5   4  -4   53.83   14.84
   5  -4   4   25.33   19.47
   5  -4   4   11.88   14.36
   5  -4   4   41.73   10.62
  -6   4  -4   26.73   11.35
   6  -4   4  -14.37   10.02
   6  -4   4  -14.10   11.72
   6  -4   4   -9.41    8.17
  -7   4  -4   58.40   19.91
   7  -4   4    1.19   19.28
   7  -4   4   36.60   18.45
   6   3  -4   60.48   11.00
   6   3  -4   51.52   20.55
   6   3  -4   48.89   10.08
   5   3  -4  -10.42    8.68
   5   3  -4   -7.45    8.84
   4   3  -4 1836.00   75.32
   4   3  -4 1830.99   84.41
  -4  -3   4 1877.38   61.03
   3   3  -4  486.67   31.75
   3   3  -4  492.24   34.71
  -3  -3   4  500.70   22.09
   2   3  -4 3616.05  127.79
   2   3  -4 3616.61  128.03
  -2  -3   4 3875.66  130.98
  -2  -3   4 3641.86  112.33
  -2  -3   4 3567.02  129.84
   1   3  -4  560.85   29.87
   1   3  -4  497.94   32.51
  -1  -3   4  538.34   34.68
  -1  -3   4  538.52   30.33
   0   3  -4   59.53    9.34
   0   3  -4   57.44   12.53
   0  -3   4   53.59   10.13
   0  -3   4   45.90   13.43
   0  -3   4   58.52    9.41
  -1   3  -4 2552.19   83.20
  -1   3  -4 2461.79   96.89
   1  -3   4 2397.74   80.28
   1  -3   4 2567.25   94.40
   1  -3   4 2411.57   96.68
  -2   3  -4  350.36   27.05
  -2   3  -4  338.60   20.35
   2  -3   4  305.08   27.61
   2  -3   4  311.36   32.04
   2  -3   4  318.77   16.39
  -3   3  -4   59.97   14.19
   3  -3   4   52.03   13.79
   3  -3   4   55.68    8.64
   3  -3   4   44.34   13.16
  -4   3  -4   81.77   16.60
   4  -3   4  107.62   23.78
   4  -3   4  102.65   16.57
   4  -3   4   68.73   17.98
  -5   3  -4  215.08   24.67
   5  -3   4  187.12   20.22
   5  -3   4  261.70   34.36
   5  -3   4  151.40   26.32
  -6   3  -4    1.87   11.13
   6  -3   4   12.55   12.77
   6  -3   4   18.32    8.34
   7  -3   4   19.54   12.63
   7  -3   4   80.06   20.36
   7  -3   4   47.30   25.11
   7   2  -4  -13.39   15.24
   6   2  -4  -15.54   11.97
   6   2  -4   -0.92    6.70
  -6  -2   4  -14.77   13.64
   5   2  -4   24.63    6.29
   5   2  -4   35.48    8.45
   5   2  -4   25.60   12.05
  -5  -2   4   38.62   10.72
   4   2  -4 1513.78   54.60
   4   2  -4 1478.36   56.96
   4   2  -4 1576.23   73.23
  -4  -2   4 1523.72   61.22
   3   2  -4  317.66   16.62
   3   2  -4  299.69   25.71
   3   2  -4  289.46   20.11
  -3  -2   4  337.90   20.62
   2   2  -4  850.79   38.28
   2   2  -4  844.52   41.87
  -2  -2   4  830.77   33.40
  -2  -2   4  906.78   40.18
   1   2  -4   24.39    7.11
   1   2  -4   22.00    7.07
  -1  -2   4   38.42    6.66
  -1  -2   4   23.04    6.85
  -1  -2   4   26.50    7.57
   0   2  -4   48.78   10.02
   0   2  -4   41.78    6.34
   0  -2   4   40.94    9.54
   0  -2   4   51.06    6.30
  -1   2  -4 1041.73   36.82
  -1   2  -4 1073.92   47.31
   1  -2   4 1055.41   48.89
   1  -2   4 1097.30   35.72
  -2   2  -4  314.90   23.35
   2  -2   4  334.95   25.66
   2  -2   4  311.59   14.68
   2  -2   4  324.88   25.11
  -3   2  -4  165.86   18.00
   3  -2   4  171.36   13.99
   3  -2   4  182.62   22.24
   3  -2   4  159.79   19.17
  -4   2  -4  561.82   36.83
   4  -2   4  544.66   38.39
   4  -2   4  502.36   40.14
  -5   2  -4   47.76   15.40
   5  -2   4   45.05   14.36
   5  -2   4   37.80   16.96
   6  -2   4   79.35   18.69
   6  -2   4   67.20   17.93
   6  -2   4   88.03   25.87
   7  -2   4   19.40   16.02
   7  -2   4  -25.39   14.88
   7  -2   4   22.02   13.49
   7   1  -4  122.86   20.34
   7   1  -4  164.94   31.55
  -7  -1   4  108.35   23.38
   6   1  -4   17.35   10.24
   6   1  -4   18.58   15.06
  -6  -1   4   33.14   12.22
   5   1  -4    7.32    9.25
   5   1  -4    5.96    8.72
  -5  -1   4   26.38   11.86
   4   1  -4   33.47   11.43
   4   1  -4   51.86   10.64
  -4  -1   4   50.84   12.38
   3   1  -4    5.75    4.58
   3   1  -4    4.83    2.69
  -3  -1   4   12.65    6.13
   2   1  -4 3683.20  113.38
   2   1  -4 3550.12  111.50
  -2  -1   4 3561.60  116.30
  -2  -1   4 3716.50  113.43
   1   1  -4 4338.24  132.26
  -1  -1   4 4302.65  133.41
  -1  -1   4 4162.50  131.68
   0   1  -4  450.48   18.29
   0   1  -4  428.56   22.55
   0  -1   4  459.26   24.04
  -1   1  -4 1966.95   69.66
   1  -1   4 1830.84   70.02
  -2   1  -4  203.42   16.96
   2  -1   4  155.90   16.10
   2  -1   4  167.09   16.64
  -3   1  -4  869.86   45.08
   3  -1   4  895.20   48.94
   3  -1   4  958.95   46.59
   4  -1   4 1130.21   55.76
   4  -1   4 1056.70   59.11
   4  -1   4 1078.26   48.72
   5  -1   4   26.58   11.67
   5  -1   4   32.95   14.23
   5  -1   4   30.45   12.49
   6  -1   4  187.81   33.04
   6  -1   4  280.69   28.15
   6  -1   4  210.45   26.78
   7  -1   4   20.24   11.38
   7  -1   4   -1.68   14.18
   7  -1   4    7.00   17.29
   7   0  -4   43.08   16.07
   7   0  -4   14.38   18.16
  -7   0   4   45.23   18.96
   6   0  -4   27.49   14.14
  -6   0   4   34.92   16.27
   5   0  -4  471.39   34.35
  -5   0   4  496.01   39.11
   4   0  -4  403.57   28.33
  -4   0   4  359.94   29.73
   3   0  -4 2473.23   89.76
  -3   0   4 2540.80   93.71
   2   0  -4 1227.45   47.45
  -2   0   4 1219.73   50.03
  -2   0   4 1223.17   39.71
  -1   0   4 7638.42  226.47
   0   0  -4   49.35    5.08
   0   0   4   48.58    8.74
   0   0   4   41.27    6.60
  -1   0  -4  196.77    9.79
   1   0   4  180.59    8.63
   1   0   4  164.15   15.27
   2   0   4 1976.76   76.21
   2   0   4 1976.85   64.99
   3   0   4   21.26    8.83
   3   0   4   24.97    9.79
   3   0   4   19.18    6.37
   4   0   4  559.10   38.85
   4   0   4  543.84   32.43
   5   0   4   70.34   17.25
   5   0   4   71.68   15.47
   5   0   4   67.31   18.40
   6   0   4   46.56   18.10
   6   0   4   27.04   13.64
   6   0   4   26.80   12.21
   7   0   4   13.30   11.92
   7   0   4   -6.05   10.66
   7   0   4   21.56   16.59
   8  -1  -4  -28.60   16.20
   8  -1  -4   20.35   16.79
  -7   1   4  118.65   25.50
   6  -1  -4   65.27   18.49
  -6   1   4   72.13   20.48
   5  -1  -4  494.22   37.52
  -5   1   4  464.70   40.00
   4  -1  -4   47.86   13.03
  -4   1   4   46.44   15.20
   3  -1  -4 1924.01   74.92
  -3   1   4 1779.53   76.14
  -3   1   4 1793.64   58.11
   2  -1  -4  187.43   16.46
  -2   1   4  205.52   12.95
  -2   1   4  190.14   17.50
   1  -1  -4  293.88   17.62
   1  -1  -4  283.66   17.54
  -1   1   4  265.28   17.82
  -1   1   4  268.93   18.30
   0  -1  -4 4770.81  140.10
   0  -1  -4 4217.88  138.46
   0   1   4 4531.18  138.46
   0   1   4 4757.48  142.07
  -1  -1  -4 2797.66   87.98
   1   1   4 2570.61   86.56
   1   1   4 2697.98   84.77
  -2  -1  -4  345.03   21.81
   2   1   4  338.21   18.86
   3   1   4   35.42    8.58
   3   1   4   45.35   10.14
   4   1   4   74.40   14.64
   4   1   4   56.85   14.28
   4   1   4   76.62   18.15
   5   1   4   59.58   17.42
   5   1   4   59.67   16.39
   5   1   4   22.20   10.79
   6   1   4   15.28   10.84
   6   1   4   16.31   13.50
   6   1   4   43.74   16.81
   7   1   4   23.56   15.10
   7   1   4   17.99   17.12
   7   1   4   43.06   14.96
   8  -2  -4   28.25   22.65
   7  -2  -4  107.61   26.33
   6  -2  -4   -8.20   10.40
  -6   2   4    7.49   12.43
   5  -2  -4   37.51   15.66
  -5   2   4   -8.14    9.39
  -5   2   4   16.96    4.87
   4  -2  -4  170.65   21.13
   4  -2  -4  190.95   22.64
  -4   2   4  147.50   12.69
  -4   2   4  126.66   22.65
   3  -2  -4   72.55   13.94
   3  -2  -4   47.70   12.32
  -3   2   4   56.44   14.12
  -3   2   4   58.92   10.84
   2  -2  -4  778.95   40.40
   2  -2  -4  795.47   43.92
  -2   2   4  787.50   49.93
  -2   2   4  747.30   37.15
  -2   2   4  826.20   42.08
   1  -2  -4 5537.71  165.75
   1  -2  -4 4772.41  163.00
  -1   2   4 5034.02  165.15
  -1   2   4 5595.45  170.05
   0  -2  -4  333.92   18.24
   0  -2  -4  356.81   20.75
   0   2   4  334.19   18.92
   0   2   4  301.28   19.25
  -1  -2  -4 1462.05   55.65
   1   2   4 1332.18   50.57
   1   2   4 1322.78   49.63
  -2  -2  -4 2228.87   82.25
   2   2   4 1925.56   68.87
   2   2   4 2144.33   75.18
  -3  -2  -4  453.70   33.23
   3   2   4  452.54   27.72
   3   2   4  412.27   25.60
   4   2   4   36.29   10.01
   4   2   4   32.96   11.70
   5   2   4   44.16   15.60
   5   2   4   41.14   11.98
   5   2   4   29.14   12.80
   6   2   4   19.70   14.30
   8  -3  -4   34.69   22.59
   7  -3  -4  137.17   30.76
   6  -3  -4   -5.02   11.23
  -6   3   4    5.78    6.64
   5  -3  -4    2.25    9.91
   5  -3  -4   -0.82   10.72
  -5   3   4   -6.92    5.95
  -5   3   4    3.57    6.84
   4  -3  -4  192.42   25.50
   4  -3  -4  226.61   24.31
  -4   3   4  214.85   19.89
  -4   3   4  177.12   28.74
   3  -3  -4  514.63   33.57
   3  -3  -4  479.49   35.80
  -3   3   4  436.33   36.12
  -3   3   4  478.55   31.57
   2  -3  -4   14.73    7.04
  -2   3   4   -1.49    6.24
  -2   3   4   17.87    8.77
  -2   3   4    5.96    6.41
   1  -3  -4 1503.04   61.26
   1  -3  -4 1433.34   59.08
  -1   3   4 1476.22   60.07
  -1   3   4 1522.09   64.98
  -1   3   4 1548.24   67.81
   0  -3  -4 1651.63   61.24
   0  -3  -4 1720.15   67.82
   0   3   4 1707.10   64.21
   0   3   4 1740.69   76.29
   0   3   4 1735.16   66.80
  -1  -3  -4 2392.43   78.30
  -1  -3  -4 2339.07   88.35
   1   3   4 2276.04   80.06
   1   3   4 2192.41   81.19
  -2  -3  -4  531.85   35.98
   2   3   4  546.46   31.05
   2   3   4  526.63   25.31
  -3  -3  -4  459.25   37.03
   3   3   4  444.88   21.44
   3   3   4  448.12   30.39
   3   3   4  443.03   24.05
   4   3   4  126.10   13.69
   4   3   4  139.63   21.14
   4   3   4   98.68    9.94
   4   3   4  162.93   28.59
   5   3   4   11.74   12.32
   5   3   4   19.05    5.74
   5   3   4   45.13   16.68
   5   3   4    7.65    6.59
   6   3   4   50.67   19.09
   6   3   4   27.32   18.88
   6   3   4    8.71    4.84
   6   3   4   63.83   18.93
   6   3   4   21.65    6.35
   8  -4  -4   27.95   22.47
   7  -4  -4    1.75   15.76
  -7   4   4   16.03    9.97
   6  -4  -4   21.30   14.98
  -6   4   4   20.95   10.36
   5  -4  -4   33.84   16.58
   5  -4  -4  -12.63    8.06
  -5   4   4   17.00   15.97
  -5   4   4   12.73    9.33
   4  -4  -4  108.29   19.15
   4  -4  -4  105.18   23.59
  -4   4   4  134.65   21.50
  -4   4   4   87.86   21.63
   3  -4  -4  488.72   33.22
   3  -4  -4  468.12   37.54
  -3   4   4  479.49   38.91
  -3   4   4  515.04   40.79
  -3   4   4  406.30   33.83
   2  -4  -4   81.05   15.28
   2  -4  -4   82.70   15.72
  -2   4   4   71.95   16.46
  -2   4   4   75.77   17.57
  -2   4   4   99.66   18.01
   1  -4  -4 2216.66   83.79
   1  -4  -4 2099.20   82.34
  -1   4   4 2095.50   82.49
  -1   4   4 2130.37   87.42
  -1   4   4 2012.67   91.55
   0  -4  -4  547.18   29.64
   0  -4  -4  604.10   36.15
   0   4   4  585.62   33.17
   0   4   4  566.09   34.30
   0   4   4  558.26   41.89
  -1  -4  -4 1755.01   61.33
  -1  -4  -4 1755.15   76.27
   1   4   4 1677.36   68.29
   1   4   4 1673.48   66.23
   1   4   4 1615.27   82.60
  -2  -4  -4  835.51   51.77
   2   4   4  828.50   43.83
   2   4   4  872.66   57.36
   2   4   4  846.64   36.74
  -3  -4  -4  640.54   48.42
   3   4   4  617.62   24.51
   3   4   4  640.38   76.42
   3   4   4  661.54   40.55
   3   4   4  625.13   24.77
   4   4   4   43.41   19.12
   4   4   4  105.87   25.01
   5   4   4   -7.18   11.56
   7  -5  -4   23.28   16.12
  -7   5   4   23.35   13.83
   6  -5  -4  113.24   29.55
  -6   5   4   83.71   18.52
   5  -5  -4   56.53   22.04
  -5   5   4   40.39   12.77
   4  -5  -4  201.48   23.77
   4  -5  -4  157.71   27.55
  -4   5   4  179.29   30.55
  -4   5   4  180.53   31.57
  -4   5   4  149.21   25.84
   3  -5  -4  844.00   53.62
   3  -5  -4  814.18   47.60
  -3   5   4  790.58   55.96
  -3   5   4  898.66   57.07
  -3   5   4  830.33   54.72
   2  -5  -4   10.65    7.94
   2  -5  -4   15.27   11.42
  -2   5   4   20.51   10.69
  -2   5   4   22.08   11.47
  -2   5   4    0.43   11.35
   1  -5  -4    7.47    8.23
   1  -5  -4    4.72    8.29
  -1   5   4    8.60   10.49
  -1   5   4    5.26    9.10
  -1   5   4    8.16   12.34
   0  -5  -4  446.86   34.03
   0  -5  -4  357.78   24.82
   0   5   4  372.66   29.65
   0   5   4  377.30   37.08
   0   5   4  392.10   28.56
  -1  -5  -4    0.32    6.45
  -1  -5  -4   22.66    7.03
   1   5   4   21.29   12.73
   1   5   4   15.40    8.98
   1   5   4   32.00   11.66
  -2  -5  -4 1144.68   66.62
   2   5   4 1048.08   43.15
   2   5   4 1051.69   68.84
   2   5   4 1061.14   54.55
   3   5   4   45.77   13.55
   4   5   4   17.29   10.51
   5   5   4   46.67   19.27
   7  -6  -4   51.67   24.56
  -7   6   4   28.24   23.06
   6  -6  -4   14.65   15.34
  -6   6   4   37.18   16.18
   5  -6  -4   83.42   23.64
  -5   6   4  158.64   27.47
   4  -6  -4   66.74   22.36
  -4   6   4   53.02   17.26
  -4   6   4   55.62   22.23
   3  -6  -4  365.61   30.94
   3  -6  -4  367.00   38.03
  -3   6   4  274.79   35.84
  -3   6   4  468.49   41.76
  -3   6   4  410.94   38.76
   2  -6  -4  376.76   34.06
   2  -6  -4  371.63   32.02
  -2   6   4  364.89   37.61
  -2   6   4  353.58   37.99
  -2   6   4  440.94   37.01
   1  -6  -4   51.44   16.25
   1  -6  -4   34.52   11.40
  -1   6   4   40.68   12.82
  -1   6   4  109.51   25.65
  -1   6   4   31.49   12.97
   0  -6  -4   24.41    9.66
   0  -6  -4   19.97   12.33
   0   6   4   17.89   13.41
   0   6   4    7.75   12.22
   0   6   4   20.09   12.49
  -1  -6  -4  114.37   13.17
   1   6   4  108.40   17.24
   1   6   4  148.21   35.64
   2   6   4   38.75   15.94
   2   6   4   43.92    7.56
   3   6   4   53.36   18.48
   4   6   4    2.74   14.87
   6  -7  -4   27.86   20.33
   5  -7  -4   23.65   18.17
   4  -7  -4   15.33   16.09
  -4   7   4   -5.81   16.72
   3  -7  -4  146.26   27.40
  -3   7   4  156.53   30.51
   2  -7  -4  318.54   33.62
  -2   7   4  286.99   34.94
  -2   7   4  339.22   36.56
   1  -7  -4    5.17    9.13
  -1   7   4   10.42   11.18
  -1   7   4   12.39   12.30
   0  -7  -4  480.29   31.06
   0   7   4  476.84   37.54
  -1  -7  -4   21.92    9.21
   1   7   4   10.13    9.61
   2   7   4   23.82   15.55
   3   7   4  163.18   28.11
   6  -8  -4   16.51   20.81
   5  -8  -4  -30.84   15.76
  -5   8   4  -15.27   18.80
   4  -8  -4   27.66   18.71
  -4   8   4    7.83   20.60
   3  -8  -4   -9.43   14.80
  -3   8   4   11.44   16.03
   2  -8  -4   27.47   17.42
  -2   8   4   29.87   19.10
   1  -8  -4   38.44   15.53
  -1   8   4   28.70   18.20
  -1   8   4   27.10   18.05
   0  -8  -4   58.38   13.77
   0   8   4   95.71   22.44
   0   8   4   53.46   16.19
   1   8   4   21.42   15.82
   2   8   4   -4.56   14.75
   4  -9  -4    7.76   20.70
  -4   9   4   -6.88   24.64
   3  -9  -4  -12.07   14.32
  -3   9   4  -14.67   17.17
   2  -9  -4    0.59   16.96
  -2   9   4   33.53   18.11
   1  -9  -4   22.07   15.24
  -1   9   4  -38.23   14.67
  -1   9   4   18.49   18.60
   0   9   4   10.59   15.63
   0   9   4  -13.40   13.35
  -1  -9   5   -6.89   24.35
   0   9  -5   60.48   21.69
   0  -9   5   44.09   28.64
   0  -9   5   80.60   21.61
  -1   9  -5  -14.54   13.89
   1  -9   5  -23.92   15.14
   1  -9   5  -14.92   12.59
  -2   9  -5    0.48   18.46
   2  -9   5   21.01   21.24
   2  -9   5   61.82   29.76
  -3   9  -5  -11.37   14.47
   3  -9   5   20.55   21.36
   3  -9   5   26.97   19.41
  -4   9  -5   23.46   23.43
   4  -9   5   51.53   29.30
   4  -9   5   38.59   24.70
   2   8  -5   13.08   12.42
   1   8  -5   -4.44   13.42
  -1  -8   5  -23.29   16.67
  -1  -8   5   -9.63    9.39
   0   8  -5   21.65   16.22
   0  -8   5  -13.76   17.15
   0  -8   5   -5.94   10.37
  -1   8  -5  -14.14   14.20
   1  -8   5   -1.15   11.41
   1  -8   5    6.52   12.84
  -2   8  -5   41.49   33.17
   2  -8   5   45.92   24.68
   2  -8   5   26.21   18.40
  -3   8  -5   -3.48   17.00
   3  -8   5   -1.97   17.80
   3  -8   5   10.40   18.65
  -4   8  -5   43.49   23.87
   4  -8   5   11.22   16.70
   4  -8   5   45.08   24.57
   5  -8   5  -13.78   15.69
   5  -8   5    1.78   14.32
   4   7  -5    6.73   12.67
   3   7  -5  -11.66   12.27
   2   7  -5   74.26   21.34
  -2  -7   5   83.03   26.47
   1   7  -5  131.18   23.96
  -1  -7   5  126.20   19.29
  -1  -7   5  109.28   27.95
   0   7  -5   28.43   14.08
   0  -7   5   22.99   14.21
   0  -7   5    3.07   19.72
  -1   7  -5  108.19   21.92
   1  -7   5   38.51   23.22
   1  -7   5   81.19   21.19
   1  -7   5   41.74   14.24
  -2   7  -5    4.14   13.43
   2  -7   5   17.60    9.71
   2  -7   5   23.97   18.27
   2  -7   5   -7.66   13.76
  -3   7  -5  102.11   24.05
   3  -7   5  151.71   34.83
   3  -7   5  154.88   31.38
  -4   7  -5  -15.31   12.36
   4  -7   5   -9.37    7.34
   4  -7   5   17.00   19.78
   5  -7   5   35.30   13.23
   5  -7   5   70.42   25.73
   5  -7   5   30.40   23.10
   6  -7   5  115.98   30.52
   6  -7   5   88.90   28.79
   5   6  -5   99.23   25.66
   5   6  -5   87.97   23.10
   4   6  -5   31.65   16.90
   4   6  -5   22.46   13.58
   3   6  -5   81.10   21.25
   3   6  -5  125.98   20.26
   2   6  -5  277.27   33.48
  -2  -6   5  267.68   15.46
  -2  -6   5  316.96   37.58
  -2  -6   5  307.27   15.05
   1   6  -5   16.83   12.52
   1   6  -5    1.84    8.39
  -1  -6   5    5.75   12.14
  -1  -6   5   16.89    8.67
  -1  -6   5   18.45   10.83
   0   6  -5   29.24   15.21
   0   6  -5   44.52   13.87
   0  -6   5   53.04   14.37
   0  -6   5   22.52   15.94
   0  -6   5   49.59   13.48
  -1   6  -5   22.85   13.33
  -1   6  -5   19.16   10.23
   1  -6   5    4.64    7.09
   1  -6   5   11.99   13.63
   1  -6   5   -1.01   11.73
  -2   6  -5  264.88   27.35
  -2   6  -5  295.60   32.86
   2  -6   5  266.51   36.68
   2  -6   5  260.33   33.50
   2  -6   5  293.79   22.98
  -3   6  -5   44.91   15.77
  -3   6  -5   31.93   14.34
   3  -6   5   39.35    9.87
   3  -6   5   47.95   21.70
   3  -6   5   54.40   21.41
  -4   6  -5   25.05   13.16
  -4   6  -5    4.13   10.02
   4  -6   5    4.31   28.27
   4  -6   5    0.54    6.21
   4  -6   5   -9.22   14.48
   5  -6   5   10.48   18.17
   5  -6   5   44.71   22.53
   5  -6   5   22.50    9.25
   6  -6   5   60.53   13.89
   6  -6   5   21.50   21.48
   6  -6   5   44.11   25.34
   7  -6   5   21.89   26.41
   7  -6   5   32.89   21.56
   5   5  -5   51.82   16.66
   5   5  -5   12.18   14.99
   4   5  -5   90.58   22.11
   4   5  -5   98.26   19.92
   3   5  -5   35.96   25.67
   3   5  -5   69.97   18.37
   2   5  -5   15.86    9.59
   2   5  -5   27.29   13.36
  -2  -5   5   10.59   10.82
  -2  -5   5   21.39    6.94
  -2  -5   5   29.46    6.44
  -2  -5   5   31.21   12.63
   1   5  -5  189.74   24.68
   1   5  -5  200.69   21.98
  -1  -5   5  196.17   27.33
  -1  -5   5  219.17   19.88
  -1  -5   5  197.04   21.57
   0   5  -5  109.35   20.77
   0   5  -5   92.65   15.59
   0  -5   5   74.80   14.35
   0  -5   5   70.43   20.02
   0  -5   5   79.58   15.80
  -1   5  -5  259.91   22.22
  -1   5  -5  212.78   27.09
   1  -5   5  255.20   26.84
   1  -5   5  259.44   32.07
   1  -5   5  228.96   19.36
  -2   5  -5   87.59   20.78
  -2   5  -5   53.10   14.23
   2  -5   5   75.80   12.73
   2  -5   5   47.63   18.58
   2  -5   5   54.64   16.61
  -3   5  -5   11.35    9.51
  -3   5  -5   15.67    9.91
   3  -5   5    5.11   11.37
   3  -5   5   17.47    6.37
   3  -5   5   48.22   19.23
   4  -5   5   75.77   12.33
   4  -5   5   49.04   19.38
   4  -5   5   43.81   16.32
  -5   5  -5   88.97   22.14
   5  -5   5   66.76   12.71
   5  -5   5   98.90   26.28
   5  -5   5   53.84   18.01
  -6   5  -5   19.18   12.90
   6  -5   5    2.13   13.63
   6  -5   5    1.44    8.06
   7  -5   5    9.68   20.16
   7  -5   5  -22.92   10.53
   6   4  -5  -23.72   14.75
   5   4  -5   32.66   14.23
   5   4  -5   13.83   12.81
   4   4  -5  190.30   23.53
   4   4  -5  189.47   28.61
   3   4  -5   30.85   12.08
   3   4  -5   21.16   12.75
  -3  -4   5   11.57    3.13
  -3  -4   5    5.59   10.18
  -3  -4   5    9.47    3.47
   2   4  -5   26.24   12.23
   2   4  -5   48.22   13.33
  -2  -4   5   24.28   11.32
  -2  -4   5   33.44    6.87
  -2  -4   5   35.47   11.87
  -2  -4   5   32.98    7.46
   1   4  -5  476.26   29.53
   1   4  -5  411.27   33.08
  -1  -4   5  429.80   26.50
  -1  -4   5  434.88   35.48
  -1  -4   5  440.73   29.59
   0   4  -5  194.13   17.54
   0   4  -5  178.22   20.75
   0  -4   5  161.91   16.03
   0  -4   5  193.28   19.37
   0  -4   5  183.31   23.36
  -1   4  -5  610.20   41.51
  -1   4  -5  673.85   33.25
   1  -4   5  642.55   60.49
   1  -4   5  706.67   46.54
   1  -4   5  586.17   29.67
  -2   4  -5 1280.73   63.16
  -2   4  -5 1019.35   48.04
   2  -4   5 1119.49   64.01
   2  -4   5 1199.37   45.18
   2  -4   5 1176.57   63.08
  -3   4  -5   16.23    7.44
  -3   4  -5    2.46   10.44
   3  -4   5    4.75   10.27
   3  -4   5   16.19    5.98
   3  -4   5   25.83   13.83
  -4   4  -5  335.82   32.03
   4  -4   5  392.12   37.10
   4  -4   5  424.23   40.69
   4  -4   5  379.01   22.64
  -5   4  -5   41.29   14.78
   5  -4   5   18.94   14.62
   5  -4   5   35.91    9.51
   5  -4   5   17.02   13.06
  -6   4  -5  104.06   21.27
   6  -4   5   55.69   12.05
   6  -4   5   93.84   27.56
   6  -4   5  116.40   26.25
  -7   4  -5   -7.81   15.10
   7  -4   5   35.85   12.73
   7  -4   5   14.67   17.13
   7  -4   5    7.60   20.70
   6   3  -5   92.67   22.95
   6   3  -5   94.83    9.04
   6   3  -5   96.64    9.16
   5   3  -5   78.55   14.03
   5   3  -5  121.46   24.93
  -5  -3   5   61.96   10.28
   4   3  -5   -8.85    5.96
   4   3  -5   -3.03    6.60
  -4  -3   5    4.77    5.51
   3   3  -5  603.20   39.54
   3   3  -5  578.67   34.41
  -3  -3   5  579.01   27.68
  -3  -3   5  563.38   35.03
   2   3  -5  317.05   25.20
   2   3  -5  346.75   26.90
  -2  -3   5  345.05   26.99
  -2  -3   5  420.77   20.84
   1   3  -5 3102.69  106.55
   1   3  -5 3137.18  113.24
  -1  -3   5 3122.71  114.73
  -1  -3   5 2867.26  105.82
   0   3  -5  817.75   35.18
   0   3  -5  792.47   44.24
   0  -3   5  802.73   45.00
   0  -3   5  734.72   34.13
  -1   3  -5  570.87   35.99
  -1   3  -5  581.71   26.76
   1  -3   5  596.94   38.88
   1  -3   5  587.21   35.79
   1  -3   5  579.50   25.18
  -2   3  -5 3150.36  118.72
  -2   3  -5 3277.67  104.17
   2  -3   5 3223.88  122.60
   2  -3   5 3307.73  123.24
   2  -3   5 3135.96   99.22
  -3   3  -5   11.07    8.92
   3  -3   5   10.64    4.69
   3  -3   5   18.61   11.70
   3  -3   5   17.01   11.24
  -4   3  -5  143.70   22.72
   4  -3   5  152.14   14.66
   4  -3   5  136.48   24.26
   4  -3   5  162.68   28.51
  -5   3  -5   -9.99   10.54
   5  -3   5    1.62    8.86
   5  -3   5    3.62   14.73
   5  -3   5   -2.23    7.70
  -6   3  -5   64.48   12.62
   6  -3   5   28.72   18.76
   6  -3   5   30.31   14.35
   7  -3   5   13.42   19.66
   7  -3   5    1.59   11.98
   7  -3   5  -27.17   13.79
   7  -3   5   15.23   13.10
   7   2  -5   -2.39   17.47
   7   2  -5   -5.76    8.70
   6   2  -5  114.63   26.45
   6   2  -5  131.01   17.75
  -6  -2   5  120.92   20.63
   5   2  -5   46.35    5.47
   5   2  -5   50.71   10.17
   5   2  -5   57.41   22.66
   5   2  -5   62.91    5.62
  -5  -2   5   42.13   12.53
   4   2  -5  179.77   24.03
   4   2  -5  201.68   15.12
   4   2  -5  196.40   14.51
  -4  -2   5  141.86   18.08
   3   2  -5  271.20   16.47
   3   2  -5  257.62   18.49
   3   2  -5  267.99   24.51
  -3  -2   5  265.38   19.11
  -3  -2   5  278.50   19.94
   2   2  -5  161.34   14.26
   2   2  -5  182.31   33.55
  -2  -2   5  172.24   13.55
  -2  -2   5  157.23   15.77
   1   2  -5 1959.15   71.69
   1   2  -5 2084.03   74.44
  -1  -2   5 1799.12   67.88
  -1  -2   5 2125.37   76.60
   0   2  -5 2241.81   73.39
   0   2  -5 2237.12   82.20
   0  -2   5 2232.57   84.01
   0  -2   5 2207.58   73.39
  -1   2  -5  497.36   19.57
  -1   2  -5  466.81   29.22
   1  -2   5  508.65   18.86
   1  -2   5  490.45   31.14
  -2   2  -5  368.85   26.89
   2  -2   5  347.11   27.35
   2  -2   5  363.72   14.76
   2  -2   5  412.81   29.01
  -3   2  -5   14.09    8.42
   3  -2   5   10.30    8.18
  -4   2  -5   12.51   10.96
   4  -2   5    3.61    5.88
   4  -2   5   -3.43    6.24
   4  -2   5   16.29   11.21
   5  -2   5  731.79   55.30
   5  -2   5  818.45   52.12
   6  -2   5   15.33   18.43
   6  -2   5    5.04   12.40
   6  -2   5   35.94   12.14
   7  -2   5   37.34   24.64
   7  -2   5    8.35   15.48
   7  -2   5   18.79   15.01
   7   1  -5   21.15   19.50
   7   1  -5    6.42   11.95
  -7  -1   5  -37.57   14.34
   6   1  -5   15.22   15.81
   6   1  -5   38.82   12.02
  -6  -1   5   38.12   13.34
   5   1  -5  258.12   31.26
   5   1  -5  264.41   22.62
  -5  -1   5  235.15   26.49
   4   1  -5   19.39    7.21
   3   1  -5  139.15    9.04
   3   1  -5  144.42   13.25
  -3  -1   5  145.10    9.64
  -3  -1   5  174.67   17.06
   2   1  -5  371.26   18.74
   2   1  -5  384.48   20.01
  -2  -1   5  365.61   19.92
  -2  -1   5  395.59   22.22
   1   1  -5 1619.78   57.82
  -1  -1   5 1585.06   58.78
  -1  -1   5 1598.99   58.19
   0   1  -5  427.40   24.04
   0  -1   5  412.14   24.25
  -1   1  -5   20.33    7.00
   1  -1   5   40.38    9.63
  -2   1  -5 1501.86   62.58
   2  -1   5 1515.43   64.12
   2  -1   5 1458.83   47.36
  -3   1  -5  962.39   50.16
   3  -1   5  984.54   54.55
   3  -1   5 1000.68   39.35
   3  -1   5 1020.80   51.37
   4  -1   5   41.91   13.90
   4  -1   5   38.09   14.44
   4  -1   5   51.52   10.35
   5  -1   5  640.12   48.94
   5  -1   5  674.96   45.82
   5  -1   5  687.80   38.41
   6  -1   5  199.46   26.57
   6  -1   5  205.18   33.72
   6  -1   5  193.45   23.78
   7  -1   5    8.99   17.06
   7  -1   5   65.61   17.37
   7  -1   5   43.52   18.08
   7   0  -5   66.34   23.30
   7   0  -5   44.28   15.37
  -7   0   5   43.98   17.12
   6   0  -5    3.79    8.52
  -6   0   5   14.14   11.73
   5   0  -5  154.91   19.81
  -5   0   5  162.98   26.34
   4   0  -5   83.26   15.18
  -4   0   5   88.13   17.91
   3   0  -5    5.12    5.18
  -3   0   5   11.74    7.81
   2   0  -5 2803.89   93.45
  -2   0   5 2829.41   87.65
  -2   0   5 2685.20   96.69
   1   0  -5 2076.26   68.65
  -1   0   5 2057.45   71.54
  -1   0   5 1903.25   68.87
   0   0   5 7373.51  226.55
  -1   0  -5 1436.33   45.41
   1   0   5 1375.78   43.77
   1   0   5 1365.15   57.54
   2   0   5  425.07   19.15
   2   0   5  450.83   29.97
   3   0   5  542.22   34.53
   3   0   5  536.27   36.09
   3   0   5  546.74   26.85
   4   0   5   49.15   14.50
   4   0   5   26.63   12.20
   4   0   5   71.56   14.93
   5   0   5  122.28   23.80
   5   0   5  165.44   26.69
   5   0   5  167.51   19.91
   6   0   5   72.63   20.51
   6   0   5   98.53   19.11
   6   0   5   66.45   19.19
   7   0   5   16.63   15.46
   7   0   5   -6.56   14.64
   7   0   5  -16.49   13.69
   8  -1  -5   23.17   17.41
   7  -1  -5   13.52   14.49
   6  -1  -5   12.73   12.21
  -6   1   5   25.96   14.61
   5  -1  -5   66.42   17.18
  -5   1   5   56.76   18.13
   4  -1  -5   12.00    9.67
  -4   1   5   16.26   10.51
   3  -1  -5   10.93    7.26
  -3   1   5   -7.82    6.45
  -3   1   5   21.18    4.99
   2  -1  -5  214.89   17.80
   2  -1  -5  218.95   18.54
  -2   1   5  216.24   19.56
   1  -1  -5 7682.71  239.14
  -1   1   5 7701.27  241.30
  -1   1   5 8351.87  242.98
   0  -1  -5  243.50   15.43
   0  -1  -5  225.41   14.12
   0   1   5  238.13   14.34
   0   1   5  216.02   15.48
  -1  -1  -5  635.87   28.23
   1   1   5  599.26   25.02
   1   1   5  596.27   27.86
  -2  -1  -5  419.32   24.45
   2   1   5  368.17   20.33
   3   1   5  140.80   19.15
   3   1   5  150.09   14.90
   4   1   5  203.73   25.79
   4   1   5  180.94   18.28
   4   1   5  164.77   20.77
   5   1   5    6.99   11.04
   5   1   5    7.84    9.39
   5   1   5   12.37   10.71
   6   1   5   -9.11   11.78
   6   1   5   28.62   14.53
   6   1   5   -7.68   11.11
   7   1   5   42.50   16.90
   7   1   5   14.50   15.04
   7   1   5   56.81   17.07
   8  -2  -5   25.66   21.20
   7  -2  -5   -9.29   11.91
   6  -2  -5  491.00   42.71
  -6   2   5  443.17   44.68
   5  -2  -5   -6.82    7.43
   5  -2  -5   11.22   10.26
  -5   2   5  -15.17    8.08
  -5   2   5    0.46    2.52
   4  -2  -5  196.87   22.43
   4  -2  -5  170.65   22.53
  -4   2   5  186.72   24.41
  -4   2   5  187.30   14.67
   3  -2  -5   58.25   13.68
   3  -2  -5   71.75   14.18
  -3   2   5   66.72   11.44
  -3   2   5   58.10   14.61
   2  -2  -5    6.63    5.78
   2  -2  -5    0.83    5.08
  -2   2   5    5.41    6.44
  -2   2   5    4.20    4.81
  -2   2   5    7.99    6.37
   1  -2  -5  926.34   40.11
   1  -2  -5  849.43   39.59
  -1   2   5  926.16   43.35
  -1   2   5  883.03   40.95
   0  -2  -5 1283.51   48.74
   0  -2  -5 1264.67   50.87
   0   2   5 1285.67   49.04
   0   2   5 1300.92   52.20
  -1  -2  -5  162.91   15.92
   1   2   5  181.55   13.81
   1   2   5  145.99   13.07
  -2  -2  -5    3.53    6.80
   2   2   5    6.57    4.28
   2   2   5    4.22    4.60
  -3  -2  -5   32.08   11.71
   3   2   5   22.58    6.75
   3   2   5   22.96    7.26
   4   2   5   -3.88    7.26
   5   2   5    1.51   12.13
   5   2   5   -2.25    9.96
   5   2   5    8.37   10.39
   6   2   5   45.37   16.54
   6   2   5   34.16   21.11
   6   2   5   55.74   16.03
   8  -3  -5   70.79   26.54
   7  -3  -5  144.59   31.24
   6  -3  -5  547.15   55.40
  -6   3   5  534.37   25.98
   5  -3  -5    2.79   10.00
   5  -3  -5   10.69   10.85
  -5   3   5    4.45    6.32
  -5   3   5   34.62   14.98
   4  -3  -5  502.32   39.86
   4  -3  -5  490.66   35.20
  -4   3   5  492.45   31.74
  -4   3   5  544.49   43.51
   3  -3  -5  117.39   19.32
   3  -3  -5  147.07   17.38
  -3   3   5  105.64   17.86
  -3   3   5  127.11   22.31
   2  -3  -5  513.17   31.60
   2  -3  -5  565.69   34.66
  -2   3   5  505.29   34.33
  -2   3   5  501.06   36.51
  -2   3   5  492.41   34.63
   1  -3  -5 1028.18   45.62
   1  -3  -5 1004.62   45.62
  -1   3   5  929.62   50.62
  -1   3   5  979.93   49.44
   0  -3  -5  161.67   17.10
   0  -3  -5  179.12   14.42
   0   3   5  175.70   28.46
   0   3   5  157.13   16.20
  -1  -3  -5  152.52   18.53
   1   3   5  125.10   13.51
   1   3   5  118.62   13.90
  -2  -3  -5  412.79   32.40
   2   3   5  404.07   23.15
   2   3   5  417.01   26.79
  -3  -3  -5    0.76    9.82
   3   3   5   -2.26    4.56
   3   3   5  -10.12    5.57
  -4  -3  -5   61.59   18.82
   4   3   5   39.53    8.33
   4   3   5   50.94   10.21
   4   3   5   64.56   15.17
   5   3   5   18.08   12.17
   5   3   5   21.44    7.15
   5   3   5   40.96   20.35
   5   3   5   55.43   10.85
   6   3   5  -10.86    5.66
   6   3   5   -2.55   15.00
   6   3   5  -10.49   12.56
   8  -4  -5   80.61   28.13
   7  -4  -5   -7.46   14.98
  -7   4   5   25.60    9.66
   6  -4  -5  158.48   30.25
   5  -4  -5   10.04   13.28
   5  -4  -5   -4.78    9.58
  -5   4   5  -11.89    7.91
  -5   4   5    1.96    8.99
   4  -4  -5  130.12   23.66
  -4   4   5  133.50   25.61
  -4   4   5  128.93   23.48
   3  -4  -5    5.00    6.99
   3  -4  -5   -1.95    9.06
  -3   4   5   19.81   12.12
  -3   4   5    1.20    6.83
  -3   4   5    0.71    8.57
   2  -4  -5  286.64   24.57
   2  -4  -5  286.87   25.79
  -2   4   5  241.64   27.02
  -2   4   5  295.08   27.88
  -2   4   5  332.57   30.56
   1  -4  -5   39.36   11.10
   1  -4  -5   45.17   12.10
  -1   4   5   28.94   11.07
  -1   4   5   43.65   13.93
   0  -4  -5  761.30   36.18
   0  -4  -5  729.09   42.92
   0   4   5  760.75   50.41
   0   4   5  705.08   42.96
   0   4   5  773.41   39.69
  -1  -4  -5    1.25    8.41
  -1  -4  -5    1.27    5.47
   1   4   5    2.61    6.74
   1   4   5    0.10    6.13
   1   4   5   12.28    9.27
  -2  -4  -5  309.17   32.47
   2   4   5  386.61   23.76
   2   4   5  378.58   38.34
   2   4   5  380.88   27.88
  -3  -4  -5  264.12   30.54
   3   4   5  241.34   17.04
   3   4   5  251.89   32.87
   3   4   5  258.29   25.11
   4   4   5   -0.52    3.04
   4   4   5   -4.70    9.54
   4   4   5   31.58   14.84
   4   4   5   -2.06    3.04
   5   4   5   12.30   15.59
   7  -5  -5    9.46   14.86
  -7   5   5   41.14   15.61
   6  -5  -5   12.27   17.29
  -6   5   5    2.51   13.49
   5  -5  -5   66.18   21.91
  -5   5   5   51.88   14.30
   4  -5  -5    1.67    6.67
   4  -5  -5    7.07   12.27
  -4   5   5  -11.32    8.54
  -4   5   5   -9.20   10.11
   3  -5  -5   54.02   15.67
   3  -5  -5   61.08   18.41
  -3   5   5   84.63   22.52
  -3   5   5   56.58   18.31
  -3   5   5   70.02   19.14
   2  -5  -5 1649.47   74.79
   2  -5  -5 1492.45   68.26
  -2   5   5 1514.60   74.11
  -2   5   5 1464.02   78.30
  -2   5   5 1452.84   77.06
   1  -5  -5  192.83   21.69
   1  -5  -5  189.82   20.55
  -1   5   5  183.95   23.68
  -1   5   5  140.94   27.99
  -1   5   5  159.76   21.60
   0  -5  -5  535.87   35.90
   0  -5  -5  503.36   39.50
   0   5   5  546.67   37.53
   0   5   5  567.90   36.01
  -1  -5  -5    6.97    6.72
  -1  -5  -5  -15.05    8.21
   1   5   5  -13.86    6.32
   1   5   5   -6.04    5.46
   1   5   5  -14.08   10.18
  -2  -5  -5  -23.80    9.82
   2   5   5   28.10   16.16
   2   5   5   14.92   10.14
   2   5   5    7.23    6.50
   3   5   5  228.54   26.12
   4   5   5   15.36   12.81
   5   5   5   61.92   22.72
  -7   6   5   72.70   18.09
   6  -6  -5  -24.00   12.41
  -6   6   5    7.45   16.09
   5  -6  -5  113.90   29.79
  -5   6   5  122.01   23.50
   4  -6  -5  190.33   34.15
  -4   6   5  216.07   29.15
  -4   6   5  210.92   36.34
   3  -6  -5   18.82   13.86
  -3   6   5   15.94   14.77
  -3   6   5   14.60   16.71
  -3   6   5   40.48   16.61
   2  -6  -5  719.19   45.58
   2  -6  -5  625.04   45.02
  -2   6   5  682.04   47.73
  -2   6   5  626.64   48.19
  -2   6   5  601.52   50.32
   1  -6  -5   20.15    9.38
   1  -6  -5   25.24   10.63
  -1   6   5   13.40    8.92
  -1   6   5    8.33   13.54
  -1   6   5   27.50   12.62
   0  -6  -5  210.40   19.67
   0   6   5  207.63   24.86
   0   6   5  206.64   25.56
  -1  -6  -5    3.58    7.25
   1   6   5    1.15    9.75
   1   6   5   -2.93    9.28
   2   6   5    1.52    8.60
   2   6   5   -9.20    6.24
   3   6   5   58.50   17.27
   4   6   5  -16.02   11.39
   6  -7  -5  -21.87   15.58
   5  -7  -5  -23.25   15.44
   4  -7  -5   -7.65   14.76
  -4   7   5    8.06   14.32
  -3   7   5   13.99   13.32
  -2   7   5    7.45   13.53
  -2   7   5   32.24   14.69
   1  -7  -5    2.65   10.44
  -1   7   5  -14.01   10.79
  -1   7   5   12.47   12.52
   0  -7  -5   32.66   11.10
   0   7   5   33.29   13.22
   0   7   5   55.43   15.25
   1   7   5   11.04   10.24
   1   7   5   28.93   11.82
   2   7   5    1.77   11.68
   3   7   5    8.02   13.48
   5  -8  -5  -26.66   17.01
  -5   8   5   -9.77   24.58
   4  -8  -5    2.36   14.79
  -4   8   5   13.48   20.83
   3  -8  -5   -1.09   14.00
  -3   8   5    2.32   11.36
  -2   8   5   31.07   19.42
   1  -8  -5   12.86   12.81
  -1   8   5   -6.70   12.13
   0  -8  -5   -4.64    8.57
   0   8   5   -3.49   10.01
   0   8   5   -7.45   13.94
   1   8   5   56.27   16.01
   1   8   5   61.30   21.19
   4  -9  -5   -7.93   17.85
  -4   9   5  -34.13   20.50
   3  -9  -5  -10.74   18.03
  -3   9   5    0.92   20.64
   2  -9  -5   -6.85   12.45
  -2   9   5   -4.48   16.93
   1  -9  -5    4.75   13.32
  -1   9   5   21.97   16.69
  -1  -9   6  -41.90   18.91
   0   9  -6   18.23   17.64
   0  -9   6   -2.08   16.00
   0  -9   6   20.26   19.91
  -1   9  -6  -15.15   12.93
   1  -9   6  -12.13   16.17
   1  -9   6  -22.17   21.39
  -2   9  -6   14.43   18.46
   2  -9   6   29.84   20.48
   2  -9   6    3.60   18.67
  -3   9  -6  -18.93   18.45
   3  -9   6    4.67   19.90
   3  -9   6  -12.19   25.20
  -4   9  -6    5.97   22.59
   4  -9   6   10.27   26.13
   2   8  -6  -17.46   13.51
  -2  -8   6  -18.25   18.85
   1   8  -6   -4.41   13.67
  -1  -8   6   17.66   20.33
   0   8  -6    8.62   14.15
   0  -8   6  -17.85   11.01
   0  -8   6   17.46   16.97
  -1   8  -6  225.67   30.45
   1  -8   6  223.88   43.41
   1  -8   6  153.69   29.26
  -2   8  -6   18.83   15.94
   2  -8   6   19.42   19.98
   2  -8   6   -3.41   17.73
  -3   8  -6   12.12   18.37
   3  -8   6   23.43   20.69
   3  -8   6   59.72   24.33
  -4   8  -6   79.54   23.73
   4  -8   6   59.72   25.36
   4  -8   6   88.13   29.06
   5  -8   6   12.58   22.49
   5  -8   6   16.34   25.17
   4   7  -6   -1.07   17.13
   3   7  -6   18.34   12.67
   2   7  -6   -4.14   12.67
  -2  -7   6   -8.76    4.35
  -2  -7   6   -2.29   16.25
  -2  -7   6   -9.98    4.60
   1   7  -6  148.99   25.84
  -1  -7   6  140.56   21.20
  -1  -7   6  183.55   35.78
   0   7  -6    7.28   11.73
   0  -7   6    8.32   12.05
   0  -7   6   -3.66   18.15
   0  -7   6  -10.12    9.52
  -1   7  -6   74.33   18.79
   1  -7   6   75.70   15.73
   1  -7   6  115.06   25.49
   1  -7   6  116.42   30.44
  -2   7  -6   20.39   12.64
   2  -7   6   -0.75   14.16
   2  -7   6   29.51   19.99
  -3   7  -6    7.89   13.34
   3  -7   6   18.02   16.64
   3  -7   6    5.35    8.19
  -4   7  -6    6.73   12.62
   4  -7   6   -6.49   17.48
   4  -7   6   15.94   16.85
   5  -7   6   20.75   11.73
   5  -7   6   36.17   23.73
   5  -7   6   -7.59   18.58
   6  -7   6    8.28   12.01
   6  -7   6   15.88   23.63
   6  -7   6   33.22   23.19
   5   6  -6   71.91   18.88
   5   6  -6  115.26   25.44
   4   6  -6   60.09   16.81
   4   6  -6   37.87   18.38
   3   6  -6   89.82   23.32
   3   6  -6   91.87   21.78
  -3  -6   6  101.14   24.55
   2   6  -6   89.78   24.00
   2   6  -6   96.80   21.91
  -2  -6   6  121.58   29.45
  -2  -6   6  107.94   13.15
  -2  -6   6  107.41   12.26
   1   6  -6  150.88   23.61
   1   6  -6  141.31   27.39
  -1  -6   6  153.80   19.77
  -1  -6   6  145.65   23.62
  -1  -6   6  167.05   32.27
   0   6  -6   72.69   19.88
   0   6  -6   68.72   16.18
   0  -6   6   38.21   18.30
   0  -6   6   59.38   14.71
   0  -6   6   69.30   16.48
  -1   6  -6  633.17   39.11
  -1   6  -6  553.21   45.92
   1  -6   6  526.80   34.21
   1  -6   6  610.17   45.50
   1  -6   6  526.53   48.74
  -2   6  -6   41.53   13.84
  -2   6  -6   12.53   11.79
   2  -6   6   35.57   17.05
   2  -6   6   35.61   15.98
   2  -6   6   41.11    9.66
  -3   6  -6    1.97   10.52
  -3   6  -6   -6.48   11.76
   3  -6   6   17.43   13.45
   3  -6   6   10.61    8.09
   3  -6   6   32.99   18.36
  -4   6  -6   12.19   10.34
   4  -6   6   -7.84   15.71
   4  -6   6   -2.85    6.38
   4  -6   6   -0.54   18.64
   5  -6   6   33.33   17.56
   5  -6   6    8.73    8.86
   5  -6   6  -31.03   13.04
   6  -6   6    1.30   11.07
   6  -6   6   20.53   16.17
   6  -6   6   23.53   21.38
   7  -6   6   26.54   14.13
   7  -6   6   34.97   24.10
   7  -6   6   74.56   26.31
   5   5  -6   54.90   20.10
   5   5  -6   16.51   14.70
   4   5  -6   19.87   13.41
   4   5  -6    5.47   10.67
   3   5  -6  188.42   24.91
  -3  -5   6  185.41   29.32
   2   5  -6   53.54   15.61
   2   5  -6   40.21   14.17
  -2  -5   6   52.15   15.03
  -2  -5   6   60.66   10.28
  -2  -5   6   43.17   17.96
  -2  -5   6   43.46   10.05
   1   5  -6  146.80   24.84
   1   5  -6  187.85   21.60
  -1  -5   6  164.01   19.94
  -1  -5   6  171.16   28.36
  -1  -5   6  172.98   18.99
   0   5  -6  318.49   30.96
   0   5  -6  407.95   28.87
   0  -5   6  356.73   26.99
   0  -5   6  362.42   37.08
  -1   5  -6  162.21   23.09
  -1   5  -6  157.70   18.84
   1  -5   6  129.17   26.69
   1  -5   6  154.52   25.43
   1  -5   6  150.76   15.97
  -2   5  -6   -0.05    9.72
  -2   5  -6   17.66    9.45
   2  -5   6   17.17    7.59
   2  -5   6    0.41    9.41
   2  -5   6    7.25    8.24
  -3   5  -6   10.49    8.64
  -3   5  -6   11.92    9.51
   3  -5   6   16.75   15.92
   3  -5   6    6.64   13.18
   3  -5   6    4.39    5.57
  -4   5  -6   -1.68   10.22
   4  -5   6   28.94   17.03
   4  -5   6   14.68    7.16
   4  -5   6   18.77   13.13
  -5   5  -6  244.47   30.23
   5  -5   6  356.29   40.76
   5  -5   6  295.38   21.56
   5  -5   6  309.70   40.21
   6  -5   6    7.70    8.34
   6  -5   6  -10.37   14.10
   6  -5   6   12.52   20.86
   7  -5   6   39.72   28.10
   7  -5   6   61.81   13.42
   7  -5   6   31.98   21.47
   6   4  -6  116.19   16.37
   6   4  -6  166.88   33.06
   5   4  -6   44.58   20.16
   5   4  -6   57.56   13.82
   4   4  -6  161.10   23.00
   4   4  -6  231.18   29.02
   3   4  -6   52.68   14.95
   3   4  -6   29.94   11.92
  -3  -4   6   62.84   16.61
  -3  -4   6   26.87    7.13
   2   4  -6  115.08   20.44
   2   4  -6  108.47   18.82
  -2  -4   6  112.12   21.24
  -2  -4   6  141.62   13.81
   1   4  -6  180.50   21.96
   1   4  -6  234.88   21.03
  -1  -4   6  202.08   24.66
  -1  -4   6  162.76   18.94
   0   4  -6  171.87   16.92
   0   4  -6  175.65   20.93
   0  -4   6  170.32   16.20
   0  -4   6  171.68   23.22
   0  -4   6  166.79   19.61
  -1   4  -6    6.08    6.02
  -1   4  -6    7.80    6.51
   1  -4   6   -1.36    5.47
   1  -4   6    8.34    8.27
   1  -4   6   -0.29    4.16
  -2   4  -6    6.54    8.33
  -2   4  -6    6.60    5.19
   2  -4   6   17.81   11.22
   2  -4   6   -3.53    8.22
   2  -4   6    0.82    4.15
  -3   4  -6  417.72   35.03
   3  -4   6  503.37   42.15
   3  -4   6  437.12   21.99
   3  -4   6  454.45   39.25
  -4   4  -6   86.49   20.99
   4  -4   6   54.47   18.86
   4  -4   6   67.65   21.19
   4  -4   6   74.19   10.62
  -5   4  -6  243.68   34.26
   5  -4   6  343.43   38.60
   5  -4   6  255.14   41.64
   5  -4   6  317.42   22.22
  -6   4  -6   84.41   16.97
   6  -4   6   57.12   21.62
   6  -4   6   26.85   10.69
   6  -4   6   53.19   22.77
   7  -4   6   25.33   20.82
   7  -4   6   34.79   20.77
   7  -4   6    6.11   10.27
   6   3  -6   64.91   22.20
   5   3  -6  118.66   24.26
   5   3  -6  114.59   14.27
  -5  -3   6  115.47   15.05
   4   3  -6  183.64   18.49
   4   3  -6  163.04   26.27
  -4  -3   6  161.49   16.99
   3   3  -6  434.94   28.65
   3   3  -6  406.67   32.33
  -3  -3   6  435.35   29.97
  -3  -3   6  385.43   23.72
   2   3  -6  861.09   46.23
   2   3  -6  866.77   50.99
  -2  -3   6  926.23   39.40
  -2  -3   6  878.89   47.01
   1   3  -6  172.02   18.55
   1   3  -6  159.88   16.37
  -1  -3   6  157.87   19.46
  -1  -3   6  133.83   15.15
   0   3  -6 2362.35   91.69
   0   3  -6 2242.91   80.22
   0  -3   6 2366.57   95.33
   0  -3   6 2369.27   80.71
  -1   3  -6 2315.17   77.05
  -1   3  -6 2282.26   91.45
   1  -3   6 2317.59   75.34
   1  -3   6 2302.16   97.01
  -2   3  -6  195.73   13.19
  -2   3  -6  179.21   20.08
   2  -3   6  173.97   10.67
   2  -3   6  181.69   22.23
   2  -3   6  163.38   21.01
  -3   3  -6  323.53   29.14
   3  -3   6  335.37   33.17
   3  -3   6  366.60   17.32
   3  -3   6  367.55   33.31
  -4   3  -6   41.71   14.67
   4  -3   6   54.68   17.49
   4  -3   6   35.82   15.43
   4  -3   6   56.38    9.27
  -5   3  -6   -3.86    7.97
   5  -3   6   15.28   12.76
   5  -3   6   -2.60   14.15
   5  -3   6   -5.14    5.62
  -6   3  -6   86.48   22.46
   6  -3   6  101.54   25.05
   6  -3   6   98.93   16.81
   6  -3   6   90.58   22.88
   7  -3   6   26.95   13.12
   7  -3   6   40.71   19.72
   7  -3   6   -8.38   12.27
   7  -3   6   20.16   22.22
   7   2  -6  -17.96   13.99
   7   2  -6   -1.37    8.40
  -7  -2   6  -15.90   14.79
   6   2  -6   45.15   18.85
   6   2  -6   58.24   12.41
  -6  -2   6   30.52   13.48
   5   2  -6  115.19   28.98
   5   2  -6   65.28   11.55
  -5  -2   6   82.10   16.81
   4   2  -6  484.99   23.32
   4   2  -6  485.87   38.05
   4   2  -6  514.32   26.05
  -4  -2   6  466.96   31.13
   3   2  -6    2.30    4.90
   3   2  -6   -9.03    6.30
   3   2  -6   -0.40    5.01
  -3  -2   6   -4.40    4.79
  -3  -2   6    8.86    6.66
   2   2  -6 3056.56  105.58
   2   2  -6 3077.17  112.05
  -2  -2   6 3073.37  108.53
  -2  -2   6 3276.71  106.50
   1   2  -6  988.39   43.87
   1   2  -6  892.00   40.55
  -1  -2   6  894.41   39.54
  -1  -2   6  915.65   44.68
   0   2  -6  639.76   34.95
   0   2  -6  645.23   27.80
   0  -2   6  652.49   36.78
  -1   2  -6 2989.58   98.05
   1  -2   6 3443.91  120.57
   1  -2   6 3451.68   98.43
  -2   2  -6   41.27   11.13
   2  -2   6   47.06    3.73
   2  -2   6   49.02   12.73
  -3   2  -6  202.16   22.42
   3  -2   6  216.47   25.12
   3  -2   6  233.50   25.18
   3  -2   6  211.55   13.11
  -4   2  -6   50.18   14.17
   4  -2   6   28.66   13.74
   4  -2   6   34.92    8.88
   4  -2   6   25.09   13.62
   5  -2   6  -13.99    9.95
   5  -2   6   -0.38    9.79
   6  -2   6   24.74   15.50
   6  -2   6   45.45   20.76
   7  -2   6   21.92   13.36
   7  -2   6   17.53   13.33
   7  -2   6   30.13   19.08
   7  -2   6    9.17   15.04
   7   1  -6   65.56   23.55
   7   1  -6   61.86   15.84
  -7  -1   6   36.89   17.13
   6   1  -6  120.09   19.10
   6   1  -6  129.68   27.44
  -6  -1   6  112.25   21.28
   5   1  -6  124.03   24.78
   5   1  -6   90.23   15.84
  -5  -1   6  178.61   23.64
   4   1  -6  433.19   26.76
  -4  -1   6  460.67   32.99
   3   1  -6  315.12   16.06
   3   1  -6  359.04   21.58
  -3  -1   6  315.10   24.04
  -3  -1   6  314.65   16.92
   2   1  -6 1130.52   44.14
   2   1  -6 1088.05   42.69
  -2  -1   6 1108.61   44.43
  -2  -1   6 1139.51   48.18
   1   1  -6  383.31   22.33
  -1  -1   6  412.52   24.00
  -1  -1   6  380.70   22.64
   0   1  -6  508.82   28.52
   0  -1   6  500.67   29.24
  -1   1  -6  321.00   23.41
   1  -1   6  312.08   24.24
  -2   1  -6  342.77   26.63
   2  -1   6  333.93   12.78
   2  -1   6  355.51   27.34
   3  -1   6  587.51   38.69
   3  -1   6  563.18   38.50
   3  -1   6  569.21   25.00
   4  -1   6  100.10   20.29
   4  -1   6   84.36   12.24
   4  -1   6  108.01   21.60
   5  -1   6   46.93   11.03
   5  -1   6   12.26   12.44
   5  -1   6   40.01   15.86
   6  -1   6   14.24   14.76
   6  -1   6   -6.27   15.57
   6  -1   6   11.39   10.47
   7  -1   6   75.75   21.65
   7  -1   6   47.04   16.39
   7  -1   6   55.20   24.02
   7   0  -6   -8.54   15.24
   7   0  -6   20.27   13.16
  -7   0   6   13.75   18.71
   6   0  -6    2.28    8.12
  -6   0   6    2.35   11.75
   5   0  -6  458.94   33.16
  -5   0   6  427.68   36.70
   4   0  -6   -3.47    5.06
  -4   0   6   10.57   10.96
   3   0  -6   12.33    6.74
  -3   0   6    6.86    7.14
  -3   0   6    9.45    3.07
   2   0  -6   46.11    8.49
  -2   0   6   58.06   10.95
  -2   0   6   48.70    7.98
   1   0  -6  228.53   15.53
  -1   0   6  214.56   16.37
  -1   0   6  218.94   17.48
   0   0  -6 1904.22   61.35
   0   0   6 1798.83   66.68
   0   0   6 1872.21   71.24
  -1   0  -6 3759.88  111.58
   1   0   6 3669.36  127.65
   1   0   6 3613.21  109.61
  -2   0  -6  724.61   30.48
   2   0   6  677.78   40.16
   2   0   6  705.29   27.05
   3   0   6  107.54   10.94
   3   0   6  103.60   19.30
   4   0   6 1004.02   57.12
   4   0   6  987.83   44.65
   4   0   6 1000.92   56.43
   5   0   6  111.33   22.55
   5   0   6  125.09   24.57
   5   0   6  145.92   18.63
   6   0   6  -12.26    9.91
   6   0   6   19.46   15.42
   6   0   6   -1.61   13.49
   7   0   6    1.19   16.11
   7   0   6   -2.73   14.68
   7   0   6   18.76   14.97
   8  -1  -6    6.74   14.70
   7  -1  -6   33.39   19.24
   6  -1  -6   36.55   14.16
  -6   1   6   35.95   18.24
   5  -1  -6   15.73   10.11
  -5   1   6  -15.55    9.17
   4  -1  -6  248.08   24.14
  -4   1   6  238.55   27.13
   3  -1  -6  581.87   34.08
  -3   1   6  579.50   37.70
  -3   1   6  550.48   25.70
   2  -1  -6 1189.54   57.86
   2  -1  -6 1071.80   48.41
  -2   1   6 1160.18   53.06
   1  -1  -6  228.12   16.50
   1  -1  -6  188.38   14.98
  -1   1   6  219.02   18.62
   0  -1  -6 2197.63   78.03
   0  -1  -6 2541.61   83.03
   0   1   6 2367.60   78.66
   0   1   6 2341.50   83.41
  -1  -1  -6  254.76   16.73
   1   1   6  243.40   14.17
   1   1   6  258.21   17.68
  -2  -1  -6 2462.30   88.21
   2   1   6 2549.41   83.04
  -3  -1  -6  458.56   30.58
   3   1   6  462.22   34.98
   3   1   6  441.46   25.17
   4   1   6  120.63   15.59
   4   1   6  118.28   23.40
   4   1   6  103.83   18.98
   5   1   6  230.74   27.74
   5   1   6  216.05   29.42
   5   1   6  274.26   25.33
   6   1   6   30.95   15.66
   6   1   6   35.52   14.44
   6   1   6   23.47   19.09
   7   1   6   33.00   15.28
   7   1   6   46.78   18.81
   7   1   6   -3.13   16.88
   8  -2  -6   -3.93   15.11
   7  -2  -6   -0.81   13.68
   6  -2  -6  160.02   27.94
  -6   2   6  136.30   28.95
   5  -2  -6  241.38   27.86
   5  -2  -6  358.54   34.24
  -5   2   6  310.47   42.87
   4  -2  -6   29.72   12.57
   4  -2  -6   42.39   13.15
  -4   2   6   34.39   12.36
  -4   2   6   50.78    9.63
   3  -2  -6  931.69   49.25
   3  -2  -6 1001.72   51.34
  -3   2   6  965.40   55.14
  -3   2   6  991.99   44.57
   2  -2  -6 1259.69   54.70
   2  -2  -6 1197.61   62.19
  -2   2   6 1212.04   58.74
   1  -2  -6 1097.13   47.92
   1  -2  -6 1168.95   48.56
  -1   2   6 1198.69   50.76
  -1   2   6 1131.63   60.31
   0  -2  -6 1073.49   46.04
   0  -2  -6 1093.20   44.14
   0   2   6 1121.96   44.62
   0   2   6 1055.71   47.39
  -1  -2  -6 2184.34   79.33
   1   2   6 1999.19   74.97
   1   2   6 2098.15   72.40
  -2  -2  -6  285.57   23.89
   2   2   6  338.83   21.02
   2   2   6  274.55   18.93
  -3  -2  -6  172.84   21.52
   3   2   6  167.43   16.97
   3   2   6  158.78   15.36
   4   2   6   33.15   10.85
   4   2   6   39.87   12.59
   4   2   6   46.05   16.98
   5   2   6  215.75   25.63
   5   2   6  206.60   34.12
   5   2   6  186.79   22.69
   6   2   6   23.63   13.66
   6   2   6   21.68   19.00
   6   2   6   24.50   12.99
   8  -3  -6   -8.36   17.58
   7  -3  -6    7.96   16.53
   6  -3  -6  230.90   31.21
  -6   3   6  206.43   14.25
   5  -3  -6  150.43   25.10
   5  -3  -6  181.51   29.36
  -5   3   6  172.31   17.49
  -5   3   6  177.67   31.28
   4  -3  -6  740.10   45.52
   4  -3  -6  787.49   50.42
  -4   3   6  686.80   50.08
  -4   3   6  692.43   39.98
   3  -3  -6    2.28    7.31
   3  -3  -6   13.98    8.11
  -3   3   6    0.48    5.55
   2  -3  -6  722.36   40.52
   2  -3  -6  683.38   38.55
  -2   3   6  758.65   43.30
  -2   3   6  688.27   42.17
  -2   3   6  682.63   44.12
   1  -3  -6 1435.44   59.82
  -1   3   6 1461.77   60.69
  -1   3   6 1376.12   64.31
   0  -3  -6   14.27    6.01
   0  -3  -6   10.53    7.45
   0   3   6    8.18    7.93
   0   3   6   20.55    8.33
  -1  -3  -6  179.85   20.45
   1   3   6  147.80   15.89
   1   3   6  164.11   15.68
  -2  -3  -6   21.47   11.31
   2   3   6   16.20    7.20
   2   3   6   17.50    7.17
  -3  -3  -6   -5.90    8.19
   3   3   6   13.28    8.75
   3   3   6   16.41    6.33
  -4  -3  -6   47.13   17.66
   4   3   6   44.32    9.32
   4   3   6   49.33   12.93
   4   3   6   61.25   12.89
   5   3   6    3.11   13.98
   5   3   6   -4.12    6.67
   5   3   6   -9.63    8.25
   5   3   6   20.89   13.87
   6   3   6   20.60   15.37
   6   3   6   13.08    9.40
   6   3   6  -14.72   17.11
   6   3   6    1.67    8.02
   7  -4  -6   -3.90   15.58
  -7   4   6   17.11    7.88
   6  -4  -6  155.02   30.19
   5  -4  -6   42.98   17.55
  -5   4   6   11.78   11.61
   4  -4  -6  217.12   27.99
   4  -4  -6  208.56   24.02
  -4   4   6  187.58   26.36
  -4   4   6  190.25   27.51
   3  -4  -6  160.41   21.55
   3  -4  -6  208.86   21.33
  -3   4   6  163.85   22.57
  -3   4   6  156.76   27.89
  -3   4   6  143.35   24.46
   2  -4  -6    7.49    7.71
   2  -4  -6   -6.00    4.73
  -2   4   6  -14.76    7.39
  -2   4   6   -1.37    6.25
  -2   4   6   -0.50    8.37
   1  -4  -6  120.75   16.17
   1  -4  -6  129.64   16.04
  -1   4   6  104.24   18.78
  -1   4   6  139.48   17.00
  -1   4   6  120.20   23.57
   0  -4  -6   72.39   12.75
   0  -4  -6   89.14   17.67
   0   4   6   59.94   16.87
   0   4   6   49.22   12.05
   0   4   6   49.72   12.65
  -1  -4  -6  296.63   28.19
   1   4   6  316.91   24.28
   1   4   6  259.82   32.32
   1   4   6  253.33   34.44
  -2  -4  -6  123.50   24.21
   2   4   6  156.43   18.97
   2   4   6  131.92   15.24
   2   4   6  111.61   28.20
  -3  -4  -6  236.43   30.90
   3   4   6  229.94   19.07
   3   4   6  242.43   24.35
   3   4   6  255.98   34.09
   4   4   6  101.58   21.03
   4   4   6   79.54   11.45
   4   4   6  111.29   12.65
   5   4   6   19.18   16.40
   7  -5  -6   21.75   15.45
  -7   5   6  -16.07   12.41
   6  -5  -6    9.87   13.08
  -6   5   6   11.10   12.61
   5  -5  -6  107.73   24.12
  -5   5   6   82.62   18.61
   4  -5  -6   87.58   18.59
   4  -5  -6   65.80   21.32
  -4   5   6   90.08   22.59
  -4   5   6   67.09   19.46
   3  -5  -6   38.28   14.75
   3  -5  -6   40.37   15.43
  -3   5   6   45.16   18.63
  -3   5   6   38.19   16.44
  -3   5   6   21.13   13.34
   2  -5  -6   98.47   18.54
   2  -5  -6  155.22   20.92
  -2   5   6  116.80   23.14
  -2   5   6  124.75   26.21
  -2   5   6  160.26   26.57
   1  -5  -6  324.99   33.08
   1  -5  -6  344.45   27.92
  -1   5   6  348.11   32.47
  -1   5   6  333.75   29.53
  -1   5   6  394.46   45.26
   0  -5  -6  187.02   18.44
   0  -5  -6  199.08   29.01
   0   5   6  225.51   22.99
   0   5   6  169.86   31.10
   0   5   6  179.10   23.71
  -1  -5  -6  486.85   41.13
  -1  -5  -6  544.74   30.16
   1   5   6  501.24   34.79
   1   5   6  433.50   44.59
   1   5   6  489.36   34.31
   2   5   6  677.00   41.93
   2   5   6  623.25   36.50
   3   5   6   22.74    7.84
   3   5   6   47.32   15.55
   4   5   6   88.18   20.58
   7  -6  -6   44.25   22.33
  -7   6   6   12.66   18.67
   6  -6  -6   21.67   18.17
   5  -6  -6   32.52   19.18
  -5   6   6   61.31   18.24
   4  -6  -6    3.73   12.58
  -4   6   6   31.61   14.05
  -4   6   6   11.27   16.66
   3  -6  -6    0.27   11.84
  -3   6   6   -7.42   14.09
  -3   6   6   -9.28    8.79
   2  -6  -6   41.00   15.32
  -2   6   6   66.14   18.57
  -2   6   6   35.28   14.10
  -2   6   6   42.12   14.62
   1  -6  -6  314.76   28.22
  -1   6   6  323.18   33.30
  -1   6   6  369.97   31.68
   0  -6  -6  172.48   18.19
   0   6   6  209.99   26.89
   0   6   6  196.21   24.71
   1   6   6    5.94   11.49
   1   6   6   23.75   11.48
   2   6   6   54.96   12.42
   2   6   6   62.83   17.08
   3   6   6   -7.71   11.21
   4   6   6    3.86   13.85
   6  -7  -6  -31.06   17.19
   5  -7  -6   17.96   14.71
   4  -7  -6   44.19   19.53
  -4   7   6   26.02   18.11
   3  -7  -6  278.29   34.31
  -3   7   6  294.27   39.01
   2  -7  -6   50.00   18.19
  -2   7   6   67.43   23.75
  -2   7   6   61.39   19.91
   1  -7  -6    7.89    9.39
  -1   7   6  -26.06   22.74
  -1   7   6    8.98   10.28
   0  -7  -6   23.13   10.55
   0   7   6   -0.44   14.18
   0   7   6   29.88   13.74
   1   7   6    0.95   11.00
   2   7   6   10.44   16.18
   5  -8  -6   40.69   23.16
  -5   8   6   38.69   23.75
   4  -8  -6  -30.83   11.35
  -4   8   6   -1.22   12.28
   3  -8  -6  117.42   26.01
  -3   8   6  107.97   27.47
   2  -8  -6   83.86   22.71
  -2   8   6   37.07   18.92
   1  -8  -6   17.47   13.55
  -1   8   6   53.79   20.57
  -1   8   6   13.01   15.99
   0  -8  -6  -16.97    9.30
   0   8   6    6.38   16.50
   1   8   6   12.79   17.38
   1   8   6  -31.71   13.30
   3  -9  -6    7.44   18.93
  -3   9   6   -3.23   18.54
   2  -9  -6   -0.70   12.02
  -2   9   6   29.84   20.59
   1  -9  -6   13.19   17.88
  -1   9   6   -5.91   10.11
   0   9  -7   21.14   18.81
   0  -9   7    9.42   16.24
   0  -9   7   23.87   28.39
  -1   9  -7    8.00   17.60
   1  -9   7  130.20   35.80
   1  -9   7   35.41   23.56
  -2   9  -7  -23.18   15.47
   2  -9   7  -12.81   19.70
   2  -9   7   10.03   26.83
  -3   9  -7   14.85   19.29
   3  -9   7   -2.29   20.99
   3  -9   7  -22.49   25.48
  -4   9  -7   -9.16   19.07
   4  -9   7  -15.61   23.67
   2   8  -7    8.43   12.88
  -2  -8   7   20.38   22.58
   1   8  -7   71.83   21.23
  -1  -8   7   80.87   30.67
  -1  -8   7   69.76   18.24
   0   8  -7   87.99   22.88
   0  -8   7   87.09   31.47
   0  -8   7   82.29   22.11
  -1   8  -7   62.66   18.75
   1  -8   7   30.55   18.80
   1  -8   7   -8.96   15.21
  -2   8  -7    2.19   12.26
   2  -8   7   18.50   19.01
   2  -8   7   -3.32   11.60
  -3   8  -7  -10.89   12.57
   3  -8   7    5.32   18.61
   3  -8   7   12.25   21.44
   3  -8   7   -7.51    9.49
  -4   8  -7   22.54   17.66
   4  -8   7    9.85   17.58
   4  -8   7  -12.81   11.00
   4  -8   7   20.49   18.89
   5  -8   7   22.90   14.39
   5  -8   7   45.67   25.47
   5  -8   7   16.49   18.24
   4   7  -7  -33.77   14.76
   3   7  -7   12.43   16.53
   2   7  -7   31.11   17.01
  -2  -7   7   11.90    7.70
  -2  -7   7   15.32    7.80
  -2  -7   7   45.95   21.18
   1   7  -7   73.48   20.05
  -1  -7   7   71.88   22.52
  -1  -7   7   66.77   16.40
   0   7  -7    7.42   11.95
   0  -7   7    5.78   10.39
   0  -7   7    5.02    9.46
   0  -7   7   -9.26   15.84
  -1   7  -7  181.83   27.98
   1  -7   7   98.76   19.03
   1  -7   7  128.31   26.38
   1  -7   7  163.26   34.95
  -2   7  -7   24.71   13.70
   2  -7   7   41.50   19.84
   2  -7   7   10.77   13.95
   2  -7   7   24.64   10.86
  -3   7  -7   70.80   18.89
   3  -7   7   82.91   14.98
   3  -7   7   78.75   27.99
   3  -7   7   84.09   30.89
   4  -7   7    9.44   16.43
   4  -7   7   16.17   21.86
   4  -7   7   -7.64    8.11
   5  -7   7  -15.35    9.60
   5  -7   7   24.49   21.83
   5  -7   7    4.95   23.22
   6  -7   7   -4.88   24.00
   6  -7   7  -18.65    8.95
   6  -7   7   -2.20   20.70
   4   6  -7   19.48   15.71
   4   6  -7   43.18   15.61
   3   6  -7   10.34   14.79
   3   6  -7   26.72   15.72
  -3  -6   7   30.91   16.80
   2   6  -7  133.41   27.26
  -2  -6   7   95.17   24.82
  -2  -6   7  112.08   16.66
  -2  -6   7  111.94   14.80
   1   6  -7   34.33   13.38
   1   6  -7   26.73   13.10
  -1  -6   7   29.25   14.11
  -1  -6   7   11.51   14.45
  -1  -6   7    1.30   10.50
   0   6  -7  593.25   47.56
   0   6  -7  654.80   40.57
   0  -6   7  617.29   42.95
   0  -6   7  556.80   37.67
   0  -6   7  560.79   51.87
  -1   6  -7  139.60   24.95
  -1   6  -7  129.35   20.30
   1  -6   7  127.17   24.45
   1  -6   7  127.07   16.79
   1  -6   7  162.68   32.83
  -2   6  -7  -15.66    7.88
  -2   6  -7   38.00   13.96
   2  -6   7   24.24   14.85
   2  -6   7   12.79    8.26
   2  -6   7    2.04    9.29
  -3   6  -7  288.23   26.73
   3  -6   7  284.98   39.50
   3  -6   7  232.01   38.43
   3  -6   7  221.42   19.57
   4  -6   7   24.64   17.43
   4  -6   7    8.59    7.43
   5  -6   7   69.59   26.56
   5  -6   7   93.84   14.34
   5  -6   7  145.89   36.15
   6  -6   7   15.20   18.80
   6  -6   7   10.55   24.57
   5   5  -7   90.46   19.29
   5   5  -7   40.09   21.16
   4   5  -7  293.84   34.41
   4   5  -7  298.18   29.74
   3   5  -7   23.85   14.07
   3   5  -7   56.32   12.90
  -3  -5   7   27.53    6.98
  -3  -5   7   44.53    8.04
  -3  -5   7   55.09   17.62
   2   5  -7  482.71   38.40
   2   5  -7  461.25   36.04
  -2  -5   7  399.17   26.73
  -2  -5   7  447.40   28.97
  -2  -5   7  485.30   42.65
   1   5  -7  208.45   25.02
   1   5  -7  241.40   24.22
  -1  -5   7  244.92   24.79
  -1  -5   7  249.32   30.66
  -1  -5   7  229.76   23.35
   0   5  -7   80.74   18.30
   0   5  -7  116.61   17.77
   0  -5   7   75.93   14.40
   0  -5   7   54.99   17.89
   0  -5   7   78.23   17.88
  -1   5  -7 1349.48   58.27
  -1   5  -7 1299.84   70.88
   1  -5   7 1351.28   55.95
   1  -5   7 1358.07   70.82
   1  -5   7 1215.30   74.24
  -2   5  -7   51.68   15.72
  -2   5  -7   25.87   10.37
   2  -5   7   40.98   17.61
   2  -5   7   40.61    9.62
   2  -5   7   27.88   14.88
  -3   5  -7  307.79   32.29
  -3   5  -7  368.22   26.00
   3  -5   7  300.43   38.08
   3  -5   7  338.70   38.17
   3  -5   7  353.59   23.41
  -4   5  -7  128.31   25.20
   4  -5   7  130.56   13.62
   4  -5   7  124.50   30.13
   4  -5   7  146.28   31.62
   5  -5   7   66.75   24.92
   5  -5   7   80.46   26.32
   5  -5   7   61.40   11.75
   6  -5   7  -32.60   15.04
   6  -5   7  -20.55    7.81
   6  -5   7   13.93   15.13
   7  -5   7   54.46   26.36
   7  -5   7   31.96   15.26
   7  -5   7   27.25   21.58
   6   4  -7  150.52   15.59
   5   4  -7   17.88    9.66
   5   4  -7   13.08   15.15
   4   4  -7  122.59   20.46
   4   4  -7  156.20   27.44
  -4  -4   7  144.25   13.64
   3   4  -7  356.69   32.64
   3   4  -7  265.52   27.17
  -3  -4   7  319.14   29.59
  -3  -4   7  280.72   20.40
   2   4  -7   72.74   16.42
   2   4  -7   77.75   16.32
  -2  -4   7   77.20   13.26
  -2  -4   7   72.45   18.59
   1   4  -7  378.40   28.40
   1   4  -7  420.46   32.64
  -1  -4   7  447.36   30.25
  -1  -4   7  469.25   37.57
   0   4  -7   20.12   11.32
   0   4  -7   14.32    6.38
   0  -4   7    4.27    9.85
   0  -4   7   17.76    7.39
  -1   4  -7   46.41   10.31
  -1   4  -7   20.01   11.02
   1  -4   7   37.60    8.70
   1  -4   7   54.11   17.80
   1  -4   7   44.24   13.33
  -2   4  -7  582.82   41.97
  -2   4  -7  625.26   30.62
   2  -4   7  637.16   45.61
   2  -4   7  575.54   26.81
   2  -4   7  693.96   49.46
  -3   4  -7   11.95    9.70
   3  -4   7   34.42    6.67
   3  -4   7   53.19   17.97
   3  -4   7   27.12   14.06
  -4   4  -7   -1.53   11.52
   4  -4   7    2.49    4.93
   4  -4   7   17.89   12.62
   4  -4   7    9.57   13.90
  -5   4  -7  -13.59   11.55
   5  -4   7    3.82   15.16
   5  -4   7   -3.07    5.83
   5  -4   7    9.93   14.41
   6  -4   7  108.47   14.59
   6  -4   7  180.48   34.41
   6  -4   7   93.72   26.77
   7  -4   7   72.64   26.01
   7  -4   7   49.55   12.54
   7  -4   7   66.33   17.13
   7  -4   7   28.35   24.04
   6   3  -7  -13.41   14.98
  -6  -3   7    4.99    9.72
   5   3  -7   39.81   16.49
   5   3  -7   -3.34    6.14
  -5  -3   7    3.69    9.22
   4   3  -7  109.22   16.15
   4   3  -7   89.26   20.18
  -4  -3   7  100.71   15.83
   3   3  -7    1.47    7.50
   3   3  -7   -4.89    7.71
  -3  -3   7    1.79    5.96
  -3  -3   7   -6.29    6.93
   2   3  -7   25.65   10.04
   2   3  -7   26.96   10.81
  -2  -3   7   17.48    7.78
  -2  -3   7   19.22   10.07
   1   3  -7  137.43   17.38
   1   3  -7  157.13   16.62
  -1  -3   7  155.09   19.78
   0   3  -7   16.63    6.17
   0   3  -7    8.31    7.10
   0  -3   7    6.17    6.97
   0  -3   7   11.88    5.24
  -1   3  -7 1160.79   44.86
  -1   3  -7 1247.24   60.37
   1  -3   7 1259.88   64.00
   1  -3   7 1262.43   44.33
  -2   3  -7 1228.72   60.85
  -2   3  -7 1260.41   42.82
   2  -3   7 1170.51   64.15
   2  -3   7 1218.61   40.62
   2  -3   7 1187.82   62.86
  -3   3  -7  210.04   24.01
   3  -3   7  182.20   24.17
   3  -3   7  193.20   10.81
   3  -3   7  198.42   25.77
  -4   3  -7 1820.77   83.77
   4  -3   7 1856.73   89.67
   4  -3   7 1688.46   60.30
   4  -3   7 1760.88   91.21
   5  -3   7    1.02    7.19
   5  -3   7   -6.81   12.27
   5  -3   7  -15.63   10.01
   6  -3   7    8.48    8.92
   6  -3   7   80.13   22.24
   6  -3   7   13.59    9.66
   6  -3   7    4.50   13.96
   7  -3   7   11.41   12.85
   7  -3   7   40.82   13.57
   7  -3   7   52.65   24.54
   7  -3   7   48.48   18.20
   7   2  -7   66.75   14.72
  -7  -2   7  -33.60   14.75
   6   2  -7   -0.65   10.68
   6   2  -7    5.48    8.37
  -6  -2   7   21.18   12.98
   5   2  -7   -1.83    5.98
   5   2  -7   -3.14   12.37
  -5  -2   7   11.32   11.60
   4   2  -7    8.90    6.43
   4   2  -7   -2.04    3.32
   4   2  -7    7.08   10.71
  -4  -2   7    6.58    8.31
   3   2  -7  174.83   21.80
   3   2  -7  175.45   15.24
   3   2  -7  167.74   14.94
  -3  -2   7  183.30   18.39
  -3  -2   7  165.85   16.30
   2   2  -7   15.42    7.42
   2   2  -7   24.39    9.25
  -2  -2   7   16.04    7.66
  -2  -2   7   12.19    7.48
   1   2  -7 5457.55  173.86
   1   2  -7 5267.86  171.08
  -1  -2   7 5606.33  178.36
  -1  -2   7 5159.15  170.05
   0   2  -7 2695.42   88.03
   0  -2   7 2707.28  102.84
  -1   2  -7  324.05   13.25
  -1   2  -7  312.32   25.05
   1  -2   7  338.61   27.52
  -2   2  -7 4759.34  165.39
   2  -2   7 4838.88  169.58
  -3   2  -7  254.98   26.02
   3  -2   7  271.52   13.55
   3  -2   7  287.59   29.75
   3  -2   7  274.72   13.04
   3  -2   7  281.49   29.37
  -4   2  -7 1712.27   79.49
   4  -2   7 1580.66   83.07
   4  -2   7 1517.91   78.78
   4  -2   7 1620.02   58.03
   4  -2   7 1525.57   58.25
   5  -2   7    6.19   13.17
   5  -2   7    5.87    7.88
   5  -2   7    3.01    6.87
   5  -2   7   -0.59   10.11
   6  -2   7   -0.92    8.74
   6  -2   7  -11.68   13.93
   6  -2   7  -22.65   11.66
   6  -2   7    1.44    8.80
   7  -2   7  -19.29    9.75
   7  -2   7    3.76   14.91
   7  -2   7   15.45   19.56
   7   1  -7   52.85   16.18
   7   1  -7   45.27   20.42
   6   1  -7  -12.02   13.09
   6   1  -7    0.83    8.03
  -6  -1   7   11.58   11.76
   5   1  -7    6.20    6.65
  -5  -1   7    4.17   10.76
   4   1  -7   13.42    8.03
  -4  -1   7   20.70   10.41
   3   1  -7  911.91   40.76
   3   1  -7  917.66   36.03
  -3  -1   7  879.25   37.02
  -3  -1   7  905.72   46.25
   2   1  -7 2258.65   77.52
   2   1  -7 2057.91   75.29
  -2  -1   7 2114.05   77.27
  -2  -1   7 2245.16   82.61
   1   1  -7  516.00   28.76
  -1  -1   7  548.27   30.53
  -1  -1   7  473.28   28.25
   0   1  -7 2842.83  100.42
   0  -1   7 2767.06  101.41
  -1   1  -7 2042.85   80.34
   1  -1   7 1977.30   81.71
  -2   1  -7  188.23   20.88
   2  -1   7  203.14    7.40
   2  -1   7  200.55   21.47
   3  -1   7   67.62   17.34
   3  -1   7   48.72    6.38
   4  -1   7   76.33   11.09
   4  -1   7   60.88   17.23
   4  -1   7   70.22   19.29
   5  -1   7    2.47   11.78
   5  -1   7   12.78   13.21
   5  -1   7    0.53    6.76
   6  -1   7  -24.87   14.88
   6  -1   7   -4.07    9.78
   7  -1   7    7.82   17.94
   7  -1   7    3.19   12.64
   7  -1   7   22.35   20.70
   7   0  -7  196.76   35.33
   7   0  -7  180.19   28.23
  -7   0   7  182.41   31.24
   6   0  -7   -0.44    9.88
  -6   0   7  -21.97   10.68
   5   0  -7   41.74   13.03
  -5   0   7   18.57   13.17
   4   0  -7  677.38   37.97
  -4   0   7  555.67   40.86
   3   0  -7  154.23   16.97
  -3   0   7  150.84   11.45
  -3   0   7  167.53   19.98
   2   0  -7 1165.23   48.45
  -2   0   7 1169.68   53.25
  -2   0   7 1193.94   47.98
   1   0  -7   92.66   11.66
  -1   0   7  117.10   13.31
  -1   0   7  117.62   13.24
   0   0  -7  353.21   17.81
   0   0   7  345.07   22.14
   0   0   7  376.93   25.77
  -1   0  -7  250.05   13.20
   1   0   7  215.51   20.93
   1   0   7  226.56   11.68
  -2   0  -7  857.63   34.98
   2   0   7  847.94   31.14
   2   0   7  902.34   49.08
   3   0   7   68.13    8.92
   3   0   7   81.51   18.84
   4   0   7   20.34   12.02
   4   0   7   22.73   13.40
   4   0   7   21.10    7.16
   5   0   7   87.10   21.16
   5   0   7   57.02   21.79
   5   0   7  100.21   16.02
   6   0   7   39.77   13.19
   6   0   7   28.54   21.30
   6   0   7   45.88   21.40
   7   0   7   27.98   21.13
   7   0   7   -1.11   18.91
   7  -1  -7  148.18   27.61
   6  -1  -7  139.62   25.24
  -6   1   7  147.00   31.02
   5  -1  -7    3.32   10.39
  -5   1   7   23.81   13.63
   4  -1  -7  343.45   28.60
  -4   1   7  345.49   14.23
  -4   1   7  341.83   31.77
  -4   1   7  336.84   14.36
   3  -1  -7  148.33   17.60
  -3   1   7  163.33   13.52
  -3   1   7  140.68   19.63
   2  -1  -7  145.78   16.33
   2  -1  -7  152.87   18.01
  -2   1   7  128.40   16.43
   1  -1  -7   59.15   10.09
   1  -1  -7   52.60    9.98
  -1   1   7   53.84   11.85
   0  -1  -7 1872.23   69.09
   0  -1  -7 1746.90   64.11
   0   1   7 1867.13   64.96
   0   1   7 1819.64   71.89
  -1  -1  -7  339.11   20.55
   1   1   7  311.43   16.93
   1   1   7  319.71   25.03
  -2  -1  -7 1318.84   54.53
   2   1   7 1348.78   49.01
  -3  -1  -7  690.70   39.15
   3   1   7  692.27   46.56
   3   1   7  687.93   33.04
   4   1   7  267.41   27.55
   4   1   7  224.30   28.42
   4   1   7  197.03   18.88
   5   1   7  -10.88    9.86
   5   1   7  -17.47    7.73
   5   1   7    4.88    8.23
   6   1   7   81.56   22.65
   6   1   7   56.24   25.50
   6   1   7   61.41   17.14
   8  -2  -7   43.48   18.99
   7  -2  -7   -5.16   12.25
   6  -2  -7   84.09   20.82
   5  -2  -7   89.55   18.19
   5  -2  -7   62.85   17.93
  -5   2   7   66.87    6.01
  -5   2   7   50.33    5.67
  -5   2   7   69.64   21.39
   4  -2  -7    4.07    9.01
   4  -2  -7   13.22    7.20
  -4   2   7   -3.99    5.72
  -4   2   7   -7.26    8.40
   3  -2  -7  176.40   20.95
   3  -2  -7  187.31   20.74
  -3   2   7  203.50   24.78
  -3   2   7  181.21   18.09
   2  -2  -7  162.44   17.50
   2  -2  -7  169.59   17.31
  -2   2   7  157.91   19.10
   1  -2  -7  335.41   22.57
   1  -2  -7  310.20   22.88
  -1   2   7  300.63   22.93
  -1   2   7  293.76   24.92
   0  -2  -7  437.28   26.24
   0  -2  -7  432.61   25.18
   0   2   7  455.09   24.88
   0   2   7  418.78   27.76
   1   2   7 2134.85   84.94
   1   2   7 2003.83   72.03
  -2  -2  -7  996.89   49.46
   2   2   7  956.65   45.90
   2   2   7  938.26   42.35
  -3  -2  -7  161.49   21.51
   3   2   7  175.23   16.09
   3   2   7  189.21   17.80
   4   2   7  260.95   25.91
   4   2   7  242.91   31.13
   4   2   7  276.93   24.10
   4   2   7  236.08   20.21
   5   2   7  103.55   27.07
   5   2   7   66.86   16.30
   5   2   7   64.82   15.14
   6   2   7   -0.75   10.33
   6   2   7    5.81   15.83
   6   2   7   10.72   13.24
   7  -3  -7   73.72   23.03
   6  -3  -7   74.20   21.96
  -6   3   7   70.84    9.00
   5  -3  -7   12.16   15.36
   5  -3  -7   14.68   13.80
  -5   3   7   24.18   12.38
  -5   3   7    9.44    8.63
   4  -3  -7  287.73   30.22
  -4   3   7  314.85   26.40
  -4   3   7  315.37   42.30
   3  -3  -7  400.93   31.01
   3  -3  -7  373.64   28.85
  -3   3   7  424.61   31.61
  -3   3   7  380.02   35.39
   2  -3  -7   18.74    7.72
   2  -3  -7   15.01    9.22
  -2   3   7    7.65    9.82
  -2   3   7    4.29    8.28
  -2   3   7    4.12    7.89
   1  -3  -7 1705.56   69.54
   1  -3  -7 1751.57   69.02
  -1   3   7 1693.87   75.55
  -1   3   7 1754.36   71.48
   0  -3  -7  756.82   40.62
   0  -3  -7  743.98   41.25
   0   3   7  801.24   38.69
   0   3   7  729.36   41.58
  -1  -3  -7  142.68   19.21
   1   3   7  154.61   17.56
   1   3   7  162.74   16.37
  -2  -3  -7  869.27   50.89
   2   3   7  883.89   42.17
   2   3   7  857.21   42.28
  -3  -3  -7   37.05   13.81
   3   3   7   77.63   12.81
   3   3   7   80.69   15.53
  -4  -3  -7   -8.13   13.25
   4   3   7   13.69    8.34
   4   3   7   15.61   11.28
   4   3   7   12.97   10.60
   5   3   7   -7.28    6.88
   5   3   7   18.70   12.47
   5   3   7    7.54   17.07
   5   3   7   10.23    9.49
   6   3   7   11.07   10.54
   6   3   7   20.45   18.90
   6   3   7   19.44   15.29
   6   3   7  -20.05   13.09
   7  -4  -7   56.41   22.03
  -7   4   7   40.17    6.88
   6  -4  -7  254.98   34.14
   5  -4  -7  188.94   47.36
  -5   4   7  187.47   26.03
   4  -4  -7   57.75   18.43
   4  -4  -7   90.72   19.22
  -4   4   7   78.06   19.11
  -4   4   7   93.30   20.75
   3  -4  -7  680.70   45.04
   3  -4  -7  644.78   41.13
  -3   4   7  582.88   46.15
  -3   4   7  704.09   47.89
  -3   4   7  633.14   44.46
   2  -4  -7  560.12   37.77
   2  -4  -7  544.23   35.29
  -2   4   7  538.81   42.85
  -2   4   7  573.19   39.72
  -2   4   7  554.00   42.23
   1  -4  -7   31.29    9.71
   1  -4  -7   30.21   10.97
  -1   4   7    1.60    8.83
  -1   4   7    9.43   11.51
  -1   4   7   19.69   10.65
   0  -4  -7  311.27   27.28
   0  -4  -7  308.57   23.04
   0   4   7  298.67   25.16
   0   4   7  323.32   28.31
   0   4   7  313.28   32.85
  -1  -4  -7   20.20   12.10
   1   4   7   30.16   10.32
   1   4   7   16.17    9.58
   2   4   7   -7.50    6.64
   2   4   7   -8.12    6.92
  -3  -4  -7  -15.35   12.06
   3   4   7    6.30    6.71
   3   4   7   -1.20    8.11
   4   4   7    1.39   10.22
   4   4   7   -1.65    7.26
   4   4   7   11.07    6.98
   5   4   7   32.61   15.70
   5   4   7   40.04    8.65
   5   4   7   21.34    7.53
   7  -5  -7   49.94   21.83
  -7   5   7   27.10   14.47
   6  -5  -7   47.70   22.10
  -6   5   7   18.89   15.07
   5  -5  -7   17.66   15.53
  -5   5   7   13.45   11.33
   4  -5  -7    0.17   12.66
  -4   5   7   39.09   15.41
   3  -5  -7  -13.74    6.75
   3  -5  -7   -1.44    8.51
  -3   5   7   11.38   13.49
  -3   5   7   -2.61    9.08
  -3   5   7   13.93   14.67
   2  -5  -7   -1.09    6.46
   2  -5  -7    8.81    8.18
  -2   5   7    8.23    9.76
  -2   5   7   -1.31   10.56
  -2   5   7  -13.22    6.01
   1  -5  -7   38.30   13.91
   1  -5  -7   66.25   14.47
  -1   5   7   40.17   16.25
  -1   5   7   48.68   20.72
  -1   5   7   39.56   12.74
   0  -5  -7   -0.55    8.03
   0  -5  -7    7.38    7.38
   0   5   7   24.02   13.15
   0   5   7   16.03   10.63
   0   5   7   14.30   10.83
  -1  -5  -7   73.77   18.00
   1   5   7   39.60   12.12
   1   5   7   20.97   11.29
   2   5   7   18.24   10.46
   2   5   7   20.12    9.81
   3   5   7  196.08   24.57
   3   5   7  168.96   18.45
   4   5   7    2.72   12.18
   7  -6  -7   -3.05   13.04
  -7   6   7    0.46   16.98
   6  -6  -7   13.44   17.12
  -6   6   7   48.04   17.18
   5  -6  -7   18.71   17.43
  -5   6   7   13.90   13.52
   4  -6  -7   34.32   14.83
  -4   6   7   62.86   24.09
  -4   6   7   70.76   22.59
   3  -6  -7   25.63   14.86
  -3   6   7   -5.23   13.48
  -3   6   7   -5.64   10.87
   2  -6  -7  111.14   21.56
  -2   6   7  130.93   26.92
   1  -6  -7   -1.67    8.22
  -1   6   7    0.08    7.94
  -1   6   7   10.27    9.78
   0  -6  -7  222.01   20.49
   0   6   7  231.41   27.98
   0   6   7  190.66   27.90
   1   6   7   22.92   12.36
   1   6   7   21.29   13.08
   2   6   7   29.34   14.05
   3   6   7  145.12    9.82
   3   6   7  148.11   25.11
   3   6   7  168.56   10.72
   6  -7  -7  -29.42   16.77
   5  -7  -7   -6.81   16.88
   4  -7  -7   14.65   15.74
  -4   7   7    2.83   17.81
   3  -7  -7  169.66   30.15
  -3   7   7  222.86   37.55
   2  -7  -7  282.34   31.86
  -2   7   7  328.27   37.12
   1  -7  -7   59.67   16.07
  -1   7   7   87.47   21.47
  -1   7   7   95.82   18.85
   0  -7  -7   97.14   16.73
   0   7   7  114.43   24.64
   0   7   7   96.60   21.61
   1   7   7   51.22   16.90
   1   7   7   33.92   17.28
   2   7   7    7.34   13.20
   5  -8  -7   -5.47   15.32
   4  -8  -7   52.62   22.34
  -4   8   7   74.12   29.70
   3  -8  -7  319.25   40.39
  -3   8   7  299.54   40.59
   2  -8  -7   22.94   16.61
  -2   8   7   14.78   18.75
   1  -8  -7  100.08   20.62
  -1   8   7   82.96   22.62
   0  -8  -7  -10.90    9.60
   0   8   7   39.93   32.71
   0   8   7   11.45   14.70
   1   8   7   28.62   17.66
   1   8   7   -7.76   13.12
   0   9  -8  -29.20   13.67
   0  -9   8  -27.84   18.90
   0  -9   8  -11.30   24.66
  -1   9  -8   43.11   21.27
   1  -9   8   38.47   21.02
   1  -9   8   36.47   17.95
  -2   9  -8   68.00   24.12
   2  -9   8   42.90   34.03
   2  -9   8   37.88   25.26
  -3   9  -8   10.84   19.49
   3  -9   8    9.75   19.49
   3  -9   8   -3.63   21.46
   2   8  -8   -0.34   15.30
   1   8  -8   30.62   17.01
  -1  -8   8   20.55   22.83
  -1  -8   8    5.88   13.58
   0   8  -8   15.98   14.68
   0  -8   8  -10.09   12.21
   0  -8   8    9.73   16.77
  -1   8  -8   67.37   19.49
   1  -8   8   34.64   19.39
   1  -8   8   15.15   20.16
  -2   8  -8  135.16   25.76
   2  -8   8   92.81   27.64
   2  -8   8   96.99   31.59
   2  -8   8   96.06   19.17
  -3   8  -8    9.40   15.42
   3  -8   8    2.86   12.83
   3  -8   8   24.91   24.14
   3  -8   8   22.74   22.09
  -4   8  -8   56.48   18.97
   4  -8   8  -15.85   20.83
   4  -8   8    6.98   11.26
   4  -8   8   27.85   25.97
   5  -8   8   12.34   10.72
   5  -8   8  -15.97   19.95
   3   7  -8   18.51   15.42
  -3  -7   8   13.58   19.65
   2   7  -8   57.46   19.87
  -2  -7   8   52.91   12.51
  -2  -7   8   44.13   21.32
  -2  -7   8   38.67   12.32
   1   7  -8   11.82   13.58
  -1  -7   8  -16.43    9.37
  -1  -7   8  -25.46   15.15
   0   7  -8   62.30   17.71
   0  -7   8   70.76   22.98
   0  -7   8   31.70   14.18
   0  -7   8   23.06   16.37
  -1   7  -8   -8.82   10.06
   1  -7   8    1.18   13.19
   1  -7   8   21.62   12.15
   1  -7   8   12.90   15.93
  -2   7  -8   15.80   13.14
   2  -7   8   23.95   22.82
   2  -7   8   -3.03    8.96
   2  -7   8   29.87   19.50
  -3   7  -8    1.36   10.05
   3  -7   8   -5.03   17.08
   3  -7   8  -12.15    7.39
   3  -7   8    9.68   18.31
  -4   7  -8    5.88   10.21
   4  -7   8  -16.40    6.63
   4  -7   8   10.43   18.86
   4  -7   8   -0.49    7.50
   5  -7   8   -4.10    9.81
   5  -7   8    6.27   13.23
   6  -7   8    0.76   22.70
   6  -7   8    4.37   21.54
   6  -7   8    5.96   10.00
   4   6  -8   84.55   20.06
   4   6  -8   58.82   20.79
   3   6  -8   81.62   22.08
   3   6  -8   28.96   16.99
  -3  -6   8   44.10    7.71
  -3  -6   8   42.73    8.14
  -3  -6   8   58.82   23.33
   2   6  -8  227.00   28.47
   2   6  -8  303.59   33.43
  -2  -6   8  265.48   35.67
  -2  -6   8  218.67   21.57
  -2  -6   8  220.35   22.44
   1   6  -8  -12.62   11.80
   1   6  -8   11.51   11.63
  -1  -6   8    1.84    9.81
  -1  -6   8   -7.36    9.02
  -1  -6   8   -0.10    6.97
   0   6  -8   29.70   12.27
   0   6  -8   47.19   16.45
   0  -6   8   21.15   17.56
   0  -6   8   18.52   14.12
   0  -6   8   15.66    9.87
  -1   6  -8  870.21   60.37
  -1   6  -8  925.54   49.15
   1  -6   8  928.45   60.27
   1  -6   8  895.30   46.24
   1  -6   8  840.89   64.55
  -2   6  -8   39.67   13.79
   2  -6   8   44.71   19.69
   2  -6   8   28.22    9.72
   2  -6   8   24.59   14.86
  -3   6  -8    5.72    8.58
   3  -6   8   12.69    7.84
   3  -6   8    2.88   15.84
   4  -6   8  -10.10   12.16
   4  -6   8   17.38    7.87
   5  -6   8   61.68   11.57
   5  -6   8   79.12   29.36
   5  -6   8   32.08   20.68
   6  -6   8   73.46   28.95
   6  -6   8   49.87   25.40
   6  -6   8   58.27   12.45
   5   5  -8   22.53   19.53
   5   5  -8   36.38   13.00
   4   5  -8   15.95    9.80
   4   5  -8   -1.33   13.07
   3   5  -8    6.21    9.51
   3   5  -8    5.32   13.03
  -3  -5   8    7.44    6.31
  -3  -5   8    1.66   11.20
   2   5  -8   16.61   11.34
   2   5  -8   23.68   10.65
  -2  -5   8   -8.33   10.37
   1   5  -8  752.21   43.55
   1   5  -8  584.17   45.18
  -1  -5   8  644.18   41.83
  -1  -5   8  725.69   53.34
  -1  -5   8  665.33   41.95
   0   5  -8  272.26   31.36
   0   5  -8  371.40   28.73
   0  -5   8  306.67   29.96
   0  -5   8  390.58   39.37
   0  -5   8  292.88   24.61
  -1   5  -8 1051.90   56.91
  -1   5  -8 1163.24   67.88
   1  -5   8 1130.08   70.11
   1  -5   8 1063.90   48.80
   1  -5   8 1185.76   64.96
  -2   5  -8  472.44   29.68
  -2   5  -8  426.01   38.38
   2  -5   8  453.95   41.26
   2  -5   8  496.39   45.51
  -3   5  -8   19.02   12.36
  -3   5  -8   23.82    8.96
   3  -5   8   25.91   17.76
   3  -5   8   13.90    6.61
   3  -5   8   -2.72   13.18
  -4   5  -8  -18.40   10.30
   4  -5   8   -5.80    4.99
   4  -5   8  -17.86   10.28
   4  -5   8   20.67   17.64
   5  -5   8  100.90   28.03
   5  -5   8   64.31   26.08
   5  -5   8   85.34   11.77
   6  -5   8  118.60   15.36
   6  -5   8  133.68   34.36
   6  -5   8   78.60   32.45
   7  -5   8   66.84   22.33
   7  -5   8  -16.57   10.40
   7  -5   8  -13.41   14.03
   6   4  -8   43.73    8.17
   6   4  -8   42.83   20.31
   5   4  -8  187.58   20.72
   5   4  -8  237.10   36.65
  -5  -4   8  192.65   16.99
   4   4  -8  172.26   21.46
   4   4  -8  150.81   27.99
  -4  -4   8  166.08   23.30
  -4  -4   8  190.05   17.94
   3   4  -8  408.88   35.89
   3   4  -8  446.11   33.89
  -3  -4   8  455.42   28.38
  -3  -4   8  410.66   34.89
   2   4  -8  107.35   18.94
   2   4  -8  100.93   17.99
  -2  -4   8   95.98   20.99
  -2  -4   8   80.10   17.86
   1   4  -8  526.67   38.45
   1   4  -8  608.52   35.93
  -1  -4   8  600.77   43.80
   0   4  -8 2032.79   90.10
   0   4  -8 2061.44   78.46
   0  -4   8 2190.72   79.65
   0  -4   8 2066.17   96.40
  -1   4  -8   11.10    6.30
  -1   4  -8    7.23    8.46
   1  -4   8    6.61    5.27
   1  -4   8    4.00   11.36
  -2   4  -8  360.23   20.77
  -2   4  -8  363.59   32.58
   2  -4   8  395.35   38.00
   2  -4   8  363.22   35.06
   2  -4   8  345.51   19.00
  -3   4  -8   37.22   14.45
   3  -4   8   31.04    6.00
   3  -4   8   34.64   15.96
   3  -4   8   28.59   15.55
  -4   4  -8   71.49   19.00
   4  -4   8   56.56   20.66
   4  -4   8   72.96   21.89
   4  -4   8   57.28    8.28
  -5   4  -8   -2.15   11.37
   5  -4   8    7.73    5.67
   5  -4   8   -5.70   13.06
   5  -4   8   -6.15   11.94
   6  -4   8  -20.78   15.47
   6  -4   8    7.88   18.29
   6  -4   8    4.96    7.47
   7  -4   8   12.77    9.29
   7  -4   8  -26.03   16.95
   6   3  -8   15.34   19.52
  -6  -3   8   -3.42   13.14
   5   3  -8  895.26   59.98
   5   3  -8  854.05   35.93
  -5  -3   8  856.25   47.12
   4   3  -8   -1.98    6.50
   4   3  -8   32.89   14.60
  -4  -3   8   -0.39    8.19
   3   3  -8   91.46   19.85
   3   3  -8  105.66   19.19
  -3  -3   8   94.93   19.08
  -3  -3   8   91.24   16.94
   2   3  -8   48.39   12.38
   2   3  -8   37.11   10.74
  -2  -3   8   35.67   12.37
   1   3  -8  166.82   17.29
   1   3  -8  175.96   20.20
  -1  -3   8  156.16   20.61
  -1  -3   8  176.92   16.88
   0   3  -8 1254.26   60.85
   0   3  -8 1253.73   49.90
   0  -3   8 1268.52   64.85
  -1   3  -8  676.88   41.49
  -1   3  -8  557.93   25.79
   1  -3   8  636.05   43.69
   1  -3   8  578.12   25.51
  -2   3  -8   23.89    9.90
   2  -3   8   21.05    3.61
   2  -3   8   34.42   14.69
  -3   3  -8   12.73   10.53
   3  -3   8    9.63    2.98
   3  -3   8   11.99   13.02
   3  -3   8   12.06   10.34
  -4   3  -8    6.53   11.45
   4  -3   8   23.97    5.27
   4  -3   8   22.14   14.79
   4  -3   8   -5.45   10.86
  -5   3  -8  216.02   30.43
   5  -3   8  278.31   17.96
   5  -3   8  270.70   19.87
   5  -3   8  214.86   38.52
   5  -3   8  311.86   36.97
   6  -3   8   36.06   10.08
   6  -3   8   25.31   10.08
   6  -3   8   39.76   20.54
   6  -3   8   30.71   18.83
   7  -3   8   20.15   11.00
   7  -3   8   10.48   17.43
   7  -3   8  -27.33   18.56
   7  -3   8   15.50   12.01
   7   2  -8   87.56   17.05
   7   2  -8  109.96   26.33
  -7  -2   8  140.44   24.20
   6   2  -8   27.34   10.02
   6   2  -8   40.93   16.96
  -6  -2   8   50.33   18.30
   5   2  -8    9.43    6.60
   5   2  -8  -18.34    9.40
  -5  -2   8   19.29   12.84
   4   2  -8   68.65   18.66
   4   2  -8   89.22   14.57
   4   2  -8   89.54   10.32
  -4  -2   8   73.89   11.23
  -4  -2   8   85.75   17.80
   3   2  -8  142.35   13.87
   3   2  -8  137.01   21.54
  -3  -2   8  124.15   16.78
  -3  -2   8  109.13   16.36
   2   2  -8   23.92    9.46
   2   2  -8   10.19    6.72
  -2  -2   8    7.69    8.31
  -2  -2   8   15.84    7.80
   1   2  -8  151.40   15.98
  -1  -2   8  155.19   18.37
  -1  -2   8  158.52   15.24
   0   2  -8 2226.11   88.37
   0   2  -8 2344.97   77.17
   0  -2   8 2264.97   92.66
  -1   2  -8  545.90   35.08
  -1   2  -8  467.53   17.44
   1  -2   8  507.29   35.84
  -2   2  -8  588.17   39.87
   2  -2   8  667.83   44.15
  -3   2  -8  906.87   52.89
   3  -2   8  983.98   57.85
   3  -2   8  907.86   28.43
   3  -2   8  877.39   28.04
   3  -2   8  885.28   55.38
  -4   2  -8  351.19   32.93
   4  -2   8  335.88   18.09
   4  -2   8  341.33   35.69
   4  -2   8  355.60   35.92
   4  -2   8  319.28   18.59
   5  -2   8  497.09   32.92
   5  -2   8  436.53   44.87
   5  -2   8  486.51   27.08
   5  -2   8  487.24   44.35
   6  -2   8  210.77   39.06
   6  -2   8  295.05   23.84
   6  -2   8  224.53   39.70
   6  -2   8  255.19   24.17
   7  -2   8  -22.64   10.35
   7  -2   8   17.96   18.25
   7  -2   8    1.82   18.37
   7   1  -8  -10.60   10.17
   7   1  -8  -21.51   16.20
  -7  -1   8   53.93   17.42
   6   1  -8    7.79    9.50
   6   1  -8   -7.22   12.19
  -6  -1   8   32.45   12.28
   5   1  -8   69.72   15.32
  -5  -1   8   96.72   19.08
   4   1  -8   87.19   14.89
  -4  -1   8   75.80   18.40
   3   1  -8  410.23   26.69
  -3  -1   8  415.29   30.88
  -3  -1   8  409.04   23.58
   2   1  -8  814.84   39.54
   2   1  -8  847.36   39.64
  -2  -1   8  869.65   41.44
  -2  -1   8  916.69   46.13
   1   1  -8  822.75   40.17
  -1  -1   8  778.37   39.77
  -1  -1   8  787.52   41.58
   0   1  -8 3631.94  126.69
   0  -1   8 3498.33  121.20
   0  -1   8 3713.11  129.51
  -1   1  -8 2692.14  103.64
   1  -1   8 2694.90  107.02
  -2   1  -8   91.72   17.34
   2  -1   8  105.82   20.85
   3  -1   8  877.91   31.20
   3  -1   8  894.93   55.07
   4  -1   8  651.46   28.88
   4  -1   8  584.50   45.91
   4  -1   8  691.19   49.05
   5  -1   8    4.69    9.17
   5  -1   8    0.22   12.30
   5  -1   8   17.13   14.95
   6  -1   8  129.40   32.08
   6  -1   8   61.02   14.47
   6  -1   8   51.77   22.39
   7  -1   8    5.29   20.39
   7  -1   8   18.73   13.06
   7  -1   8    6.27   18.56
   7   0  -8    3.37   10.32
   6   0  -8   41.71   14.69
  -6   0   8   73.67   20.56
   5   0  -8    7.06    7.04
  -5   0   8    1.32   10.90
   4   0  -8  478.49   31.38
  -4   0   8  416.01   35.51
   3   0  -8  810.74   39.71
  -3   0   8  667.02   43.13
  -3   0   8  774.69   34.53
   2   0  -8 1091.75   53.29
  -2   0   8 1074.46   47.62
  -2   0   8 1110.78   54.01
   1   0  -8 4612.56  147.04
   1   0  -8 4747.65  149.96
  -1   0   8 4373.51  152.65
  -1   0   8 4600.97  153.61
   0   0  -8 4184.75  130.06
   0   0   8 4246.77  139.27
   0   0   8 4183.29  145.39
  -1   0  -8  861.15   33.52
   1   0   8  876.77   32.48
   1   0   8  912.03   48.79
  -2   0  -8  681.56   29.55
   2   0   8  665.55   43.36
   2   0   8  660.35   25.38
   3   0   8   -2.77    3.73
   3   0   8    3.80    7.22
   4   0   8   17.39    7.34
   4   0   8   28.86   13.34
   4   0   8   28.09   13.48
   5   0   8   72.47   24.95
   5   0   8   86.31   13.78
   5   0   8   43.16   17.77
   6   0   8   -4.89   14.52
   6   0   8   -4.28   14.47
   6   0   8   -8.11    9.06
   7   0   8   12.48   13.02
   7   0   8   11.76   21.10
   7   0   8   29.51   18.26
   7  -1  -8   73.81   19.30
   6  -1  -8   42.92   15.52
  -6   1   8   37.01   16.45
   5  -1  -8  315.56   30.08
  -5   1   8  229.87   32.26
   4  -1  -8   19.24    9.40
  -4   1   8   21.92    5.90
  -4   1   8    6.30   10.70
  -4   1   8   24.34    5.98
   3  -1  -8 2966.27  112.56
   3  -1  -8 3112.68  110.38
  -3   1   8 3074.90  103.08
  -3   1   8 2860.84  117.29
   2  -1  -8 2489.19   88.93
   2  -1  -8 2324.69   89.63
  -2   1   8 2396.22   96.58
   1  -1  -8 1321.50   52.73
  -1   1   8 1242.77   58.70
   0  -1  -8 2450.73   85.95
   0   1   8 2694.07   88.00
   0   1   8 2492.04   93.40
  -1  -1  -8  214.11   16.91
   1   1   8  225.40   14.52
   1   1   8  199.93   17.86
  -2  -1  -8  180.77   16.60
   2   1   8  195.04   17.41
   2   1   8  175.45   13.15
   2   1   8  177.55   22.17
  -3  -1  -8   89.90   16.02
   3   1   8   95.41   21.82
   3   1   8   86.54   11.54
   4   1   8   17.94   12.02
   4   1   8   43.52   10.78
   4   1   8   50.71   17.45
   5   1   8   22.58   16.58
   5   1   8    8.96   14.01
   5   1   8   -5.42    5.87
   6   1   8   41.00   17.06
   6   1   8   52.16   15.78
   6   1   8   70.63   23.61
   7  -2  -8   22.67   16.32
   5  -2  -8  113.24   23.29
   5  -2  -8  103.86   24.54
  -5   2   8  102.28   21.97
  -5   2   8  111.14    9.62
  -5   2   8  114.70    9.14
   4  -2  -8  156.99   24.17
   4  -2  -8  162.26   24.65
  -4   2   8  174.85   17.17
  -4   2   8  132.55   26.15
   3  -2  -8   20.55   11.41
   3  -2  -8   29.07   11.08
  -3   2   8   55.36   15.96
  -3   2   8   35.54   11.32
   2  -2  -8 1327.15   57.85
   2  -2  -8 1284.32   57.42
  -2   2   8 1245.41   63.45
   1  -2  -8   51.50   10.48
   1  -2  -8   37.10    9.65
  -1   2   8   35.90   10.66
  -1   2   8   28.98   10.15
   0  -2  -8  243.65   19.78
   0  -2  -8  216.18   18.43
   0   2   8  211.61   17.68
   0   2   8  208.59   20.93
  -1  -2  -8   11.88    7.43
   1   2   8   25.39    7.22
   1   2   8   26.96    8.08
  -2  -2  -8  806.13   45.36
   2   2   8  871.01   43.98
   2   2   8  878.33   41.63
  -3  -2  -8   91.75   18.44
   3   2   8   85.73   13.65
   3   2   8   95.39   14.01
   4   2   8   43.78   13.00
   4   2   8   26.86   18.79
   4   2   8   21.47    9.59
   4   2   8   22.08   13.59
   5   2   8  328.57   27.69
   5   2   8  275.04   30.95
   5   2   8  296.41   24.40
   5   2   8  359.89   42.31
   6   2   8   18.57   12.47
   6   2   8   23.47   13.03
   6   2   8   -3.11   20.96
   7  -3  -8   38.44   18.38
   6  -3  -8  121.16   25.56
  -6   3   8  115.43   10.72
   5  -3  -8   34.16   14.93
  -5   3   8   38.48   11.17
   4  -3  -8  405.35   33.68
   4  -3  -8  433.88   35.39
  -4   3   8  465.97   42.40
  -4   3   8  442.86   32.22
   3  -3  -8   92.10   16.68
   3  -3  -8   71.11   17.21
  -3   3   8  126.76   21.97
  -3   3   8   91.74   21.34
   2  -3  -8  254.86   23.09
   2  -3  -8  279.28   25.35
  -2   3   8  249.27   27.47
  -2   3   8  269.27   27.23
  -2   3   8  249.54   27.21
   1  -3  -8    5.20    6.77
   1  -3  -8   21.40    8.56
  -1   3   8    6.02    7.54
  -1   3   8   18.78    9.03
   0  -3  -8 1757.83   67.03
   0  -3  -8 1647.86   70.63
   0   3   8 1659.71   73.07
   0   3   8 1719.34   67.57
  -1  -3  -8  385.47   31.10
   1   3   8  445.04   26.82
   1   3   8  379.56   28.11
  -2  -3  -8  314.50   29.43
   2   3   8  249.45   22.80
   2   3   8  313.44   23.11
  -3  -3  -8  674.68   49.86
   3   3   8  726.62   38.42
   3   3   8  799.29   41.22
  -4  -3  -8  132.06   26.04
   4   3   8  123.50   20.51
   4   3   8  138.55   21.33
   4   3   8  135.26   17.14
   5   3   8   59.87   13.50
   5   3   8   92.26   18.51
   5   3   8  119.88   20.76
   5   3   8  119.42   28.84
   7  -4  -8  115.81   26.66
   6  -4  -8  506.59   47.92
   5  -4  -8   -0.10   11.60
  -5   4   8  -11.21   11.06
   4  -4  -8  782.17   49.80
   4  -4  -8  945.39   57.35
  -4   4   8  868.50   52.59
  -4   4   8  922.53   63.22
   3  -4  -8   55.26   15.40
   3  -4  -8   43.10   14.95
  -3   4   8   43.01   16.45
  -3   4   8   65.49   17.68
  -3   4   8   72.06   19.28
   2  -4  -8  569.59   37.26
   2  -4  -8  629.85   40.66
  -2   4   8  600.02   46.28
  -2   4   8  608.02   46.08
  -2   4   8  648.20   43.84
   1  -4  -8  733.07   40.11
   1  -4  -8  701.66   42.10
  -1   4   8  705.50   41.12
  -1   4   8  679.36   49.83
  -1   4   8  661.36   45.52
   0  -4  -8  549.56   39.07
   0  -4  -8  568.68   32.29
   0   4   8  541.65   39.03
   0   4   8  573.36   35.42
  -1  -4  -8 1307.64   68.84
   1   4   8 1339.57   59.17
   1   4   8 1326.26   63.80
  -2  -4  -8   21.37   13.21
   2   4   8   12.04    9.16
   2   4   8    0.22    8.02
  -3  -4  -8   11.10   12.54
   3   4   8    6.74   10.50
   3   4   8   -6.79    7.68
   4   4   8   34.21   13.17
   4   4   8   30.40   13.07
   4   4   8   59.36   16.01
   5   4   8  -16.26   10.66
   5   4   8   19.60   13.83
   5   4   8    5.97    8.81
   5   4   8  -10.94    8.68
   7  -5  -8   39.64   19.99
  -7   5   8   22.61   13.84
   6  -5  -8   -0.96   14.18
  -6   5   8   44.35   17.41
   5  -5  -8   -4.78   11.99
  -5   5   8   38.49   13.05
   4  -5  -8  297.80   35.41
  -4   5   8  290.79   32.78
   3  -5  -8   28.49   12.10
   3  -5  -8   29.03   13.81
  -3   5   8   20.45   14.98
  -3   5   8   58.48   16.88
  -3   5   8   41.21   17.43
   2  -5  -8   17.05   11.72
   2  -5  -8   18.83   10.97
  -2   5   8   34.50   15.24
  -2   5   8    1.10   16.06
  -2   5   8   -2.11   12.36
   1  -5  -8  222.15   22.79
   1  -5  -8  192.89   24.90
  -1   5   8  210.92   25.45
  -1   5   8  247.93   29.42
  -1   5   8  207.45   29.40
   0  -5  -8    5.43   12.68
   0  -5  -8   13.65    8.79
   0   5   8   -4.96    8.63
   0   5   8   22.41   11.50
   0   5   8   12.60   10.92
  -1  -5  -8   23.47   15.17
   1   5   8   29.67   11.87
   1   5   8    7.82   10.72
   2   5   8   21.20   10.06
   2   5   8   33.05   21.83
   3   5   8   13.18   12.69
   4   5   8   37.13    9.27
   4   5   8   61.16   18.04
   4   5   8   39.88   10.18
   6  -6  -8    4.09   17.45
   5  -6  -8   -1.49   15.30
  -5   6   8   17.65   14.32
   4  -6  -8   19.03   14.06
  -4   6   8    5.96   17.35
  -3   6   8   16.20   13.29
   2  -6  -8   29.93   14.29
  -2   6   8    0.19   11.70
  -2   6   8   16.09   13.92
   1  -6  -8  103.69   19.10
  -1   6   8  126.21   31.72
  -1   6   8   98.97   20.50
   0  -6  -8   91.70   15.93
   0   6   8  103.88   20.53
   0   6   8   93.29   20.83
   1   6   8  142.64   23.09
   1   6   8  158.36   24.85
   2   6   8   -6.67   11.51
   2   6   8    5.88   12.80
   3   6   8   -8.93   12.57
   3   6   8   -1.86    8.77
   6  -7  -8   10.85   20.98
   5  -7  -8   -1.48   15.54
   4  -7  -8    4.93   13.99
  -4   7   8   21.07   17.49
   3  -7  -8   46.58   17.64
  -3   7   8    6.09   17.89
  -2   7   8   55.83   19.42
   1  -7  -8   21.92   12.14
  -1   7   8   11.67   14.06
  -1   7   8  -16.85   13.73
   0  -7  -8  106.81   18.82
   0   7   8  111.75   31.19
   0   7   8   97.79   22.59
   1   7   8   21.42   15.74
   1   7   8   33.63   17.62
   2   7   8   25.72   16.79
   2   7   8   47.84   16.00
   5  -8  -8    2.07   14.96
   4  -8  -8   -1.11   17.17
  -4   8   8   42.11   32.22
   3  -8  -8   -5.11   14.76
  -3   8   8    2.56   18.46
   2  -8  -8    3.40   14.13
  -2   8   8    1.92   17.21
  -1   8   8   -6.30   12.10
   0  -8  -8   46.13   14.18
   0   8   8    5.34   18.22
   0   8   8   18.30   18.61
   0   9  -9   19.83   17.77
   0  -9   9   51.28   22.85
  -1   9  -9   11.82   18.50
   1  -9   9    9.49   22.37
  -2   9  -9   41.15   23.08
   2  -9   9   48.91   29.26
   2  -9   9   95.36   33.77
  -3   9  -9   10.02   16.47
   3  -9   9   44.32   24.67
   3  -9   9    0.67   21.59
   2   8  -9   -1.64   16.27
  -2  -8   9    5.84   19.74
  -2  -8   9   -9.27    7.64
   1   8  -9   91.27   22.49
  -1  -8   9   82.69   29.58
  -1  -8   9   50.89   20.06
   0   8  -9   -3.27   11.85
   0  -8   9  -13.29   16.03
   0  -8   9   -9.91   17.82
  -1   8  -9   -2.04   21.61
   1  -8   9   -5.29   12.93
   1  -8   9    9.57   18.02
  -2   8  -9   -5.75   12.05
   2  -8   9    0.24   11.78
   2  -8   9   14.32   21.71
   2  -8   9  -27.01   17.61
  -3   8  -9   35.46   18.34
   3  -8   9   19.84   21.89
   3  -8   9   -1.98   15.32
  -4   8  -9   18.53   13.71
   4  -8   9   -4.32   11.45
   4  -8   9  -31.86   20.29
   4  -8   9   12.50   25.15
   5  -8   9    7.73   11.46
   5  -8   9  -13.31   21.29
   3   7  -9  149.65   28.99
  -3  -7   9  124.14   31.47
   2   7  -9   57.10   19.49
  -2  -7   9   14.75   11.36
  -2  -7   9   28.03   14.84
  -2  -7   9   19.30   21.22
   1   7  -9    2.94   15.02
  -1  -7   9   33.85   23.32
  -1  -7   9    1.23   12.50
   0   7  -9  125.20   23.07
   0  -7   9  101.16   20.86
   0  -7   9  161.89   36.77
   0  -7   9   86.19   24.02
  -1   7  -9   63.84   17.71
   1  -7   9   56.61   16.07
   1  -7   9   48.47   23.21
   1  -7   9   57.59   21.84
  -2   7  -9   47.85   17.42
   2  -7   9   14.75   16.18
   2  -7   9   30.49   12.31
   2  -7   9   44.26   24.18
  -3   7  -9   -5.26   10.65
   3  -7   9    3.65    8.46
   3  -7   9   -8.68   19.28
   3  -7   9  -14.48   13.65
   4  -7   9   -7.05   18.51
   4  -7   9   -1.77    7.63
   4  -7   9  -37.01   15.90
   5  -7   9   15.73   16.69
   5  -7   9   12.62   24.43
   5  -7   9    3.72    8.56
   4   6  -9   -3.72   14.33
   4   6  -9   11.28   16.11
   3   6  -9    7.32   13.28
   3   6  -9   50.99   15.66
  -3  -6   9    6.98    7.53
  -3  -6   9   21.02    7.74
  -3  -6   9  -10.47   16.35
   2   6  -9   90.26   21.42
  -2  -6   9   90.22   17.23
  -2  -6   9  117.81   28.29
   1   6  -9   13.31   13.19
   1   6  -9   -2.72   12.74
  -1  -6   9    4.78   10.66
  -1  -6   9    2.57   10.92
  -1  -6   9  -10.39    7.76
   0   6  -9  331.33   29.00
   0   6  -9  257.02   32.33
   0  -6   9  323.94   41.31
   0  -6   9  299.43   33.06
   0  -6   9  237.74   24.62
  -1   6  -9  198.63   22.15
   1  -6   9  207.43   33.73
   1  -6   9  203.35   39.39
   1  -6   9  180.13   20.50
  -2   6  -9   66.95   14.91
   2  -6   9   72.76   14.01
   2  -6   9   89.15   24.88
   2  -6   9   63.62   27.97
  -3   6  -9   47.42   14.63
   3  -6   9   31.71    9.89
   3  -6   9   27.86   20.03
   3  -6   9   23.33   19.94
   4  -6   9   13.59    7.66
   4  -6   9  -12.78   16.42
   4  -6   9   -6.77   12.56
   5  -6   9    0.66   18.24
   5  -6   9    9.14   14.85
   5  -6   9   14.40    8.28
   6  -6   9   28.12   23.91
   6  -6   9   93.36   29.62
   6  -6   9   22.18    9.09
   5   5  -9   66.81   18.47
   5   5  -9   84.20   24.61
   4   5  -9    9.81   14.93
   4   5  -9    7.07   12.97
  -4  -5   9   14.97    7.28
  -4  -5   9   -4.84   13.30
   3   5  -9   -8.38   11.31
   3   5  -9   -5.61    8.26
  -3  -5   9   -7.43    7.58
  -3  -5   9  -18.50    7.52
   2   5  -9   11.93   11.33
   2   5  -9   -0.18   10.96
  -2  -5   9    3.73   12.32
  -2  -5   9   -9.61    7.96
   1   5  -9    2.63    8.44
   1   5  -9   16.84    9.92
  -1  -5   9    7.19   16.29
   0   5  -9   31.80   13.19
   0   5  -9   12.05   10.26
   0  -5   9   26.42   17.92
   0  -5   9   31.68   11.13
  -1   5  -9  151.09   26.78
  -1   5  -9  149.31   22.77
   1  -5   9  141.66   26.38
   1  -5   9  152.22   15.97
   1  -5   9  208.21   34.84
  -2   5  -9   72.12   12.87
  -2   5  -9   65.54   18.21
   2  -5   9   64.71   10.77
   2  -5   9   92.99   24.99
   2  -5   9   80.78   21.83
  -3   5  -9  404.66   38.52
  -3   5  -9  471.15   25.80
   3  -5   9  403.66   42.38
   3  -5   9  456.60   23.24
   3  -5   9  479.86   48.15
   4  -5   9    9.10   17.06
   4  -5   9   -1.23    5.04
   4  -5   9   14.13   20.08
   5  -5   9   38.24   24.36
   5  -5   9   36.20   18.10
   5  -5   9   15.34    6.44
   6  -5   9  -29.34   18.18
   6  -5   9   14.09   19.53
   6   4  -9   34.28   19.89
   5   4  -9   20.04   10.63
   5   4  -9   15.05   17.87
  -5  -4   9   20.13   11.46
   4   4  -9   -2.11   10.35
   4   4  -9   -4.27    8.91
  -4  -4   9   19.48   10.84
   3   4  -9   -0.77    9.15
   3   4  -9   -8.35    7.75
  -3  -4   9  -12.93    7.51
  -3  -4   9   23.89   12.89
   2   4  -9  364.10   31.07
   2   4  -9  330.47   30.30
  -2  -4   9  314.76   32.06
   1   4  -9  163.07   21.44
   1   4  -9  184.37   20.29
  -1  -4   9  203.02   26.21
   0   4  -9 1240.53   53.13
   0   4  -9 1186.62   64.00
   0  -4   9 1205.00   69.22
  -1   4  -9  999.14   58.29
  -1   4  -9  979.72   43.25
   1  -4   9 1076.67   43.45
   1  -4   9 1112.42   66.29
  -2   4  -9   47.09   14.40
  -2   4  -9   74.15    9.47
   2  -4   9   58.64    7.80
   2  -4   9   49.24   17.30
   2  -4   9   82.52   20.94
  -3   4  -9  253.46   29.64
   3  -4   9  271.81   34.37
   3  -4   9  261.91   13.34
   3  -4   9  253.86   33.87
  -4   4  -9  140.10   28.55
   4  -4   9  180.19   33.63
   4  -4   9  173.92   10.81
   4  -4   9  160.88   32.36
   5  -4   9  177.05   12.34
   5  -4   9  173.75   35.03
   5  -4   9  155.06   33.20
   6  -4   9   61.21   13.13
   6  -4   9   20.54   20.94
   6  -4   9   67.07   25.69
   6  -4   9   34.29   10.30
   7  -4   9   77.82   15.27
   7  -4   9  106.59   28.60
   7  -4   9   99.95   33.86
   6   3  -9   40.31   17.31
  -6  -3   9    3.49   14.10
   5   3  -9    7.75    6.61
   5   3  -9   44.34   17.83
  -5  -3   9    8.71   11.66
   4   3  -9  408.02   26.93
   4   3  -9  435.09   38.57
  -4  -3   9  422.20   29.64
  -4  -3   9  388.65   31.18
   3   3  -9   36.37   12.13
   3   3  -9   56.15   15.88
  -3  -3   9   31.89   11.64
  -3  -3   9   32.29   13.38
   2   3  -9 1652.72   69.10
   2   3  -9 1615.86   70.00
  -2  -3   9 1356.51   64.64
  -2  -3   9 1532.26   72.23
   1   3  -9 1269.97   61.51
   1   3  -9 1371.98   65.44
  -1  -3   9 1295.93   57.23
  -1  -3   9 1300.85   66.56
   0   3  -9  111.49   13.08
   0   3  -9  127.47   17.88
   0  -3   9   82.91   19.16
  -1   3  -9  972.56   53.21
  -1   3  -9  853.33   34.41
   1  -3   9  922.25   55.47
  -2   3  -9  190.35   24.19
   2  -3   9  218.24   28.35
  -3   3  -9   89.77   21.45
   3  -3   9   72.23   20.43
   3  -3   9  105.66   24.93
  -4   3  -9   33.35   15.60
   4  -3   9   31.71    4.29
   4  -3   9   38.43    5.36
   4  -3   9   29.63   14.18
   4  -3   9   37.32   16.37
  -5   3  -9  135.67   27.59
   5  -3   9  103.96   11.96
   5  -3   9  142.65   30.09
   5  -3   9  122.01   11.25
   5  -3   9  127.50   31.38
   6  -3   9    2.26   15.36
   6  -3   9   47.51   10.96
   6  -3   9   57.28   22.53
   6  -3   9   35.05    9.59
   7  -3   9   16.14    9.81
   7  -3   9   18.02   11.38
   7  -3   9   58.26   28.06
   7   2  -9    5.85   10.80
   7   2  -9   23.00   20.59
  -7  -2   9   12.26   19.29
   6   2  -9   72.67   15.04
   6   2  -9   86.54   25.83
  -6  -2   9   44.37   17.79
   5   2  -9  203.83   34.61
   5   2  -9  220.56   21.45
  -5  -2   9  210.30   26.54
   4   2  -9  420.69   23.50
   4   2  -9  454.79   39.20
   4   2  -9  452.88   28.82
  -4  -2   9  392.56   33.09
  -4  -2   9  407.70   24.67
   3   2  -9  568.18   39.92
   3   2  -9  556.76   31.24
  -3  -2   9  599.54   34.76
  -3  -2   9  559.97   37.16
   2   2  -9   15.52    9.25
   2   2  -9   26.76    9.96
  -2  -2   9   20.39    9.84
  -2  -2   9   25.10   10.53
   1   2  -9  454.71   27.89
   1   2  -9  428.17   29.51
  -1  -2   9  460.20   33.52
  -1  -2   9  438.33   28.32
   0   2  -9  767.78   33.27
   0   2  -9  780.86   43.42
   0  -2   9  782.52   46.94
  -1   2  -9   18.22   10.64
  -1   2  -9   26.93    2.93
  -1   2  -9   18.31    2.76
   1  -2   9    4.18   10.59
  -2   2  -9  182.33   22.13
   2  -2   9  127.32   24.05
  -3   2  -9   27.07   13.61
   3  -2   9   27.78   15.96
   4  -2   9  477.18   43.62
   4  -2   9  426.27   19.02
   4  -2   9  451.10   18.65
   4  -2   9  402.83   41.37
   5  -2   9   56.76   22.21
   5  -2   9   58.96   20.24
   5  -2   9   66.49    9.99
   5  -2   9   51.23   10.19
   6  -2   9   -6.92    8.31
   6  -2   9   23.41   17.78
   6  -2   9    9.56    8.52
   7  -2   9  -14.93    9.29
   7  -2   9   49.34   23.21
   7  -2   9   21.10   18.39
   7  -2   9    6.25   12.38
   7   1  -9   15.56   20.01
   7   1  -9   -3.33   11.56
  -7  -1   9  -50.11   18.59
   6   1  -9   75.99   24.10
   6   1  -9   69.15   16.72
  -6  -1   9   80.49   20.06
   5   1  -9  303.16   25.17
  -5  -1   9  248.23   28.47
   4   1  -9   85.19   14.74
  -4  -1   9  118.37   20.85
  -4  -1   9   72.50    8.88
   3   1  -9   46.78   10.29
  -3  -1   9   37.54   12.99
  -3  -1   9   21.65    8.20
   2   1  -9  217.45   18.99
   2   1  -9  258.33   20.53
  -2  -1   9  256.10   21.78
  -2  -1   9  218.92   23.25
   1   1  -9   69.69   15.99
  -1  -1   9   68.08   14.01
  -1  -1   9   57.63   12.81
   0   1  -9  719.25   30.14
   0   1  -9  697.90   41.47
   0  -1   9  763.10   38.26
  -1   1  -9  734.29   24.28
  -1   1  -9  753.14   44.22
   1  -1   9  769.41   46.71
   2  -1   9 1244.75   66.38
   3  -1   9  238.81   10.89
   3  -1   9  240.79   28.30
   4  -1   9 1182.99   43.96
   4  -1   9 1206.62   71.13
   4  -1   9 1261.45   72.00
   5  -1   9   43.05    9.71
   5  -1   9   51.66   21.10
   5  -1   9   16.92   16.63
   6  -1   9   46.39   18.80
   6  -1   9   53.97   12.01
   7  -1   9   10.18   10.68
   7  -1   9    7.76   20.27
   7  -1   9   21.31   16.43
   7   0  -9  -29.12   10.88
   6   0  -9   16.20   12.94
  -6   0   9   37.71   16.79
   5   0  -9    7.03    9.68
  -5   0   9   27.05   15.85
   4   0  -9   12.91    7.63
  -4   0   9   22.37   11.35
  -4   0   9    5.93    3.91
   3   0  -9  219.11   20.71
  -3   0   9  216.72   25.01
  -3   0   9  218.43   18.11
   2   0  -9  537.78   30.80
  -2   0   9  534.64   31.99
  -2   0   9  539.08   36.68
   1   0  -9 3070.99  105.35
   1   0  -9 2974.78  101.43
  -1   0   9 2700.83  107.13
  -1   0   9 3053.51  109.72
   0   0  -9  204.41   13.61
   0   0   9  181.32   20.96
   0   0   9  175.46   17.04
  -1   0  -9   22.17    6.31
   1   0   9   27.78   11.75
   1   0   9   38.14    6.30
   1   0   9   38.64   10.23
  -2   0  -9  966.37   37.72
   2   0   9  934.21   33.66
   2   0   9  923.85   55.36
   3   0   9 1679.34   83.73
   3   0   9 1625.96   56.22
   4   0   9   19.35   14.54
   4   0   9   31.64    7.75
   4   0   9   10.03   12.02
   5   0   9  172.03   17.41
   5   0   9  162.87   32.82
   5   0   9  176.06   30.87
   6   0   9    2.85    9.02
   6   0   9    7.15   14.66
   6   0   9  -14.86   15.65
   7  -1  -9   27.86   16.75
   6  -1  -9   15.12   12.39
   5  -1  -9   30.74   14.05
  -5   1   9   50.93   17.93
   4  -1  -9  242.25   23.67
  -4   1   9  231.35   16.92
  -4   1   9  220.26   28.85
  -4   1   9  258.97   17.82
   3  -1  -9    9.80    7.59
   3  -1  -9   16.47    7.84
  -3   1   9   15.55   10.25
  -3   1   9   19.14    7.34
   2  -1  -9 3581.61  127.61
   2  -1  -9 3792.56  126.90
  -2   1   9 3765.23  128.64
  -2   1   9 3486.63  134.47
   1  -1  -9   22.08    7.67
  -1   1   9    4.50    7.41
   0  -1  -9 1517.67   57.93
   0   1   9 1541.12   66.28
   0   1   9 1568.04   59.81
  -1  -1  -9 1694.43   66.69
   1   1   9 1916.69   82.92
   1   1   9 1809.90   70.86
   1   1   9 1776.92   62.62
  -2  -1  -9  102.99   13.60
   2   1   9  128.70   22.83
   2   1   9  123.15   11.79
   2   1   9  107.39   14.19
  -3  -1  -9  360.52   26.94
   3   1   9  329.10   34.75
   3   1   9  287.02   19.39
   4   1   9  210.43   19.27
   4   1   9  277.63   34.13
   5   1   9   -5.37   11.07
   5   1   9  -12.64    7.14
   5   1   9   20.52   17.17
   6   1   9    4.50   11.00
   6   1   9  -13.80   13.84
   6   1   9    2.86   19.68
   7  -2  -9  101.70   25.42
   6  -2  -9  101.10   23.30
   5  -2  -9  229.89   28.14
  -5   2   9  190.47   14.28
  -5   2   9  170.17   13.77
  -5   2   9  162.32   28.54
   4  -2  -9  810.32   50.41
   4  -2  -9  915.33   52.02
  -4   2   9  853.31   42.48
  -4   2   9  713.83   73.87
   3  -2  -9   38.35   12.58
   3  -2  -9   58.31   13.88
  -3   2   9   35.21   13.45
   2  -2  -9  275.30   23.02
   2  -2  -9  248.11   21.78
  -2   2   9  288.80   27.98
   1  -2  -9 4731.47  156.63
   1  -2  -9 4810.26  157.08
  -1   2   9 4749.57  167.01
  -1   2   9 4797.19  160.80
   0  -2  -9  157.27   16.36
   0  -2  -9  157.25   16.23
   0   2   9  125.14   15.28
   0   2   9  125.09   16.90
  -1  -2  -9   79.88   15.54
   1   2   9   96.90   16.22
   1   2   9   76.18   11.66
  -2  -2  -9    7.11    8.90
   2   2   9    9.14    8.63
   2   2   9    8.53    6.40
  -3  -2  -9   51.43   15.65
   3   2   9   50.52   11.08
   3   2   9   74.60   21.40
   3   2   9   49.58   10.82
   4   2   9   44.74   11.59
   4   2   9   65.37   22.22
   4   2   9   55.74   12.80
   5   2   9   -0.25   10.93
   5   2   9   32.09   21.62
   5   2   9   36.74   13.86
   6   2   9   41.02   16.69
   6   2   9    0.00   12.49
   6   2   9   36.02   22.78
   7  -3  -9    8.59   18.53
   6  -3  -9  202.24   33.33
  -6   3   9  210.24   15.04
  -6   3   9  221.55   14.44
   5  -3  -9   -6.60    7.73
  -5   3   9    8.24    8.57
   4  -3  -9  338.64   31.73
   4  -3  -9  344.45   31.93
  -4   3   9  334.59   29.37
  -4   3   9  328.62   36.16
   3  -3  -9   17.24    8.71
   3  -3  -9   24.21   11.93
  -3   3   9   -1.36   10.09
  -3   3   9   27.06   12.87
   2  -3  -9  339.59   26.90
   2  -3  -9  379.35   29.23
  -2   3   9  276.34   30.61
  -2   3   9  323.81   28.99
   1  -3  -9    9.49    6.63
   1  -3  -9    4.35    5.45
  -1   3   9    1.61    5.74
  -1   3   9    6.70    7.66
   0  -3  -9  154.90   18.77
   0  -3  -9  120.91   16.18
   0   3   9  155.00   17.18
   0   3   9  129.55   20.29
  -1  -3  -9  315.87   28.91
   1   3   9  384.86   29.68
   1   3   9  353.99   24.64
  -2  -3  -9  141.46   25.24
   2   3   9  173.04   19.55
   2   3   9  192.22   19.48
  -3  -3  -9   30.21   14.16
   3   3   9   62.99   14.11
   3   3   9   42.38   12.64
  -4  -3  -9   62.21   15.21
   4   3   9   45.59   14.20
   4   3   9   45.53   20.03
   4   3   9   33.67   11.84
   5   3   9   -6.82    9.43
   5   3   9    4.79   17.24
   5   3   9   -3.40   11.95
   5   3   9  -27.19   10.09
   7  -4  -9   45.02   18.22
   6  -4  -9   12.89   15.20
  -6   4   9   22.18   11.07
   5  -4  -9   10.44   11.44
  -5   4   9    2.52   11.53
   4  -4  -9   13.63   13.45
  -4   4   9   17.53   11.56
   3  -4  -9  201.26   24.16
   3  -4  -9  191.90   23.79
  -3   4   9  164.62   30.98
  -3   4   9  179.42   29.07
  -3   4   9  185.63   29.77
   2  -4  -9    6.51    9.48
   2  -4  -9   -6.77    6.85
  -2   4   9   -5.00    5.69
  -2   4   9   -1.04   11.25
   1  -4  -9  912.10   51.16
   1  -4  -9  984.17   49.29
  -1   4   9  973.83   63.82
  -1   4   9 1005.20   59.33
  -1   4   9 1038.65   54.20
   0  -4  -9  257.04   27.49
   0  -4  -9  310.91   24.96
   0   4   9  263.98   24.43
   0   4   9  299.52   29.03
  -1  -4  -9  153.98   26.20
   1   4   9  171.47   19.75
   1   4   9  178.97   22.87
  -2  -4  -9  557.23   45.64
   2   4   9  613.06   37.56
   2   4   9  545.23   37.42
  -3  -4  -9   12.02   16.14
   3   4   9   -3.19   10.12
   3   4   9   -0.36    9.46
   4   4   9  152.03   21.05
   4   4   9   96.05   19.40
   4   4   9  111.58   20.85
   5   4   9   27.31   17.71
   5   4   9   32.08   12.70
   5   4   9   68.60   22.19
   7  -5  -9    5.97   14.91
  -7   5   9   13.36   12.03
   6  -5  -9    3.34   11.14
  -6   5   9   66.01   17.57
  -5   5   9  139.24   19.64
   4  -5  -9   24.39   13.35
  -4   5   9   13.74   16.43
   3  -5  -9  149.56   26.65
  -3   5   9  175.59   30.62
  -3   5   9  202.87   32.65
   2  -5  -9    6.32   10.71
   2  -5  -9   19.84   11.36
  -2   5   9   17.26   15.44
  -2   5   9   14.86   14.59
  -2   5   9   22.92   14.95
   1  -5  -9  119.23   19.32
   1  -5  -9  101.31   19.69
  -1   5   9  107.53   20.80
  -1   5   9  121.35   27.93
  -1   5   9  149.81   25.21
   0  -5  -9  554.06   34.03
   0  -5  -9  477.54   39.79
   0   5   9  517.00   40.73
   0   5   9  539.38   37.80
   1   5   9   59.96   16.08
   1   5   9   64.84   16.60
   2   5   9  410.55   35.25
   2   5   9  472.19   34.92
   3   5   9   17.11   12.96
   3   5   9   11.14   12.23
   4   5   9   26.12   10.01
   4   5   9    0.98   15.13
   4   5   9   39.50   15.71
   6  -6  -9    5.69   13.06
  -6   6   9   -4.41   19.32
   5  -6  -9   68.74   20.61
  -5   6   9   88.21   21.34
   4  -6  -9   -6.56   10.52
  -4   6   9   -4.12   14.76
   3  -6  -9    6.16   11.04
  -3   6   9   15.28   17.24
   2  -6  -9   85.17   20.05
  -2   6   9   83.31   20.95
   1  -6  -9   41.10   13.76
  -1   6   9   48.06   16.69
  -1   6   9   26.72   16.41
   0  -6  -9   42.58   12.30
   0   6   9   73.28   18.31
   0   6   9   50.83   17.67
   1   6   9   34.10   15.06
   1   6   9   31.11   15.02
   2   6   9   19.10   14.43
   2   6   9   37.59   15.88
   3   6   9   -9.36   11.62
   5  -7  -9   27.20   18.56
   4  -7  -9   29.78   16.72
  -4   7   9   13.48   18.46
   3  -7  -9   -6.33    8.50
  -3   7   9   -5.47   16.36
   2  -7  -9    9.77   11.49
  -2   7   9   -3.61   15.46
   1  -7  -9   -0.47    9.91
  -1   7   9   -0.30   12.84
   0  -7  -9    5.93   11.44
   0   7   9   20.82   16.07
   1   7   9  -21.83   15.89
   1   7   9   45.39   18.20
   2   7   9   -2.87   15.59
   2   7   9    3.35   16.83
   4  -8  -9   27.38   18.96
  -4   8   9   40.04   19.09
   3  -8  -9   57.04   23.03
  -3   8   9   66.98   28.30
   2  -8  -9    4.91   13.41
  -2   8   9  -19.73   15.62
   1  -8  -9  116.04   22.68
  -1   8   9  109.03   27.22
   0  -8  -9   -7.98   12.32
   0   8   9   14.08   18.21
   0   8   9  108.08   26.39
  -1   9 -10   25.43   17.64
   1  -9  10   28.47   28.12
   1  -9  10   30.96   24.57
  -2   9 -10  -18.70   13.47
   2  -9  10   39.05   28.79
   2   8 -10   -4.68   18.16
  -2  -8  10    6.90   20.59
   1   8 -10    7.95   14.31
  -1  -8  10  -19.61   13.43
  -1  -8  10   -4.45   12.66
   0   8 -10   15.22   16.31
   0  -8  10   44.70   24.98
   0  -8  10  -12.24   16.63
  -1   8 -10  -18.87   14.81
   1  -8  10  -42.25   15.66
   1  -8  10  -19.36   10.79
  -2   8 -10   31.59   18.07
   2  -8  10   77.90   28.89
   2  -8  10   48.00   24.17
   2  -8  10   21.56   14.88
  -3   8 -10  142.17   23.80
   3  -8  10   72.85   17.94
   3  -8  10  137.30   37.53
   3  -8  10  117.50   30.00
  -4   8 -10   40.09   16.26
   4  -8  10   31.46   24.74
   4  -8  10   67.62   33.47
   4  -8  10   77.18   13.85
   3   7 -10    7.59   16.23
  -3  -7  10   24.86   20.45
   2   7 -10   36.31   17.87
  -2  -7  10   14.13   19.33
  -2  -7  10   -2.99   13.25
  -2  -7  10   22.79   13.66
   1   7 -10   -8.09   12.85
  -1  -7  10   18.26   13.98
  -1  -7  10    2.94   13.72
   0   7 -10  -13.87    9.58
   0  -7  10   14.77   13.89
   0  -7  10   18.79   16.13
   0  -7  10   -7.65   13.53
  -1   7 -10  401.00   35.18
   1  -7  10  342.91   48.42
   1  -7  10  376.37   45.04
  -2   7 -10    7.38   10.92
   2  -7  10   20.99    9.36
   2  -7  10  -10.73   14.42
   2  -7  10   17.30   17.42
  -3   7 -10  277.21   27.12
   3  -7  10  190.11   37.63
   3  -7  10  199.78   21.02
   3  -7  10  258.20   49.83
   4  -7  10   23.26   20.41
   4  -7  10   15.25   21.93
   4  -7  10   39.83   11.35
   5  -7  10   22.43   19.57
   5  -7  10    8.92   20.42
   5  -7  10   12.59    9.16
   4   6 -10   52.69   20.97
   4   6 -10   50.22   18.86
  -4  -6  10   44.32   22.66
   3   6 -10   20.53   16.05
   3   6 -10   40.33   18.21
  -3  -6  10   53.82   22.50
  -3  -6  10   29.26   10.77
   2   6 -10  328.21   34.34
   2   6 -10  266.73   30.74
  -2  -6  10  230.44   27.18
  -2  -6  10  326.96   40.20
  -2  -6  10  289.87   30.16
   1   6 -10  136.30   23.49
  -1  -6  10  111.21   23.16
  -1  -6  10  108.12   28.17
   0   6 -10   -2.20    9.15
   0  -6  10  -24.91   10.06
   0  -6  10  -10.47    9.99
   0  -6  10    0.52   11.06
  -1   6 -10    4.31    9.44
   1  -6  10   -1.24    7.24
   1  -6  10   16.87   15.88
   1  -6  10   17.36   27.51
  -2   6 -10  294.07   25.73
   2  -6  10  322.75   40.87
   2  -6  10  280.40   22.82
   2  -6  10  283.84   46.29
  -3   6 -10   21.81    8.88
   3  -6  10  -23.23   12.98
   3  -6  10    4.95    7.32
   3  -6  10    3.10   12.87
   4  -6  10   51.50   22.05
   4  -6  10   32.25   24.52
   5  -6  10  -11.83   14.36
   5  -6  10    4.37   21.88
   6  -6  10  -18.91   22.43
   6  -6  10   23.04   24.49
   5   5 -10   19.09   18.49
   5   5 -10    6.08   12.57
  -5  -5  10    9.15    5.37
   4   5 -10  147.13   28.82
  -4  -5  10  131.83   19.09
  -4  -5  10  136.40   26.29
   3   5 -10  153.93   27.79
   3   5 -10  257.07   27.21
  -3  -5  10  215.46   23.89
  -3  -5  10  209.82   33.79
   2   5 -10   35.71   10.96
   2   5 -10    1.25   10.91
  -2  -5  10    2.82   12.98
   1   5 -10   79.31   17.94
  -1  -5  10   92.28   25.94
   0   5 -10  160.33   28.58
   0   5 -10  175.10   20.62
   0  -5  10  136.09   29.20
  -1   5 -10   47.92   16.22
  -1   5 -10   27.90   10.32
   1  -5  10   31.74   15.45
   1  -5  10   37.64    9.98
   1  -5  10   29.42   18.43
  -2   5 -10   -1.33    5.26
  -2   5 -10  -10.75    9.34
   2  -5  10   -6.32    5.26
   2  -5  10  -10.83    9.42
   2  -5  10   79.31   23.95
   3  -5  10  124.69   30.61
   3  -5  10  103.23   28.41
   3  -5  10  117.31   11.08
   4  -5  10   69.80    8.67
   4  -5  10   78.02   27.27
   4  -5  10   68.36   24.91
   5  -5  10   41.86   21.72
   5  -5  10   28.13    6.28
   5  -5  10   17.31   19.63
   6  -5  10   -0.76    5.24
   6  -5  10  -16.64   10.97
   6  -5  10   37.36   25.05
   6  -5  10   -4.64    7.07
   6   4 -10  -26.26   15.54
   5   4 -10    1.33    8.93
   5   4 -10   -4.71   15.37
  -5  -4  10   -2.73   11.61
   4   4 -10   42.04   18.51
   4   4 -10   62.41   15.17
  -4  -4  10   44.46   14.61
  -4  -4  10   67.73   17.64
   3   4 -10   -2.39   11.18
   3   4 -10    0.32    8.93
  -3  -4  10   12.56   12.55
  -3  -4  10   19.12   10.68
   2   4 -10   52.14   15.19
   2   4 -10   87.36   16.91
  -2  -4  10   31.43   13.23
  -2  -4  10   64.79   17.29
   1   4 -10   15.98   10.23
   1   4 -10   18.48   10.10
  -1  -4  10   13.91    8.89
  -1  -4  10    2.71   10.08
   0   4 -10  341.91   24.11
   0   4 -10  312.29   31.09
   0  -4  10  268.14   31.09
  -1   4 -10   32.81   12.61
  -1   4 -10   22.08    7.86
   1  -4  10   23.47   14.11
  -2   4 -10  446.58   39.10
  -2   4 -10  488.33   21.53
   2  -4  10  500.88   44.97
  -3   4 -10    7.23   11.14
   3  -4  10  -16.74   12.16
   3  -4  10   -9.37   12.02
   4  -4  10  275.17   42.53
   4  -4  10  309.01   40.53
   5  -4  10  307.57   15.06
   5  -4  10  353.29   45.76
   5  -4  10  280.61   13.42
   5  -4  10  302.19   41.61
   6  -4  10  -14.02   17.18
   6  -4  10    8.00   20.04
   6  -4  10   -1.23    5.54
   6  -4  10    2.27    5.54
   6   3 -10   56.02   20.72
  -6  -3  10   49.90   17.91
   5   3 -10  104.59   24.37
   5   3 -10  105.87   12.09
  -5  -3  10   75.01   19.22
  -4  -3  10    8.01   10.14
  -4  -3  10   44.49   12.48
   3   3 -10  239.42   27.05
   3   3 -10  217.89   22.23
  -3  -3  10  221.33   46.66
  -3  -3  10  233.65   26.22
   2   3 -10   86.83   17.50
   2   3 -10   56.86   14.45
  -2  -3  10   73.74   18.16
   1   3 -10  387.04   31.07
   1   3 -10  421.85   29.17
  -1  -3  10  432.50   36.37
  -1  -3  10  379.76   28.37
   0   3 -10  792.58   47.87
   0   3 -10  887.46   38.73
   0  -3  10  787.59   52.37
  -1   3 -10   72.00   16.96
  -1   3 -10   77.25    8.34
   1  -3  10   93.76   22.89
  -2   3 -10  861.78   53.02
   2  -3  10  769.95   54.62
  -3   3 -10  342.55   34.71
   3  -3  10  428.78   41.94
   3  -3  10  394.30   39.06
  -4   3 -10  -26.59   11.71
   4  -3  10   20.40   15.78
   4  -3  10   19.92   15.93
   5  -3  10  117.65    8.37
   5  -3  10  133.89    9.10
   5  -3  10  143.53   33.03
   6  -3  10  -24.74   14.79
   6  -3  10    3.53    6.07
   6  -3  10   -3.05   16.83
   6  -3  10   -1.76    5.43
   6   2 -10    4.76   17.75
   6   2 -10    0.52    9.52
  -6  -2  10   -0.01   15.87
   5   2 -10   -3.12   12.45
   5   2 -10   -7.35    7.33
  -5  -2  10    4.43   10.42
   4   2 -10   58.26   11.14
   4   2 -10   77.13   20.46
  -4  -2  10   57.16   11.88
  -4  -2  10   46.56   13.56
   3   2 -10  281.64   29.15
   3   2 -10  281.90   21.96
  -3  -2  10  239.71   23.10
  -3  -2  10  264.73   27.06
   2   2 -10 1709.49   71.40
   2   2 -10 1800.45   75.66
  -2  -2  10 1595.92   74.33
  -2  -2  10 1769.45   76.57
   1   2 -10   58.34   13.99
   1   2 -10   52.14   11.21
  -1  -2  10   65.66   16.39
  -1  -2  10   56.24   12.25
   0   2 -10 1128.57   43.36
   0   2 -10 1019.46   53.94
   0  -2  10 1005.24   57.81
  -1   2 -10 1112.86   32.49
  -1   2 -10  890.77   31.47
  -1   2 -10 1112.24   57.56
   1  -2  10 1127.26   62.57
  -2   2 -10   25.95   12.46
   2  -2  10   36.27   14.42
  -3   2 -10  130.87   24.21
   3  -2  10  150.44   28.37
   4  -2  10   96.69   25.26
   4  -2  10   90.05   26.03
   5  -2  10   17.29    5.56
   5  -2  10   12.87    6.45
   5  -2  10   40.85   21.43
   5  -2  10   -5.41   13.48
   6  -2  10   23.81   20.18
   6  -2  10   42.68   22.26
   6  -2  10   65.38   12.13
   6  -2  10   56.35   10.65
   7   1 -10   21.82   13.53
   7   1 -10   24.42   23.75
   6   1 -10   14.61   11.18
   6   1 -10   -5.26   11.06
  -6  -1  10   17.24   17.00
   5   1 -10   11.17    9.28
  -5  -1  10   25.34   16.15
   4   1 -10  267.26   22.93
  -4  -1  10  245.23   17.47
  -4  -1  10  279.98   30.63
   3   1 -10  120.24   15.77
  -3  -1  10   90.68   15.43
  -3  -1  10  124.53   21.96
  -2  -1  10  699.35   43.97
  -2  -1  10  775.06   42.76
   1   1 -10 1302.96   61.19
  -1  -1  10 1378.39   61.98
   0   1 -10  318.49   18.07
   0   1 -10  300.52   27.16
   0  -1  10  304.33   28.75
   0  -1  10  323.14   23.73
  -1   1 -10  814.58   48.21
  -1   1 -10  731.74   26.01
   1  -1  10  807.21   50.05
   2  -1  10  586.05   44.60
   3  -1  10   -0.49    1.58
   3  -1  10   -2.50    7.65
   4  -1  10  733.85   56.23
   4  -1  10  785.53   57.36
   4  -1  10  793.92   29.57
   5  -1  10   -0.67   15.00
   5  -1  10   23.11   17.80
   5  -1  10   27.11    8.05
   6  -1  10   52.23   24.28
   6  -1  10   53.72   22.75
   6  -1  10   50.45   11.21
   7   0 -10  107.17   22.31
   6   0 -10   80.92   19.42
  -6   0  10   89.74   23.27
   5   0 -10   -1.30    9.01
  -5   0  10   28.89   15.30
   4   0 -10   79.81   16.26
  -4   0  10   43.69   16.13
  -4   0  10   52.90    9.67
   3   0 -10  239.17   20.77
  -3   0  10  233.22   25.63
  -3   0  10  232.12   20.61
   2   0 -10   91.80   15.39
  -2   0  10  124.23   18.89
  -2   0  10   89.10   18.15
   1   0 -10   65.75   11.32
  -1   0  10   53.72   12.84
   0   0 -10 1343.10   50.08
   0   0  10 1348.13   59.49
   0   0  10 1379.21   66.94
  -1   0 -10  262.71   17.14
   1   0  10  314.57   30.82
   1   0  10  310.30   24.30
   1   0  10  321.41   17.64
  -2   0 -10   23.36    6.35
   2   0  10   19.96    4.74
   2   0  10   31.04   12.50
   3   0  10  140.21   27.97
   3   0  10  121.58   10.42
   4   0  10  190.44   32.32
   4   0  10  210.21   15.82
   5   0  10  -31.70   12.91
   5   0  10   -8.36    6.74
   6   0  10   54.20   22.36
   6   0  10   48.61   22.99
   6   0  10   27.68   11.90
   7  -1 -10   31.23   17.93
   6  -1 -10   18.44   11.51
   5  -1 -10   37.76   15.06
  -5   1  10    4.74   13.56
   4  -1 -10   -0.54    8.18
   4  -1 -10   -7.47    6.89
  -4   1  10   -3.37    6.83
  -4   1  10   10.28    6.73
   3  -1 -10  251.33   25.21
   3  -1 -10  262.90   23.20
  -3   1  10  298.43   23.73
  -3   1  10  193.84   26.92
   2  -1 -10  451.60   29.32
   2  -1 -10  472.87   31.48
  -2   1  10  471.38   35.89
  -2   1  10  493.12   33.24
   1  -1 -10 1611.64   66.01
   1  -1 -10 1513.22   61.58
  -1   1  10 1578.42   73.25
  -1   1  10 1594.07   72.09
   0  -1 -10   38.27    9.02
   0   1  10   17.39   10.07
   0   1  10   35.18   13.02
   0   1  10   28.77    8.33
  -1  -1 -10 1652.24   69.31
   1   1  10 2007.69   76.66
   1   1  10 1911.93   67.02
   1   1  10 1985.33   87.87
  -2  -1 -10 1305.34   57.04
   2   1  10 1432.16   75.49
   2   1  10 1430.19   61.24
   2   1  10 1356.07   50.73
  -3  -1 -10   11.27    9.34
   3   1  10   30.47    8.19
   3   1  10   23.38   15.28
   4   1  10  160.23   32.83
   4   1  10  159.83   16.38
   5   1  10   -3.67   13.41
   5   1  10   -9.91   15.08
   5   1  10    7.78    9.50
   6   1  10   -6.28   10.52
   6   1  10   -8.02   18.51
   6   1  10   50.10   19.64
   7  -2 -10   29.22   18.63
   6  -2 -10   31.26   13.36
   5  -2 -10   59.97   18.78
  -5   2  10   60.71   12.04
  -5   2  10   68.36   11.09
   4  -2 -10   75.92   18.67
   4  -2 -10   62.78   16.92
  -4   2  10   81.65   21.09
  -4   2  10   73.72   15.51
  -4   2  10   65.21   13.39
   3  -2 -10  907.19   50.49
   3  -2 -10  946.76   51.01
  -3   2  10  914.88   59.20
   2  -2 -10  542.45   34.41
   2  -2 -10  508.88   32.76
  -2   2  10  504.26   39.70
   1  -2 -10 1412.92   61.82
   1  -2 -10 1567.88   62.43
  -1   2  10 1478.17   72.28
  -1   2  10 1444.19   64.85
   0  -2 -10 2018.20   79.15
   0   2  10 2106.73   88.51
   0   2  10 2112.59   86.89
  -1  -2 -10  132.37   17.56
   1   2  10  127.89   17.70
  -2  -2 -10  775.41   45.35
   2   2  10  819.53   43.60
   2   2  10  820.40   37.67
  -3  -2 -10  136.86   22.62
   3   2  10  137.14   28.61
   3   2  10  168.00   17.04
   3   2  10  151.49   17.64
   4   2  10   29.72   10.64
   4   2  10   18.41   10.98
   4   2  10   16.34   13.09
   5   2  10  -12.32   15.62
   5   2  10   22.33   10.62
   7  -3 -10   19.04   15.12
   6  -3 -10   70.16   21.93
  -6   3  10   56.31   10.05
  -6   3  10   87.89   10.06
   5  -3 -10  174.95   29.24
   4  -3 -10   32.20   13.60
   4  -3 -10   43.22   12.36
  -4   3  10    4.44   15.62
  -4   3  10   46.66   15.01
   3  -3 -10  612.56   41.44
  -3   3  10  563.91   42.92
  -3   3  10  583.28   48.19
   2  -3 -10  561.28   36.57
   2  -3 -10  472.91   33.52
  -2   3  10  457.41   36.98
  -2   3  10  533.54   42.89
   1  -3 -10   53.87   12.48
   1  -3 -10   39.14   11.84
  -1   3  10   44.54   13.23
  -1   3  10   33.11   13.10
   0  -3 -10  459.60   31.07
   0  -3 -10  381.62   29.59
   0   3  10  405.16   28.25
   0   3  10  410.44   33.63
  -1  -3 -10   81.44   18.01
   1   3  10  109.65   16.51
   1   3  10  134.41   20.42
  -2  -3 -10   92.24   20.35
   2   3  10   69.43   12.98
   2   3  10   38.13   12.64
  -3  -3 -10  -21.45   10.45
   3   3  10   -2.11    7.71
   3   3  10   -3.60    8.97
  -4  -3 -10   23.94   15.72
   4   3  10    3.78   10.87
   4   3  10    1.35   11.50
   4   3  10    6.44    9.38
   5   3  10   62.15   16.05
   5   3  10   -5.40   11.77
   5   3  10  -20.34   10.50
   5   3  10    7.12   20.46
   7  -4 -10   58.21   19.62
  -6   4  10  150.99   18.14
   5  -4 -10  144.14   27.50
  -5   4  10  137.39   23.41
   4  -4 -10   -6.33    8.33
  -4   4  10   12.69   11.37
   3  -4 -10   84.05   16.48
   3  -4 -10   52.27   15.20
  -3   4  10   74.64   21.69
  -3   4  10   58.08   18.82
   2  -4 -10   99.29   18.82
   2  -4 -10   99.19   18.28
  -2   4  10  112.57   22.16
  -2   4  10   81.80   23.11
  -2   4  10  127.62   26.04
   1  -4 -10   11.26   10.24
   1  -4 -10    7.65    9.28
  -1   4  10   15.29    9.12
  -1   4  10    2.59    9.72
   0  -4 -10  486.44   31.76
   0  -4 -10  397.80   34.41
   0   4  10  433.17   31.77
   0   4  10  383.44   36.09
   1   4  10  337.73   28.29
   1   4  10  387.61   32.26
  -2  -4 -10   73.67   23.78
   2   4  10  107.43   17.58
   2   4  10   81.40   17.43
   3   4  10   44.63   15.27
   3   4  10   65.99   14.63
   4   4  10   22.34   14.27
   4   4  10    5.05   10.86
   7  -5 -10   28.05   19.44
   6  -5 -10   12.50   14.15
  -6   5  10   24.93   15.06
   5  -5 -10    5.59   11.08
  -5   5  10   16.33   15.46
   4  -5 -10  105.65   24.62
  -4   5  10  147.76   26.40
  -3   5  10   16.03   13.51
  -3   5  10    0.53   14.42
   2  -5 -10  249.66   28.01
  -2   5  10  265.37   32.01
  -2   5  10  258.74   33.25
  -2   5  10  266.51   34.82
   1  -5 -10   73.65   15.80
   1  -5 -10   47.47   15.30
  -1   5  10   31.54   13.36
  -1   5  10   37.39   16.71
   0  -5 -10   84.49   24.40
   0  -5 -10   78.72   16.68
   0   5  10   83.99   17.08
   0   5  10   92.72   21.64
   1   5  10  279.51   28.51
   1   5  10  225.71   25.83
   2   5  10   12.77   11.50
   2   5  10   24.29   12.60
   3   5  10   65.41   18.56
   3   5  10   59.03   18.09
   6  -6 -10   10.15   18.04
  -6   6  10   11.46   19.25
   5  -6 -10    2.87   14.86
   4  -6 -10   22.45   18.23
   3  -6 -10   43.87   18.82
  -3   6  10   54.76   21.72
  -2   6  10  159.70   28.28
   1  -6 -10   62.58   17.53
  -1   6  10   47.46   18.88
  -1   6  10   61.60   17.41
   0  -6 -10   -0.79    7.73
   0   6  10   -0.73   10.95
   0   6  10  -25.49   10.31
   1   6  10  -11.17   10.82
   1   6  10   -9.78   14.21
   2   6  10   17.90   17.20
   2   6  10   80.53   20.31
   3   6  10    6.73   14.48
   5  -7 -10   10.18   18.69
   4  -7 -10  -20.85   14.20
   3  -7 -10  -22.46   11.46
  -3   7  10   -0.89   16.25
   2  -7 -10   -9.44   11.73
  -2   7  10   -1.17   14.58
   1  -7 -10    9.20   13.67
  -1   7  10   33.77   17.97
   0  -7 -10   -9.16   11.31
   0   7  10   -8.49   10.57
   1   7  10   48.71   22.59
   1   7  10   -5.39   13.86
   3  -8 -10   69.91   22.13
  -3   8  10   28.15   23.40
   2  -8 -10    5.53   16.86
  -2   8  10   18.54   15.30
   1  -8 -10  -15.02   13.59
  -1   8  10   40.09   16.54
   1   8 -11   29.73   17.01
  -1  -8  11   20.00   16.80
  -1  -8  11   52.23   28.92
   0   8 -11   34.27   17.15
   0  -8  11    9.69   17.52
   0  -8  11   34.38   20.51
  -1   8 -11    6.19   13.33
   1  -8  11   14.63   20.86
   1  -8  11   12.75   19.88
  -2   8 -11  -14.31   12.45
   2  -8  11   24.56   20.85
   2  -8  11   20.14   24.54
  -3   8 -11   93.27   18.73
   3  -8  11   54.39   27.30
   3  -8  11   61.18   29.24
   3  -8  11  107.42   18.10
   4  -8  11   -1.39   21.94
   4  -8  11  -29.93   15.65
  -3  -7  11  -30.81   17.06
  -3  -7  11    9.32    8.71
   2   7 -11    4.27   14.61
  -2  -7  11  -11.96   13.35
  -2  -7  11   -7.76   11.87
  -2  -7  11    7.09   20.58
   1   7 -11   -2.99   15.54
  -1  -7  11  -11.61   10.94
  -1  -7  11   -7.35   12.37
  -1  -7  11  -22.61   15.27
   0   7 -11   63.36   20.40
   0  -7  11  109.55   30.75
   0  -7  11   74.08   20.15
   0  -7  11   98.03   25.07
  -1   7 -11   65.26   18.57
   1  -7  11   83.85   15.41
   1  -7  11   69.63   31.42
   1  -7  11   30.66   21.76
  -2   7 -11   16.74   12.92
   2  -7  11   20.92   20.06
   2  -7  11    9.51   10.13
   2  -7  11    3.17   15.64
  -3   7 -11   -4.98    8.53
   3  -7  11   -0.80    8.69
   3  -7  11   -2.50   15.87
   3  -7  11   66.24   28.14
   4  -7  11   34.51   10.01
   4  -7  11   58.84   30.61
   4  -7  11   82.48   28.65
   5  -7  11   -5.94   21.77
   5  -7  11   22.08   20.39
   5  -7  11    9.72   12.13
   4   6 -11   44.15   18.44
   4   6 -11   11.15   17.08
  -4  -6  11   38.33   21.65
   3   6 -11   15.42   14.10
  -3  -6  11    7.89   20.25
  -3  -6  11   27.83   13.81
   2   6 -11   11.03   13.21
  -2  -6  11  -10.84   11.03
  -2  -6  11  -10.49   14.94
  -2  -6  11   -7.39   11.66
   1   6 -11  462.43   37.27
  -1  -6  11  450.38   40.07
  -1  -6  11  359.19   30.15
  -1  -6  11  454.44   48.01
   0   6 -11  194.38   24.30
   0  -6  11  166.96   42.12
   0  -6  11  160.20   29.72
  -1   6 -11   95.67   17.62
   1  -6  11   91.20   16.99
   1  -6  11   98.34   26.96
   1  -6  11  101.26   27.14
   2  -6  11  276.34   65.21
   2  -6  11  236.32   21.23
   2  -6  11  284.73   47.77
  -3   6 -11   -8.18    6.20
   3  -6  11    6.59   13.18
   3  -6  11   17.63   21.32
   4  -6  11   40.63    8.59
   4  -6  11   56.05   22.22
   4  -6  11   80.18   31.57
   5  -6  11   17.19    6.15
   5  -6  11  -26.93   18.89
   5  -6  11    8.09   23.65
   6  -6  11    1.01    5.95
   6  -6  11   -7.88   16.77
   6  -6  11   18.09   24.57
   5   5 -11   18.75   13.47
   4   5 -11  -21.11   12.20
   4   5 -11   12.63   13.67
  -4  -5  11   12.78   12.99
  -4  -5  11  -30.84   12.16
   3   5 -11   80.91   20.57
   3   5 -11  118.03   21.07
  -3  -5  11  115.93   22.02
  -3  -5  11  132.42   26.17
   2   5 -11  388.80   36.24
   2   5 -11  447.73   37.22
  -2  -5  11  483.35   46.25
  -2  -5  11  422.19   34.36
   1   5 -11   58.86   15.27
   1   5 -11   41.22   14.62
  -1  -5  11   45.51   22.86
  -1  -5  11   58.40   12.78
   0   5 -11 2877.11  104.51
   0   5 -11 2754.41  119.52
   0  -5  11 2666.38  128.41
  -1   5 -11   17.95    7.93
  -1   5 -11    7.80   12.24
   1  -5  11    9.50   14.28
  -2   5 -11  136.94   13.83
   2  -5  11  168.83   32.02
   2  -5  11  109.53   30.73
   2  -5  11  123.27   13.13
   3  -5  11   20.06    5.24
   3  -5  11   44.52   20.74
   3  -5  11   26.40   18.77
   4  -5  11    8.86   16.70
   4  -5  11  -27.21   14.67
   5  -5  11   22.20   15.06
   5  -5  11   -3.26   18.44
   6  -5  11  116.01   33.96
   6  -5  11  100.64   34.25
   5   4 -11  101.36   15.33
   5   4 -11   77.79   23.72
   4   4 -11   22.90   17.30
   4   4 -11   50.02   11.97
  -4  -4  11   13.93   14.25
  -4  -4  11   30.75   15.18
   3   4 -11    6.54    7.88
   3   4 -11   -4.60    9.98
  -3  -4  11   -9.13   10.12
  -3  -4  11    8.47   12.43
   2   4 -11  590.94   40.53
   2   4 -11  515.06   38.46
  -2  -4  11  558.76   44.58
  -2  -4  11  474.57   36.60
   1   4 -11  508.84   39.91
   1   4 -11  602.05   37.86
  -1  -4  11  537.50   45.59
  -1  -4  11  623.10   37.85
   0   4 -11  149.27   25.10
   0   4 -11  178.55   18.19
   0  -4  11  150.30   30.08
  -1   4 -11    7.71   10.59
  -1   4 -11    5.44    5.92
   1  -4  11   24.56   14.60
  -2   4 -11   63.74    5.80
  -2   4 -11   47.28   14.86
   2  -4  11   53.71   21.53
  -3   4 -11   15.01   19.48
   3  -4  11   49.20   20.67
   3  -4  11   28.02   16.57
   4  -4  11   -2.34   16.37
   4  -4  11   -1.72   16.70
   5  -4  11   -7.30   15.50
   5  -4  11   32.91   22.03
   6  -4  11   54.98   22.57
   6  -4  11   98.16   30.72
   6   3 -11   86.69   24.48
  -6  -3  11  100.80   24.07
   5   3 -11  107.95   27.73
  -5  -3  11  140.35   25.55
   4   3 -11   29.68   10.51
   4   3 -11   40.65   15.54
  -4  -3  11   41.86   12.28
  -4  -3  11   51.85   16.89
   3   3 -11  354.60   32.85
   3   3 -11  315.47   26.33
  -3  -3  11  241.84   26.94
  -3  -3  11  300.05   29.21
   2   3 -11  532.63   36.48
   2   3 -11  516.46   36.24
  -2  -3  11  521.59   40.28
  -2  -3  11  433.02   34.34
   1   3 -11   -1.36    6.67
   1   3 -11   -4.74    7.67
  -1  -3  11   -9.63    6.79
  -1  -3  11   -3.67    6.27
   0   3 -11  363.60   22.84
   0   3 -11  352.54   31.51
   0  -3  11  294.22   33.09
  -1   3 -11  408.77   19.41
  -1   3 -11  480.03   36.95
   1  -3  11  459.20   42.19
  -2   3 -11  400.77   36.24
   2  -3  11  338.18   38.03
  -3   3 -11 1046.01   64.09
   3  -3  11 1078.51   70.38
   4  -3  11   69.56   22.78
   4  -3  11   91.97   26.51
   5  -3  11  -23.43   10.08
   5  -3  11  -17.75   15.16
   6  -3  11   79.65    7.58
   6  -3  11   77.10   27.50
   6  -3  11   86.42   25.43
   6  -3  11  108.01    7.64
   6   2 -11    5.37   10.92
   6   2 -11   -6.80   15.02
  -6  -2  11   -6.80   15.56
   5   2 -11   22.88   17.65
  -5  -2  11  112.75   20.96
   4   2 -11  228.30   30.75
  -4  -2  11  267.97   23.31
  -4  -2  11  324.83   31.50
   3   2 -11  113.46   22.90
   3   2 -11  169.83   19.23
  -3  -2  11  161.29   23.29
  -3  -2  11  151.55   24.95
   2   2 -11 1064.14   52.28
   2   2 -11 1039.58   53.84
  -2  -2  11 1130.91   58.09
  -2  -2  11  888.71   53.78
   1   2 -11 1043.22   48.67
   1   2 -11  983.80   52.75
  -1  -2  11 1087.22   52.13
  -1  -2  11  980.80   57.38
   0   2 -11    6.23    6.55
   0   2 -11    7.37    5.15
   0  -2  11   -2.62    8.44
   0  -2  11    6.89    5.76
  -1   2 -11 1705.64   79.32
   1  -2  11 1633.35   83.28
  -2   2 -11  278.53   29.53
   2  -2  11  304.23   34.47
  -3   2 -11  353.09   35.09
   3  -2  11  468.93   45.09
   4  -2  11  590.48   52.41
   4  -2  11  616.65   54.30
   5  -2  11   82.48   29.02
   5  -2  11   75.01    6.10
   5  -2  11   61.96    5.93
   5  -2  11   62.17   20.91
   6  -2  11   16.18    7.71
   6  -2  11   18.93    6.81
   6  -2  11   50.44   23.21
   6  -2  11  -19.49   18.00
   7   1 -11   53.00   26.43
   7   1 -11   31.42   14.93
   6   1 -11  -12.86   16.45
   6   1 -11   22.44   11.61
  -6  -1  11   46.02   17.24
   5   1 -11   91.66   16.82
  -5  -1  11   83.74   22.16
   4   1 -11   32.19   11.29
  -4  -1  11   43.14   15.88
  -4  -1  11   40.15   10.00
   3   1 -11 1323.77   59.95
  -3  -1  11 1256.37   68.27
  -3  -1  11 1348.10   60.83
  -2  -1  11   48.62   15.14
  -2  -1  11   26.61   12.50
  -1  -1  11 1386.91   64.35
  -1  -1  11 1339.61   66.92
   0   1 -11  602.71   41.05
   0   1 -11  664.37   29.23
   0  -1  11  689.52   38.71
   0  -1  11  640.10   44.33
  -1   1 -11   31.94    4.76
   1  -1  11   38.36   14.50
   2  -1  11 1078.25   64.74
   3  -1  11 1192.71   73.14
   4  -1  11   46.00   17.82
   4  -1  11   67.48    6.52
   4  -1  11  108.48   26.06
   5  -1  11    7.57    4.90
   5  -1  11  -17.98    9.55
   5  -1  11    9.03   13.89
   6  -1  11   14.52   19.43
   7   0 -11   31.71   15.53
   6   0 -11    2.53   11.02
   5   0 -11  139.69   23.16
  -5   0  11  119.88   28.50
   4   0 -11    2.56    8.92
  -4   0  11    2.04   10.99
  -4   0  11   -0.75    5.90
   3   0 -11  906.23   47.06
  -3   0  11 1024.88   49.93
  -3   0  11  964.77   59.54
   2   0 -11 1337.58   60.97
   2   0 -11 1401.86   61.20
  -2   0  11 1391.26   74.04
  -2   0  11 1334.00   69.51
   1   0 -11  103.72   13.71
  -1   0  11   92.89   17.21
  -1   0  11  100.94   19.07
   0   0 -11  282.60   17.82
   0   0  11  289.15   28.18
   0   0  11  272.79   24.10
  -1   0 -11 1267.23   51.11
   1   0  11 1529.38   63.97
   1   0  11 1467.86   74.27
  -2   0 -11  251.96   16.17
   2   0  11  252.54   14.59
   2   0  11  286.45   31.45
   3   0  11   27.13    6.06
   3   0  11   40.67   19.82
   4   0  11   58.46   22.51
   4   0  11   59.22    9.15
   5   0  11   13.24   19.08
   5   0  11   37.07   10.30
   5   0  11  -11.52   16.04
   6   0  11   -5.86    8.33
   6   0  11    5.45   18.36
   6   0  11   29.49   20.26
   7  -1 -11   36.24   18.40
   6  -1 -11   19.85   15.29
   5  -1 -11   94.41   19.84
  -5   1  11   59.19    6.07
  -5   1  11   76.62    7.16
  -5   1  11   92.47   30.54
   4  -1 -11   95.48   19.15
   4  -1 -11   99.72   20.36
  -4   1  11  127.44   16.36
  -4   1  11   87.52   21.11
   3  -1 -11   40.04   13.24
   3  -1 -11   43.28   12.90
  -3   1  11   43.98   16.30
  -3   1  11   51.49   14.11
   2  -1 -11  179.68   19.42
   2  -1 -11  141.18   18.04
  -2   1  11  182.25   21.58
  -2   1  11  165.00   22.00
   1  -1 -11  312.03   22.32
   1  -1 -11  301.64   25.16
  -1   1  11  295.56   28.34
  -1   1  11  292.06   29.22
   0  -1 -11  227.52   18.03
   0   1  11  223.21   22.59
   0   1  11  188.39   23.43
   0   1  11  223.73   19.42
  -1  -1 -11   89.54   14.20
   1   1  11  123.43   16.79
   1   1  11  103.84   21.92
   1   1  11  115.98   12.77
  -2  -1 -11  320.17   24.38
   2   1  11  346.06   26.49
   2   1  11  344.56   20.34
   2   1  11  326.86   35.73
  -3  -1 -11 1374.62   61.13
   3   1  11 1369.30   79.06
   3   1  11 1381.50   51.59
   3   1  11 1216.36   59.57
   4   1  11   -1.79    6.17
   4   1  11    1.49   14.36
   5   1  11   48.51   11.74
   5   1  11    7.41   17.09
   5   1  11  109.74   29.55
   6   1  11   27.22   20.42
   6   1  11   45.92   23.05
   6   1  11   23.41   11.30
   7  -2 -11   14.11   17.21
   6  -2 -11   70.30   20.20
   5  -2 -11   33.08   14.59
  -5   2  11   18.04    9.15
  -5   2  11   35.92   10.58
   4  -2 -11  108.28   20.40
   4  -2 -11  123.86   21.37
  -4   2  11  114.75   17.88
  -4   2  11  129.93   19.76
  -4   2  11   96.61   24.20
   3  -2 -11  101.47   19.47
   3  -2 -11   73.87   15.71
  -3   2  11   89.03   21.42
   2  -2 -11  137.83   17.88
   2  -2 -11  170.21   19.17
  -2   2  11  143.96   25.58
   1  -2 -11  252.51   21.09
   1  -2 -11  227.47   21.11
  -1   2  11  212.67   21.89
  -1   2  11  190.59   25.54
   0  -2 -11  104.03   16.07
   0   2  11   89.83   14.76
   0   2  11  108.74   20.21
  -1  -2 -11 1818.18   80.97
   1   2  11 2289.61   88.97
   1   2  11 2127.57   77.23
  -2  -2 -11   18.70   10.38
   2   2  11    7.42    8.14
   2   2  11  -10.68    9.40
   2   2  11   12.53    7.20
  -3  -2 -11  513.18   38.78
   3   2  11  646.58   60.54
   3   2  11  561.65   35.31
   3   2  11  569.10   31.70
   4   2  11   91.03   19.17
   4   2  11  118.73   17.00
   4   2  11  121.81   29.10
   5   2  11   30.89   22.69
   5   2  11   50.01   13.21
   5   2  11   62.17   18.90
   5   2  11   36.34   12.94
   7  -3 -11   28.15   17.25
   6  -3 -11   11.74   13.09
  -6   3  11   64.84   11.17
  -6   3  11   45.74   10.29
   5  -3 -11    9.65   10.28
  -5   3  11  -10.38   10.47
   4  -3 -11  414.87   37.00
  -4   3  11  365.79   34.32
   3  -3 -11  187.84   23.81
   3  -3 -11  196.84   24.97
  -3   3  11  218.96   27.52
  -3   3  11  204.44   34.69
   2  -3 -11  130.50   20.20
   2  -3 -11  154.48   18.76
  -2   3  11  116.96   24.40
  -2   3  11  154.01   24.12
   1  -3 -11  203.04   21.53
   1  -3 -11  222.37   22.15
  -1   3  11  174.51   29.48
  -1   3  11  219.98   24.32
   0  -3 -11   18.10   10.52
   0   3  11    7.65    8.74
   0   3  11   24.39   13.79
  -1  -3 -11  923.92   54.38
   1   3  11 1024.69   56.37
   1   3  11 1077.93   48.92
  -2  -3 -11  175.25   26.68
   2   3  11  205.92   20.26
   2   3  11  180.10   25.76
  -3  -3 -11  -13.03   11.99
   3   3  11  -18.45    7.38
   3   3  11   15.29   10.24
  -4  -3 -11   42.37   17.08
   4   3  11   28.87   11.63
   4   3  11   19.82   12.18
   4   3  11   16.14   16.86
   5   3  11  -15.09    9.66
   5   3  11  -35.13   17.60
   5   3  11   27.53   22.15
   6  -4 -11   37.59   17.47
  -6   4  11   24.17   14.13
   5  -4 -11   35.43   17.35
  -5   4  11   31.46   15.07
   4  -4 -11  272.51   32.35
  -4   4  11  197.89   30.22
   3  -4 -11   35.23   13.62
   3  -4 -11   62.12   18.45
  -3   4  11   45.18   16.68
   2  -4 -11   -9.68    7.76
   2  -4 -11   35.50   12.86
  -2   4  11   26.34   15.04
  -2   4  11   16.32   12.20
  -2   4  11   10.42   12.27
   1  -4 -11  320.58   29.22
   1  -4 -11  294.38   26.51
  -1   4  11  285.59   28.60
  -1   4  11  339.38   36.33
   0  -4 -11    6.47   10.48
   0  -4 -11    4.95    8.59
   0   4  11   15.60   12.99
   0   4  11    1.60    8.48
  -1  -4 -11  -11.96   11.59
   1   4  11   16.41   10.19
   1   4  11   -4.93    8.77
  -2  -4 -11   28.40   17.13
   2   4  11    3.85   10.13
   2   4  11  -20.21    8.02
   3   4  11   66.43   15.12
   3   4  11   48.45   14.73
   4   4  11   21.20   13.45
   4   4  11  -11.70   12.52
   4   4  11   -3.02   14.29
   6  -5 -11   22.71   17.56
  -6   5  11  106.08   19.71
   5  -5 -11   54.65   20.94
  -5   5  11   72.44   21.23
   4  -5 -11   56.48   17.34
  -4   5  11   76.76   20.14
   3  -5 -11   -1.33   11.74
  -3   5  11   13.76   14.31
  -3   5  11   -9.05   15.30
   2  -5 -11   27.93   13.49
   1  -5 -11   10.58   10.07
  -1   5  11    9.30   12.48
  -1   5  11    7.79   16.06
   0  -5 -11   57.94   16.06
   0   5  11   23.06   15.88
   0   5  11   38.34   14.05
   1   5  11  -36.51   18.50
   1   5  11   27.87   12.75
   2   5  11  385.29   35.55
   2   5  11  352.76   32.40
   3   5  11   -5.34   11.98
  -6   6  11  118.96   30.01
   5  -6 -11   10.97   15.61
   4  -6 -11   -8.24   10.78
   3  -6 -11   11.27   14.88
  -3   6  11  -17.88   13.53
   2  -6 -11   11.30   13.58
  -2   6  11   22.94   18.90
   1  -6 -11   -6.42    9.51
  -1   6  11   16.24   15.55
   0  -6 -11   88.44   19.29
   0   6  11  110.25   22.96
   0   6  11  104.58   23.77
   1   6  11  111.35   23.98
   1   6  11   81.01   18.02
   2   6  11   25.55   15.54
   2   6  11   17.95   16.60
   5  -7 -11   -1.15   17.63
   4  -7 -11   16.70   19.14
  -4   7  11   35.08   21.25
   3  -7 -11   -4.24   14.24
  -3   7  11    3.06   17.25
   2  -7 -11    7.85   13.46
  -2   7  11   15.51   19.14
   1  -7 -11   -1.75   11.07
  -1   7  11  -20.54   11.38
   0  -7 -11    9.84   14.32
   0   7  11    7.20   12.67
   1   7  11    9.36   14.69
   1   7  11   30.16   19.20
   1   8 -12   49.77   20.78
  -1  -8  12   65.75   29.74
  -1  -8  12   -7.76   17.15
  -1  -8  12    9.62   19.90
   0   8 -12    1.41   15.22
   0  -8  12  -26.80   14.67
   0  -8  12   30.62   28.43
  -1   8 -12    9.77   15.65
   1  -8  12   16.41   22.08
   1  -8  12   -3.97   15.30
  -2   8 -12   -6.71   13.04
   2  -8  12   19.32   13.30
   2  -8  12   18.72   22.85
   2  -8  12   -5.54   19.56
  -3   8 -12    4.45   12.98
   3  -8  12   12.23    9.82
   3  -8  12  -34.02   17.98
   3   7 -12   18.39   20.65
  -3  -7  12   -6.72   12.32
  -3  -7  12   67.81   26.82
   2   7 -12    9.61   17.88
  -2  -7  12  -12.54   12.35
  -2  -7  12   10.69   19.21
   1   7 -12    8.73   15.25
  -1  -7  12   16.21   14.68
  -1  -7  12  -16.17   18.87
  -1  -7  12   31.73   19.90
   0   7 -12   38.30   16.78
   0  -7  12  -23.18   16.15
   0  -7  12   19.56   18.50
  -1   7 -12  -16.60   10.75
   1  -7  12  -26.68   18.11
   1  -7  12   13.47   12.71
   1  -7  12  -12.67   12.92
  -2   7 -12   19.33   11.71
   2  -7  12   -1.36   19.27
   2  -7  12    4.42   20.93
   2  -7  12   24.24   10.98
  -3   7 -12   11.01    9.95
   3  -7  12  -16.77    7.89
   3  -7  12  -10.62   19.52
   3  -7  12   -4.73   14.47
   4  -7  12   23.66   24.65
   4  -7  12   42.59   24.90
   5  -7  12   -1.20   29.65
   4   6 -12   31.21   20.61
  -4  -6  12  -12.60   20.77
   3   6 -12   29.01   17.82
  -3  -6  12   43.51   21.46
  -3  -6  12   46.17   16.60
   2   6 -12   25.78   16.20
   1   6 -12   48.05   16.83
  -1  -6  12   52.92   25.12
  -1  -6  12   23.50   19.85
   0   6 -12    2.72    9.07
   0  -6  12   21.25   20.41
   0  -6  12   18.73   15.45
  -1   6 -12   24.73   11.85
   1  -6  12   33.16   19.61
   1  -6  12    9.61   16.14
  -2   6 -12  126.68   17.15
   2  -6  12  110.87   30.91
   2  -6  12  138.40   32.33
   3  -6  12   43.50    9.44
   3  -6  12   16.96   20.34
   3  -6  12   49.68   21.38
   4  -6  12    2.98   15.91
   5  -6  12    8.78   22.60
   5  -6  12   32.99   25.99
   5   5 -12   32.07   21.95
   5   5 -12   36.66   23.68
   4   5 -12   48.68   17.85
   4   5 -12   62.14   21.28
  -4  -5  12   28.65   18.48
  -4  -5  12   26.30   16.34
   3   5 -12    2.16   10.83
   3   5 -12    7.95   13.45
  -3  -5  12   -0.25   12.37
  -3  -5  12   -9.98   12.65
   2   5 -12   13.46   11.93
   2   5 -12   34.69   13.92
  -2  -5  12   61.95   23.03
  -2  -5  12   16.57   11.60
   1   5 -12   16.00   10.94
   1   5 -12   27.44   15.62
  -1  -5  12    1.22   15.34
  -1  -5  12   18.32   11.32
   0   5 -12  163.59   21.13
   0   5 -12  174.58   24.35
   0  -5  12  160.42   34.02
  -1   5 -12  467.09   29.20
   1  -5  12  480.47   50.88
  -2   5 -12  106.43   11.11
   2  -5  12   86.96   27.98
   2  -5  12   91.10   24.55
   3  -5  12  169.23   34.23
   3  -5  12  179.83   38.22
   4  -5  12   50.60   22.17
   4  -5  12   57.89   26.13
   5  -5  12   -0.90   20.78
   5  -5  12  -31.20   21.12
   6  -5  12   66.31   30.65
   6  -5  12  -30.23   21.74
   5   4 -12   42.27   22.23
   5   4 -12   22.13   10.80
  -5  -4  12   20.16   16.90
   4   4 -12   49.57   14.27
   4   4 -12   70.10   19.39
  -4  -4  12   60.06   18.59
  -4  -4  12   39.90   16.28
   3   4 -12    3.46   11.39
   3   4 -12    1.81    9.73
  -3  -4  12  -14.40    8.72
  -3  -4  12  -11.87   11.10
   2   4 -12  533.30   38.88
   2   4 -12  503.64   38.08
  -2  -4  12  444.73   35.93
  -2  -4  12  520.21   44.64
   1   4 -12  202.21   25.89
   1   4 -12  250.26   24.03
  -1  -4  12  215.38   24.26
  -1  -4  12  250.62   33.60
   0   4 -12  235.82   29.52
   0   4 -12  339.97   24.38
   0  -4  12  291.18   36.11
  -1   4 -12  123.91   12.86
  -1   4 -12   90.34   20.71
   1  -4  12  131.02   29.09
  -2   4 -12  177.17   29.23
   2  -4  12  155.73   30.69
   3  -4  12   55.16   19.72
   3  -4  12   54.46   27.31
   4  -4  12    3.03   12.47
   4  -4  12   -4.74   10.18
   5  -4  12  -19.53   18.93
   5  -4  12   -5.23   18.57
   6  -4  12   20.00   20.59
   6  -4  12   39.54   23.80
   6   3 -12    9.82   21.65
  -6  -3  12  -26.71   21.09
   5   3 -12   58.42   21.59
  -5  -3  12   74.14   22.29
   4   3 -12   17.64   10.17
   4   3 -12   36.15   17.03
  -4  -3  12   45.04   13.55
   3   3 -12  531.37   41.75
   3   3 -12  508.18   35.79
  -3  -3  12  584.34   42.95
  -3  -3  12  533.71   40.43
   2   3 -12   57.64   15.09
   2   3 -12   53.10   12.84
  -2  -3  12   33.56   13.17
  -2  -3  12   21.21   12.09
   1   3 -12  849.01   44.08
   1   3 -12  777.41   47.80
  -1  -3  12  748.44   53.30
  -1  -3  12  781.10   44.01
   0   3 -12   13.82   11.42
   0   3 -12   38.35    9.86
   0  -3  12   21.68   14.96
  -1   3 -12  278.90   13.96
   1  -3  12  265.99   34.32
  -2   3 -12   51.30   15.92
   2  -3  12   40.22   18.40
   3  -3  12   -6.88   13.37
   4  -3  12  -10.48   14.37
   4  -3  12   12.69   13.98
   5  -3  12   50.20   23.29
   5  -3  12   89.70   31.12
   6  -3  12   26.59   23.43
   6  -3  12   71.24   27.50
   6   2 -12  -17.97   18.33
  -6  -2  12    5.78   18.38
   5   2 -12  172.82   33.18
  -5  -2  12  245.51   30.36
   4   2 -12  100.67   24.09
  -4  -2  12  168.67   28.12
  -4  -2  12  126.61   17.44
   3   2 -12  215.11   27.32
   3   2 -12  204.32   22.08
  -3  -2  12  227.19   28.51
  -3  -2  12  210.72   24.74
   2   2 -12  349.27   28.86
   2   2 -12  376.41   31.55
  -2  -2  12  342.44   32.25
  -2  -2  12  285.28   30.13
   1   2 -12   70.17   15.54
   1   2 -12   67.81   13.97
  -1  -2  12   68.32   18.49
  -1  -2  12   87.36   16.37
   0   2 -12  229.36   17.57
   0   2 -12  258.60   27.60
   0  -2  12  252.35   23.40
   0  -2  12  231.15   29.46
  -1   2 -12  -10.32    7.52
   1  -2  12    6.47    9.67
  -2   2 -12  721.56   50.61
   2  -2  12  663.52   51.87
  -3   2 -12    3.92    8.78
   3  -2  12   23.55   17.33
   4  -2  12   54.32   22.92
   4  -2  12   83.29   27.37
   5  -2  12   31.87   22.82
   5  -2  12   38.72   19.70
   6  -2  12    5.05    3.59
   6  -2  12   -2.39    2.60
   6  -2  12    9.37   18.56
   6   1 -12    5.79   15.47
   6   1 -12   -3.36   11.37
   5   1 -12   12.33   10.67
  -5  -1  12   51.99   17.10
   4   1 -12   35.95   12.64
  -4  -1  12   59.65   30.76
  -4  -1  12   31.06   11.46
   3   1 -12  138.27   18.65
  -3  -1  12  150.88   25.67
  -3  -1  12  162.91   21.77
  -2  -1  12  435.03   36.04
  -2  -1  12  344.70   33.57
   1   1 -12    9.02    6.96
  -1  -1  12  -15.33    7.71
  -1  -1  12   -7.42    7.03
   0   1 -12  396.77   21.36
   0  -1  12  387.33   36.10
   0  -1  12  411.12   29.85
  -1   1 -12  461.09   19.02
   1  -1  12  514.35   42.75
   1  -1  12  444.25   31.26
   2  -1  12  782.84   56.82
   3  -1  12 1076.34   71.17
   4  -1  12  -11.32   13.11
   5  -1  12   19.72   17.88
   5  -1  12   -8.51    3.65
   5  -1  12   -5.82   18.76
   6  -1  12   29.38   18.37
   6  -1  12   -9.51    5.58
   6  -1  12    4.56   19.63
   7   0 -12   47.48   17.01
   6   0 -12   90.33   19.65
   5   0 -12   16.00   11.20
  -5   0  12  -20.80   16.37
   4   0 -12  741.44   43.83
  -4   0  12  764.27   40.51
  -4   0  12  725.57   56.19
   3   0 -12   34.12   10.97
  -3   0  12   43.52   15.78
  -3   0  12   23.17   12.16
   2   0 -12 1559.86   68.65
   2   0 -12 1620.39   68.66
  -2   0  12 1353.08   74.55
  -2   0  12 1643.74   74.56
   1   0 -12  689.84   36.24
  -1   0  12  802.97   48.25
  -1   0  12  748.16   47.93
   0   0 -12   49.68    8.90
   0   0  12   37.40   12.08
   0   0  12   36.16   13.86
  -1   0 -12 1570.88   58.35
   1   0  12 1611.57   69.77
   1   0  12 1618.96   81.90
  -2   0 -12  135.47   12.19
   2   0  12  165.27   20.45
   2   0  12  160.61   12.07
   2   0  12  144.59   27.47
   3   0  12  861.91   62.42
   3   0  12  918.03   34.08
   4   0  12   41.15    7.78
   4   0  12   56.87   22.50
   5   0  12  -15.30   16.63
   5   0  12   15.96   17.52
   5   0  12   10.33    7.03
   6   0  12   44.31   21.84
   6   0  12   49.36   25.20
   7  -1 -12   50.85   19.68
   6  -1 -12   77.91   20.08
  -5   1  12   69.61   10.77
  -5   1  12   90.13   11.74
   4  -1 -12 1282.48   64.13
   4  -1 -12 1164.22   65.09
  -4   1  12 1203.90   76.47
  -4   1  12 1348.37   59.68
   3  -1 -12  731.70   43.21
   3  -1 -12  722.16   45.21
  -3   1  12  784.70   56.09
  -3   1  12  724.61   43.90
   2  -1 -12  845.44   45.79
   2  -1 -12  859.26   45.55
  -2   1  12  810.44   54.43
  -2   1  12  802.50   48.54
   1  -1 -12  141.60   15.28
  -1   1  12  101.31   21.23
  -1   1  12  129.85   23.19
   0  -1 -12  965.19   43.05
   0   1  12  954.68   57.66
   0   1  12  907.04   51.98
  -1  -1 -12   18.07    8.62
   1   1  12   14.51    7.03
   1   1  12   11.45    7.88
   1   1  12    5.68    9.07
  -2  -1 -12 1064.26   51.51
   2   1  12 1202.35   46.72
   2   1  12 1240.11   71.77
   2   1  12 1216.47   57.14
  -3  -1 -12  -11.61    7.37
   3   1  12    8.75    9.32
   3   1  12    5.24    6.54
   3   1  12    6.33   14.65
   4   1  12  128.63   32.14
   4   1  12  101.62   18.65
   4   1  12   96.85   13.51
   5   1  12   -1.07    7.70
   5   1  12  -50.08   26.68
   5   1  12   15.71   18.82
   7  -2 -12  -14.00   14.65
   6  -2 -12    2.03   12.69
   5  -2 -12   13.49   11.20
  -5   2  12   15.03   10.49
  -5   2  12    6.13    9.65
   4  -2 -12   67.17   18.27
  -4   2  12   87.85   18.22
  -4   2  12   63.61   17.72
   3  -2 -12  563.15   40.02
   3  -2 -12  583.82   39.78
  -3   2  12  583.82   49.28
  -3   2  12  559.51   39.16
   2  -2 -12   37.44   11.70
   2  -2 -12   28.30   10.94
  -2   2  12   30.13   15.85
   1  -2 -12  890.38   48.05
   1  -2 -12  894.60   44.18
  -1   2  12  849.09   55.70
   0  -2 -12    2.79    7.20
   0   2  12   14.44    9.61
   0   2  12  -16.34   10.00
  -1  -2 -12  963.38   50.73
   1   2  12 1059.04   55.85
   1   2  12  965.83   46.01
  -2  -2 -12  133.96   22.12
   2   2  12  221.02   23.00
   2   2  12  190.28   18.13
   2   2  12  165.14   31.43
  -3  -2 -12    5.67   12.03
   3   2  12    3.86    7.68
   3   2  12   18.21   14.17
   3   2  12   20.69   10.15
   4   2  12  128.26   17.94
   4   2  12   88.83   18.44
   4   2  12  106.60   30.49
   5   2  12   54.10   25.17
   5   2  12  -10.09   15.21
   5   2  12   25.80   11.60
   7  -3 -12   18.39   18.81
   6  -3 -12    5.93   10.81
  -6   3  12    1.40    8.88
  -6   3  12    4.14    9.72
   5  -3 -12   51.08   19.49
  -5   3  12   24.19   11.03
  -5   3  12   35.53   16.94
   4  -3 -12  129.65   23.49
  -4   3  12  159.41   27.52
   3  -3 -12  327.15   29.18
   3  -3 -12  367.99   32.87
   2  -3 -12   -6.84    9.04
  -2   3  12   33.20   15.49
   1  -3 -12  380.89   30.44
   1  -3 -12  398.22   29.81
  -1   3  12  365.89   38.29
  -1   3  12  397.03   32.44
   0  -3 -12 1196.27   56.99
   0   3  12 1053.41   54.11
   1   3  12    4.52   12.61
   1   3  12   20.64    9.42
  -2  -3 -12 1129.77   65.67
   2   3  12 1113.47   84.49
   2   3  12 1383.58   58.33
  -3  -3 -12   -8.15   13.14
   3   3  12   11.91   10.44
   3   3  12   18.85   15.05
   3   3  12    7.55    9.74
  -4  -3 -12    4.97   19.66
   4   3  12  -12.03    9.43
   4   3  12    2.75   10.88
   4   3  12   10.72   17.96
   6  -4 -12   -6.39   15.06
  -6   4  12   34.55   16.75
   5  -4 -12  182.19   31.07
  -5   4  12  111.78   26.60
   4  -4 -12   26.91   12.35
   3  -4 -12  248.49   27.24
  -3   4  12  219.71   35.36
   2  -4 -12  221.37   24.45
   2  -4 -12  205.33   25.79
  -2   4  12  216.79   28.21
   1  -4 -12   44.79   12.72
   1  -4 -12   22.60   11.38
  -1   4  12   41.11   17.52
  -1   4  12   14.87   12.65
   0  -4 -12  483.67   37.85
   0   4  12  450.93   34.79
   0   4  12  423.58   40.47
  -1  -4 -12  193.85   29.45
   1   4  12  236.08   25.64
   1   4  12  185.64   22.11
  -2  -4 -12  105.49   24.92
   2   4  12   94.37   18.79
   2   4  12   54.03   17.32
   3   4  12   73.03   15.26
   4   4  12  -17.81   16.06
   4   4  12   16.11   21.80
   4   4  12   12.08   11.92
  -6   5  12   56.56   18.12
   5  -5 -12   -7.96   12.49
  -5   5  12  -16.12   15.62
   4  -5 -12  190.33   30.22
  -4   5  12  283.03   31.68
   3  -5 -12    3.56    9.19
  -3   5  12   -1.30   14.66
   2  -5 -12    5.72   10.99
  -2   5  12  -13.00   11.33
   1  -5 -12   35.32   13.37
  -1   5  12   38.06   15.53
   0   5  12   21.93    9.44
   0   5  12   19.47   11.87
   1   5  12   84.05   19.43
   1   5  12  114.07   22.21
   2   5  12   42.46   16.21
   3   5  12   11.59   15.21
   5  -6 -12  -20.63   13.94
   4  -6 -12    3.45   11.19
   3  -6 -12   13.06   14.05
  -3   6  12   -8.38   10.91
   2  -6 -12   14.18   14.32
  -2   6  12  -18.59   11.21
   1  -6 -12   13.74   13.42
  -1   6  12    9.53   13.73
   0   6  12   85.56   21.26
   1   6  12   12.02   14.20
   1   6  12   56.97   20.08
   2   6  12   74.40   20.90
   2   6  12   35.07   17.30
   4  -7 -12   -3.45   15.83
   3  -7 -12    7.31   15.69
  -3   7  12   -3.90   19.50
   2  -7 -12   -1.21   12.50
  -2   7  12  -12.41   14.07
   1  -7 -12   35.75   15.77
  -1   7  12   19.02   14.46
   0   7  12  -17.15   14.55
   0   8 -13   -6.92   15.24
   0  -8  13   -2.13   18.91
   0  -8  13    2.87   27.11
  -1   8 -13   30.24   17.32
   1  -8  13   72.57   27.87
   1  -8  13   93.75   33.91
  -2   8 -13  -11.60   12.72
   2  -8  13  -18.24   21.89
   2  -8  13   15.68   13.05
   2  -8  13   16.51   33.25
  -3   8 -13   60.08   14.75
   3  -8  13   -9.88   21.27
   3  -8  13   10.88   12.49
   3  -8  13   12.93   30.05
   2   7 -13   31.38   16.84
  -2  -7  13  -40.41   26.40
  -2  -7  13  -24.54   15.36
  -2  -7  13   20.13   24.29
   1   7 -13   49.43   19.90
  -1  -7  13   59.97   28.60
  -1  -7  13   30.95   15.48
  -1  -7  13   62.00   20.85
   0   7 -13   -1.20   11.93
   0  -7  13    0.30   17.09
   0  -7  13   -8.37   14.68
  -1   7 -13   76.86   18.94
   1  -7  13  102.34   29.70
   1  -7  13   71.04   29.90
  -2   7 -13   54.52   13.33
   2  -7  13   39.65   30.66
   2  -7  13   86.53   28.99
  -3   7 -13   21.45    9.61
   3  -7  13  -18.81   21.02
   3  -7  13  -24.20   21.66
   4  -7  13    6.53   29.29
   4  -7  13   21.53   24.81
   3   6 -13   65.34   22.94
  -3  -6  13   38.19   25.28
  -3  -6  13   18.88   18.81
   2   6 -13   22.68   17.14
  -2  -6  13   24.11   30.50
  -2  -6  13   57.01   22.82
   1   6 -13   17.59   14.42
  -1  -6  13   16.86   20.94
   0   6 -13   -2.30   10.04
   0  -6  13   -5.68   18.69
  -1   6 -13   41.17   13.31
   1  -6  13   45.12   26.31
   1  -6  13   48.00   22.15
  -2   6 -13    5.19    7.38
   2  -6  13  -26.09   17.46
   2  -6  13   11.95   18.60
   3  -6  13   64.55   24.60
   3  -6  13   71.74   29.03
   4  -6  13   30.61   25.13
   4  -6  13   86.99   31.17
   5  -6  13   52.26   30.84
   5  -6  13  121.04   32.47
   4   5 -13   -9.50   16.01
  -4  -5  13  -15.79   16.06
  -4  -5  13    3.01   15.70
   3   5 -13    3.50   13.14
   3   5 -13   54.93   15.44
  -3  -5  13   -9.63   16.82
  -3  -5  13  -33.30   15.01
   2   5 -13  117.89   22.32
   2   5 -13  173.30   22.03
  -2  -5  13  121.05   32.26
  -2  -5  13  146.27   25.97
   1   5 -13  145.29   22.99
   1   5 -13  107.78   24.46
  -1  -5  13  128.09   22.49
  -1  -5  13  119.72   30.55
   0   5 -13  301.03   26.62
   0  -5  13  277.70   45.67
  -1   5 -13   68.08   12.59
   1  -5  13    6.76   18.67
  -2   5 -13   62.87    7.92
   2  -5  13   65.07   25.36
   2  -5  13   75.50   26.36
   3  -5  13   66.56   24.99
   3  -5  13   46.06   23.96
   4  -5  13   21.71   18.75
   4  -5  13   13.44   22.13
   5  -5  13  113.20   35.37
   5  -5  13  108.63   31.18
   5   4 -13   18.46   18.62
  -5  -4  13   28.25   24.03
  -5  -4  13   33.61   18.82
   4   4 -13   27.95   15.26
   4   4 -13   29.72   11.40
  -4  -4  13   23.47   12.28
  -4  -4  13  -18.97   14.37
   3   4 -13   22.12    9.61
   3   4 -13   18.38   15.02
  -3  -4  13   -0.40   13.92
  -3  -4  13    6.75   13.19
   2   4 -13  278.56   29.11
   2   4 -13  289.34   28.52
  -2  -4  13  295.20   35.95
  -2  -4  13  227.77   27.22
   1   4 -13   19.11   13.06
   1   4 -13   23.46   11.49
  -1  -4  13  -18.96   11.51
  -1  -4  13   -8.19   12.04
   0   4 -13  770.24   52.49
   0   4 -13  804.62   40.77
   0  -4  13  792.28   60.53
  -1   4 -13  114.14   11.59
  -1   4 -13  101.36   23.21
   1  -4  13   97.16   27.71
   3  -4  13  -13.22    8.98
   3  -4  13    0.24   17.16
   4  -4  13    8.32   18.27
   4  -4  13    1.03   17.74
   5  -4  13   31.10   23.35
   5  -4  13   54.99   22.99
   6  -4  13   29.75   21.44
   6  -4  13   13.21   26.43
   6   3 -13   83.25   25.09
   5   3 -13  110.97   27.32
  -5  -3  13  100.89   17.09
  -5  -3  13  147.31   27.04
   4   3 -13  -15.92   10.65
   4   3 -13   -0.68    9.60
  -4  -3  13  -14.75   14.89
  -4  -3  13    7.68   11.76
   3   3 -13    9.85   12.16
   3   3 -13    1.65    7.98
  -3  -3  13   14.12   12.03
   2   3 -13   13.90   10.59
   2   3 -13   13.40   10.38
  -2  -3  13   -0.75    9.22
  -2  -3  13   14.05   11.40
   1   3 -13 1012.04   58.77
   1   3 -13 1107.32   53.03
  -1  -3  13  982.01   64.85
  -1  -3  13 1107.34   56.25
   0   3 -13  347.78   23.63
   0  -3  13  376.60   38.84
   0  -3  13  394.79   30.74
  -1   3 -13  363.26   15.22
  -1   3 -13  407.95   16.01
  -1   3 -13  383.25   36.07
   1  -3  13  365.60   40.55
  -2   3 -13   -2.24    9.04
   2  -3  13    7.49   11.24
   3  -3  13   -0.52   16.24
   4  -3  13   -9.25   15.70
   4  -3  13  -18.21   13.75
   5  -3  13  -19.03   16.84
   5  -3  13  -42.72   18.11
   6  -3  13   43.73   27.21
   6  -3  13   21.09   28.36
   6   2 -13  172.47   37.19
   5   2 -13   55.27   22.47
  -5  -2  13   11.69   14.10
  -5  -2  13   10.22    7.28
   4   2 -13   -1.85   12.53
  -4  -2  13  -16.59    9.65
  -4  -2  13    0.35    9.61
   3   2 -13   50.40   17.64
  -3  -2  13   55.74   15.92
  -3  -2  13   54.95   24.21
   2   2 -13    5.54    7.15
   2   2 -13    8.61   10.26
  -2  -2  13  -15.59   10.18
  -2  -2  13  -16.81    9.82
   1   2 -13 1118.15   61.08
  -1  -2  13 1124.77   66.59
  -1  -2  13 1093.40   57.56
   0   2 -13  451.67   24.24
   0   2 -13  460.69   26.23
   0   2 -13  513.16   40.61
   0  -2  13  444.58   41.90
   1  -2  13   38.80   17.97
  -2   2 -13   14.00   12.92
   2  -2  13   14.49   13.73
   3  -2  13   48.46   23.95
   4  -2  13   16.71   16.64
   4  -2  13   16.46   19.47
   5  -2  13  -34.55   13.62
   5  -2  13    3.68   15.10
   6  -2  13   48.11   28.08
   6  -2  13   -0.87   24.41
   6   1 -13   21.68   14.06
   6   1 -13   40.10   20.20
   5   1 -13   11.97   11.03
   4   1 -13  117.44   20.37
  -4  -1  13  152.35   18.94
  -4  -1  13  102.65   25.13
  -3  -1  13   82.96   17.48
  -3  -1  13   45.54   18.48
  -2  -1  13   49.88   16.65
  -2  -1  13   43.77   15.91
   1   1 -13  268.61   21.51
  -1  -1  13  260.14   27.51
  -1  -1  13  210.43   28.13
   0   1 -13  327.48   19.16
   0  -1  13  306.85   34.17
   0  -1  13  368.79   29.67
  -1   1 -13  476.58   19.66
   1  -1  13  435.89   31.96
   1  -1  13  428.95   41.63
   2  -1  13  150.05   30.03
   3  -1  13   66.67   26.55
   4  -1  13  201.27   39.28
   5  -1  13   32.74   21.65
   5  -1  13   32.84   28.81
   6  -1  13   33.69    5.89
   6  -1  13   -9.71   19.74
   6  -1  13   63.87   24.73
   6   0 -13   -9.30   12.46
  -5   0  13   -1.17    5.26
  -5   0  13   -5.09    5.95
   4   0 -13   -3.12    8.23
  -4   0  13  -10.30    9.45
  -4   0  13    8.56   10.95
   3   0 -13  -14.11    6.76
   3   0 -13    9.29    9.93
  -3   0  13   23.66   12.12
  -3   0  13  -21.14    9.97
   2   0 -13   97.37   18.12
  -2   0  13  130.32   22.71
  -2   0  13   84.53   22.80
   1   0 -13  817.04   39.71
  -1   0  13  767.43   51.23
  -1   0  13  823.74   52.11
   0   0 -13  669.78   31.51
   0   0  13  665.15   49.34
   0   0  13  607.14   47.19
  -1   0 -13   51.86   10.00
   1   0  13   57.25   13.98
   1   0  13   25.04   15.66
  -2   0 -13  139.23   12.41
   2   0  13  129.58   29.02
   2   0  13  129.07   17.17
   3   0  13  285.23   15.54
   3   0  13  269.31   36.43
   4   0  13  120.52   10.83
   4   0  13  144.95   34.39
   5   0  13  119.80   30.31
   5   0  13   84.95   28.22
   5   0  13  101.43   12.29
   7  -1 -13   14.58   16.99
   6  -1 -13  -11.90   12.72
   5  -1 -13  103.96   20.63
  -5   1  13  113.57   15.73
  -5   1  13  119.31   16.87
   4  -1 -13   16.34   11.49
  -4   1  13    7.08    9.78
   3  -1 -13  311.65   28.35
  -3   1  13  305.08   28.89
  -3   1  13  251.81   32.71
   2  -1 -13  538.38   34.60
   2  -1 -13  572.23   37.15
  -2   1  13  565.97   41.50
  -2   1  13  542.14   45.87
   1  -1 -13   90.28   14.53
  -1   1  13  101.66   21.62
  -1   1  13   77.06   20.59
   0  -1 -13  703.47   35.49
   0   1  13  636.74   47.72
   0   1  13  719.09   55.01
   1   1  13    0.04    6.93
   1   1  13   13.67   10.65
   1   1  13    8.40    9.80
  -2  -1 -13  184.59   19.81
   2   1  13  184.53   22.06
   2   1  13  183.48   16.23
   2   1  13  194.94   34.34
  -3  -1 -13  262.17   24.06
   3   1  13  245.41   24.88
   3   1  13  255.11   18.59
   3   1  13  359.85   41.84
   4   1  13   13.20    7.10
   4   1  13  -18.25   10.79
   5   1  13   11.67    8.69
   5   1  13    5.38   20.21
   5   1  13    6.36   17.08
   7  -2 -13   64.06   20.64
   6  -2 -13   -0.50   13.45
   5  -2 -13  118.78   23.63
  -5   2  13  105.09   19.53
   4  -2 -13   32.89   13.88
  -4   2  13   22.53   12.20
   3  -2 -13   81.91   17.53
   3  -2 -13   78.93   17.55
  -3   2  13   68.76   17.63
   2  -2 -13  859.77   45.82
   2  -2 -13  889.94   48.35
  -2   2  13  812.98   58.88
  -2   2  13  908.19   54.75
   1  -2 -13    0.47    7.78
   1  -2 -13    2.00    5.99
  -1   2  13    7.71   10.09
   0  -2 -13  153.26   19.35
   0   2  13  167.40   20.86
   0   2  13  153.49   26.38
   0   2  13  156.09   28.56
  -1  -2 -13   28.00   12.15
   1   2  13   30.93   14.35
   1   2  13    2.83   10.34
  -2  -2 -13   24.23   11.82
   2   2  13   37.42   17.93
   2   2  13   32.24    9.66
   2   2  13   21.49   11.38
  -3  -2 -13  -22.55    9.30
   3   2  13   29.28   19.39
   3   2  13   19.07   12.58
   3   2  13    6.16    8.27
   4   2  13    7.88   15.59
   4   2  13   -8.49    7.75
   5   2  13   86.84   16.49
   5   2  13  117.95   37.04
   5   2  13   68.37   24.09
   6  -3 -13   21.04   15.18
  -6   3  13   -5.91    9.31
  -6   3  13  -12.62   10.85
   5  -3 -13   60.22   19.81
  -5   3  13   51.37   15.49
  -5   3  13   50.88   19.33
   4  -3 -13   86.76   19.42
  -4   3  13  129.26   24.97
   3  -3 -13   24.44   11.92
   3  -3 -13   20.84   11.12
   2  -3 -13   -3.52    8.35
   2  -3 -13   16.82   11.69
   1  -3 -13   47.47   14.98
   1  -3 -13   35.36   11.76
  -1   3  13   40.60   14.95
  -1   3  13   49.64   18.63
   0  -3 -13   47.73   14.45
   0   3  13   55.41   15.37
   0   3  13   55.45   19.09
  -1  -3 -13   14.03   13.44
   1   3  13    6.96    8.11
   1   3  13    2.55   11.24
  -2  -3 -13   42.80   16.16
   2   3  13   35.63   13.51
  -3  -3 -13  198.49   31.36
   3   3  13  164.86   26.75
   3   3  13  241.32   24.00
   3   3  13  282.92   37.63
  -4  -3 -13  144.35   26.42
   4   3  13  106.61   32.03
   6  -4 -13   14.04   15.54
  -6   4  13   52.97   15.72
  -6   4  13    3.85   11.59
   5  -4 -13  -13.44   13.91
  -5   4  13  -21.08   14.96
   4  -4 -13   12.05   13.59
  -4   4  13   27.62   18.93
   3  -4 -13   21.95   11.82
  -3   4  13   27.90   16.55
   2  -4 -13  316.51   30.81
  -2   4  13  297.85   33.00
   1  -4 -13  246.86   27.31
   1  -4 -13  264.67   27.03
  -1   4  13  277.26   30.19
   0  -4 -13  -14.47   11.36
   0   4  13   31.49   12.79
   0   4  13   13.97   15.89
  -1  -4 -13  225.23   29.64
   1   4  13  216.76   28.00
   1   4  13  182.08   22.58
   2   4  13  -12.68   11.81
   2   4  13   -6.32   10.10
   3   4  13   40.17   14.16
   6  -5 -13   22.28   15.40
  -6   5  13   73.42   26.42
   5  -5 -13   10.55   15.71
  -5   5  13   24.09   19.96
   4  -5 -13  130.91   26.76
   3  -5 -13   41.77   16.29
   2  -5 -13   12.07   12.57
  -2   5  13   -5.62   12.58
   1  -5 -13  259.79   27.33
  -1   5  13  334.52   34.48
   0   5  13   93.73   21.97
   1   5  13  338.54   34.29
   2   5  13  -12.98   15.18
   2   5  13  -14.83   10.76
   5  -6 -13   97.65   24.60
   4  -6 -13    4.98   14.68
   3  -6 -13   11.66   15.90
  -3   6  13   28.81   18.49
   2  -6 -13   59.45   19.59
  -2   6  13   20.28   17.13
   1  -6 -13   37.29   15.83
  -1   6  13   21.53   15.96
   0   6  13   44.13   20.04
   1   6  13   13.31   14.02
   3  -7 -13  -15.03   13.83
  -3   7  13   33.54   27.59
   2  -7 -13  -26.01   13.23
  -2   7  13  -14.18   15.53
   1  -7 -13  -18.76   13.71
  -1   7  13  -18.83   14.67
   0   8 -14  -28.49   14.20
   0  -8  14    5.26   25.48
  -1   8 -14   15.21   16.98
   1  -8  14  -34.25   20.44
   1  -8  14   10.17   20.46
  -2   8 -14  -27.46   10.94
   2  -8  14   17.73   27.02
   2  -8  14   -7.83   16.94
   2   7 -14  117.54   25.65
  -2  -7  14   72.06   22.56
  -2  -7  14   69.79   25.57
  -2  -7  14  108.22   31.37
   1   7 -14   -4.19   14.56
  -1  -7  14  -25.84   19.16
   0   7 -14   89.57   21.72
   0  -7  14   53.01   28.21
   0  -7  14   38.16   24.73
  -1   7 -14  -19.08   10.23
   1  -7  14    7.78   22.85
   1  -7  14   21.97   22.02
  -2   7 -14   15.62   10.26
   2  -7  14    8.89   22.71
   2  -7  14   35.43   25.60
   3  -7  14  -28.78   23.12
   3  -7  14   18.13   28.22
   4  -7  14   23.50   24.55
   4  -7  14   -4.41   25.74
   3   6 -14    4.13   18.26
  -3  -6  14  -16.40   21.99
  -3  -6  14  -10.55   17.37
   2   6 -14   41.68   17.22
  -2  -6  14   10.04   19.38
  -2  -6  14    9.99   18.37
   1   6 -14   12.02   14.64
  -1  -6  14   19.67   21.75
   0   6 -14   40.74   14.33
   0  -6  14   30.63   19.54
  -1   6 -14  155.02   19.40
   1  -6  14  106.88   32.20
   1  -6  14  154.08   35.39
  -2   6 -14   -7.75    5.74
   2  -6  14  -23.84   11.91
   2  -6  14   -3.18   13.76
   3  -6  14   12.37   16.08
   3  -6  14   16.38   21.96
   4  -6  14   12.87   23.54
   4  -6  14   -0.18   23.57
   4   5 -14   21.49   19.05
   4   5 -14   14.59   14.17
  -4  -5  14   -9.34   17.75
   3   5 -14   26.66   14.67
   3   5 -14    4.76   14.70
  -3  -5  14  -18.47   15.04
  -3  -5  14   34.73   18.91
   2   5 -14   24.62   16.14
  -2  -5  14   24.11   17.98
  -2  -5  14   24.80   18.94
   1   5 -14   26.20   14.36
  -1  -5  14    4.74   20.24
  -1  -5  14   11.04   11.98
   0   5 -14   -1.40    8.87
   0  -5  14   -8.02   17.39
  -1   5 -14   -1.93    6.34
   1  -5  14   -0.45   14.31
   2  -5  14   -8.26   15.32
   3  -5  14  136.00   37.45
   3  -5  14  152.58   36.80
   4  -5  14   38.79   22.75
   4  -5  14   48.85   23.28
   5  -5  14   -7.82   23.10
   5   4 -14   24.49   21.04
  -5  -4  14   18.92   14.43
  -5  -4  14  -15.39   23.32
   4   4 -14   43.05   17.60
   4   4 -14    0.59   11.11
  -4  -4  14  -27.37   15.94
   3   4 -14    8.42   12.81
   3   4 -14    0.56    9.72
  -3  -4  14    4.10   16.55
  -3  -4  14  -13.86   13.06
   2   4 -14   38.90   14.64
   2   4 -14   45.61   14.88
  -2  -4  14   52.08   20.86
  -2  -4  14   26.35   15.96
   1   4 -14   -9.52    8.44
   1   4 -14  -25.40    9.91
  -1  -4  14  -10.17   14.31
  -1  -4  14   -3.41    9.33
   0   4 -14   10.20    8.88
   0   4 -14   25.20   14.22
   0  -4  14   -2.36   10.98
  -1   4 -14  322.84   17.74
   2  -4  14  319.99   41.02
   3  -4  14  107.36   30.39
   4  -4  14   60.62   29.04
   4  -4  14  143.81   36.73
   5  -4  14  -16.58   19.26
   5  -4  14    2.69   20.35
   5   3 -14  -10.79   14.80
  -5  -3  14  -11.90   10.63
  -5  -3  14  -31.02   21.23
   4   3 -14   78.57   18.29
   4   3 -14   79.84   22.24
  -4  -3  14  101.38   26.63
  -4  -3  14  100.26   22.54
   3   3 -14  164.42   22.45
   3   3 -14  171.58   27.68
  -3  -3  14  238.16   30.29
  -3  -3  14  170.19   31.51
   2   3 -14   22.13   12.83
   2   3 -14   43.82   14.45
  -2  -3  14   52.53   19.01
  -2  -3  14   32.77   16.09
   1   3 -14  103.21   25.24
   1   3 -14   88.56   16.44
  -1  -3  14   95.00   18.02
  -1  -3  14  103.42   26.76
   0   3 -14  301.44   31.99
   0   3 -14  334.19   22.82
   0  -3  14  292.90   38.00
   0  -3  14  347.16   29.55
  -1   3 -14   65.37   20.73
   1  -3  14   93.40   25.61
   2  -3  14  266.67   50.10
   3  -3  14   21.41   19.96
   4  -3  14   31.86   23.95
   4  -3  14   38.93   23.02
   5  -3  14   44.35   24.26
   5  -3  14   24.53   24.25
   5   2 -14  512.13   50.72
  -5  -2  14  497.32   29.97
   4   2 -14    1.12   14.10
  -4  -2  14   -4.87   10.68
   3   2 -14  484.19   41.25
  -3  -2  14  489.31   44.99
  -3  -2  14  499.28   40.58
   2   2 -14  140.36   23.16
   2   2 -14  149.26   22.93
  -2  -2  14  131.94   24.26
  -2  -2  14  131.74   26.46
   1   2 -14   64.70   14.05
   1   2 -14   70.15   18.67
  -1  -2  14   51.37   15.58
  -1  -2  14   52.42   19.79
   0   2 -14  861.87   38.09
   0   2 -14  951.23   41.34
   0   2 -14  930.17   58.38
   0  -2  14  887.23   50.05
   0  -2  14 1011.14   64.85
   1  -2  14   24.70   18.48
   2  -2  14    6.14   11.73
   3  -2  14    2.50   17.03
   4  -2  14   61.38   25.75
   5  -2  14   47.98   26.94
   5  -2  14    2.25   20.47
   6   1 -14   52.47   19.94
   5   1 -14  243.38   29.01
  -5  -1  14  196.94   17.93
  -4  -1  14  149.06   27.85
  -4  -1  14  138.16   37.86
  -3  -1  14   38.83   16.71
  -3  -1  14   10.87   14.07
  -2  -1  14  704.82   51.92
  -2  -1  14  763.26   51.70
   1   1 -14   18.56    8.75
  -1  -1  14    5.95   10.65
  -1  -1  14    1.14   11.52
   0   1 -14  192.48   14.46
   0  -1  14  208.92   23.27
   0  -1  14  169.21   31.38
  -1   1 -14   42.27    6.13
   1  -1  14   24.89   11.51
   1  -1  14   25.09   17.87
   2  -1  14   98.92   28.54
   3  -1  14  258.98   42.68
   4  -1  14   71.74   26.37
   5  -1  14   -9.62   19.94
   5  -1  14   56.40   26.01
   6   0 -14    9.76   12.82
   5   0 -14   -5.36   11.03
  -5   0  14    1.24    7.37
   4   0 -14    5.33   11.23
   3   0 -14   -2.77    7.37
   3   0 -14   19.34   10.56
  -3   0  14   -8.34   12.47
  -3   0  14  -10.08    8.84
   2   0 -14   24.29   11.18
  -2   0  14   29.12   13.99
  -2   0  14   18.76   14.35
   1   0 -14  159.07   17.10
  -1   0  14  201.99   28.68
  -1   0  14  143.79   25.46
   0   0 -14  760.29   34.99
   0   0  14  767.66   54.52
   0   0  14  761.34   48.10
  -1   0 -14  534.27   27.25
   1   0  14  456.34   33.90
   1   0  14  489.26   45.79
  -2   0 -14   -6.07    4.26
   2   0  14   -5.40    6.95
   3   0  14  185.91   36.51
   4   0  14   69.22   27.52
   4   0  14   88.78    8.82
   5   0  14   32.85   23.89
   5   0  14   56.84   22.39
   6  -1 -14   32.70   16.11
   5  -1 -14   34.55   14.81
  -5   1  14   54.97   14.03
  -5   1  14    1.00   10.28
   4  -1 -14   77.30   18.99
  -4   1  14   89.42   19.91
   3  -1 -14  284.87   28.07
   3  -1 -14  322.54   29.52
  -3   1  14  278.05   30.65
   2  -1 -14 1143.43   59.02
   2  -1 -14 1028.09   53.03
  -2   1  14 1167.74   64.56
  -2   1  14 1122.81   70.16
   1  -1 -14  338.45   25.36
  -1   1  14  319.28   33.82
  -1   1  14  374.03   36.88
   0  -1 -14  253.47   20.25
   0   1  14  230.54   29.36
   0   1  14  229.06   28.12
  -1  -1 -14  790.77   40.75
   1   1  14  771.33   58.05
   1   1  14  762.33   38.47
   1   1  14  778.60   48.31
  -2  -1 -14  282.87   27.81
   2   1  14  273.79   26.57
   2   1  14  284.56   36.56
   2   1  14  303.07   21.32
   3   1  14   22.41    7.80
   3   1  14   13.21   14.50
   4   1  14  105.61   29.81
   5   1  14   -1.12    8.27
   5   1  14  -17.27   19.15
   5   1  14   30.82   22.28
   6  -2 -14   46.57   18.95
   5  -2 -14   42.14   16.42
  -5   2  14   30.80   12.52
   4  -2 -14   32.43   16.42
  -4   2  14   46.34   16.14
   3  -2 -14  348.50   30.21
   3  -2 -14  334.68   30.66
  -3   2  14  295.02   31.40
   2  -2 -14   50.29   14.09
   2  -2 -14   44.78   12.53
  -2   2  14   63.14   18.93
   1  -2 -14  719.69   39.78
  -1   2  14  716.10   52.90
  -1   2  14  655.64   50.90
   0  -2 -14  160.33   19.26
   0   2  14  179.97   21.51
   0   2  14  161.14   30.93
   0   2  14  183.77   25.25
  -1  -2 -14   11.18   10.41
   1   2  14    4.49    7.75
   1   2  14   -3.65   11.26
   1   2  14    7.69   11.09
  -2  -2 -14  109.89   20.81
   2   2  14  107.31   16.78
   2   2  14  186.33   36.69
   2   2  14  151.57   27.15
  -3  -2 -14   43.57   15.09
   3   2  14    4.75   19.27
   3   2  14    9.66    9.23
   4   2  14   23.51   10.93
   4   2  14   22.15   21.97
   6  -3 -14   -0.19   11.52
  -6   3  14   17.45   11.41
   5  -3 -14   11.50   13.88
  -5   3  14    9.82   10.78
  -5   3  14   37.97   17.64
   4  -3 -14   -1.76    7.52
  -4   3  14   20.17   16.68
  -4   3  14   -1.19   10.87
   3  -3 -14   18.32   10.63
   2  -3 -14   37.86   14.56
   2  -3 -14   58.70   14.33
   1  -3 -14   11.45   10.04
   1  -3 -14   21.56   12.87
  -1   3  14   24.93   13.54
   0  -3 -14   78.57   17.08
   0   3  14   67.85   16.03
  -1  -3 -14    3.60    8.35
   1   3  14   -9.06    7.63
   2   3  14   29.71   18.60
   2   3  14    8.57   10.37
  -3  -3 -14    2.75   14.90
   3   3  14   -6.72   11.26
   3   3  14   18.32   12.65
   4   3  14   -3.80   16.36
   4   3  14   21.45   12.64
   6  -4 -14    4.32   13.74
   5  -4 -14  -15.77   12.71
   4  -4 -14   81.78   20.02
  -4   4  14   36.80   20.54
   3  -4 -14   -2.07   11.85
   2  -4 -14   24.17   13.40
   1  -4 -14  103.06   21.40
  -1   4  14  104.33   22.53
   0  -4 -14   19.08   14.61
   0   4  14   22.31   13.23
  -1  -4 -14   31.53   13.18
   1   4  14   -6.89   11.69
   2   4  14   53.28   15.36
   3   4  14    3.93   10.69
   3   4  14    8.35   23.97
   5  -5 -14    7.13   17.28
   4  -5 -14   10.49   13.72
   3  -5 -14  -12.34   13.07
   2  -5 -14   37.91   14.93
  -2   5  14    5.21   14.01
   1  -5 -14   15.37   13.87
  -1   5  14   20.15   16.17
   0   5  14   19.83   15.02
   1   5  14  140.61   26.13
   2   5  14   65.57   18.32
   4  -6 -14   -8.07   15.65
   3  -6 -14   -1.66   15.94
  -3   6  14    7.53   14.49
   2  -6 -14   10.74   13.72
  -2   6  14    5.04   14.10
   1  -6 -14   73.21   20.23
  -1   6  14   94.15   24.35
   0   6  14   -0.06   14.23
   1   7 -15   50.54   18.84
  -1  -7  15   69.14   33.66
  -1  -7  15   39.25   22.54
   0   7 -15    1.78   13.46
   0  -7  15  -11.38   20.42
   0  -7  15   68.83   29.32
  -1   7 -15   44.45   14.70
   1  -7  15   22.80   25.95
   1  -7  15   11.64   19.90
   2  -7  15   34.02   25.27
   2  -7  15   41.53   24.82
   3  -7  15    5.40   16.90
   3  -7  15   11.01   25.90
   3   6 -15   48.38   23.18
  -3  -6  15  -42.89   24.96
  -3  -6  15  -11.62   19.37
   2   6 -15   31.07   17.25
  -2  -6  15   20.93   23.66
   1   6 -15  142.75   25.36
  -1  -6  15  123.73   36.39
   0   6 -15   -4.79    8.98
   0  -6  15   10.44   22.96
  -1   6 -15    0.29    8.86
   1  -6  15   -9.99   18.17
   1  -6  15  -10.55   18.47
  -2   6 -15   26.42    6.20
   2  -6  15   49.92   25.28
   2  -6  15   56.97   23.79
   3  -6  15    1.85   20.29
   3  -6  15  -12.29   11.57
   4  -6  15   97.31   36.14
   4   5 -15   19.80   15.78
   4   5 -15  -18.35   16.08
  -4  -5  15    6.73   19.73
   3   5 -15  259.27   32.68
  -3  -5  15  224.79   40.86
  -3  -5  15  153.96   32.95
   2   5 -15   -7.22   12.10
   1   5 -15  210.48   25.91
  -1  -5  15  224.28   42.26
   0   5 -15   -0.26    9.34
   0  -5  15  -15.38   19.79
  -1   5 -15   13.53    7.78
   1  -5  15   10.50   20.07
   2  -5  15   46.93   24.02
   3  -5  15   11.59   23.72
   3  -5  15   19.66   21.67
   4  -5  15  -14.18   23.66
   4  -5  15   35.01   18.82
   5  -5  15  -18.08   27.46
   5  -5  15   31.01   27.58
   4   4 -15  -11.72   11.28
   4   4 -15   -9.46   14.01
  -4  -4  15  -18.74   15.91
  -4  -4  15  -39.56   19.88
   3   4 -15    2.42   10.33
   3   4 -15   33.60   15.88
  -3  -4  15   38.65   19.16
  -3  -4  15    8.53   17.78
   2   4 -15   32.46   15.22
   2   4 -15   20.16   13.46
  -2  -4  15    4.37   16.72
  -2  -4  15   12.49   19.47
   1   4 -15   -9.50    8.40
  -1  -4  15   19.81   18.23
   0   4 -15  150.65   18.73
  -1   4 -15  133.60    9.96
   1  -4  15  132.10   35.20
   2  -4  15   48.56   22.35
   3  -4  15   91.17   30.10
   4  -4  15    1.32   14.02
   4  -4  15  -24.70   18.32
   5  -4  15    7.95   25.60
   5   3 -15    9.44   17.93
  -5  -3  15   38.08   14.22
   4   3 -15   -3.42   10.96
  -4  -3  15    9.08   15.28
   3   3 -15   35.74   14.60
   3   3 -15    9.20   14.02
  -3  -3  15   -0.59   13.70
  -3  -3  15   43.17   19.72
   2   3 -15    4.76   10.36
   2   3 -15   30.70   14.48
  -2  -3  15   40.07   21.06
  -2  -3  15    8.43   15.04
   1   3 -15  303.67   26.76
   1   3 -15  305.76   33.18
  -1  -3  15  289.39   39.01
  -1  -3  15  324.90   31.02
   0   3 -15   79.22   20.38
   0   3 -15   78.99   13.00
   0  -3  15   45.50   21.13
   2  -3  15  118.67   31.52
   3  -3  15  357.17   45.30
   4  -3  15   98.87   30.26
   4  -3  15   33.57   24.93
   5  -3  15   17.19   19.82
   5  -3  15   12.47   26.52
   5   2 -15  -22.15   14.14
  -5  -2  15   10.67   10.47
   4   2 -15   27.91   16.14
  -4  -2  15    6.86   12.86
   3   2 -15   12.66   13.64
  -3  -2  15   10.25   13.57
   2   2 -15  365.42   31.93
  -2  -2  15  321.04   37.38
  -2  -2  15  275.16   33.79
   1   2 -15  429.26   30.94
   1   2 -15  402.80   37.18
  -1  -2  15  384.13   35.71
  -1  -2  15  435.24   43.55
   0   2 -15  298.09   33.08
   0   2 -15  269.91   18.32
   0   2 -15  288.04   20.75
   0  -2  15  288.17   31.85
   0  -2  15  255.54   34.06
   1  -2  15  751.73   60.29
   2  -2  15   24.38   16.72
   3  -2  15   77.47   27.19
   4  -2  15   63.71   23.66
   5  -2  15   31.49   25.59
   5  -2  15   -5.14   20.98
   6   1 -15   17.82   13.02
  -5  -1  15  -14.13    8.14
  -4  -1  15  153.58   25.54
  -3  -1  15  552.81   44.69
   2   1 -15   19.92    9.05
  -2  -1  15   28.64   15.01
  -2  -1  15   14.59   11.37
   1   1 -15 1329.80   58.00
  -1  -1  15 1364.69   77.66
  -1  -1  15 1406.02   72.80
   0   1 -15  162.66   14.40
   0  -1  15  137.62   28.49
   0  -1  15  180.61   22.58
  -1   1 -15  614.74   23.74
   1  -1  15  542.43   49.30
   2  -1  15  309.18   38.23
   3  -1  15   33.79   21.81
   4  -1  15   19.04   22.35
   5  -1  15  -18.99   17.62
   6   0 -15  160.96   25.99
   5   0 -15    1.30   12.86
  -5   0  15  -11.11    9.28
   4   0 -15   25.31   14.61
  -4   0  15    3.75   13.52
   3   0 -15  167.18   25.45
  -3   0  15  149.16   27.21
   2   0 -15  199.06   22.39
  -2   0  15  157.82   28.37
   1   0 -15  113.72   16.12
  -1   0  15  121.39   27.74
  -1   0  15   97.83   22.77
   0   0  15  436.71   43.19
   0   0  15  392.79   40.28
  -1   0 -15   55.90   10.38
   1   0  15   79.27   24.44
  -2   0 -15    8.38    4.95
   2   0  15   -3.53   14.93
   3   0  15  -14.94   15.34
   4   0  15   24.62   18.19
   5   0  15   31.46   19.00
   5   0  15   13.98   22.79
   6  -1 -15   40.75   17.94
   5  -1 -15   30.48   15.25
  -5   1  15   10.47   12.83
  -5   1  15   72.36   14.76
   4  -1 -15    8.23    9.01
  -4   1  15   20.36   14.99
   3  -1 -15   18.02    9.68
   3  -1 -15   -0.74    6.20
  -3   1  15  -14.38   10.11
   2  -1 -15   81.02   16.05
  -2   1  15   74.01   20.67
   1  -1 -15  561.20   33.07
  -1   1  15  572.15   47.89
   0  -1 -15  131.09   16.36
   0   1  15  143.12   27.36
  -1  -1 -15  191.70   20.30
   1   1  15  161.95   31.93
   2   1  15  459.42   46.85
   2   1  15  471.77   27.80
   3   1  15  117.38   33.49
   3   1  15  100.47   13.58
   4   1  15   80.47   25.26
   4   1  15   83.20   12.43
   6  -2 -15    0.52   18.03
  -6   2  15   17.35    7.41
   5  -2 -15    0.78   10.33
  -5   2  15   -1.53   15.54
  -5   2  15    0.40   12.67
   4  -2 -15   49.43   15.85
  -4   2  15   35.33   16.87
   3  -2 -15   16.58   12.24
  -3   2  15    2.08   11.25
   2  -2 -15  761.77   48.82
   2  -2 -15  718.23   43.27
  -2   2  15  786.29   55.48
   1  -2 -15  412.42   29.96
  -1   2  15  503.27   45.93
   0  -2 -15 1401.10   61.93
   0   2  15 1292.32   79.08
  -1  -2 -15   89.86   19.07
   1   2  15  107.28   18.03
   1   2  15   89.07   24.78
  -2  -2 -15   38.84   10.54
   2   2  15    8.00    9.04
   2   2  15   17.73   19.76
  -3  -2 -15  324.54   31.10
   3   2  15  270.35   45.38
   3   2  15  270.54   22.96
   4   2  15   -1.15   18.44
   4   2  15  -12.20    8.92
   5  -3 -15   16.37   17.18
  -5   3  15    9.70   15.11
  -5   3  15    6.75   14.38
   4  -3 -15   93.41   21.46
  -4   3  15   97.51   22.05
  -4   3  15  147.02   30.03
   3  -3 -15   -2.50   10.38
  -3   3  15   10.01   13.62
   2  -3 -15  451.68   37.19
   2  -3 -15  517.42   36.28
   1  -3 -15   74.20   17.73
   0   3  15  106.08   20.56
  -1  -3 -15   63.42   21.75
   1   3  15   74.20   16.09
   1   3  15   75.33   22.47
  -2  -3 -15   71.17   26.01
   2   3  15   89.38   29.59
   2   3  15  101.47   19.01
  -3  -3 -15   25.24   15.36
   3   3  15  -40.49   16.06
   3   3  15   -6.40    9.16
   5  -4 -15   10.46   15.67
  -5   4  15   82.95   22.18
  -5   4  15  -27.61   11.91
   4  -4 -15   -3.06   12.86
   3  -4 -15   49.08   16.22
   2  -4 -15   -5.78   12.86
   1  -4 -15   34.77   14.18
  -1   4  15   63.36   29.63
   0   4  15   24.12   14.65
   1   4  15    7.96   11.24
   2   4  15    5.74   14.57
   2   4  15    0.10   15.49
   5  -5 -15  -15.05   14.64
   4  -5 -15   38.96   18.64
   3  -5 -15   22.87   15.55
   2  -5 -15   -7.27   12.26
  -2   5  15   26.66   16.25
   1  -5 -15   22.33   14.70
  -1   5  15   -2.35   12.67
   0   5  15   -0.89   15.85
   1   5  15   -0.67   12.74
   4  -6 -15   15.81   12.89
   3  -6 -15   39.87   19.30
   2  -6 -15   -9.01   13.91
  -2   6  15   12.53   18.83
   1  -6 -15  -20.55   12.55
  -1   6  15   32.27   18.38
   0   6  15   39.92   20.21
   1   7 -16  -26.48   16.06
  -1  -7  16   43.93   26.43
  -1  -7  16  -44.67   22.62
   0   7 -16   27.22   14.60
   0  -7  16    8.13   30.10
   0  -7  16    4.66   22.32
  -1   7 -16  -11.69    9.60
   1  -7  16  -59.10   22.70
   1  -7  16  -12.49   22.37
   2  -7  16    3.85   14.86
   2  -7  16  -30.90   20.82
   2   6 -16   29.00   16.85
  -2  -6  16   -6.65   26.64
   1   6 -16    8.71   15.00
  -1  -6  16   11.90   23.65
   0   6 -16   25.62   12.78
   0  -6  16   41.04   27.01
   1  -6  16   -2.28   24.63
   2  -6  16   29.55   24.16
   2  -6  16   30.61   22.31
   3  -6  16   29.06   23.33
   3  -6  16   76.53   36.53
   3   5 -16   22.16   17.26
  -3  -5  16    4.54   23.65
   2   5 -16  219.75   36.75
  -2  -5  16  294.60   48.45
   1   5 -16  126.69   22.79
  -1  -5  16  120.05   36.47
   0   5 -16  216.78   22.44
   0  -5  16  236.57   47.02
  -1   5 -16   46.03    8.72
   1  -5  16   55.72   23.47
   2  -5  16   12.85   17.14
   3  -5  16   86.27   29.91
   3  -5  16   -7.04   21.40
   4  -5  16   24.06   30.57
   4   4 -16   22.50   18.97
   4   4 -16   47.40   15.79
  -4  -4  16   21.61   19.34
   3   4 -16   99.25   21.98
   3   4 -16  115.93   25.32
  -3  -4  16   93.89   26.48
   2   4 -16   83.51   20.73
  -2  -4  16  132.28   32.31
   1   4 -16  323.48   29.29
  -1  -4  16  324.60   45.03
   0   4 -16   -6.75    7.55
   0  -4  16   -5.80   11.24
   1  -4  16    4.51   13.77
   2  -4  16   29.01   19.13
   3  -4  16  -39.26   15.87
   4  -4  16   16.65   17.87
   4  -4  16  -19.67   16.41
   5   3 -16   15.50   20.37
  -4  -3  16  -25.24   13.92
   3   3 -16   92.72   25.30
   3   3 -16   70.67   23.62
  -3  -3  16   73.99   25.21
   2   3 -16   28.35   10.19
   2   3 -16  -10.45    9.99
  -2  -3  16   15.25   17.22
   1   3 -16   21.90   10.94
   1   3 -16   43.09   20.01
  -1  -3  16   21.33   20.04
   0   3 -16   73.22   12.67
   0   3 -16   46.27    9.50
   0  -3  16   18.01   23.17
   1  -3  16   37.44   21.22
   2  -3  16   26.32   21.92
   3  -3  16   33.81   19.17
   4  -3  16   16.93   20.43
   4  -3  16   36.16   27.62
   5  -3  16   54.98   31.59
   5   2 -16   58.24   22.96
  -5  -2  16   76.74   15.48
   4   2 -16   -9.16   12.73
  -4  -2  16   15.21   14.83
   3   2 -16   25.81   15.46
  -3  -2  16    5.17   15.40
   2   2 -16  197.39   25.88
  -2  -2  16  173.76   33.90
   1   2 -16   21.24    9.38
   1   2 -16    3.54    9.41
  -1  -2  16   -1.95   15.48
   0   2 -16   11.44    7.46
   0   2 -16   22.50    6.89
   0  -2  16   12.41   15.27
   1  -2  16  112.90   28.80
   2  -2  16  700.53   62.46
   3  -2  16    8.72   14.90
   4  -2  16  -29.99   18.74
   5  -2  16   48.68   28.91
  -5  -1  16   60.92   15.64
  -4  -1  16   29.63   17.19
   3   1 -16  541.40   41.71
  -3  -1  16  573.09   48.77
   2   1 -16   -9.26    8.84
  -2  -1  16   -5.14   11.91
   1   1 -16   15.22    8.64
  -1  -1  16   42.58   19.42
   0   1 -16  615.40   29.43
   0  -1  16  621.66   51.48
  -1   1 -16   60.82    6.89
  -1   1 -16   55.50    6.87
   1  -1  16   58.59   23.60
   2  -1  16  335.54   41.21
   3  -1  16  215.93   39.49
   4  -1  16    0.01   13.43
   6   0 -16    2.94   15.75
   5   0 -16  107.83   23.36
  -5   0  16   93.32   19.86
   4   0 -16  104.83   22.47
  -4   0  16  121.53   25.16
   3   0 -16  134.07   22.98
  -3   0  16  142.22   26.17
   2   0 -16  734.79   43.85
  -2   0  16  789.67   56.87
   1   0 -16    4.63    6.96
  -1   0  16   -1.07   14.65
   0   0 -16  272.53   20.13
   0   0  16  286.92   36.71
  -1   0 -16  186.26   16.54
   1   0  16  213.88   36.75
  -2   0 -16   39.94    6.98
   2   0  16   37.31   15.61
   3   0  16   73.67   27.99
   4   0  16  -10.05   14.88
   6  -1 -16   -1.58   15.47
   5  -1 -16   38.86   17.49
  -5   1  16   52.36   17.67
   4  -1 -16  147.16   26.00
  -4   1  16  164.76   29.66
   3  -1 -16  197.75   27.56
   3  -1 -16  259.13   26.19
  -3   1  16  195.08   31.91
   2  -1 -16  155.19   25.24
  -2   1  16  180.55   31.00
   1  -1 -16   21.68    9.37
  -1   1  16   18.73   15.81
   0  -1 -16    1.08    7.18
   0   1  16   -1.12   14.52
  -1  -1 -16    1.02    9.36
   1   1  16   -2.86   13.00
   2   1  16   59.99   25.49
   3   1  16   25.78    8.98
   3   1  16   11.34   21.41
   4   1  16   11.89    7.15
   4   1  16    9.81   20.68
   6  -2 -16   -4.44   25.01
   5  -2 -16  -13.07   12.64
  -5   2  16    3.31   14.61
  -5   2  16   27.16   19.00
   4  -2 -16   13.85   12.78
  -4   2  16   25.22   15.40
   3  -2 -16  119.35   22.57
  -3   2  16  118.36   25.10
   2  -2 -16   37.13   11.95
   2  -2 -16    3.47    8.52
  -2   2  16   29.27   17.42
   1  -2 -16   14.53    9.25
  -1   2  16    7.64   15.44
   0  -2 -16   36.09   10.64
   0   2  16   17.62   17.74
  -1  -2 -16  395.64   31.69
   1   2  16  338.04   27.95
   1   2  16  429.81   46.46
  -2  -2 -16   34.96   13.03
   2   2  16   -1.34   13.43
   2   2  16   18.13   10.03
  -3  -2 -16   41.48   16.97
   3   2  16   70.88   27.00
   3   2  16   52.00   13.03
   5  -3 -16   -1.14   10.31
  -5   3  16   -3.19   15.65
  -5   3  16   50.73   18.43
   4  -3 -16   43.19   16.62
  -4   3  16   22.78   14.61
  -4   3  16   29.10   23.05
   3  -3 -16   20.93   15.34
  -3   3  16   25.28   16.96
   2  -3 -16   43.32   16.48
  -2   3  16   38.84   20.16
   1  -3 -16  171.55   21.40
  -1   3  16  128.49   30.37
   0  -3 -16   67.83   18.28
   0   3  16   77.11   25.47
   0   3  16   84.09   19.40
  -1  -3 -16  188.13   27.18
   1   3  16  157.20   35.45
   1   3  16  206.24   25.28
  -2  -3 -16  218.93   29.44
   2   3  16  125.93   33.60
   2   3  16  168.35   22.75
  -3  -3 -16   41.77   20.39
   3   3  16   -1.47   21.10
   3   3  16   -0.10   10.02
   5  -4 -16   41.95   21.16
  -5   4  16   51.71   18.95
   4  -4 -16    5.24   10.07
   3  -4 -16  125.06   23.82
   2  -4 -16   -0.86    8.83
  -1   4  16   61.97   18.00
   0   4  16  235.60   36.25
   1   4  16  103.22   25.46
   2   4  16   36.29   16.01
   2   4  16   -1.59   15.27
   4  -5 -16   20.84   15.21
   3  -5 -16   28.21   13.67
   2  -5 -16   68.91   21.80
  -2   5  16   42.69   20.17
  -1   5  16    4.07   13.46
   0   5  16   16.29   17.84
   1   5  16   32.74   15.75
   2   6 -17    5.95   17.33
  -2  -6  17   15.69   22.68
   1   6 -17   18.77   15.51
  -1  -6  17   18.69   25.94
   0   6 -17   11.90   11.72
   0  -6  17   27.16   25.66
  -1   6 -17   -6.34    7.17
   1  -6  17  -10.43   24.39
   2  -6  17   -4.96   30.95
   2  -6  17  -13.71   22.70
   3  -6  17  -12.76   24.98
   3  -6  17   15.78   20.13
   3   5 -17   16.36   16.68
  -3  -5  17    4.13   20.90
   2   5 -17  -10.78   13.52
  -2  -5  17  -44.21   17.04
   1   5 -17   12.98   12.92
  -1  -5  17   21.05   24.71
   0   5 -17   -7.44   10.16
  -1   5 -17   23.53    5.78
   1  -5  17   20.36   25.68
   2  -5  17  111.70   36.00
   3  -5  17  -52.94   21.04
   3  -5  17    9.90   23.35
   4   4 -17   36.15   20.07
  -4  -4  17   -4.97   23.79
   3   4 -17   31.65   18.14
  -3  -4  17   18.35   25.60
   2   4 -17   -5.16   11.30
  -2  -4  17  -13.58   19.01
   1   4 -17   53.67   15.98
  -1  -4  17   52.23   25.44
   0   4 -17  320.90   23.75
   0  -4  17  351.61   48.65
   1  -4  17   -1.93   19.98
   2  -4  17  119.96   34.26
   3  -4  17   61.39   26.87
   4  -4  17   -0.40   25.12
   4   3 -17   63.01   20.97
  -4  -3  17   15.82   20.52
   3   3 -17  130.85   25.24
  -3  -3  17   87.59   28.56
   2   3 -17  363.01   33.09
  -2  -3  17  405.44   48.52
   1   3 -17   40.87   13.34
  -1  -3  17   39.38   20.39
   0   3 -17  100.44   14.47
   0   3 -17  128.77   13.86
   0  -3  17  131.26   32.03
   1  -3  17  230.10   43.62
   2  -3  17    3.05   17.26
   3  -3  17    9.18   22.06
   4  -3  17  -44.00   22.56
   4  -3  17  -17.76   15.56
   5   2 -17   32.65   22.41
   4   2 -17  127.27   29.80
  -4  -2  17  124.72   28.00
   3   2 -17    2.28   12.68
  -3  -2  17    8.36   16.91
   2   2 -17   45.30   14.72
   2   2 -17   33.96   14.42
  -2  -2  17   41.86   24.71
   1   2 -17  215.45   23.95
   1   2 -17  209.58   20.52
  -1  -2  17  200.46   38.25
   0   2 -17   37.38   10.32
   0   2 -17   47.20    8.34
   0  -2  17   43.06   24.69
   1  -2  17   10.86   20.97
   2  -2  17  -15.15   10.43
   3  -2  17   64.91   27.14
   4  -2  17  -49.15   20.35
  -4  -1  17   26.66   15.34
   3   1 -17   73.12   28.52
   2   1 -17  254.01   21.98
  -2  -1  17  168.74   33.99
   1   1 -17   13.46    8.04
  -1  -1  17   20.73   18.18
   0   1 -17   28.03    8.19
   0  -1  17   21.62   19.92
  -1   1 -17  639.24   22.57
  -1   1 -17  612.61   22.27
   1  -1  17  638.29   58.15
   2  -1  17   46.44   23.54
   3  -1  17  262.97   46.46
   4  -1  17   78.33   31.48
   5   0 -17   42.21   18.58
  -5   0  17   10.54   15.58
  -4   0  17   33.61   18.61
  -3   0  17   49.35   21.84
   2   0 -17   21.75   10.19
  -2   0  17   15.36   17.90
   1   0 -17  521.66   31.39
  -1   0  17  562.92   51.43
   0   0 -17  171.16   16.87
   0   0  17  179.32   34.51
  -1   0 -17  846.88   37.39
   1   0  17  779.21   64.03
   2   0  17  510.65   51.84
   3   0  17   12.36   20.23
   5  -1 -17   54.23   20.36
  -5   1  17   35.92   17.96
   4  -1 -17   84.72   21.99
  -4   1  17   74.80   23.63
  -3   1  17  156.53   32.00
   2  -1 -17   70.64   14.13
  -2   1  17   57.11   23.38
   1  -1 -17  131.97   16.69
  -1   1  17  107.05   27.31
   0  -1 -17  373.75   26.96
   0   1  17  349.95   42.62
  -1  -1 -17    9.17    9.08
   1   1  17   22.51   16.80
   2   1  17  138.19   32.81
   3   1  17    8.96   20.97
   5  -2 -17   61.54   19.27
  -5   2  17   79.62   22.59
  -5   2  17   56.71   23.14
   4  -2 -17    6.20   12.28
  -4   2  17  -11.32   13.39
   3  -2 -17  116.67   25.34
  -3   2  17  109.75   26.70
   2  -2 -17   25.05   10.51
  -2   2  17    7.22   15.33
   1  -2 -17   20.82   11.13
  -1   2  17   59.81   21.78
   0  -2 -17   20.88   11.33
   0   2  17   63.91   21.95
  -1  -2 -17  179.73   23.37
   1   2  17  169.99   35.79
  -2  -2 -17   54.56   16.24
   2   2  17   36.47   12.15
   2   2  17   25.47   20.12
  -3  -2 -17   27.91   14.80
   3   2  17  -21.72   17.72
   3   2  17   37.72   11.80
   5  -3 -17   26.52   18.86
  -5   3  17   -1.58   18.73
  -5   3  17  122.16   29.03
   4  -3 -17   61.64   21.19
  -4   3  17   39.30   21.94
   3  -3 -17   -4.79    9.58
  -3   3  17   39.23   18.75
   2  -3 -17  106.58   22.95
  -2   3  17  113.43   29.50
   1  -3 -17    6.89   12.84
  -1   3  17  -14.25   15.03
   0  -3 -17  114.26   20.05
   0   3  17  117.90   28.97
   0   3  17  126.21   23.48
  -1  -3 -17   14.61   15.63
   1   3  17    1.30   19.49
   1   3  17   13.07   12.95
  -2  -3 -17    9.61   18.37
   2   3  17   36.28   13.96
  -4   4  17    3.65   18.55
   3  -4 -17    3.93   15.61
  -3   4  17   11.01   17.18
   2  -4 -17   46.51   19.19
   0   4  17   65.79   18.78
   0   4  17   25.37   18.20
   1   4  17   58.42   17.04
   1   4  17   25.35   20.23
   3  -5 -17   14.62   17.66
   2  -5 -17   40.92   19.19
  -1   5  17   59.61   19.76
   1   6 -18    3.52   15.92
  -1  -6  18   -7.89   25.57
   0   6 -18  -18.27   10.75
   0  -6  18   16.32   29.51
   1  -6  18   67.67   43.60
   2  -6  18   54.37   27.11
   2  -6  18   14.45   28.32
   2   5 -18    5.51   14.43
  -2  -5  18  -18.81   24.21
   1   5 -18    5.06   11.56
  -1  -5  18   -8.03   25.30
   0   5 -18   25.27   11.67
   0  -5  18   29.14   21.36
   1  -5  18   38.89   26.05
   2  -5  18   29.84   25.05
   3  -5  18   21.55   21.21
   3  -5  18  -29.20   23.24
   3   4 -18   49.79   20.31
  -3  -4  18    4.09   26.12
   2   4 -18  -12.66   13.77
  -2  -4  18   -9.32   21.70
   1   4 -18   38.93   14.30
  -1  -4  18   48.10   28.46
   0   4 -18  122.08   16.26
   0  -4  18  139.45   35.31
   1  -4  18   66.69   28.51
   2  -4  18   -6.33   21.91
   3  -4  18   15.21   27.49
   4   3 -18  -25.00   17.77
  -4  -3  18    5.80   24.00
   3   3 -18   44.58   18.71
  -3  -3  18   83.59   30.17
   2   3 -18   10.08   12.80
  -2  -3  18    6.49   20.98
   1   3 -18  250.31   24.25
   1   3 -18  301.13   27.99
  -1  -3  18  213.03   41.86
   0   3 -18   -2.05    6.91
   0   3 -18   -0.78    5.74
   0  -3  18   26.32   17.30
   1  -3  18  247.73   46.62
   2  -3  18  171.92   41.59
   3  -3  18  -25.20   19.38
   4  -3  18   -6.02   23.56
   4   2 -18   88.20   25.31
  -4  -2  18   38.97   22.15
   3   2 -18   66.11   25.66
  -3  -2  18  107.77   29.82
   2   2 -18   15.58   11.68
   2   2 -18   46.84   14.59
   1   2 -18  373.76   26.64
   1   2 -18  337.54   29.56
  -1  -2  18  345.52   45.08
   0   2 -18  168.65   16.82
   0   2 -18  167.65   14.18
   0  -2  18  141.63   33.86
   1  -2  18   -7.67   10.92
   2  -2  18  104.70   31.92
   3  -2  18    7.44   18.34
   4  -2  18   -3.44   25.80
  -5  -1  18   21.98   19.48
  -3  -1  18  154.61   33.21
  -2  -1  18  111.76   29.36
   1   1 -18   16.99    9.34
  -1  -1  18   23.46   19.29
   0   1 -18   31.24   11.53
   0  -1  18   33.13   23.44
   1  -1  18   18.91   20.02
   2  -1  18  104.69   31.29
   3  -1  18   17.92   22.78
  -5   0  18   24.28   16.89
  -4   0  18    9.16   18.46
  -3   0  18   47.96   23.11
   2   0 -18   -4.09    9.51
  -2   0  18   -3.71   20.64
   1   0 -18  155.01   17.97
  -1   0  18  124.56   29.81
   0   0 -18  129.93   15.15
   0   0  18  129.08   30.77
  -1   0 -18   30.05    8.49
   1   0  18   31.22   22.92
   2   0  18  113.49   31.08
   3   0  18  106.20   33.83
   5  -1 -18   63.03   20.93
  -5   1  18   76.27   21.29
   4  -1 -18   83.42   22.86
  -4   1  18   27.74   21.74
  -3   1  18  164.34   33.03
   2  -1 -18  109.15   18.17
  -2   1  18  146.34   31.27
   1  -1 -18   -6.99    7.70
  -1   1  18   -0.46   16.43
   0  -1 -18  345.22   26.19
   0   1  18  312.87   42.29
  -1  -1 -18  254.54   23.47
   1   1  18  245.04   41.22
   2   1  18   21.38   21.71
   3   1  18  154.14   36.49
   5  -2 -18    9.55   16.53
   4  -2 -18   42.62   17.54
  -4   2  18   13.12   19.61
   3  -2 -18  129.47   24.97
  -3   2  18  125.55   30.60
  -2   2  18  337.08   41.53
   1  -2 -18  235.44   22.15
  -1   2  18  236.76   41.17
   0  -2 -18    6.58   12.23
   0   2  18   25.80   22.08
  -1  -2 -18   56.91   15.78
   1   2  18   47.56   20.69
  -2  -2 -18  159.97   21.14
   2   2  18  156.74   43.31
   4  -3 -18   20.66   22.61
  -4   3  18    3.46   15.51
   3  -3 -18  456.05   42.98
  -3   3  18  410.80   44.95
  -2   3  18    3.41   17.14
  -1   3  18   55.97   23.86
   0  -3 -18   25.01   17.18
   0   3  18    0.32   19.90
  -1  -3 -18  -10.13   18.06
   1   3  18   15.25   31.41
   1   3  18   62.74   17.17
   3  -4 -18   -8.68   18.52
  -3   4  18   19.72   20.34
  -2   4  18   10.89   21.74
  -1   4  18   73.21   26.94
   0   4  18   43.64   15.55
   0   4  18   12.03   26.13
   1   5 -19   70.87   18.35
  -1  -5  19   78.24   37.83
   0  -5  19  100.21   37.40
   1  -5  19   30.71   30.60
   2  -5  19   42.73   28.27
   2   4 -19   11.31   15.74
  -2  -4  19   16.75   25.61
   1   4 -19   31.92   12.84
  -1  -4  19   42.47   26.25
   0   4 -19   -0.70    7.86
   0   4 -19    4.26    9.70
   0  -4  19    7.55   22.18
   1  -4  19   -7.28   18.85
   2  -4  19  -22.46   20.08
   3  -4  19  -35.10   18.27
   3   3 -19  -21.64   14.34
  -3  -3  19   -6.12   20.83
   2   3 -19    3.70   13.41
  -2  -3  19  -17.28   23.36
   1   3 -19   21.82    9.87
   1   3 -19    3.09   11.16
  -1  -3  19   -2.29   22.50
   0   3 -19  110.12   14.89
   0   3 -19  109.61   11.30
   0  -3  19   59.52   22.82
   1  -3  19    0.50   22.16
   2  -3  19  241.57   50.24
   3  -3  19   69.92   30.13
   4   2 -19  107.18   28.23
  -4  -2  19  125.52   32.24
   3   2 -19   61.45   20.37
  -3  -2  19   57.09   33.68
   2   2 -19  152.27   25.56
   2   2 -19  203.06   24.65
  -2  -2  19  156.18   37.32
   1   2 -19   -9.86    8.54
   1   2 -19   20.31    8.53
  -1  -2  19  -18.90   18.76
   0   2 -19  417.37   21.99
   0   2 -19  478.30   26.66
   0  -2  19  385.75   51.77
   1  -2  19  168.55   36.81
   2  -2  19   49.05   23.12
   3  -2  19   93.98   35.77
  -4  -1  19  300.97   42.11
  -3  -1  19  -12.74   18.80
   2   1 -19  221.50   23.75
  -2  -1  19  257.11   43.76
   1   1 -19  176.91   19.08
  -1  -1  19  169.87   36.72
   0  -1  19   44.78   23.06
   1  -1  19  262.08   46.60
   2  -1  19   52.53   25.06
   3  -1  19   60.84   29.12
  -4   0  19   53.64   27.94
  -3   0  19   59.34   29.39
   2   0 -19   27.86   11.19
  -2   0  19  -17.49   15.79
   1   0 -19   51.60   12.17
  -1   0  19   78.94   24.66
   0   0 -19  118.34   16.03
   0   0  19  104.56   31.04
  -1   0 -19   12.03    7.62
   1   0  19   36.76   20.04
   2   0  19  -16.87   17.54
   3   0  19   84.61   28.91
  -4   1  19   11.09   17.33
  -3   1  19   23.07   22.04
   2  -1 -19  244.25   24.10
  -2   1  19  169.21   35.31
   1  -1 -19   96.97   16.47
  -1   1  19  107.35   31.77
   0  -1 -19   -6.74    9.48
   0   1  19   -4.81   12.33
  -1  -1 -19  171.38   21.96
   1   1  19  176.45   37.48
   2   1  19  132.73   40.11
   4  -2 -19  -14.32   15.18
  -4   2  19    1.60   17.10
  -3   2  19   52.63   24.49
  -2   2  19   -7.50   14.96
   1  -2 -19   80.26   16.95
  -1   2  19   86.24   30.36
   0   2  19  273.07   45.99
  -1  -2 -19  -12.02   11.40
   1   2  19   41.51   20.80
   3  -3 -19   -3.99   10.78
  -3   3  19  -19.52   15.87
  -2   3  19   69.94   26.94
  -1   3  19   -5.57   19.55
   0   3  19  110.46   30.89
  -2   4  19   10.74   22.63
   2   4 -20  110.84   26.52
  -2  -4  20  246.36   49.25
   1   4 -20   -3.89   11.04
  -1  -4  20   -5.87   22.72
   0  -4  20  -10.05   23.83
   1  -4  20   60.05   35.05
   2  -4  20  -15.11   19.82
   2   3 -20   17.63   17.53
  -2  -3  20   47.31   28.18
   1   3 -20  110.68   18.46
   1   3 -20   77.25   16.70
  -1  -3  20   85.92   31.57
   0   3 -20   -4.77    5.90
   0  -3  20   13.13   24.87
   1  -3  20   -5.12   17.20
   2  -3  20   14.41   22.11
   3   2 -20   13.34   17.19
  -3  -2  20   -5.28   21.91
   2   2 -20   40.80   16.14
   2   2 -20   29.68   13.16
  -2  -2  20   55.09   28.24
   1   2 -20   68.38   16.11
  -1  -2  20   72.55   30.07
   0   2 -20    7.98    5.37
   0   2 -20   -4.13    6.98
   0  -2  20   11.25   21.14
   1  -2  20  199.29   45.60
  -3  -1  20   92.66   32.66
   2   1 -20   15.00   11.93
  -2  -1  20   -1.03   18.52
   1   1 -20  238.95   22.27
  -1  -1  20  268.23   47.10
   0   1 -20   82.25   13.75
   0  -1  20   86.55   28.70
   1  -1  20  117.64   33.31
   2  -1  20  218.47   45.23
  -4   0  20   13.49   21.86
  -3   0  20  120.05   34.95
   2   0 -20   19.74   12.63
  -2   0  20   20.25   22.79
   1   0 -20    9.70   11.39
  -1   0  20   35.01   23.83
   0   0 -20  226.07   21.08
   0   0  20  248.37   45.14
   1   0  20   20.98   25.52
   2   0  20   98.73   27.85
  -3   1  20   10.04   17.53
  -2   1  20   43.55   23.03
   1  -1 -20  109.22   19.01
  -1   1  20   91.58   26.08
   0  -1 -20  -15.57    9.00
   0   1  20   -8.53   20.50
  -3   2  20  -13.09   17.68
  -2   2  20   44.09   23.77
  -1   2  20   21.99   23.42
   0  -2 -20  103.86   18.35
   0   2  20   66.99   30.01
  -2   3  20   75.48   28.77
   1   3 -21    4.24   12.56
   1   3 -21   46.20   12.37
  -1  -3  21  -13.37   23.63
   0  -3  21  127.65   41.36
   1  -3  21   -5.75   22.14
   2   2 -21   64.56   19.57
  -2  -2  21   21.93   24.14
   1   2 -21    3.65    9.73
   1   2 -21   19.23   13.80
  -1  -2  21    7.64   21.56
   0   2 -21  -11.34    4.17
   0  -2  21   -5.41   22.57
   1  -2  21  -30.89   14.30
  -2  -1  21    5.15   21.89
   1   1 -21  -13.76    8.72
  -1  -1  21  -36.37   20.86
   0  -1  21  179.99   42.43
   1  -1  21   61.03   39.71
  -2   0  21  106.24   32.10
   1   0 -21   84.39   13.79
  -1   0  21   78.15   31.29
   0   0 -21   37.43    9.33
   0   0  21   26.11   27.87
   1   0  21  111.52   34.33
  -2   1  21   79.43   22.18
   1  -1 -21   35.48   14.21
  -1   1  21   76.93   29.64
   0  -1 -21   35.44   14.30
   0   0   0    0.00    0.00


 _exptl_absorpt_process_details
)
 SADABS 2016/2: Krause, L., Herbst-Irmer, R., Sheldrick G.M. & Stalke D.,
 J. Appl. Cryst. 48 (2015) 3-10
)
 _exptl_absorpt_correction_type   multi-scan
 _exptl_absorpt_correction_T_max  0.7454
 _exptl_absorpt_correction_T_min  0.4592
 _exptl_special_details
)
 The following wavelength and cell were deduced by SADABS from the
 direction cosines etc. They are given here for emergency use only:
 CELL 0.71081    6.594    7.859   17.539   95.722   95.239  104.199
)

_computing_structure_solution     'SHELXT 2014/5 (Sheldrick, 2014)'
;
_shelx_hkl_checksum                13844
_olex2_submission_special_instructions  'No special instructions were received'
